# Supplementary material for: Combined metabolomic and genomic analyses reveal phage-specific and infection stage-specific alterations to marine Roseobacter metabolism
Source: ISME Commun. 2025 Mar 18;5(1):ycaf047. doi: 10.1093/ismeco/ycaf047 (PMC11981692; doi:10.1093/ismeco/ycaf047)
Supplement: Table_S2_ycaf047 [file table_s2_ycaf047.xlsx]

## Sheet: Mean
Table S2 Normalized metabolite peak intensity (positive ion mode) in four phage infections and control populations
id	MS2 name	MS2 score	InChIKey	MS1 name	MS1 ppm	type	mz	rt	C-0.5_1	C-0.5_2	C-0.5_3	C-0.5_4	Mean C-0.5	C-1_1	C-1_2	C-1_3	C-1_4	Mean C-1	C-2_1	C-2_2	C-2_3	C-2_4	Mean C-2	R2C-0.5_1	R2C-0.5_2	R2C-0.5_3	R2C-0.5_4	Mean R2C-0.5	R2C-1_1	R2C-1_2	R2C-1_3	R2C-1_4	Mean R2C-1	R2C-2_1	R2C-2_2	R2C-2_3	R2C-2_4	Mean R2C-2	R4C-0.5_1	R4C-0.5_2	R4C-0.5_3	R4C-0.5_4	Mean R4C-0.5	R4C-1_1	R4C-1_2	R4C-1_3	R4C-1_4	Mean R4C-1	R4C-2_1
95				Diethanolamine;Diethanolamine;2-Amino-2-methyl-1,3-propandiol;Aminomethyl propanediol	9.72030765437096;9.5166493781324;9.5166493781324	MS1 mz matched	70.0656	302.004	0.0001087	0.000119217	0.000145958	0.000161392	0.000133817	0.000196312	0.000252417	0.000274764	0.000213816	0.000234327	0.000172002	0.000196848	0.000287149	0.000227443	0.00022086	0.00015332	0.000150698	0.000144999	0.000146734	0.000148938	0.000235948	0.000214368	0.000170964	0.000187706	0.000202246	0.00021757	0.000274171	0.000193423	0.00014452	0.000207421	0.000188731	0.000264122	0.000219895	0.000163629	0.000209094	0.000202886	0.000191405	0.000189598	0.000231964	0.000203963	0.000225263
288	1-Aminocyclopropanecarboxylic acid	1	PAJPWUMXBYXFCZ-UHFFFAOYSA-N			MS2 reverse	84.0448	381.911	0.000343813	0.000500725	0.000538429	0.000452881	0.000458962	0.00115741	0.00139251	0.00150747	0.00126615	0.00133089	0.000742458	0.00113296	0.00160676	0.0010559	0.00113452	0.000741178	0.000506207	0.000652252	0.000570204	0.00061746	0.00118971	0.00103511	0.000818205	0.000985564	0.00100715	0.00136077	0.00146311	0.00117372	0.000868594	0.00121655	0.000769113	0.00106818	0.000996781	0.000936401	0.000942619	0.00123005	0.00111457	0.00121663	0.00137903	0.00123507	0.00110566
293						Unmapped	84.0809	297.302	5.3529e-05	0.000102607	0.000145018	0.000101393	0.000100637	0.000235413	0.000296444	0.000326372	0.000289495	0.000286931	0.00019383	0.000259611	0.000320507	0.000258461	0.000258102	0.000182471	0.000155245	0.000118726	9.53644e-05	0.000137951	0.000339009	0.000315257	0.000244708	0.000291365	0.000297585	0.000352153	0.000352771	0.000275614	0.000260298	0.000310209	0.000254915	0.000331799	0.000298866	0.00019329	0.000269717	0.000266037	0.000317123	0.000371946	0.000402364	0.000339367	0.000376642
370	L-Alanine	0.9991	QNAYBMKLOCPYGJ-REOHCLBHSA-N			MS2 forward	90.0549	332.872	3.21167e-06	2.82102e-05	3.86294e-05	3.59519e-05	2.65008e-05	3.02956e-05	4.83998e-05	4.48245e-05	4.63427e-05	4.24657e-05	2.53257e-05	2.92391e-05	6.14877e-05	3.31103e-05	3.72907e-05	3.41187e-05	3.06431e-05	3.27387e-05	1.86238e-05	2.90311e-05	4.04354e-05	4.12156e-05	3.72e-05	3.8591e-05	3.93605e-05	4.76351e-05	5.0822e-05	3.95117e-05	3.73994e-05	4.3842e-05	2.83247e-05	6.37238e-05	3.68486e-05	3.61863e-06	3.31289e-05	3.14148e-05	4.02129e-05	3.55097e-05	3.43664e-05	3.53759e-05	5.2591e-05
405	2(1H)-Pyridinone	0.9978	UBQKCCHYAOITMY-UHFFFAOYSA-N			MS2 reverse	96.0446	48.1035	0.000370775	0.000291067	0.000312875	0.000141601	0.00027908	0.0003327	0.000236624	0.000214489	0.000224309	0.000252031	0.000203372	0.000241481	0.000192995	0.000220517	0.000214591	0.000336968	0.000390391	0.000458988	0.000433288	0.000404909	0.000489769	0.000240346	0.000248699	0.000255249	0.000308516	0.000214304	0.000185004	0.000269673	0.000229777	0.00022469	0.000325971	0.000183774	0.000363764	0.000333267	0.000301694	0.000317385	0.000219943	0.000488193	0.0002164	0.00031048	0.000328469
560	(R)-3-Hydroxybutyric acid	0.9147	WHBMMWSBFZVSSR-GSVOUGTGSA-N			MS2 reverse	104.049	230.823	3.84405e-05	4.54783e-05	5.54778e-05	4.38126e-05	4.58023e-05	2.9976e-05	5.43063e-05	5.61331e-05	4.5964e-05	4.65948e-05	4.11629e-05	5.05065e-05	6.80645e-05	4.67175e-05	5.16128e-05	4.51636e-05	4.13034e-05	4.7385e-05	4.85025e-05	4.55886e-05	5.13303e-05	4.56465e-05	4.56837e-05	4.79225e-05	4.76457e-05	4.97314e-05	4.98597e-05	7.02793e-05	0.000975913	0.000286446	4.79162e-05	4.58549e-05	4.84922e-05	5.05306e-05	4.81985e-05	4.42278e-05	4.90919e-05	4.56008e-05	4.99877e-05	4.72271e-05	4.47783e-05
563	Choline	0.6284	OEYIOHPDSNJKLS-UHFFFAOYSA-N			MS2 forward	104.107	268.955	7.84933e-05	0.000139544	0.000115352	0.000133132	0.00011663	0.000241861	0.000207711	0.000264623	0.000212044	0.000231559	0.000207355	0.000254541	0.000345793	0.000194149	0.00025046	0.000208917	0.000202006	0.00017178	0.000116919	0.000174905	0.000300186	0.000289367	0.000197147	0.000281446	0.000267036	0.000268354	0.000293107	0.000307981	0.000175504	0.000261236	0.000234676	0.000333947	0.00017593	0.000146536	0.000222772	0.00023888	0.000236294	0.000239742	0.0003166	0.000257879	0.000303117
568						Unmapped	104.993	353.038	0.0113764	0.015166	0.0248994	0.0249646	0.0191016	0.0247809	0.0158913	0.0266333	0.0264635	0.0234423	0.0158725	0.0258002	0.0249696	0.0275705	0.0235532	0.0253893	0.0225857	0.0264497	0.0197841	0.0235522	0.0266216	0.0271716	0.0289361	0.0266755	0.0273512	0.0254072	0.0269278	0.025124	0.0273014	0.0261901	0.025381	0.0260091	0.015753	0.0185513	0.0214236	0.0302951	0.0263018	0.0333373	0.0277005	0.0294087	0.0144134
570				2,3-Diaminopropionic acid;3-Amino-L-alanine;L-2,3-Diaminopropanoate;L-2,3-Diaminopropiote;L-2,3-Diaminopropionic acid;L-2,3-Diaminopropanoic acid;(S)-2,3-Diaminopropanoate;2,3-Diaminopropanoate;2,3-Diaminopropiote;2,3-Diaminopropionic acid;2,3-Diaminopropanoic acid	-24.7697024303548;-24.9859213943013;-24.9859213943013	MS1 mz matched	105.07	35.6145	0.000284739	0.000629344	0.000612378	0.000638939	0.00054135	0.00119796	0.000823148	0.000935408	0.00107792	0.00100861	0.000872066	0.000985493	0.00147731	0.00105926	0.00109853	0.000768249	0.000885345	0.000782672	0.000345759	0.000695506	0.000685954	0.000921589	0.000651806	0.00106617	0.00083138	0.00108942	0.000979222	0.00133889	0.00117773	0.00114632	0.000803558	0.000712322	0.000636315	0.000659199	0.000702848	0.000606838	0.00080393	0.000659271	0.000725991	0.000699008	0.000688563
584	Diethanolamine	0.8925	ZBCBWPMODOFKDW-UHFFFAOYSA-N			MS2 forward	106.086	301.344	0.000320092	5.89701e-05	7.71924e-05	0.000289388	0.000186411	0.000117983	2.47514e-05	3.0055e-05	2.46155e-05	4.93513e-05	9.42378e-05	4.59704e-05	3.24292e-05	2.94036e-05	5.05103e-05	0.000124712	8.81094e-05	3.50879e-05	0.000115667	9.0894e-05	0.000114785	2.53887e-05	2.41416e-05	3.23712e-05	4.91716e-05	6.41373e-05	4.41724e-05	2.33416e-05	1.95566e-05	3.7802e-05	0.000136366	4.66883e-05	5.57806e-05	2.86031e-05	6.68595e-05	0.000112061	3.11589e-05	2.63336e-05	2.39e-05	4.83634e-05	0.000158475
634	5-Methyl-5,6-Dihydrouracil	0.6769	NBAKTGXDIBVZOO-UHFFFAOYSA-N			MS2 reverse	111.055	149.75	0.000909489	0.00129186	0.00123773	0.00132269	0.00119044	0.0010803	0.0016858	0.00151501	0.00129097	0.00139302	0.00116266	0.00118872	0.00140116	0.00139405	0.00128665	0.00196815	0.00126917	0.00128033	0.00105053	0.00139204	0.00124146	0.00142418	0.00130765	0.00160909	0.00139559	0.0013255	0.00166594	0.00132791	0.00121407	0.00138336	0.00199842	0.00213386	0.00117647	0.00103767	0.0015866	0.0020906	0.00121641	0.00171178	0.00155726	0.00164401	0.00118711
652	Cytosine	0.8434	OPTASPLRGRRNAP-UHFFFAOYSA-N			MS2 forward	112.05	304.347	3.88967e-05	6.97909e-05	7.15563e-05	5.65872e-05	5.92078e-05	8.91926e-05	0.000101186	0.000155481	9.68548e-05	0.000110679	7.87399e-05	8.9468e-05	0.000129672	9.01068e-05	9.69967e-05	8.15495e-05	7.40732e-05	0.000144638	5.30259e-05	8.83217e-05	0.000101951	0.000105669	7.45145e-05	0.000104733	9.67169e-05	0.000130057	0.000141687	9.85978e-05	8.73699e-05	0.000114428	8.80263e-05	0.000224798	8.49253e-05	6.91455e-05	0.000116724	9.63332e-05	7.04802e-05	6.96251e-05	9.58089e-05	8.30619e-05	9.92362e-05
715	D-Proline	0.9994	ONIBWKKTOPOVIA-SCSAIBSYSA-N			MS2 forward	116.071	302.288	6.87914e-05	0.000111809	0.000121746	0.000123381	0.000106432	0.000209825	0.000284357	0.000282823	0.000240209	0.000254303	0.000173107	0.000231567	0.000332209	0.000252897	0.000247445	0.000145357	0.00013939	0.000138338	0.000104463	0.000131887	0.000248974	0.00023137	0.000184674	0.000219126	0.000221036	0.000235687	0.00029075	0.000197642	0.000165813	0.000222473	0.000223041	0.000245432	0.000204842	0.000217746	0.000222765	0.000214452	0.00022664	0.000231489	0.000263511	0.000234023	0.000249236
734	Dopamine	0.9643	VYFYYTLLBUKUHU-UHFFFAOYSA-N			MS2 reverse	118.065	140.415	8.41431e-05	0.000117174	8.92769e-05	0.000121121	0.000102929	0.00013195	8.01782e-05	9.11006e-05	0.000111361	0.000103647	0.000191388	7.64665e-05	0.000110442	6.96613e-05	0.00011199	6.91743e-05	6.9707e-05	5.74591e-05	0.000107693	7.60083e-05	8.31421e-05	0.00011759	8.66176e-05	0.000105493	9.82109e-05	8.16266e-05	5.65266e-05	7.70472e-05	5.98427e-05	6.87608e-05	0.000101493	0.000113245	5.77263e-05	9.42982e-05	9.16906e-05	5.92212e-05	5.58427e-05	7.43953e-05	7.71953e-05	6.66636e-05	0.00012884
742	Betaine	0.9889	KWIUHFFTVRNATP-UHFFFAOYSA-N			MS2 forward	118.087	393.833	0.0022825	0.00333393	0.00303698	0.00341061	0.00301601	0.00332295	0.00392885	0.00387871	0.0042809	0.00385285	0.0028957	0.00434997	0.00555104	0.00412469	0.00423035	0.00245127	0.003366	0.00350686	0.00349035	0.00320362	0.00124938	0.00404732	0.00363948	0.00716699	0.00402579	0.00480272	0.00367683	0.00261798	0.00328302	0.00359514	0.00282449	0.00535161	0.00358926	0.00121417	0.00324488	0.00340455	0.00343143	0.0029746	0.00359754	0.00335203	0.00345845
754	3-Hydroxyisovaleric acid	0.617	AXFYFNCPONWUHW-UHFFFAOYSA-N			MS2 forward	119.073	230.822	0.000828301	0.00100996	0.00109447	0.00113133	0.00101602	0.000612164	0.00123598	0.00118386	0.00114213	0.00104353	0.00100249	0.00117442	0.0014741	0.00111696	0.00119199	0.00111353	0.00109103	0.00110045	0.00097049	0.00106887	0.00107317	0.00112231	0.00102231	0.00122633	0.00111103	0.00136576	0.00107198	0.00150736	0.00108424	0.00125733	0.00103066	0.00103624	0.00102252	0.00111124	0.00105016	0.00101762	0.00109183	0.00115279	0.00122656	0.0011222	0.000986882
755				Succinic acid;xi-3-Hydroxy-2-oxobutanoic acid;Methylmalonic acid;4-Hydroxy-2-oxobutanoic acid;Erythrono-1,4-lactone;Threonolactone;Succite;Succinic acid;Butanedionic acid;Ethylenesuccinic acid;Methylmalote;Methylmalonic acid;Methyl oxalate	-21.4924463111159;-21.4924463111159;-21.4924463111159;-21.4924463111159;-21.4924463111159;-21.4924463111159;-21.4924463111159;-21.4924463111159;-21.4924463111159	MS1 mz matched	119.085	36.273	0.000876773	0.000200488	0.000419016	0.00125355	0.000687456	0.000206481	0.00014046	0.000155044	0.000174763	0.000169187	0.000147073	0.000150617	0.000265114	0.000197651	0.000190114	0.000452059	0.00147773	0.000134615	0.000187415	0.000562956	0.000124414	0.000156918	0.000111189	0.000185513	0.000144508	0.000185583	0.000162299	0.000255812	0.000178226	0.00019548	0.00117948	0.000430748	0.000268804	9.53757e-05	0.000493601	9.413e-05	0.000130542	0.000110577	0.000114715	0.000112491	0.000118553
766				3-Amino-2-oxazolidone;Cycloserine;N-Formiminoglycine;Formiminoglycine;N-Formimidoylglycine;DL-Cycloserine;Cycloserine;D-Cycloserine	0.711465280934015;0.711465280934015;0.97997998884116;0.97997998884116;0.97997998884116	MS1 mz matched	120.08	246.955	3.5089e-05	5.06433e-05	4.91909e-05	5.77886e-05	4.8178e-05	0.000137479	0.000184905	0.000194659	0.000171648	0.000172173	0.000120458	0.000143946	0.000171652	0.000150371	0.000146607	7.89146e-05	7.43424e-05	5.4711e-05	5.02754e-05	6.45609e-05	0.000145363	0.000145832	0.000130327	0.000157208	0.000144682	0.000134138	0.000129812	0.000113335	9.97357e-05	0.000119255	0.000205173	0.000104808	0.000185353	0.000194479	0.000172453	0.000201812	0.000181504	0.000178568	0.000217271	0.000194789	0.000147849
811	Nicotinamide	0.9957	DFPAKSUCGFBDDF-UHFFFAOYSA-N			MS2 reverse	123.055	371.719	6.33728e-05	8.96914e-05	9.31719e-05	8.376e-05	8.2499e-05	0.000178781	0.000199261	0.000185702	0.000187795	0.000187885	0.000119968	0.000105206	0.000180259	0.000156431	0.000140466	0.000134641	0.000115088	0.000105958	8.32853e-05	0.000109743	0.000188487	0.000190811	0.000172465	0.000192014	0.000185944	0.000163245	0.000162817	0.000152299	0.000101845	0.000145051	0.000170542	0.000152353	0.000162001	0.00014467	0.000157392	0.000186865	0.000187116	0.000146446	0.000190612	0.00017776	0.000153487
863				Pyruvatoxime;3-Oxoalanine;Pyruvate oxime;2-Aminomalote semialdehyde;2-Ammoniomalote semialdehyde;(Z)-3-Peroxyaminoacrylate	19.9656511209261;19.9656511209261;20.3830261805282;20.3830261805282;20.3830261805282	MS1 mz matched	126.022	272.389	0.000622548	0.00250703	0.00291304	0.00210166	0.00203607	0.00240325	0.00275802	0.00201607	0.00257548	0.0024382	0.00126091	0.00245066	0.00346418	0.00256793	0.00243592	0.00191698	0.00321247	0.00171703	0.00160581	0.00211307	0.0018636	0.00303102	0.00294487	0.00214026	0.00249494	0.000837599	0.00287494	0.00071159	0.00173661	0.00154018	0.0026475	0.00424523	0.00373106	0.000522793	0.00278665	0.00154495	0.00394216	0.00254747	0.00295397	0.00274714	0.00278655
884	1,2,3-Benzenetriol	0.9085	WQGWDDDVZFFDIG-UHFFFAOYSA-N			MS2 reverse	127.038	36.2965	4.1596e-05	6.13881e-05	4.99645e-05	7.30288e-05	5.64943e-05	9.77138e-05	4.99121e-05	5.93302e-05	6.9054e-05	6.90025e-05	5.62575e-05	6.66998e-05	8.45037e-05	7.86378e-05	7.15247e-05	4.58821e-05	9.26291e-05	4.1672e-05	4.80892e-05	5.70681e-05	5.6425e-05	5.92182e-05	4.35799e-05	7.06913e-05	5.74786e-05	6.04272e-05	6.65581e-05	9.35057e-05	6.66498e-05	7.17852e-05	8.35726e-05	3.78513e-05	4.05892e-05	3.81254e-05	5.00346e-05	4.35442e-05	5.53179e-05	4.55742e-05	4.62768e-05	4.76783e-05	4.61237e-05
925	2-Methylglutaric acid	0.6135	AQYCMVICBNBXNA-UHFFFAOYSA-N			MS2 forward	129.054	51.1895	0.000886468	0.00055025	0.00108708	0.000838872	0.000840668	0.000928849	0.000221091	0.000457887	0.000259449	0.000466819	0.00073496	0.00055022	0.000825561	0.000698509	0.000702313	0.00145424	0.0012404	0.000682874	0.000848038	0.00105639	0.000371615	0.000407027	0.000414638	0.000539732	0.000433253	0.000734195	0.000511624	0.000447691	0.000852995	0.000636626	0.000422368	0.000647393	0.00124044	0.000580236	0.000722609	0.000419463	0.000583058	0.000371661	0.000341046	0.000428807	0.000970139
928	Imidazole	0.9983	RAXXELZNTBOGNW-UHFFFAOYSA-N			MS2 reverse	129.066	149.76	0.000852847	0.00095549	0.000931524	0.000969504	0.000927341	0.00109445	0.0010357	0.00107759	0.00100761	0.00105384	0.00125194	0.000934748	0.00129989	0.00139796	0.00122113	0.000992452	0.000937293	0.000960939	0.000788651	0.000919834	0.000906214	0.00141444	0.000992186	0.00113164	0.00111112	0.000978197	0.00106809	0.00105501	0.000898998	0.00100007	0.000830806	0.00152399	0.00111596	0.000750646	0.00105535	0.000917824	0.000820673	0.000776339	0.00103655	0.000887847	0.00107203
929	Ala-Gly	1	CXISPYVYMQWFLE-VKHMYHEASA-N			MS2 reverse	129.065	331.836	1.27262e-05	0.000143729	0.000157493	0.000130923	0.000111218	0.00013006	0.000167665	0.000203497	0.000173679	0.000168725	0.000107197	0.000154799	0.000215407	0.000164318	0.000160431	0.000152459	0.000151598	0.000180444	5.68949e-05	0.000135349	0.000180233	0.000176564	0.000129183	0.000171678	0.000164415	0.000210893	0.000260882	0.000203695	0.000118338	0.000198452	0.000121806	0.000318207	0.000124429	8.03393e-06	0.000143119	9.75514e-05	0.000151329	8.26548e-05	0.000142929	0.000118616	0.000173048
961	D-Pipecolinic acid	0.9953	HXEACLLIILLPRG-RXMQYKEDSA-N			MS2 forward	130.086	331.166	1.3117e-05	5.43649e-05	4.87849e-05	4.08329e-05	3.92749e-05	0.000113657	0.000135924	0.000152935	0.000117589	0.000130026	7.09457e-05	0.000111128	0.000135196	0.000104879	0.000105537	7.05342e-05	5.69658e-05	6.3933e-05	3.72914e-05	5.71811e-05	0.0001213	9.97099e-05	9.26632e-05	0.000111995	0.000106417	0.000120468	0.000155935	0.000103114	7.46331e-05	0.000113538	9.40814e-05	0.000139312	0.000119198	2.14241e-05	9.35038e-05	0.000100834	0.000109268	0.00010392	0.000130317	0.000111085	0.000112399
963				3-Methylene-indolenine;Isoquinoline;Quinoline;Isoquinoline;2-Benzazine;Benzo[c]pyridine;Quinoline;Benzo[b]pyridine	2.8430162606242;2.8430162606242;2.8430162606242;2.8430162606242;2.8430162606242	MS1 mz matched	130.159	151.607	0.000337422	0.000463138	0.000482678	0.000518793	0.000450508	0.000891267	0.000298319	0.000393227	0.000360017	0.000485707	0.000561139	0.000392577	0.000398283	0.000817613	0.000542403	0.000595837	0.000824396	0.000683345	0.000523139	0.000656679	0.000465271	0.000297487	0.000262717	0.000608543	0.000408505	0.000388415	0.000736862	0.000920403	0.000371553	0.000604308	0.000445346	0.000517215	0.000506804	0.000620894	0.000522565	0.000285001	0.000557277	0.000652914	0.000245423	0.000435154	0.000519327
996	Creatine	0.9777	CVSVTCORWBXHQV-UHFFFAOYSA-N			MS2 forward	132.077	333.342	1.1713e-05	0.000409659	0.00045795	0.000501983	0.000345326	0.000352838	0.000527626	0.000515799	0.000472818	0.00046727	0.000239988	0.000335336	0.000661326	0.000398662	0.000408828	0.000467149	0.000359853	0.000397668	0.000216221	0.000360223	0.000515397	0.000493665	0.000391546	0.00032691	0.000431879	0.000543645	0.000586392	0.00044366	0.00044735	0.000505262	0.000277737	0.000650085	0.000450696	1.06677e-05	0.000347297	0.000311089	0.00048721	0.000381733	0.0003931	0.000393283	0.000667082
1009						Unmapped	133.028	408.618	0.00198166	0.00215989	0.0025644	0.00187438	0.00214508	0.00235257	0.00230432	0.00249627	0.0024272	0.00239509	0.0020567	0.00213803	0.00249572	0.00239922	0.00227241	0.00216052	0.00194173	0.00249958	0.00257058	0.0022931	0.00266296	0.00259481	0.00194726	0.00260445	0.00245237	0.00265191	0.00236892	0.00236727	0.00222583	0.00240348	0.00230435	0.00343516	0.00232972	0.00225736	0.00258165	0.00257234	0.00224685	0.00244966	0.00210071	0.00234239	0.00272319
1038	Adenine	0.9893	GFFGJBXGBJISGV-UHFFFAOYSA-N			MS2 forward	136.061	137.577	0.0001794	0.000261288	0.000229884	0.000227503	0.000224519	0.000453545	0.000625881	0.000546846	0.000563733	0.000547501	0.000425861	0.000491788	0.00065099	0.000495203	0.00051596	0.000279274	0.000276821	0.000238601	0.000285663	0.00027009	0.000530116	0.00052548	0.000455323	0.000463879	0.000493699	0.000476647	0.000460486	0.000425595	0.000462537	0.000456317	0.000340896	0.00045772	0.000370879	0.00039105	0.000390136	0.000545147	0.00053281	0.000554109	0.000548177	0.000545061	0.000491826
1060				Phosphoric acid;Orthophosphate;Phosphate;Phosphoric acid;Orthophosphoric acid	-3.01193459628447;-3.06194623422203	MS1 mz matched	136.94	287.899	0.00552185	0.000792281	0.000292923	0.000716818	0.00183097	0.000975674	0.000962334	0.000305008	0.000653674	0.000724173	0.00111279	0.000303623	3.29896e-05	0.000744904	0.000548576	0.000380883	0.000117607	0.000275418	0.00414366	0.00122939	0.000295545	0.000505346	0.00129385	0.000357049	0.000612947	9.07262e-05	0.00012317	8.03164e-05	0.00116857	0.000365696	0.000678755	3.71027e-06	0.00099807	0.00684658	0.00213178	0.00235123	0.000746476	0.00333292	0.000404743	0.00170884	0.000683497
1062						Unmapped	137.015	230.688	0.00013685	0.00018239	0.000196992	0.000181165	0.000174349	0.000106315	0.000217244	0.000221061	0.000206976	0.000187899	0.00017113	0.000205043	0.000242002	0.000218218	0.000209098	0.000218369	0.000168399	0.000202545	0.000177129	0.00019161	0.000200807	0.000220504	0.000182376	0.000219274	0.00020574	0.000240207	0.000195473	0.000292153	0.000199887	0.00023193	0.00019083	0.00020135	0.000186465	0.00018765	0.000191573	0.000196302	0.000186751	0.000200538	0.000200672	0.000196066	0.000179146
1065	Hypoxanthine	0.8978	FDGQSTZJBFJUBT-UHFFFAOYSA-N			MS2 forward	137.045	166.506	3.84005e-05	5.22517e-05	5.04701e-05	5.55247e-05	4.91618e-05	0.000133531	0.000156901	0.000146868	0.000147745	0.000146262	0.000127524	0.000163004	0.000171159	0.000161482	0.000155792	7.93555e-05	0.000105237	6.49654e-05	6.70561e-05	7.91536e-05	0.000157162	0.000150288	0.000140678	0.000136814	0.000146236	5.49162e-05	0.000156755	0.000140881	0.000123861	0.000119103	0.000114834	7.54499e-05	0.000107443	9.70402e-05	9.86919e-05	0.000134729	0.000159708	0.000160685	0.000161291	0.000154103	0.000178297
1080	Anthranilic acid (Vitamin L1)	0.6058	RWZYAGGXGHYGMB-UHFFFAOYSA-N			MS2 forward	138.055	274.714	9.32165e-05	0.000203858	0.000209153	0.000165186	0.000167853	0.000736298	0.000614956	0.00120837	0.000429843	0.000747367	0.00048228	0.00064176	0.000960147	0.000671927	0.000689029	0.000621233	0.00016035	0.000261113	0.000101545	0.00028606	0.000780441	0.00073292	0.000558652	0.00128284	0.000838714	0.00083009	0.000794003	0.00104347	0.000434405	0.000775492	0.00071472	0.000559752	0.000673499	0.000750089	0.000674515	0.000904117	0.00021929	0.0011417	0.000709876	0.000743747	0.00100155
1131						Unmapped	140.026	45.563	0.000171161	0.000184506	0.000250172	0.000219954	0.000206448	9.70196e-05	0.000286322	0.000211544	0.000230906	0.000206448	0.000142521	0.000191828	0.000316225	0.000222867	0.00021836	0.000201687	0.000165744	0.000184939	0.000191127	0.000185874	0.000204108	0.000234943	0.000215038	5.05155e-05	0.000176151	0.000268463	0.000204739	0.000256276	0.000194634	0.000231028	0.000181301	0.000199524	0.000186989	0.000169422	0.000184309	0.000213491	0.000222167	0.000225716	0.000239262	0.000225159	0.000191141
1138						Unmapped	140.082	123.181	0.00104699	0.000844494	0.000706616	0.000720955	0.000829764	0.000891962	0.000982732	0.000825062	0.000845425	0.000886296	0.000971436	0.000919785	0.000826866	0.000996086	0.000928543	0.000774775	0.00069289	0.000708434	0.00103149	0.000801898	0.000771643	0.000827121	0.00100998	0.000893159	0.000875476	0.000721855	0.000717753	0.00078327	0.000980704	0.000800896	0.000871084	0.000506486	0.000872648	0.0011003	0.000837629	0.0011056	0.00080449	0.00107002	0.000828775	0.000952222	0.000859876
1147				trans-4-Carboxymethylenebut-2-en-4-olide;cis-4-Carboxymethylenebut-2-en-4-olide;cis-4-Carboxymethylenebut-2-en-4-olide;4-Carboxymethylenebut-2-en-4-olide;trans-4-Carboxymethylenebut-2-en-4-olide;5-Formyl-2-furoate;5-Formyl-2-furancarboxylate;5-Formylfuran-2-carboxylate	-7.9986596136367;-7.9986596136367;-8.2943483012535;-8.2943483012535;-8.2943483012535	MS1 mz matched	141.01	230.955	0.000152308	0.000196921	0.000218425	0.000217938	0.000196398	0.000116697	0.000222324	0.000229559	0.00020591	0.000193622	0.000184048	0.000271465	0.000272445	0.000235202	0.00024079	0.000233795	0.000221296	0.000195386	0.000184559	0.000208759	0.000203819	0.000221622	0.000197234	0.000273649	0.000224081	0.000243187	0.000211159	0.00031239	0.000191619	0.000239589	0.000199111	0.00017345	0.00020031	0.00024815	0.000205255	0.00021499	0.000204337	0.000209806	0.000195416	0.000206137	0.000190469
1242						Unmapped	144.048	43.202	0.000790424	0.000641593	0.000583429	0.000596842	0.000653072	0.00060623	0.000678169	0.000635541	0.0006358	0.000638935	0.000730201	0.000711777	0.000483552	0.000772025	0.000674389	0.000527046	0.000432081	0.000542283	0.000795217	0.000574157	0.000450304	0.000696937	0.000855505	0.000736743	0.000684872	0.000556828	0.000489857	0.000578866	0.000791517	0.000604267	0.000759662	0.000359628	0.000558449	0.00076409	0.000610457	0.00114313	0.000884839	0.000786754	0.000718871	0.000883399	0.000562445
1263				Nitrosylsulfuric acid;Selenite	-12.1520940463235;-17.3285380542728	MS1 mz matched	144.984	347.441	0.00544653	0.00517806	0.00822121	0.00485958	0.00592634	0.00532642	0.00553885	0.00861411	0.00507497	0.00613859	0.00524413	0.00869095	0.00863758	0.00895764	0.00788258	0.00822267	0.00769931	0.00895232	0.00662686	0.00787529	0.00850651	0.00537295	0.00546225	0.00911598	0.00711442	0.00874776	0.00902789	0.00841683	0.00544068	0.00790829	0.00530893	0.00896454	0.00499728	0.0063034	0.00639354	0.00605832	0.00553043	0.0063481	0.0056901	0.00590674	0.00522428
1285	N-Acetylcadaverine	0.6951	RMOIHHAKNOFHOE-UHFFFAOYSA-N			MS2 forward	145.133	297.516	2.03325e-05	3.14207e-05	2.85947e-05	2.72135e-05	2.68904e-05	2.44068e-05	3.03694e-05	3.97919e-05	2.9987e-05	3.11388e-05	3.26564e-05	3.25025e-05	3.31468e-05	3.22595e-05	3.26413e-05	5.36943e-05	4.14772e-05	4.62337e-05	4.00679e-05	4.53683e-05	4.22339e-05	4.47056e-05	4.10823e-05	4.38822e-05	4.2976e-05	4.06312e-05	3.85212e-05	4.10173e-05	3.51081e-05	3.88195e-05	3.72018e-05	3.494e-05	3.67688e-05	2.81415e-05	3.4263e-05	3.63057e-05	3.08486e-05	3.28735e-05	3.82888e-05	3.45791e-05	4.94618e-05
1334						Unmapped	148.096	265.725	4.74166e-06	7.52665e-06	6.54686e-06	5.96913e-06	6.19608e-06	5.44784e-05	2.316e-05	5.04606e-05	6.52845e-05	4.83459e-05	8.11869e-06	4.36008e-05	1.08031e-05	2.7065e-05	2.23969e-05	7.32197e-05	7.43847e-06	1.69292e-05	1.25524e-05	2.75349e-05	7.91271e-06	2.29445e-05	6.7252e-06	3.55941e-05	1.82941e-05	6.14742e-05	9.34173e-06	1.20936e-05	8.22167e-06	2.27828e-05	0.000154676	0.000148026	0.000186023	0.000204037	0.00017319	0.000292443	0.000257035	0.000307338	0.000318821	0.000293909	0.000323317
1354	D-Ribose	0.7071	SRBFZHDQGSBBOR-SOOFDHNKSA-N			MS2 reverse	150.055	98.8355	4.8938e-05	3.93571e-05	5.57579e-05	7.3527e-05	5.4395e-05	0.000128854	0.000192059	0.000158066	0.000178961	0.000164485	0.000113276	0.000214477	0.000194364	0.000260612	0.000195682	5.93145e-05	5.09921e-05	5.61097e-05	5.16158e-05	5.4508e-05	6.9842e-05	0.000132767	9.62223e-05	9.42448e-05	9.8269e-05	0.000119309	0.000126335	0.000107662	0.000109343	0.000115663	0.000129726	8.44799e-05	6.97473e-05	6.3836e-05	8.69473e-05	0.000152987	0.000140195	0.000109256	0.000127027	0.000132366	0.000125689
1357	Ethylmalonic acid	0.754	UKFXDFUAPNAMPJ-UHFFFAOYSA-N			MS2 reverse	150.077	152.725	4.59021e-05	4.69485e-05	4.45074e-05	0.000661826	0.000199796	8.36607e-05	0.000100422	8.45481e-05	9.42193e-05	9.07125e-05	9.20141e-05	9.33182e-05	9.49197e-05	0.000103642	9.59736e-05	8.58014e-05	3.33222e-05	4.90823e-05	5.77831e-05	5.64972e-05	9.54149e-05	0.000111156	0.00011431	0.000110448	0.000107832	0.000113993	0.000113153	0.000114574	0.000113277	0.000113749	6.06829e-05	4.67954e-05	5.87032e-05	6.99209e-05	5.90256e-05	0.000119674	0.000129845	0.000112415	0.000134792	0.000124181	0.000111889
1363	Triethanolamine	0.9806	GSEJCLTVZPLZKY-UHFFFAOYSA-N			MS2 forward	150.112	159.974	0.000663063	0.00156693	0.00105491	0.000868304	0.0010383	0.000141502	9.91219e-05	0.000101888	9.73419e-05	0.000109963	0.000199259	0.000177716	0.000103528	0.000112921	0.000148356	0.000532761	0.00477152	0.00340902	0.0024144	0.00278192	0.000124856	0.000129447	8.07214e-05	0.000158699	0.000123431	9.99262e-05	0.000285736	0.000120647	8.76495e-05	0.00014849	0.000588251	0.00077152	0.000277096	0.00059117	0.00055701	5.31817e-05	7.15281e-05	0.000119184	8.31044e-05	8.17495e-05	0.000122581
1384	2-Hydroxyadenine	0.942	DRAVOWXCEBXPTN-UHFFFAOYSA-N			MS2 forward	152.056	219.031	1.71683e-05	8.35665e-06	9.8916e-06	1.80786e-05	1.33738e-05	1.13537e-05	8.32284e-06	1.55478e-05	1.37133e-05	1.22344e-05	1.07342e-05	1.24094e-05	1.39365e-05	1.28906e-05	1.24927e-05	2.14522e-05	1.41781e-05	9.07845e-06	1.93184e-05	1.60068e-05	1.75723e-05	1.0768e-05	9.5434e-06	1.44787e-05	1.30906e-05	1.35179e-05	1.39802e-05	1.10076e-05	1.01216e-05	1.21568e-05	2.50876e-05	1.85344e-05	3.61776e-05	2.81531e-05	2.69882e-05	9.32176e-06	7.83102e-06	1.59147e-05	8.69589e-06	1.04408e-05	1.52884e-05
1400				Chlorobenzene;Chlorobenzene;Monochlorobenzene;Benzene chloride;Phenyl chloride	9.12524285468898;8.9279337190627	MS1 mz matched	154.042	230.701	0.0255106	0.0324228	0.0338773	0.0354846	0.0318238	0.0188476	0.0398075	0.036257	0.0347319	0.032411	0.0308906	0.0369566	0.0430258	0.0358662	0.0366848	0.0345455	0.0321511	0.032778	0.0309886	0.0326158	0.0325021	0.0333357	0.0323937	0.0395013	0.0344332	0.0381626	0.0327096	0.0440386	0.0317307	0.0366604	0.0317027	0.0313295	0.0327004	0.0344667	0.0325498	0.0341811	0.0328861	0.037815	0.0337555	0.0346594	0.0308106
1412				5-Butyl-2-ethyloxazole;2-Isobutyl-4,5-dimethyloxazole;4-Methyl-2-pentyloxazole;5-Butyl-2,4-dimethyloxazole;5-Ethyl-4-methyl-2-(1-methylethyl)oxazole;2-Butyl-4,5-dimethyloxazole;4-Ethyl-5-methyl-2-(1-methylethyl)oxazole;4-Ethyl-2-methyl-5-propyloxazole;5-Ethyl-2-methyl-4-propyloxazole;2-Methyl-4-pentyloxazole;psi-Pelletierine;4-Ethyl-5-methyl-2-propyloxazole;4-Butyl-2,5-dimethyloxazole;2-Ethyl-4-m…	4.15307767289062;4.15307767289062;4.15307767289062;4.15307767289062;4.15307767289062;4.15307767289062;4.15307767289062;4.15307767289062;4.15307767289062;4.15307767289062;4.15307767289062;4.15307767289062;4.15307767289062;4.15307767289062;3.91861302011371	MS1 mz matched	154.122	129.345	1.11007e-05	1.81983e-05	1.96994e-05	1.64005e-05	1.63497e-05	0.000218925	9.40177e-05	0.00025586	0.000140446	0.000177312	0.000268812	0.000362151	0.000337057	0.000217227	0.000296312	1.96193e-05	2.18662e-05	1.66427e-05	1.45472e-05	1.81688e-05	0.000271526	6.59949e-05	3.90838e-05	6.93292e-05	0.000111483	0.000583342	0.000343894	0.000249917	0.000215953	0.000348276	1.49181e-05	2.35636e-05	1.42607e-05	1.55228e-05	1.70663e-05	0.000308812	5.13636e-05	4.28219e-05	7.74603e-05	0.000120114	0.000292937
1437						Unmapped	155.154	159.684	0.00031382	0.00121235	0.00204558	0.000197922	0.000942417	0.00142212	0.000158672	7.58605e-05	0.000116002	0.000443164	0.000685908	0.00038979	8.68128e-05	5.07839e-05	0.000303324	0.000802282	0.000537293	0.000347817	0.000586775	0.000568541	0.00126349	6.26309e-05	0.000102001	0.00011181	0.000384983	5.08622e-05	7.83132e-05	4.40021e-05	6.3395e-05	5.91431e-05	0.000383988	0.00012455	0.000240946	0.00064834	0.000349456	3.21267e-05	3.13762e-05	0.000307354	5.40002e-05	0.000106214	0.000976552
1445	DL-Norvaline	0.9955	SNDPXSYFESPGGJ-UHFFFAOYSA-N			MS2 reverse	156.041	287.229	0.000188991	0.000165634	0.00012038	0.00016347	0.000159619	0.000165018	0.000193249	0.000144815	0.00210761	0.000652672	0.000156312	0.000154229	0.000122413	0.000167763	0.000150179	0.000135758	0.000392043	0.000133676	0.000257076	0.000229638	0.00013323	0.000183988	0.000235616	0.000157225	0.000177515	0.000124602	0.000125264	0.000517568	0.000222975	0.000247602	0.000163375	0.000104997	0.000185622	0.000316835	0.000192707	0.000239154	7.60613e-05	0.000280191	0.000179528	0.000193734	0.00017801
1451						Unmapped	156.138	43.141	4.21413e-05	3.16018e-05	0.000143668	7.40757e-05	7.28717e-05	0.00285549	0.000228365	0.000610532	0.000363406	0.00101445	0.00351014	0.00148074	0.000879498	0.000912534	0.00169573	0.000138149	0.0001553	0.000173101	3.52334e-05	0.000125446	0.0033863	0.000195285	0.000124679	0.000207366	0.000978408	0.00183575	0.000822566	0.000877065	0.000687541	0.00105573	3.21639e-05	5.4893e-05	4.31192e-05	4.51118e-05	4.3822e-05	0.00160495	0.000344979	0.000634037	0.000257731	0.000710425	0.00534681
1467	Guanidine	1	ZRALSGWEFCBTJO-UHFFFAOYSA-N			MS2 reverse	157.06	82.395	0.000297937	0.000439458	0.000495602	0.000401285	0.000408571	0.000402013	0.000167676	0.000195948	0.000212288	0.000244481	0.000475253	0.000175868	0.000233908	0.000191972	0.00026925	0.000432654	0.000425965	0.000496708	0.000488645	0.000460993	0.000545296	0.000214643	0.000214865	0.000228913	0.000300929	0.000207468	0.000151477	0.000214911	0.000141386	0.00017881	0.000215959	0.000222307	0.000471138	0.000392524	0.000325482	0.000166896	9.02889e-05	0.000579134	0.000185432	0.000255438	0.000508004
1490				Paramethadione;Tiglylglycine;3-Methylcrotonylglycine;Paramethadione;2-Hydroxyethylclavam;Hydroxyethylclavam;Ethadione;3-Methylcrotonylglycine	7.04636510532671;7.04636510532671;7.04636510532671;7.00307307566485;7.00307307566485;7.00307307566485;7.00307307566485	MS1 mz matched	158.081	330.664	8.14485e-06	4.49768e-05	4.93378e-05	3.63348e-05	3.46986e-05	9.4012e-05	0.000116155	0.000138268	0.000106956	0.000113848	6.75073e-05	9.00809e-05	0.000123566	9.70683e-05	9.45556e-05	6.45913e-05	4.42032e-05	5.85283e-05	3.00406e-05	4.93409e-05	0.000120917	0.00010482	7.58579e-05	8.88658e-05	9.7615e-05	0.000118	0.000138433	9.36908e-05	6.91626e-05	0.000104822	8.2686e-05	0.000123807	9.5762e-05	1.32146e-05	7.88674e-05	9.50362e-05	0.000110753	9.17017e-05	0.000115491	0.000103245	0.000102221
1491	L-Citrulline	0.8808	RHGKLRLOHDJJDR-BYPYZUCNSA-N			MS2 forward	158.093	299.135	0.00028748	0.000423718	0.000413079	0.000427387	0.000387916	0.000725773	0.000962248	0.0009252	0.000808281	0.000855376	0.000885181	0.000979202	0.00131333	0.00101464	0.00104809	0.000421855	0.000428949	0.000412677	0.000401292	0.000416193	0.000665812	0.000574962	0.00060447	0.000582273	0.000606879	0.000815238	0.000804401	0.000734333	0.000691018	0.000761247	0.000402044	0.000532221	0.000425485	0.000364578	0.000431082	0.000484506	0.000474891	0.000509492	0.000493994	0.000490721	0.00065402
1499						Unmapped	158.153	199.745	1.50004e-05	1.67151e-05	2.1394e-05	2.90601e-05	2.05424e-05	0.000102935	2.85578e-05	4.36022e-05	7.01594e-05	6.13136e-05	7.24843e-05	5.33619e-05	0.000205204	4.36896e-05	9.36849e-05	2.11392e-05	2.69847e-05	3.35093e-05	2.43325e-05	2.64914e-05	6.66698e-05	2.44477e-05	2.17218e-05	2.73548e-05	3.50485e-05	0.000133274	8.47367e-05	9.71626e-05	3.76952e-05	8.8217e-05	3.50481e-05	0.000192952	6.7865e-05	0.000498926	0.000198698	4.85339e-05	4.59989e-05	2.66194e-05	4.14918e-05	4.0661e-05	8.43131e-05
1512	D-Glucuronate	0.7963	AEMOLEFTQBMNLQ-AQKNRBDQSA-N			MS2 reverse	159.033	267.871	0.000212405	0.000804603	0.00014078	0.000607165	0.000441238	0.000647637	0.000646481	0.000761425	0.00100249	0.000764508	0.000609715	0.00111447	0.000279391	0.00122891	0.000808121	0.000560316	0.000671062	0.000693033	0.000231524	0.000538984	0.00101933	0.000692191	0.000359674	0.000556365	0.00065689	0.000479449	0.000511642	0.000527194	0.000392393	0.00047767	0.000837747	0.00115349	0.00084973	0.000797197	0.000909542	0.000893157	0.000970812	0.000582826	0.000695303	0.000785524	0.000717326
1544	Cyclohexylamine	0.8162	PAFZNILMFXTMIY-UHFFFAOYSA-N			MS2 forward	160.133	373.183	2.60429e-05	3.97456e-05	4.99072e-05	4.20249e-05	3.94302e-05	7.70201e-05	0.000101749	9.79445e-05	9.60034e-05	9.31792e-05	6.10238e-05	7.74875e-05	0.000102853	6.98593e-05	7.7806e-05	5.95403e-05	4.90417e-05	4.83926e-05	4.98853e-05	5.1715e-05	9.03236e-05	7.95387e-05	6.35905e-05	6.97363e-05	7.57973e-05	8.47999e-05	8.84001e-05	7.03093e-05	6.51892e-05	7.71746e-05	7.57987e-05	9.27487e-05	7.82841e-05	6.49336e-05	7.79413e-05	8.92362e-05	0.000116707	9.18299e-05	0.000104579	0.000100588	9.51495e-05
1550	L-Gulonic gamma-lactone	0.6076	SXZYCXMUPBBULW-SKNVOMKLSA-N			MS2 forward	161.044	89.417	0.000400735	0.000473288	0.000468342	0.000384191	0.000431639	0.000442365	0.000427354	0.000408072	0.000433816	0.000427902	0.000474957	0.000355809	0.00044632	0.000416792	0.00042347	0.00043617	0.000402931	0.000505655	0.000328327	0.000418271	0.000474182	0.000399157	0.000411827	0.000402451	0.000421904	0.000408772	0.000420159	0.000399953	0.000363972	0.000398214	0.000303269	0.000583276	0.000478027	0.000428901	0.000448368	0.000368289	0.000340196	0.000282174	0.000410461	0.00035028	0.000479139
1568	Pyruvaldehyde	1	AIJULSRZWUXGPQ-UHFFFAOYSA-N			MS2 reverse	162.076	118.64	9.31715e-05	9.05544e-05	8.73947e-05	8.6537e-05	8.94144e-05	0.0001383	9.08513e-05	8.74167e-05	7.83957e-05	9.8741e-05	0.000119138	7.90066e-05	8.4607e-05	8.95599e-05	9.30779e-05	9.39597e-05	0.000128265	8.7485e-05	0.000101684	0.000102848	0.000111582	7.54593e-05	9.17014e-05	7.62947e-05	8.87593e-05	7.33296e-05	8.3368e-05	7.21104e-05	8.28921e-05	7.7925e-05	9.20394e-05	8.71786e-05	0.000137377	0.000167284	0.00012097	9.21194e-05	8.61687e-05	0.000174314	8.53777e-05	0.000109495	0.000157106
1571	L-Carnitine	0.9039	PHIQHXFUZVPYII-ZCFIWIBFSA-N			MS2 forward	162.112	339.025	2.4993e-06	1.82514e-05	0.000118359	1.93743e-05	3.9621e-05	3.85626e-05	8.13451e-05	0.000168862	0.000105194	9.84907e-05	1.99207e-05	0.000112831	0.000359491	6.70065e-05	0.000139812	0.000105536	0.000130238	9.87885e-05	3.73107e-06	8.45736e-05	0.00021123	0.000159236	2.61014e-05	0.000125979	0.000130637	0.0003029	0.000268413	0.000249835	2.11159e-05	0.000210566	5.46158e-05	0.000504269	2.86127e-05	1.80178e-06	0.000147325	1.6364e-05	6.36403e-05	6.78002e-06	0.000115364	5.0537e-05	9.31745e-05
1598	Dimethylaminopurine	0.8411	BVIAOQMSVZHOJM-UHFFFAOYSA-N			MS2 forward	164.092	54.933	3.40896e-05	7.4435e-06	3.28561e-05	2.89524e-05	2.58354e-05	4.39826e-05	3.26525e-05	3.82895e-05	4.45718e-05	3.98741e-05	4.62123e-05	3.04887e-05	3.28395e-05	3.4655e-05	3.60489e-05	4.57485e-05	3.9861e-05	4.02714e-05	5.84964e-05	4.60943e-05	6.24387e-05	3.79636e-05	4.75391e-05	4.23342e-05	4.75689e-05	4.45178e-05	4.46679e-05	5.25107e-05	5.26466e-05	4.85857e-05	3.53682e-05	5.69821e-05	4.00593e-05	8.09635e-05	5.33433e-05	4.91966e-05	4.01334e-05	7.84502e-05	3.91935e-05	5.17435e-05	5.00655e-05
1623				Nornitrogen mustard;2-Hydroxymucote semialdehyde;2-Hydroxymuconic semialdehyde;2-Hydroxymucote-6-semialdehyde;cis,cis-Mucote;cis,cis-Hexadienedioate;cis,cis-2,4-Hexadienedioic acid;2-Oxo-2,3-dihydrofuran-5-acetate;3-Oxoadipate enol-lactone;4,5-Dihydro-5-oxofuran-2-acetate;5-Oxo-4,5-dihydrofuran-2-acetate;cis,trans-Hexadienedioate;1,2,3,5-Tetrahydroxybenzene;2,5-Dihydro-5-oxofuran-2-acetate;2-Oxo-…	-14.0818295111572;-11.2654953367628;-11.2654953367628;-11.2654953367628;-11.2654953367628;-11.2654953367628;-11.2654953367628;-11.2654953367628;-11.2654953367628;-11.2654953367628;-11.2654953367628;-11.2654953367628	MS1 mz matched	165.01	230.823	5.59557e-05	7.34302e-05	9.04059e-05	6.84558e-05	7.20619e-05	3.73209e-05	7.85191e-05	7.53483e-05	9.20286e-05	7.08042e-05	5.57657e-05	7.94491e-05	0.000113896	7.46484e-05	8.09399e-05	8.01918e-05	7.76379e-05	8.7637e-05	6.50608e-05	7.76319e-05	8.8511e-05	8.20162e-05	9.0732e-05	8.00566e-05	8.5329e-05	9.25097e-05	8.7703e-05	0.000102031	7.92074e-05	9.03628e-05	7.17296e-05	9.55659e-05	7.69012e-05	4.32926e-05	7.18723e-05	7.6878e-05	6.75587e-05	7.494e-05	7.5071e-05	7.36119e-05	7.82902e-05
1631	beta-Hydroxybutyrate	0.7071	WHBMMWSBFZVSSR-UHFFFAOYSA-N			MS2 reverse	165.076	51.174	0.0072532	0.00856996	0.00800058	0.00580723	0.00740774	0.00541698	0.00124177	0.00218486	0.00142976	0.00256834	0.00425065	0.00344273	0.00448369	0.00626122	0.00460957	0.0106159	0.00882823	0.00432261	0.00619841	0.00749129	0.00215191	0.00241851	0.00201686	0.00198143	0.00214218	0.0039684	0.00183252	0.00268699	0.00507515	0.00339077	0.00282616	0.00452909	0.0089575	0.00398727	0.005075	0.00198977	0.0030478	0.00274747	0.00213074	0.00247894	0.00557108
1648	L-Phenylalanine	0.7417	COLNVLDHVKWLRT-QMMMGPOBSA-N			MS2 forward	166.086	246.721	4.8455e-05	5.47768e-05	5.95054e-05	4.99543e-05	5.31729e-05	9.81095e-05	0.000106549	0.000156249	0.000118618	0.000119881	0.000118959	0.000110444	0.000143902	0.000105484	0.000119697	8.47183e-05	7.1694e-05	6.58691e-05	5.45432e-05	6.92061e-05	0.000105188	9.78678e-05	8.32099e-05	0.000122663	0.000102232	0.000119585	0.000147252	0.000126113	7.15091e-05	0.000116115	0.000123796	0.000174112	0.000110491	0.000108306	0.000129176	0.000208752	0.000105132	0.000126841	0.000115213	0.000138985	9.49991e-05
1651						Unmapped	166.95	288.285	6.81798e-05	0.000267058	0.000136402	0.000231607	0.000175812	0.000321927	0.000353434	0.000163842	0.000284681	0.000280971	0.000328318	0.000142525	2.93276e-05	0.000287557	0.000196932	0.000164223	5.74242e-05	0.000128523	0.000237243	0.000146853	0.000137261	0.000216914	0.000394149	0.000171984	0.000230077	6.09446e-05	7.75702e-05	5.69464e-05	0.00034138	0.00013421	0.000238399	0.00010924	0.000333222	8.61956e-05	0.000191764	0.000426903	0.000287664	0.000391019	0.000173203	0.000319698	0.000241407
1659						Unmapped	167.093	124.653	0.00107717	0.000871066	0.000720357	0.000766855	0.000858862	0.000825884	0.000870412	0.000730684	0.000768106	0.000798772	0.000979644	0.000826767	0.000704902	0.000895506	0.000851705	0.000839851	0.000724636	0.000810544	0.00115756	0.000883148	0.000797432	0.000895839	0.0010458	0.000876997	0.000904017	0.000698583	0.000741095	0.000729925	0.00103018	0.000799946	0.000981939	0.000580248	0.00108032	0.00130156	0.000986017	0.00127668	0.000941323	0.00131777	0.000988839	0.00113115	0.00103377
1662				Noradrenochrome o-semiquinone;Thiodiacetic acid sulfoxide	0.00541666167177474;9.63513015761243	MS1 mz matched	167.154	212.208	0.000839413	0.000922378	0.00108424	0.00102559	0.000967906	0.00091442	0.000760433	0.00134856	0.00092613	0.000987386	0.00108141	0.00126727	0.00162056	0.00110752	0.00126919	0.00116821	0.00117791	0.00132127	0.0010043	0.00116792	0.000889547	0.000983251	0.0010358	0.00153676	0.00111134	0.00132392	0.00132982	0.00166623	0.00102275	0.00133568	0.00101951	0.00146109	0.00105831	0.000834781	0.00109342	0.00106896	0.00128601	0.00153056	0.000946476	0.001208	0.00112569
1673	Pyridoxal (Vitamin B6)	0.9275	LXNHXLLTXMVWPM-UHFFFAOYSA-N			MS2 forward	168.065	99.7255	3.26021e-05	3.78246e-05	3.44696e-05	3.34146e-05	3.45777e-05	9.43335e-05	9.9879e-05	0.000154142	0.000109711	0.000114516	6.86583e-05	0.000143977	0.000133055	0.000143721	0.000122353	3.49394e-05	3.32395e-05	3.30107e-05	3.78178e-05	3.47518e-05	8.49281e-05	8.42966e-05	7.91998e-05	8.6571e-05	8.37489e-05	0.000104085	9.33622e-05	8.91571e-05	0.000122015	0.000102155	7.43072e-05	4.88146e-05	4.16507e-05	5.7767e-05	5.56349e-05	8.80131e-05	7.40545e-05	5.62206e-05	7.74641e-05	7.39381e-05	7.40842e-05
1684						Unmapped	168.946	363.109	0.000723084	0.001057	0.00118551	0.000959237	0.000981208	0.00112062	0.00111759	0.00123383	0.00108066	0.00113818	0.00113723	0.00118925	0.00143246	0.0012621	0.00125526	0.00114498	0.00106237	0.00125396	0.000862189	0.00108087	0.00117664	0.00109316	0.0010899	0.0012861	0.00116145	0.00143223	0.00128747	0.00136344	0.00100566	0.0012722	0.00113992	0.00155875	0.00103318	0.000791443	0.00113082	0.00117076	0.00108096	0.000991763	0.00115094	0.00109861	0.00113897
1685						Unmapped	168.946	339.651	0.000978773	0.000982556	0.000968292	0.000881346	0.000952742	0.00103129	0.000919268	0.000906553	0.00086471	0.000930455	0.00108412	0.000991585	0.0011374	0.00110676	0.00107997	0.000983355	0.000934214	0.00104642	0.00105843	0.0010056	0.000871879	0.000991158	0.00102486	0.0010871	0.00099375	0.00102135	0.00103269	0.00108793	0.000989656	0.00103291	0.000968601	0.00123332	0.000960898	0.00110919	0.001068	0.00118763	0.000934345	0.00102726	0.000936759	0.0010215	0.00100272
1696	Norharmane	0.9629	AIFRHYZBTHREPW-UHFFFAOYSA-N			MS2 forward	169.076	43.272	0.000170036	0.00019361	0.00019452	0.000171971	0.000182534	0.000335898	0.000264362	0.000265385	0.000285197	0.00028771	0.000311994	7.29867e-05	0.000299203	0.000292049	0.000244058	0.000181262	0.000185167	0.000201943	0.000207955	0.000194082	0.000256051	0.000273382	0.000283788	0.000302677	0.000278975	0.000253258	0.000234431	0.000253168	0.000256155	0.000249253	0.000254856	0.000150712	0.000219779	0.000242708	0.000217014	0.000321776	5.97553e-05	0.00032771	0.000249377	0.000239655	0.000299705
1712	L-Glutamate	0.9975	WHUUTDBJXJRKMK-VKHMYHEASA-N			MS2 forward	170.042	381.76	1.08903e-05	2.07144e-05	1.8994e-05	1.31937e-05	1.59481e-05	3.38154e-05	4.21568e-05	4.37518e-05	3.59168e-05	3.89102e-05	2.45074e-05	3.42973e-05	3.65134e-05	3.68802e-05	3.30496e-05	2.27278e-05	2.03954e-05	1.49416e-05	1.59445e-05	1.85023e-05	2.85195e-05	3.46452e-05	1.99254e-05	3.03198e-05	2.83525e-05	3.57222e-05	3.50685e-05	2.95097e-05	3.1272e-05	3.28931e-05	2.38072e-05	3.04149e-05	2.72864e-05	3.43029e-05	2.89528e-05	3.82315e-05	2.89416e-05	3.29701e-05	3.97457e-05	3.49722e-05	3.3853e-05
1716	Vanillin	0.9217	MWOOGOJBHIARFG-UHFFFAOYSA-N			MS2 reverse	170.079	43.356	2.54469e-05	3.10162e-05	3.24176e-05	2.78506e-05	2.91828e-05	4.47773e-05	3.20228e-05	3.40903e-05	3.53236e-05	3.65535e-05	4.94949e-05	0.000192625	4.32914e-05	3.50904e-05	8.01254e-05	3.06142e-05	3.2e-05	2.95983e-05	3.49415e-05	3.17885e-05	3.36287e-05	3.34038e-05	3.71236e-05	3.57253e-05	3.49703e-05	2.97184e-05	3.49698e-05	3.10157e-05	3.65093e-05	3.30533e-05	2.99565e-05	0.000259477	3.29629e-05	3.34624e-05	8.89647e-05	4.10812e-05	3.54241e-05	3.40031e-05	3.34928e-05	3.60003e-05	4.08883e-05
1740						Unmapped	171.149	36.914	0.000319061	0.000486755	0.000729584	0.000894777	0.000607544	0.0007478	0.000370097	0.000446185	0.00025154	0.000453906	0.000515728	0.000394034	0.000330609	0.000236965	0.000369334	0.000736257	0.000623039	0.000560178	0.000439268	0.000589685	0.000534992	0.000413721	0.000362275	0.00040572	0.000429177	0.000438346	0.000232736	0.000252791	0.000355783	0.000319914	0.000500813	0.000770128	0.000712656	0.000547516	0.000632778	0.000207575	0.00030187	0.000477667	0.00040204	0.000347288	0.000430738
1741				5-Butyl-2-ethyloxazole;2-Isobutyl-4,5-dimethyloxazole;4-Methyl-2-pentyloxazole;5-Butyl-2,4-dimethyloxazole;5-Ethyl-4-methyl-2-(1-methylethyl)oxazole;2-Butyl-4,5-dimethyloxazole;4-Ethyl-5-methyl-2-(1-methylethyl)oxazole;4-Ethyl-2-methyl-5-propyloxazole;5-Ethyl-2-methyl-4-propyloxazole;2-Methyl-4-pentyloxazole;psi-Pelletierine;4-Ethyl-5-methyl-2-propyloxazole;4-Butyl-2,5-dimethyloxazole;2-Ethyl-4-m…	4.15307767289062;4.15307767289062;4.15307767289062;4.15307767289062;4.15307767289062;4.15307767289062;4.15307767289062;4.15307767289062;4.15307767289062;4.15307767289062;4.15307767289062;4.15307767289062;4.15307767289062;4.15307767289062;3.91861302011371	MS1 mz matched	171.149	129.63	5.50285e-05	0.000102816	8.60772e-05	0.000120679	9.11503e-05	0.00486259	0.00184542	0.0066301	0.00336302	0.00417528	0.00700343	0.00976882	0.00848199	0.00593164	0.00779647	9.16064e-05	0.000118574	7.38886e-05	8.3415e-05	9.18709e-05	0.00695023	0.00125019	0.000587346	0.00131921	0.00252674	0.0157398	0.00906465	0.00635446	0.00562105	0.009195	6.06146e-05	0.000131602	6.85938e-05	6.92712e-05	8.25203e-05	0.007541	0.000992281	0.000749723	0.00165571	0.00273468	0.00717966
1819	Ribitol	0.7821	HEBKCHPVOIAQTA-NGQZWQHPSA-N			MS2 forward	175.06	44.7455	0.000431302	0.000346966	0.000787056	0.000515879	0.000520301	0.000366367	2.72397e-05	2.54776e-05	1.8997e-05	0.00010952	0.000293453	2.92005e-05	4.37707e-05	2.55493e-05	9.79933e-05	0.00083359	0.000745195	0.000439708	0.000517033	0.000633882	0.000279074	3.49142e-05	2.2103e-05	2.73466e-05	9.08595e-05	4.06156e-05	2.51622e-05	5.97786e-05	3.64067e-05	4.04908e-05	0.000115055	4.2556e-05	0.000729576	0.000241714	0.000282225	1.49484e-05	1.62404e-05	0.000241869	2.05545e-05	7.3403e-05	0.000483233
1828	L-Arginine	0.9975	ODKSFYDXXFIFQN-BYPYZUCNSA-N			MS2 forward	175.119	505.01	3.87943e-05	3.0273e-05	4.57327e-05	3.85521e-05	3.8338e-05	8.79438e-05	0.00014158	9.04598e-05	6.65729e-05	9.66392e-05	3.75897e-05	4.64621e-05	5.12942e-05	5.69034e-05	4.80623e-05	0.000131103	2.60709e-05	3.90064e-05	5.14747e-05	6.19137e-05	6.75147e-05	9.26094e-05	4.20119e-05	0.000144752	8.6722e-05	6.21634e-05	8.48193e-05	0.000146802	3.50163e-05	8.22001e-05	8.65114e-05	4.91925e-05	8.55004e-05	0.000113449	8.36634e-05	8.71127e-05	7.87639e-05	7.45705e-05	7.54126e-05	7.89649e-05	6.33306e-05
1837	Allantoate/Allantoic acid	0.8654	NUCLJNSWZCHRKL-UHFFFAOYSA-N			MS2 reverse	176.055	56.879	7.09437e-05	0.000140843	0.000140046	8.28667e-05	0.000108675	0.000147748	0.000123278	0.000159989	0.000175007	0.000151505	0.000138296	0.000155982	0.000108169	0.000148501	0.000137737	0.000140422	0.000121784	0.000148634	0.000130232	0.000135268	0.000105356	0.000114647	0.000130848	0.000117051	0.000116975	0.000118453	0.000129757	7.34543e-05	9.54884e-05	0.000104288	3.41891e-05	0.000169458	0.00015819	9.18112e-05	0.000113412	9.3918e-05	0.000105068	9.35795e-05	0.000142462	0.000108757	0.000123236
1840				Citrulline;Argininic acid;L-Citrulline;2-Amino-5-ureidovaleric acid;Citrulline	-21.7104142983911;-21.7104142983911;-21.7601003335963	MS1 mz matched	176.092	331.313	1.40302e-05	0.00041506	0.000393775	0.000304595	0.000281865	0.00086193	0.00102694	0.00120414	0.000923068	0.00100402	0.000586153	0.000850184	0.00132485	0.000925268	0.000921615	0.000570046	0.000427032	0.000487562	0.000267313	0.000437988	0.00107234	0.000847625	0.000752183	0.000792635	0.000866197	0.00101066	0.00136706	0.000838959	0.000626127	0.000960703	0.000747418	0.00102114	0.000865599	6.95735e-05	0.000675932	0.000900764	0.000918569	0.000843538	0.0010872	0.000937517	0.000950766
1851						Unmapped	176.875	315.924	0.000817723	0.00197129	0.00293839	0.00208393	0.00195283	0.0023639	0.00311125	0.00439494	0.00263528	0.00312634	0.00249748	0.00430451	0.00551703	0.00342756	0.00393665	0.00299588	0.00270802	0.00299951	0.00103611	0.00243488	0.00372837	0.00322182	0.00239924	0.00364004	0.00324737	0.00418323	0.00403929	0.00400559	0.002055	0.00357078	0.00247949	0.00408083	0.0022541	0.00115283	0.00249181	0.00184826	0.00216356	0.00167628	0.00420995	0.00247451	0.00327454
1879						Unmapped	178.873	287.884	0.00153717	0.000599542	0.000366849	0.000552528	0.000764022	0.000736876	0.000682409	0.000391342	0.000534331	0.00058624	0.000817334	0.000397109	9.41242e-05	0.000638691	0.000486815	0.000490492	0.000173386	0.00038949	0.00141132	0.000616173	0.000363223	0.00052275	0.000860535	0.00049111	0.000559404	0.000199128	0.00021317	0.00018794	0.000758086	0.000339581	0.000605971	2.85252e-06	0.000688685	0.00187531	0.000793205	0.00126249	0.000537769	0.00148728	0.000354359	0.000910474	0.000597849
1907						Unmapped	180.086	293.685	0.00027263	0.000274679	0.000296945	0.000244527	0.000272195	0.000243535	0.000304875	0.000176031	0.000287655	0.000253024	0.000249866	0.000140835	0.000222765	0.000264916	0.000219596	0.000258972	0.000260937	0.000286891	0.00035369	0.000290122	0.000321716	0.000289079	0.000290256	0.000324101	0.000306288	0.000351339	0.000328201	0.000337164	0.000234392	0.000312774	0.000244349	0.000472591	0.000260078	0.000333334	0.000327588	0.000286028	0.000272716	0.00026333	0.00033077	0.000288211	0.000233028
1930	Pro-Thr	0.9521	GVUVRRPYYDHHGK-UHFFFAOYSA-N			MS2 reverse	181.097	125.549	0.000150213	0.000139483	0.000134261	6.21262e-05	0.000121521	0.000108625	8.8553e-05	7.52673e-05	8.4055e-05	8.9125e-05	0.000118828	9.7583e-05	0.000101539	0.000102419	0.000105092	0.000143923	0.000135714	0.00014394	0.000180202	0.000150945	0.0001214	9.89758e-05	0.00011519	0.000113761	0.000112332	9.97828e-05	8.49585e-05	0.000112041	0.000155438	0.000113055	0.000146663	9.28902e-05	0.000125491	0.00022325	0.000147074	0.000136903	8.83273e-05	0.000102705	9.87872e-05	0.000106681	9.41572e-05
1965				Beta-Tyrosine;L-Threo-3-Phenylserine;Meta-Tyrosine;4-Hydroxy-4-(3-pyridyl)-butanoic acid;o-Tyrosine;L-Tyrosine;4,6,7-Trihydroxy-1,2,3,4-tetrahydroisoquinoline;L-Tyrosine;(S)-3-(p-Hydroxyphenyl)alanine;(S)-2-Amino-3-(p-hydroxyphenyl)propionic acid;Tyrosine;Tyrosine;3-(p-Hydroxyphenyl)alanine;2-Amino-3-(p-hydroxyphenyl)propionic acid;L-threo-3-Phenylserine;3-Amino-3-(4-hydroxyphenyl)propanoate;beta…	7.2449410420624;7.2449410420624;7.2449410420624;7.2449410420624;7.2449410420624;7.2449410420624;7.2449410420624;7.2449410420624;7.2449410420624;7.2449410420624;7.2449410420624;7.2449410420624;7.2449410420624;7.2449410420624;7.2449410420624	MS1 mz matched	182.19	154.309	9.9698e-05	0.00017988	0.000179979	0.000125636	0.000146298	0.000274973	0.000122487	0.000107966	8.63605e-05	0.000147947	0.00021871	0.000109284	0.000109916	9.69971e-05	0.000133727	0.000158894	0.000187825	0.000198331	0.000136345	0.000170349	0.000186221	9.22482e-05	8.32094e-05	0.000119512	0.000120298	0.000100505	8.85417e-05	9.27387e-05	8.4477e-05	9.15656e-05	0.000166499	0.000108691	0.000114282	0.00016565	0.00013878	8.45276e-05	9.24821e-05	0.000153674	8.17494e-05	0.000103108	0.000206892
2007	4-Pyridoxic acid	0.9979	HXACOUQIXZGNBF-UHFFFAOYSA-N			MS2 forward	184.06	40.453	2.98677e-05	3.42448e-05	2.91379e-05	2.41492e-05	2.93499e-05	3.87483e-05	4.69051e-05	3.71144e-05	3.85485e-05	4.03291e-05	5.7046e-05	5.33101e-05	4.13289e-05	4.93369e-05	5.02555e-05	3.70893e-05	3.80601e-05	4.49774e-05	5.52406e-05	4.38418e-05	4.09421e-05	5.05373e-05	5.87109e-05	4.43214e-05	4.86279e-05	4.95311e-05	5.00356e-05	4.45832e-05	6.076e-05	5.12275e-05	3.97869e-05	2.74968e-05	4.44899e-05	4.53673e-05	3.92852e-05	4.85922e-05	3.88847e-05	5.52336e-05	3.74245e-05	4.50337e-05	5.33852e-05
2038						Unmapped	185.017	230.662	4.40412e-05	5.59754e-05	6.04499e-05	6.37843e-05	5.60627e-05	3.17751e-05	7.57248e-05	7.44579e-05	6.92781e-05	6.2809e-05	4.36522e-05	6.32829e-05	7.76835e-05	7.07368e-05	6.38389e-05	6.20347e-05	8.372e-05	5.81922e-05	7.61162e-05	7.00158e-05	5.03468e-05	6.20953e-05	8.64938e-05	7.2848e-05	6.7946e-05	6.83049e-05	6.57114e-05	8.78051e-05	5.34169e-05	6.88096e-05	5.10437e-05	6.03954e-05	5.78265e-05	5.36936e-05	5.57398e-05	5.83875e-05	8.71119e-05	6.38827e-05	6.57755e-05	6.87894e-05	5.45151e-05
2057						Unmapped	185.164	210.115	4.99385e-06	1.18908e-05	1.46239e-05	2.33031e-05	1.37029e-05	0.000173418	6.30261e-05	0.000305354	0.000127625	0.000167356	0.000155438	0.000523028	0.000431038	0.00020266	0.000328041	1.57624e-05	3.26976e-05	2.29117e-05	6.85215e-06	1.9556e-05	0.00064973	7.94428e-05	1.99089e-05	0.0001027	0.000212945	0.000860799	0.000459366	0.00046733	5.58979e-05	0.000460848	1.63709e-05	1.61474e-05	1.35188e-05	5.82451e-06	1.29654e-05	7.68612e-05	5.66535e-05	1.57583e-05	5.91065e-05	5.20949e-05	0.000708437
2088						Unmapped	186.415	352.866	0.000148245	0.000305991	0.000288823	0.000288084	0.000257786	0.000270028	0.000310365	0.00029373	0.000294903	0.000292256	0.000301481	0.000281797	0.000290573	0.000308705	0.000295639	0.000284054	0.000255765	0.000285324	0.000148464	0.000243402	0.00028738	0.000313689	0.000193636	0.000257811	0.000263129	0.00029612	0.000306961	0.000376802	0.000152766	0.000283162	0.000268771	0.000274144	0.000296574	0.000247616	0.000271776	0.000186256	0.000298027	0.000362014	0.000300468	0.000286691	0.000284264
2093				8-Chloroxanthine;3-Phospho-D-glycerate;D-Glycerate 3-phosphate;3-Phospho-(R)-glycerate;3-Phosphoglycerate;Glycerate 3-phosphate;3-Phosphoglycerate;2-Phospho-D-glycerate;D-Glycerate 2-phosphate;2-Phospho-(R)-glycerate	3.83183470329109;12.1821854490335;12.1821854490335;12.1821854490335	MS1 mz matched	186.995	353.437	0.0974495	0.0940708	0.087483	0.080956	0.0899898	0.0901291	0.0976318	0.0886599	0.0913763	0.0919493	0.0912152	0.0895008	0.0768363	0.0913734	0.0872314	0.0817992	0.0796693	0.08757	0.0516839	0.0751806	0.0902067	0.0944121	0.0999148	0.0903725	0.0937265	0.0816674	0.0872495	0.0797282	0.0996352	0.0870701	0.0856747	0.0823933	0.0953606	0.0436938	0.0767806	0.0602842	0.0906159	0.0539339	0.0943489	0.0747957	0.0919492
2100	4-Imidazoleacetic acid	0.9972	PRJKNHOMHKJCEJ-UHFFFAOYSA-N			MS2 reverse	187.071	104.447	0.000952557	0.000924999	0.00121099	0.00102468	0.00102831	0.00108452	0.000240319	0.00021338	9.09117e-05	0.000407282	0.00129212	0.000112846	0.000199825	0.000121661	0.000431613	0.00104833	0.00107186	0.00136762	0.00139247	0.00122007	0.00138782	0.000177204	0.000185668	0.000190317	0.000485251	0.000180817	0.000177534	0.00020574	0.000164457	0.000182137	0.00040843	0.00015052	0.00116159	0.000964794	0.000671333	0.000107195	0.000103769	0.00180269	0.000146657	0.000540077	0.00132225
2125				Amrinone;5-Guanidino-3-methyl-2-oxopentanoate;5-Carbamimidamido-3-methyl-2-oxopentanoate	12.5556896974498;21.1029699287993	MS1 mz matched	188.2	144.478	4.32145e-05	9.95502e-05	6.0922e-05	4.26148e-05	6.15754e-05	5.02273e-05	2.97015e-05	3.11016e-05	3.17309e-05	3.56903e-05	5.05404e-05	5.18591e-05	2.9848e-05	1.66277e-05	3.72188e-05	5.65298e-05	4.61519e-05	4.12426e-05	3.37592e-05	4.44209e-05	0.000164317	0.000179969	2.07532e-05	0.000157954	0.000130748	1.85712e-05	6.95972e-05	1.35706e-05	3.51128e-05	3.4213e-05	5.96412e-05	6.42452e-05	3.44348e-05	6.18386e-05	5.50399e-05	7.27621e-05	0.00014224	6.61479e-05	2.56874e-05	7.67093e-05	3.83152e-05
2138	N-Acetylglutamine	0.971	KSMRODHGGIIXDV-YFKPBYRVSA-N			MS2 forward	189.086	298.137	1.09897e-05	2.09689e-05	2.50645e-05	1.98578e-05	1.92202e-05	2.79269e-05	3.62052e-05	4.44761e-05	3.42729e-05	3.57203e-05	1.99386e-05	2.43907e-05	3.03628e-05	2.27366e-05	2.43572e-05	2.72987e-05	2.51468e-05	2.27387e-05	2.32103e-05	2.45986e-05	3.16189e-05	3.11789e-05	2.68049e-05	3.21981e-05	3.04502e-05	3.48085e-05	3.45349e-05	2.89982e-05	2.47998e-05	3.07854e-05	1.90588e-05	6.01278e-05	2.3663e-05	1.53034e-05	2.95382e-05	2.47799e-05	2.89603e-05	2.3252e-05	3.79589e-05	2.87378e-05	2.82489e-05
2145	N.alpha.-Acetyl-L-lysine	0.9805	VEYYWZRYIYDQJM-UHFFFAOYSA-N			MS2 forward	189.123	378.589	1.86184e-05	2.31006e-05	2.87297e-05	1.96726e-05	2.25303e-05	2.74226e-05	3.81721e-05	3.43895e-05	4.15094e-05	3.53734e-05	1.82499e-05	2.15792e-05	2.19494e-05	1.82128e-05	1.99978e-05	2.72961e-05	2.12713e-05	1.69254e-05	2.85934e-05	2.35215e-05	3.38495e-05	3.85425e-05	3.16785e-05	2.84563e-05	3.31317e-05	2.42544e-05	3.39051e-05	1.59831e-05	1.75795e-05	2.29305e-05	1.7385e-05	4.64952e-05	2.99656e-05	3.46047e-05	3.21126e-05	3.57146e-05	4.41233e-05	3.88581e-05	5.81084e-05	4.42011e-05	5.1974e-05
2146	N6-Acetyl-L-lysine	0.9833	DTERQYGMUDWYAZ-ZETCQYMHSA-N			MS2 forward	189.123	333.636	5.36034e-06	1.15502e-05	1.12308e-05	9.68263e-06	9.456e-06	1.89819e-05	2.27003e-05	3.43467e-05	2.67117e-05	2.56851e-05	7.18666e-06	1.64343e-05	1.79808e-05	1.26894e-05	1.35728e-05	1.90862e-05	1.56942e-05	1.2569e-05	6.88446e-06	1.35585e-05	2.37454e-05	2.71052e-05	1.49259e-05	2.69789e-05	2.31888e-05	2.34449e-05	2.99205e-05	1.69793e-05	1.15517e-05	2.04741e-05	2.10726e-05	3.80001e-05	2.41102e-05	7.84418e-06	2.27567e-05	1.69064e-05	2.98974e-05	1.67898e-05	5.11812e-05	2.86937e-05	4.16491e-05
2159	4-Hydroxybutanoic acid lactone	0.9586	YEJRWHAVMIAJKC-UHFFFAOYSA-N			MS2 reverse	190.106	280.197	2.92473e-06	1.09172e-05	9.87794e-06	8.24643e-06	7.99157e-06	1.70639e-05	1.58073e-05	2.29027e-05	1.70482e-05	1.82055e-05	1.47623e-05	2.8269e-05	2.02906e-05	2.12813e-05	2.11508e-05	1.57659e-05	5.82712e-06	9.01385e-06	3.08942e-06	8.42407e-06	2.29766e-05	1.39592e-05	1.56693e-05	2.89247e-05	2.03824e-05	2.84782e-05	3.6704e-05	4.85417e-05	1.42741e-05	3.19995e-05	8.76972e-06	1.05536e-05	6.64493e-06	2.12399e-06	7.02305e-06	7.20072e-06	3.30042e-06	3.89337e-06	9.39561e-06	5.94753e-06	1.53614e-05
2171	Itaconic acid	0.8176	LVHBHZANLOWSRM-UHFFFAOYSA-N			MS2 reverse	191.055	150.249	0.000248979	0.000280102	0.000382502	0.000300617	0.00030305	0.000369958	0.000100526	8.50083e-05	0.000109315	0.000166202	0.000432884	3.84987e-05	0.000195373	5.08932e-05	0.000179412	0.000302446	0.000396755	0.000376782	0.000500739	0.000394181	0.000519931	8.25912e-05	7.94631e-05	7.98761e-05	0.000190465	6.1956e-05	7.04424e-05	8.78098e-05	7.46297e-05	7.37095e-05	0.00015465	6.38184e-05	0.000399256	0.000404353	0.000255519	3.22069e-05	3.74849e-05	0.000499742	5.67336e-05	0.000156542	0.000371261
2183				Nitramine;Lupinine	-15.9624751768989;-15.9624751768989	MS1 mz matched	192.138	33.2	0.000147954	0.00024869	0.000257436	0.000366119	0.00025505	0.000436745	0.000160463	0.000348932	0.000420283	0.000341606	4.12941e-05	0.000301006	8.79089e-05	0.000293178	0.000180847	0.000239464	0.000277806	0.000254171	0.000153553	0.000231249	0.000238181	0.000226482	0.00023266	0.000383548	0.000270218	0.000292276	0.000264852	0.000467949	0.0002643	0.000322345	0.000321352	0.000484152	0.000259168	0.000221769	0.00032161	0.000255268	0.000279235	0.000245177	0.000274133	0.000263453	0.000284568
2187						Unmapped	192.159	76.059	0.000174233	4.38245e-05	1.55078e-05	4.93825e-05	7.0737e-05	0.00117159	0.000266673	0.000124569	0.000205848	0.00044217	0.000917244	0.000188142	0.00024644	0.000418933	0.00044269	0.000109317	1.80495e-05	1.18948e-05	1.14214e-05	3.76706e-05	0.000832497	0.000206013	0.000178316	0.000153453	0.00034257	0.00113535	0.000263572	0.00030757	0.000192741	0.000474808	9.95934e-05	1.9811e-05	1.88333e-05	1.35126e-05	3.79376e-05	0.000401655	0.000348891	0.000209221	0.000130004	0.000272443	0.00134566
2197						Unmapped	193.07	44.868	0.000142479	0.000128191	0.000249581	0.000186807	0.000176764	0.000120298	6.25189e-05	6.06011e-05	6.25612e-05	7.64948e-05	9.74789e-05	1.06163e-05	7.62591e-05	1.44646e-05	4.97047e-05	0.000264568	0.000240105	0.00014768	0.000169671	0.000205506	9.81046e-05	1.41382e-05	9.58248e-06	1.21108e-05	3.3484e-05	1.22246e-05	1.15861e-05	7.93885e-05	1.56826e-05	2.97205e-05	4.14593e-05	2.35784e-05	0.000229993	8.8745e-05	9.59439e-05	6.49068e-05	6.06242e-05	8.02668e-05	7.65519e-05	7.05874e-05	0.000167629
2228	Pro-Asp	0.9974	GLEOIKLQBZNKJZ-WDSKDSINSA-N			MS2 reverse	195.076	123.513	9.42968e-05	9.35208e-05	7.78526e-05	8.23517e-05	8.70055e-05	8.08737e-05	8.09305e-05	7.95229e-05	7.29404e-05	7.85669e-05	9.63535e-05	8.57855e-05	6.67753e-05	8.94052e-05	8.45799e-05	9.44519e-05	8.62607e-05	8.53761e-05	0.000122176	9.70663e-05	8.68203e-05	9.51106e-05	0.000101375	0.000101041	9.60868e-05	7.77294e-05	7.51488e-05	8.33091e-05	0.000105741	8.54821e-05	0.000133785	9.36419e-05	0.00013798	0.000183527	0.000137234	0.000177243	0.000122986	0.00016362	0.000132808	0.000149164	0.000131943
2233				Velcorin;D-Malic acid;L-Malic acid;Malic acid;WR 1065;2-[(3-Aminopropyl)amino]ethanethiol	4.47469337157329;4.47469337157329;4.47469337157329;4.47469337157329;1.49156000774596	MS1 mz matched	195.122	56.151	0.000391773	0.000674744	0.000491517	0.0023408	0.000974707	0.000906067	0.000888715	0.000974719	0.000783224	0.000888181	0.000744459	0.000561736	0.0011931	0.000412032	0.000727831	0.000484549	0.000555179	0.000571016	0.000833188	0.000610983	0.00104447	0.000809015	0.000267473	0.000546387	0.000666836	0.000656206	0.00105274	0.000677254	0.000562699	0.000737225	0.000561377	0.000387501	0.000509607	0.00059266	0.000512786	0.00133608	0.000804822	0.00058458	0.000457022	0.000795626	0.00147533
2265	Gly-Val	0.9939	STKYPAFSDFAEPH-LURJTMIESA-N			MS2 reverse	197.092	116.719	5.25643e-05	4.77614e-05	4.16155e-05	4.29591e-05	4.62251e-05	5.84592e-05	4.74001e-05	3.57428e-05	5.26791e-05	4.85703e-05	5.66599e-05	5.18792e-05	3.87384e-05	6.58348e-05	5.32781e-05	5.14547e-05	4.53025e-05	6.46536e-05	5.79858e-05	5.48492e-05	4.84136e-05	4.9456e-05	6.11726e-05	3.97176e-05	4.96899e-05	4.25568e-05	4.36642e-05	5.2969e-05	5.14964e-05	4.76716e-05	7.17485e-05	7.02394e-05	7.77582e-05	7.64439e-05	7.40475e-05	6.82716e-05	5.21138e-05	7.12662e-05	3.67059e-05	5.70894e-05	5.68691e-05
2268	Ile-Thr	0.9924	DRCKHKZYDLJYFQ-UHFFFAOYSA-N			MS2 reverse	197.128	107.557	0.00011267	0.000123664	9.3395e-05	0.000100207	0.000107484	0.000103522	0.00012447	8.96688e-05	0.000111066	0.000107182	0.000141146	0.000126067	9.39987e-05	6.83327e-05	0.000107386	9.91011e-05	9.56042e-05	0.000100566	0.00015279	0.000112015	0.00011673	0.000103448	0.000141274	0.0001194	0.000120213	1.4942e-05	4.67872e-05	9.64603e-05	0.000143648	7.54594e-05	0.000146432	9.91761e-05	0.000129686	8.41339e-05	0.000114857	0.000148871	0.00012588	0.000171753	0.000153631	0.000150034	0.000122606
2283	D-Mannose	0.9635	WQZGKKKJIJFFOK-QTVWNMPRSA-N			MS2 forward	198.097	293.411	0.000669184	0.000575917	0.000633728	0.000512009	0.000597709	0.000549325	0.000685316	0.000657504	0.000638782	0.000632732	0.000504293	0.000596872	0.000464677	0.000556943	0.000530696	0.00036708	0.00054365	0.000380112	0.000816806	0.000526912	0.000657196	0.000646811	0.000630238	0.000451725	0.000596492	0.000784246	0.000731959	0.000748667	0.00048459	0.000687365	0.00052323	0.00106795	0.000509239	0.000815121	0.000728885	0.000634937	0.00054193	0.000598478	0.000736286	0.000627908	0.000487128
2302	N6-Methyl-L-lysine	0.9943	PQNASZJZHFPQLE-LURJTMIESA-N			MS2 reverse	199.081	215.812	0.000110909	0.000115511	0.000181318	0.000107246	0.000128746	0.000144192	0.000151878	0.000129554	9.06362e-05	0.000129065	6.01864e-05	0.00014122	0.000203832	0.000116503	0.000130435	6.17382e-05	0.000146373	9.19435e-05	0.000107739	0.000101948	0.000202155	0.000140744	0.000167563	7.42534e-05	0.000146179	7.64649e-05	0.000174993	0.000123959	0.00011055	0.000121492	0.00010444	0.000272732	0.00012451	5.91545e-05	0.000140209	0.000108929	8.70145e-05	0.000103775	0.000140454	0.000110043	0.000153885
2320	N-Carbamoyl-L-aspartate	0.781	HLKXYZVTANABHZ-REOHCLBHSA-N			MS2 forward	199.427	230.692	8.17547e-05	0.000110599	0.000127066	0.000123129	0.000110637	7.03403e-05	0.00014442	0.000145964	0.000131818	0.000123135	0.000101387	0.000141925	0.000180762	0.000134982	0.000139764	0.000194328	0.000187215	0.000189413	0.000198572	0.000192382	0.000128375	0.000120945	0.000117173	0.000125882	0.000123094	0.000143584	0.000133406	0.000167212	0.000127315	0.000142879	0.000116407	0.00011498	0.000115325	0.000114797	0.000115377	0.000122002	0.000128577	0.000123257	0.000135647	0.000127371	0.000117644
2327	p-CHLOROPHENYLALANINE	0.9794	NIGWMJHCCYYCSF-UHFFFAOYSA-N			MS2 forward	200.046	296.149	0.000168048	0.000122673	0.000163715	0.000115851	0.000142572	7.81407e-05	0.000202731	0.00165531	0.00017069	0.000526719	0.000106824	0.000111035	0.000628368	0.000125674	0.000242975	0.000125397	0.000140572	0.000120862	0.000191525	0.000144589	0.000130736	0.000164999	0.00017042	0.000154933	0.000155272	0.000405222	0.000373888	0.00129116	0.000124574	0.00054871	0.000148909	0.000418456	0.000120299	0.000242298	0.00023249	0.000142348	0.000126856	0.000145338	0.000155326	0.000142467	0.000160087
2393	3-Hydroxybenzoate	0.9444	IJFXRHURBJZNAO-UHFFFAOYSA-M			MS2 reverse	202.045	230.68	0.00819102	0.0104266	0.0108294	0.0114193	0.0102166	0.0059352	0.0123401	0.0121386	0.0114067	0.0104551	0.00995404	0.0118149	0.0141622	0.0114603	0.0118478	0.0113442	0.0104278	0.0105342	0.00939755	0.0104259	0.0105586	0.0110024	0.0103267	0.0122582	0.0110365	0.0129137	0.0114189	0.0141326	0.00972819	0.0120483	0.0100703	0.0104397	0.0104432	0.0114052	0.0105896	0.0102267	0.010778	0.0117527	0.0108434	0.0109002	0.00981032
2400	Pro-Ser	0.9627	AFWBWPCXSWUCLB-WDSKDSINSA-N			MS2 reverse	202.093	146.818	6.78842e-05	9.44669e-05	0.000117546	0.000109508	9.73512e-05	0.000101044	0.000122875	7.95081e-05	0.000129446	0.000108218	0.000103304	0.000108708	7.6674e-05	8.14227e-05	9.2527e-05	8.28105e-05	8.87943e-05	0.000105609	0.00011198	9.72984e-05	0.000139171	0.000114731	0.000133173	0.000101117	0.000122048	0.000199096	8.71164e-05	0.000111126	0.000108994	0.000126583	9.65683e-05	0.000178911	0.000101874	5.97595e-05	0.000109278	0.000211007	0.000143703	0.000147769	0.00013104	0.00015838	0.000115028
2409				3-{[(2E)-4-Amino-4-oxobut-2-enoyl]amino}-L-alanine	5.87881791365281	MS1 mz matched	202.181	112.38	0.00447874	0.00732458	0.0083653	0.00714295	0.00682789	0.0231402	0.0103149	0.00778726	0.00859174	0.0124585	0.0083551	0.00736329	0.0086775	0.00512895	0.00738121	0.00870721	0.00776717	0.0185034	0.00904929	0.0110068	0.00507757	0.00568956	0.00480651	0.00838359	0.00598931	0.00964173	0.0137525	0.00681816	0.00555153	0.00894099	0.00972052	0.0099522	0.0117853	0.189466	0.0552311	0.00430088	0.0156032	0.00734906	0.00512756	0.00809518	0.00598402
2494				cis-2-Methylaconitate;(Z)-But-1-ene-1,2,4-tricarboxylate;(Z)-But-1-ene-1,2,4-tricarboxylate;Homo-cis-aconitate;cis-Homoaconitate;(Z)-1,2,4-But-1-enetricarboxylic acid;(Z)-But-2-ene-1,2,3-tricarboxylate;cis-2-Methylaconitate;(E)-3-(Methoxycarbonyl)pent-2-enedioate;(E)-2-(Methoxycarbonylmethyl)butenedioate;trans-Homoaconitate;(E)-1,2,4-But-1-enetricarboxylic acid;2-Methyl-trans-aconitate	-5.78624644098803;-5.78624644098803;-5.85006496235533;-5.85006496235533;-5.85006496235533;-5.85006496235533;-5.85006496235533;-5.85006496235533	MS1 mz matched	206.065	60.281	0.00231579	0.00205937	0.0030494	0.00233882	0.00244084	0.00277092	0.000426411	0.000301763	0.000349074	0.000962042	0.00283575	0.000161481	0.000315026	0.000171323	0.000870895	0.00260782	0.002297	0.00319856	0.00384191	0.00298632	0.00326677	0.000313964	0.000302811	0.000236013	0.00102989	0.000271873	0.000243451	0.000331922	0.00030609	0.000288334	0.000854887	0.000148671	0.00314779	0.00286848	0.00175496	0.000131425	0.000543951	0.00393073	0.000264805	0.00121773	0.00318352
2557				2,4-Dichloro-3-oxoadipate	7.8961498373520804	MS1 mz matched	210.955	359.475	0.000407176	0.000545497	0.000484689	0.000492092	0.000482363	0.000481448	0.000527689	0.00053139	0.00042063	0.000490289	0.000486544	0.000532608	0.000116054	0.000473681	0.000402222	0.000538889	0.000521259	0.000583203	0.000420987	0.000516085	0.000515421	0.00050806	0.000512977	0.00058169	0.000529537	0.00058949	0.000581057	0.000554289	0.000508777	0.000558403	0.000417439	0.000757983	0.000472713	0.000471692	0.000529957	0.000617638	0.000535541	0.000546889	0.000496652	0.00054918	0.000518258
2558				Calcium glycerophosphate;Calcium beta-glycerophosphate	-23.358668245312298	MS1 mz matched	210.956	342.769	0.000735466	0.000903469	0.000848479	0.000796517	0.000820983	0.000910447	0.000874434	0.000883802	0.000849253	0.000879484	0.000908347	0.000928619	0.0011143	0.000946164	0.000974357	0.000883197	0.000820918	0.000891215	0.0010833	0.000919657	0.00083715	0.000911102	0.000974304	0.000946576	0.000917283	0.000972198	0.000872324	0.000978195	0.000921079	0.000935949	0.000874497	0.00167192	0.000894828	0.0008544	0.00107391	0.00103309	0.000921062	0.0010156	0.0009151	0.000971212	0.000924777
2571	Glycyl-L-leucine	0.9972	DKEXFJVMVGETOO-LURJTMIESA-N			MS2 reverse	211.107	98.233	0.00038105	0.000476581	0.000391769	0.000272046	0.000380362	0.000316175	0.000474555	0.000390627	0.000412139	0.000398374	0.000495755	0.000297302	0.000386337	0.000472361	0.000412939	0.000440598	0.000387026	0.000447957	0.000607188	0.000470693	0.000392926	0.000444848	0.000548363	0.000345041	0.000432795	0.000379832	0.000367649	0.000400515	0.000508147	0.000414036	0.000569386	0.00036674	0.000627555	0.00070021	0.000565973	0.000728423	0.000562233	0.000746584	0.000572561	0.00065245	0.000570173
2591	Pro-Asn	0.9409	JQOHKCDMINQZRV-WDSKDSINSA-N			MS2 reverse	212.102	123.23	0.00023004	0.000119081	0.000183047	0.000190804	0.000180743	4.98085e-05	4.07696e-05	3.09161e-05	4.5615e-05	4.17773e-05	3.80459e-05	3.3273e-05	4.47076e-05	9.24949e-05	5.21303e-05	3.55927e-05	6.80037e-05	7.7135e-05	7.02183e-05	6.27374e-05	5.2568e-05	5.20517e-05	4.43808e-05	4.37392e-05	4.81849e-05	3.22729e-05	4.7555e-05	3.71083e-05	4.51099e-05	4.05115e-05	5.00997e-05	0.000130909	5.6028e-05	7.17571e-05	7.71984e-05	7.13575e-05	6.68454e-05	6.41839e-05	5.31158e-05	6.38757e-05	5.50631e-05
2593	Spermidine	0.9457	ATHGHQPFGPMSJY-UHFFFAOYSA-N			MS2 reverse	212.11	98.399	4.48469e-05	6.28992e-05	3.53997e-05	5.46746e-05	4.94551e-05	6.27859e-05	6.39028e-05	5.82474e-05	6.06088e-05	6.13862e-05	6.55348e-05	6.07947e-05	5.9168e-05	3.97015e-05	5.62998e-05	5.86648e-05	5.99753e-05	6.63387e-05	4.68938e-05	5.79681e-05	5.83256e-05	6.13429e-05	7.48898e-05	6.19202e-05	6.41196e-05	6.05015e-05	5.72551e-05	6.43775e-05	6.76086e-05	6.24357e-05	7.76839e-05	6.32976e-05	5.66105e-05	5.55132e-05	6.32763e-05	9.95168e-05	7.51249e-05	8.97727e-05	7.24237e-05	8.42095e-05	7.44571e-05
2606				Di-2-thienyl disulfide;	12.033823454874;	MS1 mz matched	212.935	363.125	8.3079e-05	0.000118211	0.000128892	0.000104059	0.00010856	0.000129139	0.000124298	0.000140233	0.000119891	0.00012839	0.000120413	0.000138638	0.000160739	0.000134705	0.000138624	0.00011922	0.00012582	0.000143571	8.46888e-05	0.000118325	0.000127223	0.000131966	0.00013272	0.000144927	0.000134209	0.00014259	0.000147158	0.000164184	0.000110856	0.000141197	0.00011526	0.000182948	0.000124446	8.06909e-05	0.000125836	0.000130535	0.000114488	0.000105694	0.000129354	0.000120018	0.00023894
2634				Carmustine;Carmustine;Bischloroethyl nitrosourea;BCNU	-7.46970118600535;-7.55420474061184	MS1 mz matched	214.006	381.911	0.000116551	9.88586e-05	0.000108899	8.77968e-05	0.000103026	0.000181833	0.000180127	0.000200023	0.000126401	0.000172096	0.000114036	0.000142581	0.000104096	0.000160886	0.0001304	0.000152532	5.36729e-05	0.000121923	0.000118426	0.000111639	0.000122566	0.000158934	0.000147872	0.000177615	0.000151747	0.000164308	0.00015751	0.000161692	0.000122729	0.00015156	0.000136755	9.91231e-05	0.000150627	0.000208659	0.000148791	0.000208803	0.000109167	0.000182009	0.000138438	0.000159604	0.000153988
2638	Val-Asn	0.8378	WITCOKQIPFWQQD-FSPLSTOPSA-N			MS2 reverse	214.118	117.111	2.46095e-05	4.00135e-05	3.55708e-05	6.23918e-05	4.06464e-05	3.93759e-05	4.12876e-05	3.42866e-05	3.23092e-05	3.68148e-05	3.62818e-05	3.6082e-05	4.16686e-05	3.72488e-05	3.78203e-05	3.35442e-05	2.99971e-05	3.33565e-05	4.89322e-05	3.64575e-05	3.78569e-05	3.17282e-05	3.92206e-05	4.17062e-05	3.7628e-05	3.86978e-05	2.5782e-05	3.34206e-05	3.5762e-05	3.34156e-05	3.6196e-05	4.50687e-05	3.98561e-05	5.28707e-05	4.34979e-05	5.81191e-05	4.055e-05	4.92859e-05	5.38138e-05	5.04422e-05	5.03519e-05
2655				Serotonin;Cotinine;Serotonin;3-(2-Aminoethyl)-1H-indol-5-ol;5-Hydroxytryptamine;Enteramine;N-Hydroxyl-tryptamine;5-(N-Methyl-4,5-dihydro-1H-pyrrol-2-yl)pyridin-2-ol;6-Hydroxy-N-methylmyosmine	5.88886804216327;5.88886804216327;5.67875294588021;5.67875294588021;5.67875294588021	MS1 mz matched	215.064	146.882	0.000549234	0.000731856	0.000784781	0.000711699	0.000694393	0.00061097	0.000763796	0.000782731	0.000663271	0.000705192	0.000590799	0.000534923	0.000741473	0.000775533	0.000660682	0.000951512	0.000626353	0.000744732	0.000722234	0.000761208	0.000688843	0.000701648	0.00067427	0.000613394	0.000669539	0.000754476	0.000730893	0.000566217	0.000559001	0.000652647	0.000567172	0.000910813	0.000633843	0.000617826	0.000682413	0.000512046	0.000517329	0.000857118	0.000620828	0.00062683	0.00073185
2708	Thr-Val	0.6567	CKHWEVXPLJBEOZ-VQVTYTSYSA-N			MS2 reverse	218.124	391.614	0.000204388	0.000413284	0.000251667	0.000317676	0.000296754	0.000470016	0.00093403	0.000923407	0.000655268	0.00074568	0.000507041	0.000921982	0.00136062	0.000790188	0.000894957	0.000217944	0.00026169	0.000260827	0.000327728	0.000267047	0.000738092	0.000603491	0.000379635	0.000390881	0.000528025	0.00115163	0.00165761	0.00119306	0.000838362	0.00121017	0.000175433	0.000223048	8.9977e-05	9.95405e-05	0.000147	0.0002226	0.000148105	0.000146896	0.00023269	0.000187573	0.000233703
2712	Dodecanoic acid	0.7753	POULHZVOKOAJMA-UHFFFAOYSA-N			MS2 reverse	218.211	60.613	0.000619502	0.000157221	3.09055e-05	4.30969e-05	0.000212681	0.00043525	3.63016e-05	2.43324e-05	3.14647e-05	0.000131837	0.000148996	3.08669e-05	2.7718e-05	2.23463e-05	5.74819e-05	0.00028501	4.64565e-05	2.12175e-05	2.32318e-05	9.39791e-05	0.000169136	2.67516e-05	2.30656e-05	2.77157e-05	6.16672e-05	8.89905e-05	2.89831e-05	2.07904e-05	4.00844e-05	4.47121e-05	0.000387366	6.89318e-05	2.26258e-05	1.79874e-05	0.000124228	0.000275427	2.99995e-05	2.1295e-05	2.18416e-05	8.71407e-05	0.000377518
2727				Tyrosol 4-sulfate;4,4'-Biphenyldithiol;4,4'-Dimercaptobiphenyl;4,4'-Thiobiphenyl	3.87891485271026;15.318609463945	MS1 mz matched	219.026	288.947	0.000403338	0.000790042	0.000697289	0.000663707	0.000638594	0.00081911	0.000993346	0.000709316	0.000968232	0.000872501	0.00077765	0.000758265	0.000334528	0.000851662	0.000680526	0.000713365	0.000416121	0.000664395	0.000768313	0.000640548	0.000698519	0.000842026	0.000905746	0.000818585	0.000816219	0.000628817	0.000602154	0.000556534	0.000700052	0.000621889	0.000738771	0.000232434	0.00076902	0.000503786	0.000561003	0.000868984	0.000796133	0.000697261	0.000865539	0.000806979	0.000751545
2785	Acetylcholine	0.9598	OIPILFWXSMYKGL-UHFFFAOYSA-N			MS2 reverse	222.027	411.156	0.000229171	0.000356063	0.000194119	0.000241549	0.000255226	0.000242848	0.000219912	0.000143163	0.00040929	0.000253803	0.000356775	0.000251095	0.000337079	0.00025022	0.000298792	9.98434e-05	0.000437172	0.00033064	0.000404097	0.000317938	0.000364002	0.000213925	0.000339736	0.000113681	0.000257836	0.000244828	0.000246169	0.000126969	0.000424668	0.000260658	0.000192541	0.000395609	0.000198724	0.000107392	0.000223567	0.000276116	0.0005274	0.000371734	0.000296176	0.000367856	0.000323575
2803	(3-Carboxypropyl)trimethylammonium cation	0.7465	XQSLKIBWQSTAGK-UHFFFAOYSA-N			MS2 reverse	223.04	273.91	3.75608e-05	0.000122101	9.64984e-05	0.000102314	8.96185e-05	0.000115106	0.000141197	8.86306e-05	0.000134705	0.00011991	0.00011284	0.000110785	0.000169884	0.000112958	0.000126617	8.55697e-05	0.000140164	0.000143934	0.000119665	0.000122333	0.000126696	0.000141026	0.000179992	8.52503e-05	0.000133241	0.00012801	0.000138325	9.52116e-05	0.000127876	0.000122356	0.000128708	0.000190053	0.00013681	3.78197e-05	0.000123348	0.000101229	0.000151974	0.000101764	0.000124092	0.000119765	0.000131081
2846	His-Ser	0.9242	KRBMQYPTDYSENE-BQBZGAKWSA-N			MS2 reverse	225.097	239.73	1.07947e-05	1.11225e-05	1.40284e-05	1.07195e-05	1.16663e-05	1.49478e-05	1.36015e-05	2.07298e-05	1.75539e-05	1.67083e-05	1.4422e-05	1.57954e-05	1.42175e-05	1.37061e-05	1.45352e-05	2.2934e-05	1.83857e-05	1.44782e-05	1.50507e-05	1.77122e-05	1.55777e-05	1.57225e-05	1.45038e-05	2.33515e-05	1.72889e-05	2.16266e-05	1.9703e-05	2.34141e-05	1.63074e-05	2.02628e-05	1.72111e-05	1.09529e-05	1.2875e-05	2.3925e-05	1.6241e-05	2.47141e-05	1.14895e-05	2.31931e-05	1.37648e-05	1.82904e-05	1.72291e-05
2848	Ile-Glu	0.6987	KTGFOCFYOZQVRJ-UHFFFAOYSA-N			MS2 forward	225.123	105.93	0.000632061	0.000578373	0.000490586	0.0002768	0.000494455	0.000522183	0.000644508	0.000515297	0.000564941	0.000561732	0.000666608	0.000596542	0.000244113	0.000643247	0.000537628	0.000533446	0.000465545	0.000537	0.000808147	0.000586034	0.000461408	0.000604566	0.000642167	0.000588208	0.000574088	0.000502591	0.000441687	0.000484371	0.000690176	0.000529706	0.00073869	0.000224288	0.000800639	0.000372901	0.000534129	0.00087908	0.000732929	0.000874796	0.000376431	0.000715809	0.000678367
2860	3-Mercapto-2-butanone	0.8688	XLMPYCGSRHSSSX-UHFFFAOYSA-N			MS2 reverse	226.092	153.386	0.00167879	0.00142949	0.00238351	0.00168411	0.00179398	0.00239502	0.000307167	0.000378441	0.000397277	0.000869475	0.00276165	0.00013262	0.00027435	0.000148386	0.000829252	0.00171265	0.00150284	0.00240823	0.0033065	0.00223256	0.00322441	0.000255767	0.000306158	0.000257172	0.00101088	0.000207106	0.000223991	0.000298724	0.000215092	0.000236228	0.000531074	0.000186292	0.00204955	0.002616	0.00134573	9.29225e-05	0.000119674	0.00333947	0.00017697	0.00093226	0.00249454
2867	Lys-Pro	0.6671	AIXUQKMMBQJZCU-IUCAKERBSA-N			MS2 reverse	226.154	323.056	5.52786e-05	6.49539e-05	6.09083e-05	5.67868e-05	5.94819e-05	6.16984e-05	6.73198e-05	5.84791e-05	4.93357e-05	5.92083e-05	5.86714e-05	5.96172e-05	5.65133e-05	6.72414e-05	6.05108e-05	6.77891e-05	5.50257e-05	6.87729e-05	7.05777e-05	6.55413e-05	5.56119e-05	7.01458e-05	7.21871e-05	7.20225e-05	6.74918e-05	6.4008e-05	6.76577e-05	6.65432e-05	6.98992e-05	6.7027e-05	8.82428e-05	6.66672e-05	8.678e-05	0.000102115	8.59511e-05	0.000100366	7.31274e-05	0.000102178	9.4202e-05	9.24682e-05	9.21727e-05
2869						Unmapped	226.179	121.939	0.000185179	0.000531428	0.000278634	0.000420697	0.000353985	0.000277743	0.000185104	0.000232437	0.000229517	0.0002312	0.000312551	0.000279254	0.000273343	0.000289636	0.000288696	0.000313476	0.000433626	0.000633392	0.000183851	0.000391086	0.000438437	0.000246522	0.000140575	0.000244689	0.000267556	0.000512104	0.000145975	0.000574008	0.000208189	0.000360069	0.000296091	0.000478957	0.000127657	0.000150255	0.00026324	0.0002291	0.000206375	0.000155878	0.000216786	0.000202035	0.000284176
2879						Unmapped	226.987	346.776	0.012405	0.01217	0.0194443	0.0111392	0.0137897	0.0122473	0.0122304	0.0197913	0.0118211	0.0140225	0.0119913	0.0200177	0.0196386	0.0119024	0.0158875	0.0116126	0.0177996	0.0123132	0.0156274	0.0143382	0.0199563	0.0133746	0.0127746	0.012397	0.0146256	0.0199023	0.0198575	0.0201945	0.0126599	0.0181535	0.0120679	0.0201972	0.0118803	0.0144644	0.0146524	0.0140861	0.0124823	0.0150049	0.0207042	0.0155694	0.0122462
2881				CCCP;Carbonyl cyanide m-chlorophenyl hydrazone	-6.3719149515333102	MS1 mz matched	227.007	213.968	0.000261908	0.000747288	0.000609747	0.000371441	0.000497596	0.000381864	0.000602113	0.000312995	0.000591238	0.000472053	0.000594535	0.000348383	0.0011478	0.000393763	0.000621119	0.00028662	0.0005568	0.000660016	0.000544558	0.000511999	0.000998289	0.000666628	0.00060591	0.000357267	0.000657024	0.000546893	0.00064134	0.000592138	0.000494421	0.000568698	0.000435471	0.00170214	0.00062145	0.00019137	0.000737607	0.000408951	0.000592544	0.000604763	0.000541014	0.000536818	0.000512444
2892	Glu-Pro	0.8524	YBTCBQBIJKGSJP-BQBZGAKWSA-N			MS2 forward	227.102	311.014	1.52911e-05	2.33527e-05	2.54721e-05	1.94394e-05	2.08888e-05	2.48919e-05	3.41512e-05	4.30312e-05	2.53144e-05	3.18472e-05	1.84029e-05	3.36956e-05	4.11885e-05	3.4777e-05	3.2016e-05	1.97529e-05	2.70373e-05	3.22725e-05	1.47441e-05	2.34517e-05	1.96325e-05	3.68072e-05	2.96276e-05	2.50325e-05	2.77749e-05	4.69412e-05	4.33069e-05	4.29367e-05	1.76248e-05	3.77024e-05	3.11166e-05	5.6912e-05	3.71917e-05	4.44998e-05	4.243e-05	4.91312e-05	2.61542e-05	3.2208e-05	3.03616e-05	3.44637e-05	4.68501e-05
2904				(8E,15E)-1,8,15-Heptadecatriene-11,13-diyne;1,8-Diazacyclotetradecane-2,9-dione;Cyclo(L-leucyl-L-leucyl);(3S,6S)-3,6-Diisobutylpiperazine-2,5-dione	-9.50912830496246;8.40083106316854;8.40083106316854	MS1 mz matched	227.175	63.8215	0.000521834	0.00100493	0.000839659	0.00082273	0.000797289	0.000373508	0.000953729	0.000769401	0.000770155	0.000716698	0.000610197	0.000868408	0.000804043	0.000755469	0.000759529	0.000666212	0.000745923	0.000719335	0.000796798	0.000732067	0.00109799	0.000809278	0.000676459	0.00129895	0.000970669	0.000710112	0.000666976	0.000868152	0.000786433	0.000757918	0.000631478	0.000600782	0.000637886	0.000658894	0.00063226	0.000937206	0.00129465	0.000699861	0.000739776	0.000917873	0.000628355
2905				(8E,15E)-1,8,15-Heptadecatriene-11,13-diyne;	11.5164488286675;	MS1 mz matched	227.175	77.977	0.000188262	0.000321274	0.000366039	0.000375442	0.000312754	0.00018899	0.000441713	0.000382511	0.000452023	0.000366309	0.000287573	0.000473807	0.000504959	0.000291375	0.000389429	0.000363771	0.000366457	0.000421386	0.000363971	0.000378896	0.000508638	0.00039	0.000292034	0.000481916	0.000418147	0.000442861	0.000372036	0.000396979	0.000404469	0.000404086	0.000296735	0.0003238	0.000340142	0.000261602	0.00030557	0.00029809	0.000441213	0.000368649	0.000367205	0.000368789	0.000239737
2916	trans-2-Hydroxycinnamic acid	0.7881	PMOWTIHVNWZYFI-AATRIKPKSA-N			MS2 reverse	228.059	230.953	1.69767e-05	1.95697e-05	2.0655e-05	1.64163e-05	1.84044e-05	1.65175e-05	2.02036e-05	1.78575e-05	2.15371e-05	1.90289e-05	1.26767e-05	2.19815e-05	2.50428e-05	2.02388e-05	1.9985e-05	2.66819e-05	1.27898e-05	2.22125e-05	2.06169e-05	2.05753e-05	2.02223e-05	1.5598e-05	1.50288e-05	2.06541e-05	1.78758e-05	2.38148e-05	1.57697e-05	2.99171e-05	1.91577e-05	2.21648e-05	2.09304e-05	1.90954e-05	1.9727e-05	1.42619e-05	1.85037e-05	2.01597e-05	2.37377e-05	2.25218e-05	2.053e-05	2.17373e-05	2.16544e-05
2926	Ile-Asn	0.8322	HZYHBDVRCBDJJV-UHFFFAOYSA-N			MS2 reverse	228.133	98.2285	0.000432316	0.000266869	0.000308687	0.000318868	0.000331685	0.000344801	0.000383406	0.00022698	0.000334867	0.000322513	0.000403589	0.000255757	0.000213975	0.000383658	0.000314245	0.000256959	0.000221222	0.000363117	0.000325381	0.00029167	0.000226639	0.000362825	0.000295979	0.000285394	0.00029271	0.000309267	0.000298967	0.000253329	0.000282729	0.000286073	0.000447435	0.000287357	0.000479143	0.000352673	0.000391652	0.000412571	0.000438087	0.000592887	0.000474262	0.000479452	0.000460927
2927	Lys-Val	0.6911	YQAIUOWPSUOINN-IUCAKERBSA-N			MS2 reverse	228.17	304.199	2.89819e-05	2.36556e-05	2.13119e-05	2.12209e-05	2.37926e-05	2.53082e-05	2.67099e-05	2.4316e-05	1.96994e-05	2.40084e-05	2.78532e-05	2.52987e-05	2.46897e-05	2.53494e-05	2.57978e-05	2.45395e-05	2.19134e-05	2.30322e-05	2.97836e-05	2.48172e-05	2.25117e-05	2.53084e-05	3.01073e-05	2.59163e-05	2.59609e-05	2.32706e-05	2.07777e-05	2.26688e-05	2.58609e-05	2.31445e-05	3.00199e-05	3.07975e-05	2.96149e-05	4.1058e-05	3.28726e-05	4.08791e-05	1.20454e-05	4.17699e-05	2.71369e-05	3.04578e-05	3.23739e-05
2991				Nitramine;Lupinine	-15.9624751768989;-15.9624751768989	MS1 mz matched	230.174	36.279	0.000156668	0.000310915	0.000663735	0.000477668	0.000402246	0.00153013	0.000104997	7.2007e-05	9.32688e-05	0.000450101	0.000561489	4.63169e-05	0.000110552	3.96594e-05	0.000189504	0.000529865	0.000403989	0.00200509	0.000714982	0.000913481	0.000573998	6.21232e-05	4.55533e-05	8.38005e-05	0.000191369	7.30028e-05	0.000134735	9.78508e-05	4.92322e-05	8.87051e-05	0.000195945	7.7311e-05	0.00106673	0.0010612	0.000600297	2.28154e-05	3.19693e-05	0.000655385	4.38985e-05	0.000188517	0.000515007
2993				TES;N-Tris(hydroxymethyl)methyl-2-aminoethanesulfonic acid	-18.497596961252199	MS1 mz matched	230.247	136.067	6.09721e-05	0.000106599	9.80231e-05	0.000142539	0.000102033	0.000271872	5.90551e-05	8.51945e-05	6.22422e-05	0.000119591	0.000138679	9.02433e-05	7.91176e-05	7.06413e-05	9.46702e-05	0.000124394	0.000132838	8.47759e-05	5.9666e-05	0.000100418	0.000113717	6.08465e-05	5.1497e-05	9.87162e-05	8.11943e-05	9.52635e-05	0.000102907	0.000104541	6.63197e-05	9.22578e-05	0.000122665	0.000112245	6.80921e-05	0.000173503	0.000119126	9.50903e-05	0.000111117	8.65273e-05	6.47832e-05	8.93796e-05	0.000192987
2999						Unmapped	230.995	408.618	0.00069763	0.000831677	0.000944436	0.000684466	0.000789552	0.000788603	0.000816657	0.000926547	0.000822401	0.000838552	0.000717901	0.000862837	0.000926266	0.000846205	0.000838302	0.000802144	0.000711068	0.000870367	0.000796985	0.000795141	0.00101428	0.000904297	0.000785397	0.000997671	0.00092541	0.000958804	0.000950056	0.000924135	0.000771195	0.000901047	0.000849184	0.00130835	0.000871787	0.000842208	0.000967883	0.000874351	0.000819433	0.000858685	0.000831354	0.000845956	0.00103754
3098						Unmapped	234.865	315.488	7.49204e-05	0.000150305	0.000196502	0.000109781	0.000132877	0.00010754	0.000144339	0.000114542	0.000186018	0.00013811	0.000225753	0.00021438	0.000190143	0.000138188	0.000192116	9.08971e-05	0.000272836	0.000141208	0.000121366	0.000156577	0.00018063	0.000139627	0.000140711	0.000104291	0.000141315	0.000144871	0.000190385	0.000112653	0.00017117	0.000154769	0.000113494	0.000196185	0.000204871	8.72834e-05	0.000150458	0.000119635	0.000238207	0.000123856	0.000193173	0.000168718	0.000141699
3100						Unmapped	234.917	339.826	0.00419946	0.00417356	0.00415689	0.00366471	0.00404866	0.00448709	0.00401799	0.00384913	0.0036213	0.00399388	0.00467293	0.0042987	0.0047869	0.00443508	0.0045484	0.00421894	1.10548e-05	0.00462755	0.0045499	0.00335186	0.00391698	0.00430746	0.00435582	0.00483867	0.00435473	0.0043593	0.00429952	0.00476122	0.00422725	0.00441182	0.00450658	0.00519122	0.00411379	0.00465463	0.00461655	0.00516762	0.00440968	0.00476655	0.00394651	0.00457259	0.00429564
3101						Unmapped	234.917	363.046	0.00261244	0.00446229	0.00415805	0.00353606	0.00369221	0.00438175	0.00414796	0.00453557	0.00385751	0.0042307	0.00413608	0.00425134	0.00508824	0.00463261	0.00452707	0.00427886	0.00401503	0.00462678	0.0030305	0.00398779	0.0043302	0.00432287	0.00455924	0.00474839	0.00449017	0.00498354	0.00473441	0.00524119	0.00384802	0.00470179	0.00413472	0.00560181	0.00393869	0.0026852	0.00409011	0.00397706	0.0039939	0.00334799	0.00407713	0.00384902	0.0046011
3111	His-Pro	0.9577	LNCFUHAPNTYMJB-IUCAKERBSA-N			MS2 forward	235.12	135.603	0.00775571	0.00647096	0.00527484	0.00528635	0.00619696	0.005842	0.00603004	0.0046518	0.00521355	0.00543435	0.0065139	0.00529176	0.00413411	0.00598822	0.005482	0.00651495	0.00534943	0.00602603	0.00930648	0.00679922	0.00559026	0.00627939	0.00767523	0.00629977	0.00646116	0.00509187	0.00485188	0.00500675	0.00728568	0.00555904	0.0104504	0.00562341	0.0115644	0.0149433	0.0106454	0.0136029	0.00967855	0.0150394	0.0102431	0.012141	0.0106041
3161						Unmapped	236.94	287.592	0.000101403	0.000121046	6.88453e-05	0.000106297	9.9398e-05	0.000111815	0.000115532	5.61338e-05	9.91483e-05	9.56573e-05	0.00014325	6.05243e-05	2.28445e-05	9.17321e-05	7.95878e-05	5.57904e-05	6.68151e-05	6.99729e-05	0.000191515	9.60233e-05	7.36092e-05	8.24078e-05	0.00016656	5.43384e-05	9.42289e-05	3.34479e-05	4.25373e-05	3.34868e-05	0.000190549	7.50052e-05	0.00010002	3.93221e-06	0.000136704	5.14706e-05	7.30317e-05	0.000211255	0.000164856	0.0002049	8.42504e-05	0.000166315	9.68516e-05
3172	Pro-Val	0.9303	AWJGUZSYVIVZGP-UHFFFAOYSA-N			MS2 reverse	237.124	135.082	6.31419e-05	5.38779e-05	4.48948e-05	4.4382e-05	5.15742e-05	4.55462e-05	4.65939e-05	3.63444e-05	3.83509e-05	4.17088e-05	4.90916e-05	6.19335e-05	3.5954e-05	4.2754e-05	4.74333e-05	4.9741e-05	4.55275e-05	5.41942e-05	6.86577e-05	5.45301e-05	4.99739e-05	5.30418e-05	5.52967e-05	4.17543e-05	5.00167e-05	4.10655e-05	3.43342e-05	3.7107e-05	5.05454e-05	4.0763e-05	7.97887e-05	5.26433e-05	8.03732e-05	0.000110418	8.08057e-05	9.53125e-05	8.0773e-05	0.000101321	7.65478e-05	8.84885e-05	8.76604e-05
3173	His-Val	0.8706	VLDVBZICYBVQHB-IUCAKERBSA-N			MS2 forward	237.134	151.498	9.24372e-05	7.79785e-05	6.86532e-05	6.47634e-05	7.59581e-05	7.66228e-05	7.38307e-05	6.74792e-05	6.93423e-05	7.18187e-05	0.000101819	9.97254e-05	5.5919e-05	6.81512e-05	8.14036e-05	8.03159e-05	5.70492e-05	7.42384e-05	0.000117286	8.22225e-05	8.60091e-05	7.90891e-05	7.26862e-05	7.02751e-05	7.70149e-05	6.35429e-05	8.33944e-05	6.44278e-05	7.31401e-05	7.11263e-05	8.62322e-05	6.70403e-05	0.000110746	0.000179487	0.000110877	9.5952e-05	0.000100732	0.000138834	0.000104273	0.000109948	0.000113352
3174				4-(3-Methylbut-2-enyl)-L-tryptophan;4-Dimethylallyl-L-tryptophan;Dimethylallyltryptophan;4-Dimethylallyltryptophan;7-(3-Methylbut-2-enyl)-L-tryptophan	1.83720524354919;1.83720524354919;1.83720524354919	MS1 mz matched	237.134	48.721	4.00056e-05	5.02435e-05	2.27513e-05	4.35258e-05	3.91315e-05	5.56321e-05	3.64723e-05	5.01249e-05	4.56561e-05	4.69714e-05	3.6193e-05	4.78857e-05	5.1597e-05	3.03129e-05	4.14972e-05	8.63297e-05	8.45928e-05	0.000104594	0.000114252	9.74422e-05	7.49188e-05	8.40953e-05	0.000102737	8.1415e-05	8.57916e-05	7.53194e-05	8.4184e-05	8.54899e-05	0.000100116	8.62774e-05	4.49809e-05	5.68805e-05	5.25797e-05	5.03848e-05	5.12065e-05	4.46277e-05	4.51076e-05	5.28876e-05	3.45176e-05	4.42851e-05	8.77688e-05
3191						Unmapped	237.993	230.585	7.28016e-05	9.76856e-05	0.000111525	0.000109181	9.77983e-05	4.24566e-05	0.000145287	0.000120866	0.000105859	0.000103617	9.49362e-05	0.00017534	0.000151554	0.000172498	0.000148582	7.66843e-05	0.00013433	9.84018e-05	7.90111e-05	9.71067e-05	8.71943e-05	0.000107429	8.14464e-05	7.93671e-05	8.88593e-05	0.000135403	0.000115084	8.77132e-05	9.4658e-05	0.000108214	7.67182e-05	0.000115098	8.40879e-05	0.000152671	0.000107144	9.91467e-05	7.74937e-05	8.74938e-05	0.000212906	0.00011926	9.47436e-05
3197	Tyr-Gly	0.9464	HPYDSVWYXXKHRD-VIFPVBQESA-N			MS2 forward	238.093	139.776	0.00021454	0.000226936	0.00020118	0.000201367	0.000211006	0.000671503	0.000837201	0.000726182	0.000735722	0.000742652	0.000571461	0.000693844	0.000720821	0.000702558	0.000672171	0.000271055	0.000223416	0.000247951	0.000281596	0.000256005	0.000633249	0.000604556	0.000607092	0.000602441	0.000611834	0.00058312	0.000547717	0.000517145	0.000526008	0.000543497	0.000485324	0.0002795	0.000474229	0.000520876	0.000439982	0.000875322	0.000756837	0.000870394	0.000839626	0.000835545	0.000810581
3258				Cadalene;7-Isopropyl-1,4-dimethylazulene;Guaiazulene;1,4-Dimethyl-7-isopropylazulene	10.8478387646909;10.8478387646909;10.5985185290511	MS1 mz matched	240.175	32.187	0.00279846	0.00648558	0.00786446	0.00586034	0.00575221	0.0034958	0.00248516	0.00399255	0.00367857	0.00341302	0.00383065	0.00460927	0.00491598	0.00160892	0.0037412	0.0106965	0.00849663	0.00950025	0.00377116	0.00811614	0.00186153	0.00174147	0.00190001	0.0046781	0.00254528	0.00387035	0.00234238	0.00610978	0.00335693	0.00391986	0.00787005	0.00606655	0.00776531	0.00579765	0.00687489	0.00241387	0.00158133	0.00146712	0.00215113	0.00190336	0.00306986
3289	N2-Acetyl-L-ornithine	1	JRLGPAXAGHMNOL-LURJTMIESA-N			MS2 reverse	241.058	411.047	0.000105537	0.000160104	9.68589e-05	0.000108441	0.000117735	0.000108831	9.9871e-05	6.80198e-05	0.000191664	0.000117096	0.00014757	0.000115402	0.000161541	0.000116423	0.000135234	4.60602e-05	0.000209268	0.000153101	0.000187659	0.000149022	0.000176583	0.000103762	0.000152275	5.49314e-05	0.000121888	0.000120448	0.000113581	5.72546e-05	0.000166469	0.000114438	9.17553e-05	0.000186692	9.46832e-05	5.03407e-05	0.000105868	0.000127148	0.000238716	0.000171591	0.000135187	0.000168161	0.000145924
3316	Leu-Gln	0.6017	JYOAXOMPIXKMKK-YUMQZZPRSA-N			MS2 reverse	242.149	105.823	0.000586354	0.000558393	0.000490476	0.000478564	0.000528447	0.000492798	0.000549543	0.000497892	0.000458286	0.00049963	0.000584258	0.000574012	0.000236674	0.000615788	0.000502683	0.000556535	0.000252159	0.000529154	0.000772066	0.000527478	0.000263641	0.000305417	0.000347069	0.000336781	0.000313227	0.000487573	0.000175668	0.000472267	0.000677616	0.000453281	0.000714106	0.000223447	0.000751069	0.000341643	0.000507566	0.000965883	0.000706675	0.000853587	0.000727759	0.000813476	0.000669616
3320	Lys-Ile	0.9537	FMIIKPHLJKUXGE-GUBZILKMSA-N			MS2 reverse	242.185	268.026	2.29412e-05	1.94365e-05	1.89088e-05	1.66611e-05	1.94869e-05	2.01139e-05	1.55468e-05	1.82622e-05	1.7019e-05	1.77355e-05	2.12292e-05	1.73466e-05	1.78626e-05	2.04393e-05	1.92194e-05	1.704e-05	1.76876e-05	2.03392e-05	2.43553e-05	1.98555e-05	1.87828e-05	1.42942e-05	1.77096e-05	2.71582e-05	1.94862e-05	1.87609e-05	1.08958e-05	1.6451e-05	2.20445e-05	1.70381e-05	2.21931e-05	2.11655e-05	1.93968e-05	3.16878e-05	2.36108e-05	2.73819e-05	1.76264e-05	3.52699e-05	2.30087e-05	2.58217e-05	2.55592e-05
3354	Lumichrome	0.9935	ZJTJUVIJVLLGSP-UHFFFAOYSA-N			MS2 forward	243.087	47.3135	2.42828e-05	4.15291e-05	4.39601e-05	8.49354e-05	4.86769e-05	0.000117957	8.3769e-05	8.63557e-05	7.05028e-05	8.96462e-05	9.68725e-05	7.10469e-05	0.000105417	7.80877e-05	8.78561e-05	0.00011041	0.000108289	4.77006e-05	2.80249e-05	7.36062e-05	9.25791e-05	5.82574e-05	6.36323e-05	6.17985e-05	6.90668e-05	6.63839e-05	7.50749e-05	0.00010797	5.14055e-05	7.52087e-05	0.000132259	4.1633e-05	0.000119566	6.99607e-05	9.08546e-05	3.84143e-05	3.5377e-05	8.50149e-05	4.61743e-05	5.12451e-05	0.000160173
3408				threo-Syringoylglycerol;Biotin;D-Biotin;Vitamin H;Coenzyme R;C20818;Carbapenem biosynthesis intermediate 2	-6.9161685265137;19.6650227253461;19.6650227253461	MS1 mz matched	245.095	125.505	0.000313344	0.000295848	0.000281869	0.000129829	0.000255223	0.000237946	0.000212807	0.000183895	0.000204698	0.000209836	0.000263708	0.000218418	0.000204428	0.000233587	0.000230035	0.000297619	0.000295249	0.000309062	0.000387844	0.000322443	0.000245447	0.000210469	0.000275308	0.000247426	0.000244663	0.0002245	0.000187975	0.00025173	0.000333358	0.000249391	0.000313115	0.00020105	0.000271389	0.000578849	0.000341101	0.000294518	0.000198823	0.000239697	0.000208815	0.000235463	0.000227181
3409				Haematopodin;Indolylacryloylglycine;Biotin;D-Biotin;Vitamin H;Coenzyme R;C20818;Carbapenem biosynthesis intermediate 2	0.850933800697307;0.850933800697307;-13.1100151502307;-13.1100151502307	MS1 mz matched	245.095	147.595	0.000120594	0.000123204	0.000111606	5.68618e-05	0.000103066	0.000103733	9.06948e-05	0.000112822	0.000116435	0.000105921	0.000161166	9.79106e-05	8.93417e-05	0.000106657	0.000113769	0.000127132	0.000114443	0.000172607	0.000159946	0.000143532	0.000101554	8.00666e-05	0.00013811	0.00013747	0.0001143	9.70754e-05	0.000124493	0.000141382	0.000163666	0.000131654	0.000124677	0.000132846	0.000108943	0.000187084	0.000138388	0.000118046	7.99875e-05	9.32767e-05	0.000126288	0.0001044	0.000123154
3414	Pro-Phe	0.9999	IWIANZLCJVYEFX-RYUDHWBXSA-N			MS2 reverse	245.128	43.9585	0.000132314	0.000110594	0.000102858	0.000100691	0.000111614	0.000125208	0.000119987	9.57917e-05	0.000123492	0.00011612	0.000137551	0.000115764	9.39957e-05	0.000142115	0.000122357	0.000103475	0.000117238	0.000118856	0.00014041	0.000119995	0.000106476	0.000135998	0.000169253	0.000131373	0.000135775	0.000108965	9.25188e-05	0.000125882	0.000132669	0.000115008	0.000120869	9.90447e-05	0.000115861	0.000129854	0.000116407	0.000159246	0.000131519	0.000158957	0.000100258	0.000137495	0.000121857
3441						Unmapped	246.206	90.092	0.000396901	0.000765899	0.000691372	0.000813217	0.000666847	0.00107563	0.00100615	0.000762884	0.000867511	0.000928043	0.000615415	0.000800746	0.00089633	0.000590615	0.000725776	0.000786697	0.000862413	0.000948596	0.000810254	0.00085199	0.000453362	0.000693237	0.000535857	0.000723232	0.000601422	0.000862818	0.000898035	0.000748812	0.000582205	0.000772967	0.000889236	0.000734719	0.000795607	0.00876999	0.00279739	0.000394725	0.000946859	0.000630231	0.000517576	0.000622348	0.000589031
3442				5'-Deoxy-5-fluorocytidine;5'-Deoxy-5-fluorocytidine	-7.19675605617361;-7.19675605617361	MS1 mz matched	246.206	112.839	0.000355216	0.000624693	0.000570756	0.000707132	0.000564449	0.00112301	0.000782443	0.000617794	0.000668452	0.000797925	0.000545075	0.000617054	0.000700865	0.000487085	0.00058752	0.000651139	0.000785675	0.000886015	0.000608433	0.000732815	0.00035747	0.000511328	0.000417332	0.000622415	0.000477136	0.000752256	0.00071938	0.000623746	0.000488978	0.00064609	0.000813352	0.000690028	0.00068299	0.00591408	0.00202511	0.000341472	0.00084994	0.000542193	0.000322183	0.000513947	0.000459746
3443	Myristic acid	0.7523	TUNFSRHWOTWDNC-UHFFFAOYSA-N			MS2 reverse	246.242	52.2035	0.000144584	8.3376e-05	3.59342e-05	4.18238e-05	7.64295e-05	0.000220959	5.9371e-05	3.56467e-05	4.76943e-05	9.09178e-05	0.000125322	4.57118e-05	4.39184e-05	2.48767e-05	5.99573e-05	0.000106917	4.64411e-05	3.13646e-05	2.28205e-05	5.18859e-05	0.000120562	4.73886e-05	3.00509e-05	4.12087e-05	5.98025e-05	8.07659e-05	5.8746e-05	2.9914e-05	2.33451e-05	4.81928e-05	0.000166604	5.57585e-05	4.17776e-05	1.97975e-05	7.09843e-05	0.000167483	5.29093e-05	3.3794e-05	2.32213e-05	6.93519e-05	0.000191151
3449				Dimethylallylpyrophosphate;Isopentenyl pyrophosphate;Isocil	-12.7338447770471;-12.7338447770471;9.32193606187993	MS1 mz matched	247.003	362.394	0.000174206	0.000402825	0.000199569	0.000241797	0.000254599	0.000184235	0.000223551	0.000159772	0.000397177	0.000241184	0.000320184	0.000214761	0.000272737	0.000199723	0.000251851	0.000126231	0.00050174	0.000298226	0.000316807	0.000310751	0.00031333	0.000201301	0.00033412	0.000136509	0.000246315	0.00020967	0.000207476	0.00014663	0.000430953	0.000248682	0.000192209	0.000272425	0.000235871	8.89664e-05	0.000197368	0.000210701	0.000617126	0.000349989	0.000300402	0.000369554	0.000268297
3450				Radium-224	-23.212192471938199	MS1 mz matched	247.003	341.17	0.000325004	0.000481405	0.000260378	0.000278624	0.000336353	0.000266566	0.000270198	0.000167561	0.000426028	0.000282588	0.000384427	0.000241074	0.000307807	0.00025877	0.000298019	0.000163656	0.000521074	0.000297934	0.000533163	0.000378957	0.000347941	0.00026862	0.000379448	0.00016819	0.00029105	0.0002323	0.000254855	0.000160425	0.000523719	0.000292825	0.000257781	0.000310135	0.000275183	0.000185755	0.000257214	0.000337499	0.000628137	0.000447886	0.000332271	0.000436448	0.000286253
3453	Isopentenyl pyrophosphate	0.6714	NUHSROFQTUXZQQ-UHFFFAOYSA-N			MS2 reverse	247.012	150.026	0.000130509	0.000154814	0.000193556	0.000218731	0.000174403	0.000209136	6.11894e-05	6.49523e-05	6.60919e-05	0.000100342	0.000223558	6.61083e-05	5.27947e-05	5.89595e-05	0.000100355	0.000113784	0.000221926	0.000215348	0.000194439	0.000186374	0.000183206	5.61501e-05	4.99734e-05	2.86973e-05	7.95066e-05	6.62231e-05	7.441e-05	2.55096e-05	4.76021e-05	5.34362e-05	0.000112269	8.13143e-05	0.000196832	0.000310235	0.000175163	5.72016e-05	4.19294e-05	0.000205067	0.000105564	0.00010244	0.000222527
3455						Unmapped	247.042	142.171	0.000294949	0.000292396	0.000430006	0.000321413	0.000334691	0.000358039	6.89936e-05	5.89032e-05	5.92988e-05	0.000136309	0.000343239	8.0246e-05	5.81632e-05	2.92125e-05	0.000127715	0.000352807	0.000320139	0.00044211	0.000440992	0.000389012	0.000425233	4.99735e-05	5.26199e-05	5.55905e-05	0.000145854	4.31095e-05	5.06139e-05	6.22286e-05	3.93005e-05	4.88131e-05	0.00013117	3.20088e-05	0.000416621	0.000331357	0.000227789	4.72749e-05	7.97231e-05	0.000511947	6.14338e-05	0.000175095	0.000412347
3465	Tyr-Thr	0.9232	MFEVVAXTBZELLL-UHFFFAOYSA-N			MS2 reverse	247.107	151.684	1.73844e-05	4.57975e-05	3.34696e-05	2.91974e-05	3.14622e-05	7.01991e-05	5.1096e-05	0.0001118	5.42107e-05	7.18265e-05	6.91589e-05	5.08081e-05	8.44187e-05	5.09871e-05	6.38432e-05	4.34872e-05	5.68766e-05	4.6643e-05	1.85821e-05	4.13972e-05	4.38236e-05	3.2448e-05	3.70692e-05	0.000146557	6.49744e-05	9.55276e-05	5.47839e-05	6.5376e-05	4.9107e-05	6.61986e-05	0.000273598	0.000177557	0.00019307	0.00017956	0.000205946	5.87337e-05	5.5572e-05	5.09446e-05	5.16549e-05	5.42263e-05	4.38982e-05
3467				Endalin;Benz[a]acridine;Benz[c]acridine;12-Azabenz[a]anthracene	-1.17641271369726;-13.5318528903786;-13.5318528903786	MS1 mz matched	247.128	415.899	2.30072e-05	8.11583e-06	1.19634e-05	2.99307e-05	1.82543e-05	1.71235e-05	2.18085e-05	2.37538e-05	2.10321e-05	2.09295e-05	8.92513e-06	1.71901e-05	1.34833e-05	1.24189e-05	1.30044e-05	1.66665e-05	9.5874e-06	1.08808e-05	1.14527e-05	1.21468e-05	1.8181e-05	1.91648e-05	1.35829e-05	2.18213e-05	1.81875e-05	1.75453e-05	2.14018e-05	1.38353e-05	1.04395e-05	1.58055e-05	1.80943e-05	2.61869e-05	2.09896e-05	1.97251e-05	2.1249e-05	2.29162e-05	2.3255e-05	2.3717e-05	3.45476e-05	2.61089e-05	3.44879e-05
3471				Mepivacaine;Milnacipran;Mepivacaine;5,6-Dehydrolupanine;Multiflorine	9.28126975873703;9.28126975873703;9.33529726221294;9.33529726221294;9.33529726221294	MS1 mz matched	247.175	262.615	6.5471e-06	1.01893e-05	6.93376e-06	7.64776e-06	7.82948e-06	3.59938e-05	4.41116e-05	5.90184e-05	4.65089e-05	4.64082e-05	2.52387e-05	3.24783e-05	3.92096e-05	4.31598e-05	3.50216e-05	3.30027e-05	1.45538e-05	1.34808e-05	9.01313e-06	1.75126e-05	3.92975e-05	4.10113e-05	2.95554e-05	4.80537e-05	3.94795e-05	3.90529e-05	4.01133e-05	4.50981e-05	1.84325e-05	3.56742e-05	2.02443e-05	2.03475e-05	3.24255e-05	2.72862e-05	2.50759e-05	2.76466e-05	1.3284e-05	3.33186e-05	4.46352e-05	2.97211e-05	2.68223e-05
3480						Unmapped	248.022	408.601	0.00263929	0.00326085	0.0037035	0.00324077	0.0032111	0.00353153	0.00389533	0.00338967	0.00362979	0.00361158	0.00308994	0.00331997	0.00349579	0.00361058	0.00337907	0.00367959	0.00302648	0.00361833	0.00346001	0.0034461	0.00383587	0.00356418	0.00310333	0.00386962	0.00359325	0.00432498	0.00373375	0.00363872	0.00315329	0.00371269	0.00321631	0.00493477	0.00363589	0.00336186	0.00378721	0.00394462	0.00269945	0.00390803	0.00334236	0.00347362	0.00394725
3486				N-Succinyl-L-glutamate;(2S)-2-(3-Carboxypropanoylamino)pentanedioic acid	-0.80948981097862205	MS1 mz matched	248.075	429.611	1.00674e-05	9.61205e-06	1.43285e-05	1.30292e-05	1.17593e-05	3.29911e-05	3.75173e-05	3.21857e-05	2.3189e-05	3.14708e-05	1.86065e-05	2.12481e-05	2.73638e-05	2.06718e-05	2.19725e-05	1.98964e-05	1.24177e-05	1.90086e-05	1.41606e-05	1.63708e-05	2.50202e-05	2.0624e-05	1.5529e-05	2.97861e-05	2.27398e-05	2.42449e-05	3.99238e-05	2.19559e-05	1.71784e-05	2.58257e-05	2.55468e-05	3.18702e-05	3.06978e-05	2.63422e-05	2.86143e-05	2.99182e-05	1.84358e-05	2.37482e-05	2.79997e-05	2.50255e-05	1.62607e-05
3524	Adenosine	0.9999	OIRDTQYFTABQOQ-KQYNXXCUSA-N			MS2 reverse	250.092	151.314	1.28312e-05	2.13287e-05	1.9858e-05	1.90877e-05	1.82764e-05	8.88201e-05	8.83591e-05	9.52327e-05	8.73317e-05	8.99359e-05	9.69661e-05	0.000128554	0.000122128	0.000133448	0.000120274	2.86081e-05	2.63176e-05	2.15165e-05	2.33683e-05	2.49526e-05	0.000165643	0.000135858	8.65932e-05	9.64201e-05	0.000121129	0.000135692	0.000135278	9.70651e-05	0.000115561	0.000120899	2.39731e-05	2.96957e-05	3.0565e-05	2.83823e-05	2.8154e-05	9.43635e-05	9.70878e-05	0.000118022	0.000134534	0.000111002	0.000144264
3547						Unmapped	250.948	342.928	0.00567146	0.00614389	0.00607204	0.00551481	0.00585055	0.00618177	0.00617265	0.00602996	0.00552398	0.00597709	0.00651521	0.00633108	0.0101716	0.00620386	0.00730543	0.00580847	0.00619419	0.00653688	0.00753786	0.00651935	0.00619146	0.00636349	0.0062786	0.00676154	0.00639877	0.00661688	0.00652437	0.0071963	0.00641351	0.00668776	0.0061613	0.0103752	0.00617575	0.00590759	0.00715495	0.00713296	0.00609406	0.0070787	0.00614031	0.00661151	0.00631839
3548				2,4-Dichloro-3-oxoadipate	7.8961498373520804	MS1 mz matched	250.948	359.196	0.00263883	0.00281306	0.00322739	0.00259797	0.00281932	0.00301062	0.00308155	0.00350875	0.00331049	0.00322785	0.0035719	0.00353692	0.000499066	0.00312167	0.00268239	0.00344186	0.00303854	0.00345704	0.00301428	0.00323793	0.0032054	0.00342934	0.00326472	0.0037876	0.00342177	0.00342633	0.00346915	0.00413798	0.00303084	0.00351607	0.0034219	0.00465991	0.00311082	0.00290337	0.003524	0.0037712	0.00365594	0.00345055	0.0032778	0.00353887	0.00362273
3557	His-Ile	0.9732	IDXZDKMBEXLFMB-HGNGGELXSA-N			MS2 forward	251.15	139.714	0.00271578	0.00261518	0.00218511	0.00165933	0.00229385	0.0024813	0.00213549	0.00165098	0.00188539	0.00203829	0.00284351	0.00217477	0.00147201	0.00207565	0.00214148	0.00222137	0.00184673	0.00235816	0.00331891	0.00243629	0.0018951	0.0020903	0.00259373	0.00213901	0.00217953	0.00162822	0.0016124	0.00171022	0.00243527	0.00184653	0.00337141	0.00150486	0.00338728	0.00445732	0.00318022	0.00375137	0.00300251	0.00445402	0.00280889	0.0035042	0.00315748
3567				Amiloride;Flonicamid	-12.5982389772091;-5.67570836121227	MS1 mz matched	252.032	381.937	4.14276e-05	7.29997e-05	3.7218e-05	4.51287e-05	4.91935e-05	6.08655e-05	7.11848e-05	5.54004e-05	0.000111123	7.46434e-05	8.23841e-05	6.61415e-05	0.000102784	6.42117e-05	7.88803e-05	3.06244e-05	7.31767e-05	6.0578e-05	7.70961e-05	6.03688e-05	9.24249e-05	6.05179e-05	8.48485e-05	4.20135e-05	6.99512e-05	7.06192e-05	7.10905e-05	4.13676e-05	0.000101464	7.11354e-05	5.15063e-05	7.70806e-05	6.8245e-05	3.64936e-05	5.83314e-05	6.93847e-05	0.000136789	0.000103286	9.84671e-05	0.000101982	8.10975e-05
3574	Ile-Cys	0.9841	JSZMKEYEVLDPDO-ACZMJKKPSA-N			MS2 reverse	252.143	371.734	8.4612e-05	0.000131758	0.000160145	0.000125238	0.000125438	0.00013643	0.000159752	0.000175979	0.000158413	0.000157644	0.000135907	0.000187248	0.000219981	0.000152123	0.000173815	0.000150873	0.000148913	0.000164568	0.000123908	0.000147065	0.000179847	0.000180673	0.000156462	0.000159687	0.000169167	0.000204799	0.000191484	0.000201603	0.000133407	0.000182823	0.000154131	0.000260781	0.000153371	9.91388e-05	0.000166855	0.000147303	0.000150009	0.00013424	0.000157726	0.00014732	0.000161787
3589				Di-2-thienyl disulfide;	12.033823454874;	MS1 mz matched	252.927	363.055	0.000163997	0.000323419	0.000312808	0.00023547	0.000258924	0.000314071	0.000298402	0.00032842	0.00025672	0.000299403	0.000332325	0.000297333	0.00033809	0.000289317	0.000314266	0.000324578	0.000260714	0.000326878	0.000160196	0.000268092	0.000304334	0.000299847	0.000279499	0.000331387	0.000303767	0.000361275	0.000345627	0.000395055	0.000290815	0.000348193	0.000293845	0.000414139	0.000280977	0.000209097	0.000299514	0.000309027	0.000211995	0.000216167	0.000276735	0.000253481	0.000290147
3590						Unmapped	252.927	339.788	0.000273813	0.000260108	0.000276416	0.000246846	0.000264296	0.000301092	0.000256469	0.000244157	0.000239328	0.000260261	0.000294668	0.000285872	0.000310464	0.000311162	0.000300542	0.00026255	0.000252972	0.000282916	0.00029051	0.000272237	0.000284416	0.000268561	0.000318154	0.000308799	0.000294982	0.000280691	0.000280892	0.000288257	0.000257717	0.000276889	0.000288437	0.000319919	0.000263143	0.000317584	0.000297271	0.000316029	0.000241678	0.000282182	0.000271842	0.000277933	0.000287689
3595						Unmapped	252.965	409.394	0.000269874	0.00041721	0.000256442	0.000207579	0.000287776	0.000302278	0.000282351	0.00026801	0.00045134	0.000325995	0.000371512	0.000203541	0.000354876	0.00030674	0.000309167	0.000240329	0.000440731	0.000382066	0.000430328	0.000373364	0.000387451	0.000295055	0.000346192	0.000276859	0.000326389	0.000285833	0.000178782	0.000238973	0.000449285	0.000288218	0.00028715	0.000429108	0.000177047	0.000244945	0.000284563	0.000156559	0.000524276	0.000406314	0.00019331	0.000320115	0.000189776
3610				2,3-Butanediol glucoside;Cimetidine	-3.58161496825149;17.0556613491371	MS1 mz matched	253.127	254.082	5.47082e-05	4.33681e-05	4.94784e-05	3.0707e-05	4.45654e-05	8.59973e-05	8.38653e-05	6.84872e-05	6.45102e-05	7.5715e-05	7.76521e-05	0.000143291	9.73873e-05	8.82232e-05	0.000101638	6.2492e-05	6.09796e-05	5.76147e-05	7.77119e-05	6.46995e-05	7.54568e-05	6.461e-05	5.59549e-05	7.36457e-05	6.74169e-05	7.76609e-05	8.40138e-05	8.38842e-05	6.63178e-05	7.79692e-05	5.67562e-05	6.29694e-05	4.50705e-05	9.19962e-05	6.41981e-05	6.88868e-05	4.36539e-05	5.49406e-05	8.36723e-05	6.27884e-05	6.84355e-05
3630	D-Neopterin	0.791	BMQYVXCPAOLZOK-XINAWCOVSA-N			MS2 reverse	254.087	322.834	4.57207e-06	7.9868e-06	1.08205e-05	8.82179e-06	8.0503e-06	2.40848e-05	2.62546e-05	2.83073e-05	2.65138e-05	2.62901e-05	1.35961e-05	1.57359e-05	2.50891e-05	1.74044e-05	1.79564e-05	1.31827e-05	1.0233e-05	1.05845e-05	8.05608e-06	1.05141e-05	2.35861e-05	2.39226e-05	1.95919e-05	2.03849e-05	2.18714e-05	1.46105e-05	2.23602e-05	1.20215e-05	1.44124e-05	1.58512e-05	1.80277e-05	2.13842e-05	1.69822e-05	2.00057e-05	1.90999e-05	2.60036e-05	2.8643e-05	2.81109e-05	3.14675e-05	2.85563e-05	2.31633e-05
3639				Fepanil;Phepronil;Sisthane	-19.355508953189101	MS1 mz matched	254.161	295.462	0.000868777	0.000973764	0.000922391	0.000800606	0.000891384	0.000884124	0.000895545	0.00117381	0.000825002	0.000944621	0.00109834	0.00108523	0.00108768	0.000982134	0.00106335	0.00109221	0.00122684	0.00119477	0.00115173	0.00116639	0.00106321	0.00106705	0.00112782	0.00123975	0.00112446	0.00115284	0.000920054	0.0011464	0.00105556	0.00106871	0.00166	0.00142832	0.00162312	0.00170815	0.0016049	0.001776	0.00153527	0.00193707	0.00158933	0.00170942	0.00175603
3640				Fepanil;Phepronil;Sisthane	-11.455301217189	MS1 mz matched	254.161	314.307	0.00205875	0.000792155	0.000708789	0.00068235	0.00106051	0.000778922	0.000801588	0.000641293	0.00068552	0.000726831	0.000878655	0.000652792	0.000525154	0.000834291	0.000722723	0.000803231	0.000675783	0.000806861	0.00136039	0.000911565	0.000638131	0.000737441	0.00102402	0.00077362	0.000793304	0.000667126	0.000628598	0.000658297	0.00091064	0.000716165	0.00108225	0.000589426	0.00109188	0.0018238	0.00114684	0.00140647	0.00092549	0.00157445	0.000865327	0.00119294	0.00099937
3688				Phosfolan	23.1050625022562	MS1 mz matched	256.301	585.731	0.003122	0.00428078	0.004634	0.00412069	0.00403937	0.00463073	0.00467366	0.00484234	0.00439206	0.0046347	0.00427515	0.00490058	0.00596418	0.00461915	0.00493976	0.0049178	0.00440518	0.00455798	0.004122	0.00450074	0.00512117	0.00456688	0.00460633	0.00487259	0.00479175	0.00545846	0.00519974	0.00586713	0.00411541	0.00516018	0.00408023	0.0073035	0.00429672	0.00345927	0.00478493	0.00436482	0.00501448	0.00417579	0.00466805	0.00455578	0.00426169
3689				Phosfolan	-6.6589709852950003	MS1 mz matched	256.3	117.619	0.00235055	0.00354857	0.00341193	0.00349255	0.0032009	0.0028182	0.00396939	0.00403795	0.00302614	0.00346292	0.00710533	0.0045192	0.00477937	0.00365815	0.00501551	0.00358504	0.0038438	0.00368499	0.00334171	0.00361389	0.00393269	0.00332402	0.00367375	0.00397535	0.00372646	0.00390791	0.00441984	0.00447044	0.00374841	0.00413665	0.00482672	0.00562315	0.00343976	0.00218978	0.00401985	0.00344455	0.00357031	0.0032707	0.00385071	0.00353407	0.0036101
3690				Phosfolan	21.613453001486	MS1 mz matched	256.3	136.79	0.00251264	0.00316918	0.00334441	0.00312673	0.00303824	0.00315299	0.0035434	0.00351038	0.00335602	0.0033907	0.00339297	0.00354388	0.00482958	0.00369945	0.00386647	0.00349562	0.0038439	0.00348397	0.00303216	0.00346391	0.00361902	0.0037024	0.00348042	0.00378669	0.00364713	0.00574492	0.00373512	0.00416845	0.00357796	0.00430661	0.00312546	0.00532357	0.00344983	0.0025053	0.00360104	0.00329233	0.0037668	0.00340278	0.00430654	0.00369211	0.00340143
3698						Unmapped	256.982	288.106	0.000150276	0.000621358	0.000263572	0.000505078	0.000385071	0.000684711	0.000732836	0.000317575	0.000552484	0.000571901	0.000740899	0.000270695	4.50383e-05	0.000595656	0.000413072	0.000325538	0.000125328	0.000239252	0.000591831	0.000320487	0.000260515	0.000422191	0.000867093	0.000309919	0.00046493	0.000103347	0.000137163	0.00010665	0.000779213	0.000281593	0.000523307	1.40271e-05	0.000693734	0.0001889	0.000354992	0.000953055	0.000601053	0.00088628	0.000355849	0.000699059	0.000498979
3709				Isocurcumenol;7,9-Illudadiene-3,14-diol;alpha-Rotunol;2-Methyl-4-phenyl-2-butyl 2-methylpropanoate;1,10-Epoxygermacrone;Curcumenol;Zerumbone oxide;beta-Santalic acid;Dehydrocurdione;Oxysolavetivone;3-Phenylpropyl hexanoate;Rishitinol;3,7-Bisaboladiene-2,8-dione;Cyclodehydroisolubimin;Marasmene;4,6-Decadiyn-1-ol isovalerate;(Z)-alpha-Bergamotenoic acid;Curcumenone;Epiacoronene;Procurcumenol;7-Hydr…	-21.2669025181702;-21.2669025181702;-21.2669025181702;-21.2669025181702;-21.2669025181702;-21.2669025181702;-21.2669025181702;-21.2669025181702;-21.2669025181702;-21.2669025181702;-21.2669025181702;-21.2669025181702;-21.2669025181702;-21.2669025181702;-21	MS1 mz matched	257.146	261.994	6.56286e-06	1.02514e-05	1.26127e-05	1.15014e-05	1.02321e-05	2.2934e-05	1.97719e-05	5.74474e-05	3.53822e-05	3.38839e-05	1.45117e-05	2.81089e-05	2.79658e-05	3.07599e-05	2.53366e-05	1.38495e-05	1.40427e-05	1.3298e-05	1.05361e-05	1.29316e-05	4.27808e-05	3.43921e-05	2.35372e-05	4.27343e-05	3.58611e-05	3.7772e-05	4.35379e-05	4.15431e-05	1.82743e-05	3.52818e-05	1.18689e-05	9.72541e-06	1.65563e-05	3.01778e-05	1.70821e-05	2.06786e-05	2.76034e-05	3.19019e-05	3.76998e-05	2.94709e-05	2.78416e-05
3731	Glycerophosphocholine	0.9826	SUHOQUVVVLNYQR-MRVPVSSYSA-N			MS2 forward	258.109	375.26	2.67559e-05	3.06176e-05	4.36732e-05	3.67714e-05	3.44545e-05	4.45041e-05	7.24522e-05	6.20483e-05	6.24103e-05	6.03537e-05	3.22048e-05	4.97044e-05	6.80107e-05	4.23037e-05	4.80559e-05	5.3326e-05	3.65373e-05	4.18e-05	4.53198e-05	4.42458e-05	6.54705e-05	7.62564e-05	3.97284e-05	4.92588e-05	5.76785e-05	5.18578e-05	7.89351e-05	7.97604e-05	3.97015e-05	6.25637e-05	3.10445e-05	9.29224e-05	4.17848e-05	2.98842e-05	4.8909e-05	3.44188e-05	4.92738e-05	4.35425e-05	5.11747e-05	4.46025e-05	5.37193e-05
3737				2-Hexenoylcarnitine;	24.0579205411523;	MS1 mz matched	258.169	291.352	4.737e-05	5.75567e-05	5.70263e-05	4.71898e-05	5.22857e-05	5.27483e-05	4.98663e-05	5.20734e-05	3.43989e-05	4.72717e-05	6.38529e-05	6.65564e-05	0.000137768	3.98037e-05	7.69953e-05	4.56869e-05	9.13921e-05	7.20194e-05	7.92668e-05	7.20913e-05	5.58029e-05	4.41153e-05	4.23139e-05	5.48722e-05	4.92761e-05	9.57062e-05	8.14204e-05	0.000104627	5.75744e-05	8.48321e-05	4.42312e-05	0.000106133	4.96648e-05	0.0001482	8.70573e-05	4.63906e-05	4.21644e-05	6.5708e-05	4.78741e-05	5.05343e-05	4.86984e-05
3758				11-Hydroxycanthin-6-one	-23.722923036971999	MS1 mz matched	259.042	48.778	3.08493e-05	6.29118e-05	0.000115751	6.31047e-05	6.81543e-05	0.000149111	1.47378e-05	1.25877e-05	1.04893e-05	4.67315e-05	0.000146795	9.27532e-06	1.46152e-05	1.06425e-05	4.53321e-05	6.21717e-05	8.41701e-05	0.000209344	0.000156441	0.000128032	0.000241821	1.32168e-05	1.29848e-05	1.1441e-05	6.9866e-05	1.05256e-05	1.68693e-05	1.2942e-05	1.04845e-05	1.27054e-05	2.60576e-05	1.04713e-05	0.000101198	0.000139616	6.93357e-05	9.58828e-06	1.06987e-05	0.000223377	1.21103e-05	6.39435e-05	0.000157872
3762	1-Methylpseudouridine	0.7668	UVBYMVOUBXYSFV-XUTVFYLZSA-N			MS2 reverse	259.086	274.216	6.48836e-05	0.000218818	0.000244139	9.70252e-05	0.000156216	0.000125559	0.00025455	0.000113939	0.000263659	0.000189427	0.000144876	0.000141046	0.000203024	0.000136378	0.000156331	0.000144922	0.000178344	0.000151971	0.000117129	0.000148091	0.00026092	0.000166323	0.000157222	0.00015827	0.000185684	0.000196533	0.000252228	0.000113445	0.00015198	0.000178547	0.000198689	0.000234979	0.000151772	5.93226e-05	0.000161191	0.00020362	0.000203571	0.000117797	0.00022243	0.000186855	0.000219016
3767	gamma-L-Glutamyl-L-phenylalanine	0.8523	XHHOHZPNYFQJKL-QWRGUYRKSA-N			MS2 forward	259.107	127.555	0.000282119	0.000170824	0.000140795	0.000152913	0.000186663	0.000177035	0.00018073	0.000155158	0.00015362	0.000166636	0.000198064	0.00017843	0.000147713	0.000187938	0.000178036	0.000180482	0.000170422	0.00015979	0.000270734	0.000195357	0.000161279	0.000248414	0.000229754	0.000217403	0.000214213	0.00016132	0.000147856	0.000159593	0.000203442	0.000168053	0.000225999	0.000147326	0.000239886	0.000415065	0.000257069	0.000295917	0.000256225	0.000288871	0.000264647	0.000276415	0.000242341
3768	Phe-Ala	0.9949	MIDZLCFIAINOQN-WPRPVWTQSA-N			MS2 reverse	259.107	104.371	9.03895e-05	7.87185e-05	7.00509e-05	7.27994e-05	7.79896e-05	8.43073e-05	8.73774e-05	7.50198e-05	7.4394e-05	8.02746e-05	9.58829e-05	7.95503e-05	7.01184e-05	8.43643e-05	8.2479e-05	8.02344e-05	7.04137e-05	6.10094e-05	0.000108097	7.99386e-05	7.35274e-05	8.06608e-05	9.29326e-05	8.68409e-05	8.34904e-05	6.68962e-05	6.98908e-05	7.62238e-05	9.08825e-05	7.59733e-05	9.21403e-05	6.02799e-05	9.77356e-05	0.00012811	9.45665e-05	0.000113043	9.39253e-05	0.000120807	9.03001e-05	0.000104519	9.04205e-05
3805						Unmapped	261.048	318.76	5.97531e-05	8.56094e-05	7.38418e-05	0.000138603	8.94517e-05	2.43251e-05	0.000106684	9.76789e-05	0.00010663	8.38294e-05	2.4328e-05	9.68515e-05	0.000135045	0.000109912	9.15343e-05	3.24875e-05	0.00014016	0.000189888	0.000157458	0.000129998	2.23453e-05	0.000110865	0.000105415	2.62928e-05	6.62296e-05	3.47742e-05	1.3866e-05	0.00011499	9.38457e-05	6.4369e-05	5.82206e-05	1.15273e-05	2.76339e-05	4.91785e-05	3.66401e-05	9.94339e-05	0.000105065	3.653e-05	0.000110676	8.79262e-05	2.75385e-05
3814	Pro-Tyr	0.7593	OIDKVWTWGDWMHY-RYUDHWBXSA-N			MS2 reverse	261.123	48.4795	0.000211527	0.000211512	0.0002061	0.000365582	0.00024868	0.000272052	0.000204768	0.000218431	0.000207933	0.000225796	0.000264587	0.000179899	0.000144637	0.000213445	0.000200642	0.000204256	0.000156696	0.00031309	0.00026434	0.000234595	0.000145107	0.000213396	0.000317341	0.000255052	0.000232724	0.000171139	0.000168727	0.000219011	0.000275041	0.000208479	0.00032585	0.000125575	0.000274197	0.000248243	0.000243466	0.000493894	0.000372859	0.000489805	0.000238529	0.000398772	0.000330738
3816				Asparaginyl-Lysine;Lysyl-Asparagine;Lacinilene C 7-methyl ether;1-(4-Hydroxyphenyl)-1-decene-3,5-dione;Dihydroshikonofuran	-13.6848784998176;-13.6848784998176;14.2038246921031;14.2038246921031;14.2038246921031	MS1 mz matched	261.145	334.954	5.00631e-05	0.000149162	0.000142855	0.000134201	0.00011907	0.0001631	0.000200413	0.000290485	0.000224752	0.000219688	0.000178834	0.000315673	0.00042421	0.000215777	0.000283623	0.000155791	0.000168054	0.000174764	7.49503e-05	0.00014339	0.000237615	0.000282507	0.000179034	0.000201933	0.000225272	0.000404313	0.000312413	0.000313708	0.000170419	0.000300213	0.00016048	0.000341152	0.000188777	5.3019e-05	0.000185857	0.000175004	0.000184157	9.4329e-05	0.000218238	0.000167932	0.000227334
3831	Phe-Pro	0.789	WEQJQNWXCSUVMA-RYUDHWBXSA-N			MS2 reverse	262.126	48.43	4.06638e-05	3.53305e-05	3.01634e-05	3.7901e-05	3.60147e-05	4.37397e-05	4.86366e-05	3.62743e-05	4.17084e-05	4.25898e-05	5.30784e-05	5.08438e-05	3.23795e-05	4.8352e-05	4.61634e-05	4.27093e-05	5.48638e-05	4.06219e-05	5.4497e-05	4.8173e-05	3.57783e-05	4.58704e-05	5.70449e-05	4.19731e-05	4.51667e-05	4.13018e-05	4.00361e-05	4.44358e-05	4.38957e-05	4.24174e-05	5.76672e-05	6.39624e-05	5.64618e-05	6.21846e-05	6.0069e-05	6.25983e-05	5.88386e-05	7.70813e-05	3.48461e-05	5.83411e-05	6.76632e-05
3852				(卤)-2-(1-Methylpropyl)-4,6-dinitrophenol;Dinoseb;2,4-Dinitro-6-(1-methylpropyl)phenol;Dinoterb	-6.75414997998375;-6.6645950883445;-6.6645950883445	MS1 mz matched	263.06	259.993	0.0017914	0.00179355	0.00147982	0.00133075	0.00159888	0.00183525	0.00195721	0.00149291	0.00185249	0.00178446	0.00169196	0.00156933	0.00159191	0.0019093	0.00169062	0.00150672	0.00153442	0.00176143	0.00201012	0.00170317	0.00178487	0.00184378	0.00211557	0.00157121	0.00182886	0.00177881	0.00212801	0.00152085	0.00198595	0.0018534	0.00173246	0.00166206	0.00192258	0.00160248	0.00172989	0.00232375	0.00230062	0.00200028	0.00172033	0.00208625	0.00174207
3862				N-Methyl-1H-indole-3-propanamide;Tetrahydroharmol;Dinotefuran	-12.9290587956299;-12.9290587956299;6.92703751395577	MS1 mz matched	263.142	36.941	0.000116305	0.000213886	0.000175415	0.000120824	0.000156607	0.000132702	0.000159723	0.000161555	0.000129642	0.000145905	0.000137707	0.000179079	0.000151386	0.000137729	0.000151475	0.00021986	0.000138409	0.000220359	0.000234949	0.000203394	0.000140992	0.000132447	0.000134665	0.00017066	0.000144691	0.000155454	0.000167793	0.00015237	0.000121141	0.000149189	0.000117224	0.000133382	0.000170805	0.000158609	0.000145005	0.00016561	0.000124058	0.000164421	0.000140396	0.000148621	0.000161714
3899	3-Methoxy-4-Hydroxyphenylglycol Sulfate	0.8545	SBKADJXSGGTEPN-UHFFFAOYSA-N			MS2 reverse	265.039	230.65	5.3402e-05	9.04965e-05	9.46659e-05	7.45015e-05	7.82665e-05	5.26246e-05	0.000115604	9.17762e-05	8.05227e-05	8.5132e-05	0.000108772	8.98902e-05	0.000126781	9.08979e-05	0.000104085	8.92142e-05	8.15454e-05	8.59808e-05	8.70855e-05	8.59565e-05	9.03125e-05	0.00010344	8.77131e-05	6.67378e-05	8.70509e-05	9.19854e-05	8.12711e-05	8.86435e-05	8.83609e-05	8.75652e-05	7.62249e-05	9.86274e-05	0.000111321	4.62695e-05	8.31107e-05	7.98936e-05	8.27704e-05	8.11291e-05	0.000109893	8.84216e-05	8.98333e-05
3907	Thiamine	0.9981	JZRWCGZRTZMZEH-UHFFFAOYSA-N			MS2 forward	265.111	363.737	0.000251534	0.000415336	0.000403146	0.000437507	0.000376881	0.000410476	0.00040959	0.000429814	0.000482224	0.000433026	0.000410879	0.000401495	0.000599914	0.000652006	0.000516073	0.000540457	0.00039393	0.000472638	0.000557835	0.000491215	0.000437676	0.000487316	0.000536101	0.000372196	0.000458322	0.000473202	0.000448797	0.000635725	0.000602374	0.000540024	0.000437876	0.000452527	0.00043715	0.000527989	0.000463886	0.000386337	0.000423345	0.000273485	0.000448257	0.000382856	0.000417793
3911				2-N-Undecyltetrahydrothiophene;UTHT	-7.4316658325632803	MS1 mz matched	265.196	44.0175	0.000159258	0.000214364	0.000195802	0.000207773	0.000194299	0.000222622	0.000323255	0.000210292	0.000265638	0.000255452	0.000232259	0.000280616	0.000310827	0.000291489	0.000278798	0.000172482	0.000246282	0.000185105	0.000240338	0.000211052	0.000193959	0.000307783	0.00021843	0.000253415	0.000243397	0.000234266	0.000291783	0.000312767	0.000256375	0.000273798	0.000239464	0.000155178	0.000179919	0.000548865	0.000280856	0.000159146	0.000214485	0.000190184	0.000228943	0.00019819	0.000218669
3932	His-Lys	0.9266	CZVQSYNVUHAILZ-UWVGGRQHSA-N			MS2 forward	266.16	473.858	1.44139e-05	1.40475e-05	2.10131e-05	1.31724e-05	1.56617e-05	1.87188e-05	2.85116e-05	2.74605e-05	1.72001e-05	2.29728e-05	1.58785e-05	1.4566e-05	1.66528e-05	1.75391e-05	1.61591e-05	3.98868e-05	1.36612e-05	1.56699e-05	1.85424e-05	2.19401e-05	1.55871e-05	2.71403e-05	1.70149e-05	3.50094e-05	2.36879e-05	2.08413e-05	2.95809e-05	3.13613e-05	1.36191e-05	2.38507e-05	2.70501e-05	2.59639e-05	2.69929e-05	4.03663e-05	3.00933e-05	2.53038e-05	1.78684e-05	2.14907e-05	2.36559e-05	2.20797e-05	2.22766e-05
3945						Unmapped	267.011	151.977	0.000701615	0.00085657	0.000961598	0.000807127	0.000831728	0.000885822	0.000376776	0.000251199	0.000288345	0.000450536	0.00104953	0.000144027	0.000275056	0.000153659	0.000405568	0.000678576	0.000719979	0.0012398	0.00114937	0.00094693	0.00115739	0.00029967	0.000283364	0.000246926	0.000496837	0.000245693	0.000238121	0.000283855	0.000244703	0.000253093	0.000565988	0.000242832	0.00097905	0.000584193	0.000593016	0.000142364	0.000156556	0.00115014	0.000228992	0.000419514	0.00110096
3955				Fucose 1-phosphate;L-Fuculose 1-phosphate;L-Rhamnulose 1-phosphate;L-Fucose 1-phosphate;6-Deoxy-L-galactose 1-phosphate;beta-L-Fucose 1-phosphate;2-Deoxy-D-glucose 6-phosphate	2.45764253094375;2.45764253094375;2.45764253094375;2.45764253094375;2.45764253094375	MS1 mz matched	267.122	36.8845	0.000213056	0.000444514	0.000425438	0.000372636	0.000363911	0.00104867	0.0007255	0.000667044	0.000748386	0.0007974	0.000683063	0.000832995	0.00112682	0.000918608	0.00089037	0.000557465	0.000591745	0.000473476	0.000253929	0.000469154	0.000524308	0.000787278	0.000596676	0.000779848	0.000672027	0.000941618	0.000726879	0.00119708	0.000927451	0.000948258	0.000583252	0.000455576	0.000466522	0.000451926	0.000489319	0.000458935	0.00071841	0.000520415	0.0005596	0.00056434	0.000581783
3956				Threoninyl-Phenylalanine;Phenylalanyl-Threonine;N5-(4-Methoxybenzyl)glutamine;gamma-Glutamyltyramine;gamma-L-Glutamyltyramine	0.290463198347278;0.290463198347278;0.290463198347278;0.129261738665284	MS1 mz matched	267.127	120.097	6.88768e-05	7.82351e-05	0.000143348	0.000195591	0.000121513	0.000163083	0.000409396	0.000392912	0.000405514	0.000342726	0.00021073	0.000269773	0.000358471	0.000457722	0.000324174	0.000106653	0.000102765	4.52613e-05	6.14812e-05	7.90402e-05	0.000134457	0.000223052	0.000275831	0.000258021	0.00022284	0.000189509	0.00017774	0.000143177	0.000295671	0.000201524	5.6272e-05	0.000125436	0.000142657	0.000277101	0.000150367	0.000288119	0.000185634	0.00017251	0.00039495	0.000260303	0.000161572
3957	Enterodiol	0.8022	DWONJCNDULPHLV-HOTGVXAUSA-N			MS2 reverse	267.144	104.928	0.00107619	0.000875072	0.000721642	0.000835376	0.00087707	0.000844057	0.000902823	0.000761276	0.000800608	0.000827191	0.00095276	0.00089296	0.000735853	0.000912157	0.000873432	0.000725004	0.000677347	0.000706043	0.00112717	0.000808891	0.000669815	0.000914305	0.00104359	0.000901927	0.000882409	0.000729611	0.00079991	0.000793153	0.000976831	0.000824876	0.000863426	0.000511459	0.000894164	0.00109025	0.000839826	0.00124246	0.000913157	0.000992295	0.00087374	0.00100541	0.000835243
3995						Unmapped	268.999	354.074	0.213321	0.197042	0.17819	0.179728	0.19207	0.18112	0.208154	0.189855	0.195038	0.193542	0.186709	0.179517	0.167395	0.191722	0.181336	0.176081	0.154486	0.18095	0.150516	0.165508	0.187723	0.196204	0.210461	0.182627	0.194254	0.172266	0.184184	0.168482	0.195559	0.180123	0.173877	0.161796	0.189639	0.111233	0.159136	0.210347	0.19521	0.126319	0.199338	0.182804	0.192445
4007	His-Met	0.8199	AYIZHKDZYOSOGY-IUCAKERBSA-N			MS2 reverse	269.106	163.836	5.54757e-05	1.9679e-05	1.72944e-05	5.80458e-05	3.76237e-05	9.51819e-05	0.000103041	9.40156e-05	8.1342e-05	9.33952e-05	0.000114501	0.000131099	0.000127843	0.00011682	0.000122566	3.57218e-05	3.17566e-05	3.85875e-05	5.45802e-05	4.01615e-05	7.48732e-05	8.97091e-05	6.6482e-05	7.81441e-05	7.73021e-05	8.88835e-05	0.000105509	6.6197e-05	5.9465e-05	8.00135e-05	4.20001e-05	4.27132e-05	3.7134e-05	6.54197e-05	4.68168e-05	9.6662e-05	9.40386e-05	0.000126145	0.000108273	0.00010628	0.000120988
4084				3,5-Dinitro-L-tyrosine	2.9695737613453299	MS1 mz matched	272.185	75.8125	0.000116571	0.000210691	0.000267487	0.000259767	0.000213629	0.000583811	0.000128026	0.000127921	0.00011687	0.000239157	0.000268758	0.00013784	0.000143292	0.000113916	0.000165952	0.000211673	0.000229292	0.000236046	0.000193594	0.000217651	0.000111344	8.80722e-05	0.000141027	0.000186502	0.000131736	0.000136048	0.000162024	0.00012501	0.000105161	0.000132061	0.000267724	0.000192409	0.000344675	0.00147302	0.000569457	8.73399e-05	0.000135713	0.000171718	8.76681e-05	0.00012061	0.000141945
4125				Amiloride;Flonicamid	-12.5982389772091;-5.67570836121227	MS1 mz matched	274.014	382.049	3.51943e-05	5.60007e-05	3.04406e-05	3.98426e-05	4.03695e-05	4.64973e-05	5.38874e-05	4.09602e-05	7.38454e-05	5.37976e-05	5.95237e-05	5.3047e-05	6.67181e-05	5.09782e-05	5.75667e-05	2.84243e-05	5.25795e-05	5.0533e-05	6.1505e-05	4.82604e-05	6.41115e-05	4.72729e-05	5.85938e-05	3.31504e-05	5.07822e-05	5.11292e-05	5.1555e-05	3.48916e-05	7.20075e-05	5.23958e-05	4.18909e-05	6.05619e-05	4.98178e-05	2.90802e-05	4.53377e-05	5.39664e-05	8.45281e-05	7.31923e-05	6.52264e-05	6.92283e-05	6.18263e-05
4136	Arg-Val	0.776	DAQIJMOLTMGJLO-YUMQZZPRSA-N			MS2 forward	274.186	380.584	7.8585e-06	1.42101e-05	1.33403e-05	1.29583e-05	1.20918e-05	3.21562e-05	3.72333e-05	5.07769e-05	3.79103e-05	3.95192e-05	2.55401e-05	3.34805e-05	5.19353e-05	3.67244e-05	3.69201e-05	2.39569e-05	1.676e-05	2.11209e-05	1.41881e-05	1.90065e-05	3.10024e-05	3.22964e-05	2.85056e-05	2.97515e-05	3.0389e-05	4.88636e-05	4.75437e-05	4.82881e-05	3.22921e-05	4.42469e-05	2.73845e-05	3.67667e-05	3.21602e-05	2.84023e-05	3.11784e-05	3.36757e-05	3.71568e-05	3.55775e-05	5.14627e-05	3.94682e-05	4.36488e-05
4137	Lys-Lys	0.9851	NVGBPTNZLWRQSY-UWVGGRQHSA-N			MS2 reverse	274.2	42.7365	7.92966e-05	0.000155741	0.000251287	0.000222304	0.000177157	0.00035452	5.18054e-05	3.39133e-05	3.50044e-05	0.000118811	0.000213056	2.21448e-05	3.70621e-05	2.00748e-05	7.30844e-05	0.00022445	0.000254641	0.000422408	0.000276979	0.00029462	0.000174938	3.65965e-05	2.57397e-05	3.33974e-05	6.7668e-05	4.07523e-05	4.84079e-05	4.0903e-05	2.38747e-05	3.84845e-05	8.39784e-05	3.8604e-05	0.000250499	0.000260269	0.000158338	1.98771e-05	1.8376e-05	0.000257422	2.06647e-05	7.90849e-05	0.000202184
4138	Palmitic acid	0.7589	IPCSVZSSVZVIGE-UHFFFAOYSA-N			MS2 reverse	274.273	49.781	0.000176824	0.000199474	0.000178184	0.00023947	0.000198488	0.000803707	0.000231888	0.000185131	0.00027812	0.000374712	0.00036819	0.000225918	0.000175622	0.000110882	0.000220153	0.000316607	0.000282892	0.000180454	0.000168117	0.000237017	0.000394736	0.00020909	0.000106668	0.000232142	0.000235659	0.000275214	0.000201187	0.000211549	0.000110325	0.000199569	0.000376613	0.000198847	0.00015977	0.000249065	0.000246074	0.000276791	0.000190343	0.00013766	7.3091e-05	0.000169471	0.000590819
4143						Unmapped	274.909	339.901	0.00243269	0.00232097	0.00224974	0.00201247	0.00225397	0.00244543	0.0022155	0.00207927	0.00192316	0.00216584	0.00250302	0.00228867	0.0026184	0.0023681	0.00244454	0.0022864	0.00215853	0.00251087	0.0023939	0.00233742	0.00214264	0.00227837	0.00236871	0.00268954	0.00236981	0.00245979	0.00237515	0.00275765	0.0022796	0.00246805	0.00242841	0.00284864	0.0022164	0.00260149	0.00252373	0.00278745	0.00207309	0.0025668	0.00219498	0.00240558	0.00225527
4144				Di-2-thienyl disulfide;	12.033823454874;	MS1 mz matched	274.909	363.055	0.00135617	0.00207987	0.00253894	0.0018534	0.00195709	0.00236924	0.00226132	0.00243027	0.00209752	0.00228959	0.00212752	0.00230931	0.00265538	0.00222748	0.00232992	0.00228689	0.0021028	0.00247286	0.00149207	0.00208865	0.00232763	0.00228269	0.00242514	0.00312138	0.00253921	0.00264592	0.00251521	0.00280888	0.00202816	0.00249954	0.00209964	0.00302961	0.00231414	0.0014504	0.00222345	0.00209417	0.00206048	0.00180042	0.00212223	0.00201933	0.00226991
4177				Ethenodeoxyadenosine;(5-L-Glutamyl)-L-glutamine;N-Succinyl-L-citrulline	17.630198374318;-18.2129658607447;-18.2129658607447	MS1 mz matched	276.107	245.502	1.92042e-05	8.07184e-05	6.4946e-05	8.09331e-05	6.14504e-05	0.000212243	0.000236689	0.000484014	0.000212117	0.000286266	0.000228838	0.000313204	0.000425774	0.000378932	0.000336687	0.000337858	0.000121509	0.000101351	6.65962e-05	0.000156829	0.000154122	0.000193642	0.000157707	0.000473035	0.000244626	0.000249804	0.000243296	0.000477264	0.000198744	0.000292277	0.000331631	0.000214345	0.000223565	0.000247647	0.000254297	0.000229457	0.000142329	0.000230371	0.000170443	0.00019315	0.000270986
4179	L-Pyroglutamic acid	0.9957	ODHCTXKNWHHXJC-VKHMYHEASA-N			MS2 reverse	276.118	414.719	2.48634e-05	2.25559e-05	2.66048e-05	2.23923e-05	2.41041e-05	5.59995e-05	5.72479e-05	6.69052e-05	4.50861e-05	5.63097e-05	3.19642e-05	3.93512e-05	3.9176e-05	4.33117e-05	3.84508e-05	3.49567e-05	1.87339e-05	2.9538e-05	2.95606e-05	2.81973e-05	5.04791e-05	4.38736e-05	3.11001e-05	5.40604e-05	4.48783e-05	5.3314e-05	6.95326e-05	4.91238e-05	3.34941e-05	5.13661e-05	4.51578e-05	3.62432e-05	4.85965e-05	5.83328e-05	4.70826e-05	7.25405e-05	6.00167e-05	5.71085e-05	5.448e-05	6.10364e-05	4.2909e-05
4181	Phe-Gln	0.8194	KLAONOISLHWJEE-QWRGUYRKSA-N			MS2 forward	276.133	127.48	0.000339125	0.000215025	0.000204647	0.000206957	0.000241438	0.000274752	0.000229527	0.000205777	0.000206876	0.000229233	0.000271182	0.000276896	0.000198055	0.000249921	0.000249014	0.000236986	0.000214537	0.000242371	0.000340193	0.000258522	0.000205049	0.000248003	0.000255374	0.000259756	0.000242046	0.000236042	0.000201611	0.000247256	0.000261781	0.000236672	0.000368639	0.000189738	0.000300323	0.000420433	0.000319783	0.00039273	0.000317658	0.000368045	0.000336711	0.000353786	0.000304335
4195						Unmapped	276.875	287.15	0.000106236	9.28358e-05	7.11333e-05	8.551e-05	8.89288e-05	9.04854e-05	9.88249e-05	5.21244e-05	8.92737e-05	8.26771e-05	0.000108864	7.19491e-05	3.25074e-05	8.05285e-05	7.34622e-05	5.57885e-05	6.50943e-05	7.23445e-05	0.000172473	9.14251e-05	7.14106e-05	8.78446e-05	0.000127382	5.70419e-05	8.59198e-05	4.80568e-05	4.76781e-05	3.34793e-05	0.000131203	6.51043e-05	8.01533e-05	6.83376e-07	9.80581e-05	0.000104068	7.07407e-05	0.000153009	0.000123925	0.000167287	7.67198e-05	0.000130235	8.21674e-05
4208				Galactosylglycerol;(2R)-1-O-beta-D-Galactopyranosylglycerol;3-beta-D-Galactosyl-sn-glycerol;Galactosylglycerol;2-O-(alpha-D-Glucopyranosyl)glycerol;2-O-alpha-D-Glucosylglycerol	-0.659582406341915;-0.659582406341915;-0.787091076695883;-0.787091076695883	MS1 mz matched	277.084	305.164	1.91168e-05	2.48876e-05	1.42752e-05	1.45654e-05	1.82112e-05	2.01368e-05	1.96754e-05	2.12368e-05	1.54444e-05	1.91233e-05	1.5745e-05	1.39078e-05	1.97517e-05	2.43148e-05	1.84299e-05	2.29835e-05	1.60137e-05	2.75663e-05	2.24951e-05	2.22647e-05	3.00455e-05	2.06198e-05	2.10395e-05	2.83348e-05	2.50099e-05	2.99154e-05	3.0943e-05	2.54934e-05	2.25455e-05	2.72243e-05	2.6176e-05	3.33483e-05	1.81465e-05	3.60725e-05	2.84358e-05	2.2322e-05	1.74481e-05	1.64758e-05	2.42484e-05	2.01236e-05	2.18413e-05
4246						Unmapped	278.951	287.654	0.00243395	0.000652362	0.000299387	0.000539779	0.000981369	0.000567007	0.000629614	0.000228315	0.000504213	0.000482287	0.000745063	0.000270332	0.000105233	0.000479079	0.000399927	0.000231827	0.000242179	0.000294084	0.00282882	0.000899229	0.000326041	0.000411047	0.000875528	0.000225791	0.000459602	0.000146911	0.00017142	0.000119364	0.00110039	0.000384521	0.000472882	0.000463028	0.000698627	0.00225999	0.000973631	0.00125416	0.00101766	0.00165335	0.000378419	0.0010759	0.000473792
4247						Unmapped	278.951	315.669	0.000152278	0.000109233	7.31584e-05	6.63991e-05	0.000100267	7.0018e-05	7.9465e-05	6.98868e-05	0.000156608	9.39945e-05	0.000103885	9.56818e-05	9.59207e-05	8.2117e-05	9.44012e-05	5.78755e-05	0.000128361	0.00012696	0.000218256	0.000132863	8.91575e-05	7.48157e-05	0.00010745	6.00804e-05	8.2876e-05	8.34343e-05	8.46647e-05	6.5407e-05	0.000103709	8.43038e-05	7.84748e-05	8.77461e-05	8.36296e-05	0.000171629	0.00010537	7.66506e-05	0.000133591	8.71967e-05	9.93817e-05	9.9205e-05	8.67108e-05
4280				Tolmetin sodium	-13.1802512511668	MS1 mz matched	280.263	34.95	1.60369e-05	3.0575e-05	4.44946e-05	3.72243e-05	3.20827e-05	3.75496e-05	3.76735e-05	4.59568e-05	4.9157e-05	4.25842e-05	2.75424e-05	3.60024e-05	6.22789e-05	3.76848e-05	4.08771e-05	4.62716e-05	5.97311e-05	5.1303e-05	2.84316e-05	4.64343e-05	3.55377e-05	4.14761e-05	2.21459e-05	5.72079e-05	3.90919e-05	4.57388e-05	5.09293e-05	6.86815e-05	3.34907e-05	4.97101e-05	4.18878e-05	0.000100834	2.81764e-05	2.03115e-05	4.78024e-05	2.64227e-05	3.63261e-05	3.2499e-05	3.12983e-05	3.16365e-05	3.13345e-05
4297				Captopril;(S)-beta-Methylindolepyruvate;3-Methylindolepyruvate;(R)-3-(indol-3-yl)-2-oxobutyrate	7.99715257141791;23.4943030921671;23.4943030921671;23.4943030921671	MS1 mz matched	281.101	36.282	7.00788e-05	0.000163406	0.000175289	0.000162431	0.000142801	0.000437596	0.000262407	0.000317352	0.000377576	0.000348733	0.00028619	0.000333492	0.000475643	0.000428297	0.000380906	0.000181254	0.000235815	0.000198876	9.60557e-05	0.000178	0.00025642	0.000308985	0.000212688	0.000316788	0.00027372	0.000409707	0.000309323	0.000508363	0.000407173	0.000408642	0.000221629	0.000158854	0.000158003	0.000131076	0.000167391	0.000221803	0.000308761	0.000236923	0.000227285	0.000248693	0.000236087
4301	Phenylethylamine	0.9809	BHHGXPLMPWCGHP-UHFFFAOYSA-N			MS2 reverse	281.137	35.987	0.00052264	7.08556e-05	0.000145363	0.000681038	0.000354974	0.000112722	5.00304e-05	5.18847e-05	7.39275e-05	7.21411e-05	5.425e-05	6.58717e-05	0.000117768	0.000103586	8.53689e-05	0.000165063	0.000836447	7.87141e-05	6.26712e-05	0.000285724	5.54218e-05	5.42017e-05	5.09394e-05	7.85239e-05	5.97717e-05	7.42182e-05	7.15094e-05	8.98374e-05	7.67865e-05	7.80879e-05	0.000717951	0.000228092	8.29646e-05	3.41077e-05	0.000265779	5.19126e-05	5.67931e-05	4.40479e-05	5.31354e-05	5.14722e-05	4.6156e-05
4320						Unmapped	282.136	45.4105	0.000145736	0.000131992	0.000162883	8.63468e-05	0.00013174	0.000130568	0.000202421	0.000102779	0.000143608	0.000144844	0.000130117	0.00013692	0.000131868	0.000117602	0.000129127	0.00013695	0.000153319	7.44068e-05	0.000316567	0.000170311	9.06109e-05	3.98865e-05	8.68092e-05	0.000184699	0.000100501	0.000117874	0.000207569	0.000145736	8.7028e-05	0.000139552	0.000286684	0.000133811	0.000168606	0.000190172	0.000194818	6.17711e-05	0.000173824	0.000246328	7.35485e-05	0.000138868	0.000135159
4323				Oleamide;Dodemorph;Oleamide;Oleyl amide;(Z)-9-Octadecemide	21.6424063832525;21.5169023282336;21.5169023282336	MS1 mz matched	282.278	32.793	2.41251e-05	4.2507e-05	5.46333e-05	4.2388e-05	4.09134e-05	3.18277e-05	8.04587e-05	4.13732e-05	7.87265e-05	5.80965e-05	2.31884e-05	4.98159e-05	6.54894e-05	3.35352e-05	4.30072e-05	5.10174e-05	6.69357e-05	7.09343e-05	5.34752e-05	6.05906e-05	7.55226e-05	7.5293e-05	3.5247e-05	5.80095e-05	6.1018e-05	4.03067e-05	5.4624e-05	7.38846e-05	4.08206e-05	5.2409e-05	3.46598e-05	0.000216096	3.78494e-05	3.94419e-05	8.20118e-05	3.34033e-05	4.6577e-05	4.88095e-05	5.88019e-05	4.68979e-05	4.98125e-05
4341	His-Tyr	0.9903	HTOOKGDPMXSJSY-STQMWFEESA-N			MS2 reverse	283.116	40.463	3.81137e-05	5.06007e-05	3.46007e-05	5.92854e-05	4.56501e-05	5.49027e-05	2.78223e-05	5.03626e-05	4.75383e-05	4.51565e-05	3.06149e-05	3.92529e-05	4.84056e-05	5.41632e-05	4.31092e-05	4.70551e-05	4.29671e-05	5.31657e-05	2.67568e-05	4.24862e-05	4.10449e-05	3.0163e-05	1.96522e-05	5.60166e-05	3.67192e-05	3.92459e-05	4.9425e-05	5.17811e-05	5.37898e-05	4.85604e-05	3.89325e-05	4.84929e-05	5.05806e-05	5.7003e-05	4.87522e-05	3.57518e-05	2.45275e-05	3.2876e-05	2.2821e-05	2.89941e-05	3.71395e-05
4346				(-)-(E)-1-(4-Hydroxyphenyl)-7-phenyl-6-hepten-3-ol;Miltirone;4-Prenyldihydropinosylvin;Miltirone;Diethylstilbestrol monomethyl ether;Mestilbol;3-Hydroxy-1-methylestra-1,3,5(10),6-tetraen-17-one;1-Methyl-6-dehydroestrone	14.2474900460219;14.2474900460219;14.1762533580677;14.1762533580677;14.1762533580677;14.1762533580677	MS1 mz matched	283.174	63.08	0.000275301	0.000670559	0.000343756	0.00202852	0.000829535	0.000581931	0.000390447	0.000365144	0.000327474	0.000416249	0.000626761	0.00126577	0.00038045	0.000362024	0.000658751	0.00029862	0.000662596	0.000573625	0.000494955	0.000507449	0.000674398	0.000321977	0.000266376	0.000348123	0.000402718	0.000674051	0.000481055	0.000344013	0.000327037	0.000456539	0.000363594	0.000418161	0.000271569	0.000407602	0.000365231	0.000755346	0.000294398	0.000356805	0.000452863	0.000464853	0.000755563
4358				O-Phosphotyrosine;Ancitabin hydrochloride;Cyclocytidine	22.1283904845767;-21.45169767209	MS1 mz matched	284.034	230.855	0.000529079	0.000868205	0.000921063	0.000821257	0.000784901	0.000464826	0.00108951	0.000772927	0.000962611	0.000822469	0.000754858	0.000806863	0.00119446	0.000813671	0.000892463	0.000694267	0.000704633	0.000875817	0.000727298	0.000750504	0.000934608	0.000955596	0.000926724	0.000693839	0.000877692	0.000921148	0.000844823	0.000812495	0.00089038	0.000867211	0.000799109	0.000947221	0.000802619	0.000469004	0.000754488	0.000844567	0.000857512	0.000733813	0.000968823	0.000851179	0.000765654
4393	.alpha.-L-Glu-L-Asp	0.8892	FYYSIASRLDJUNP-UHFFFAOYSA-N			MS2 reverse	285.066	213.262	0.000676118	0.00127603	0.00135293	0.00097574	0.0010702	0.000882552	0.00155434	0.000833331	0.00141933	0.00117239	0.00137406	0.000854156	0.00255148	0.000811408	0.00139778	0.0007257	0.000793299	0.0014132	0.00128387	0.00105402	0.00176867	0.00213233	0.00143044	0.000679972	0.00150285	0.00122091	0.00206762	0.00128798	0.0011907	0.0014418	0.0011183	0.00384143	0.00141808	0.000471148	0.00171224	0.000958405	0.00127338	0.00102854	0.0019154	0.00129393	0.0012746
4395				2-Phenylethyl beta-D-glucopyranoside;	-3.47873844821054;	MS1 mz matched	285.133	56.825	0.00148756	0.00584509	0.00360657	0.00379584	0.00368376	0.00408239	0.00114578	0.0010535	0.00131953	0.0019003	0.00403453	0.00320826	0.00292106	0.00437932	0.00363579	0.00659212	0.00648757	0.00498589	0.00444438	0.00562749	0.00217826	0.00228225	0.00185923	0.00178553	0.00202632	0.00261398	0.00185447	0.00339333	0.00364964	0.00287785	0.00195371	0.0023801	0.00883151	0.00382674	0.00424801	0.00145908	0.00210887	0.00206948	0.00202715	0.00191615	0.00416273
4430						Unmapped	286.995	363.053	0.000109545	0.000210193	0.000115505	0.000127627	0.000140718	0.000107195	0.000116133	7.56673e-05	0.000194641	0.000123409	0.000172347	0.000153135	0.000138975	0.000112234	0.000144173	6.85423e-05	0.000262232	0.000176784	0.000198852	0.000176603	0.000184151	0.000106825	0.000226376	8.48363e-05	0.000150547	0.000114086	0.000152891	8.24866e-05	0.000228218	0.000144421	0.000105739	0.0001422	0.000151459	5.48689e-05	0.000113567	0.000139638	0.000298799	0.000155028	0.000175506	0.000192243	0.000141998
4455				Melphalan;Capsaicin	3.27653997389645;6.22544430843555	MS1 mz matched	288.191	226.252	1.99139e-05	1.71787e-05	1.42208e-05	1.12871e-05	1.56501e-05	1.95985e-05	1.81718e-05	2.74414e-05	2.85228e-05	2.34336e-05	2.4096e-05	1.83191e-05	2.03697e-05	2.00219e-05	2.07016e-05	3.36009e-05	2.49959e-05	2.55239e-05	2.66823e-05	2.77008e-05	1.5672e-05	2.17935e-05	2.06516e-05	2.21553e-05	2.00681e-05	2.73491e-05	1.78341e-05	2.91968e-05	2.55041e-05	2.4971e-05	2.5822e-05	1.85802e-05	2.2123e-05	2.23322e-05	2.22143e-05	2.35202e-05	1.75549e-05	2.54582e-05	2.26482e-05	2.22954e-05	2.3289e-05
4458	Heptadecanoic acid	0.7953	KEMQGTRYUADPNZ-UHFFFAOYSA-N			MS2 reverse	288.289	44.861	0.00531573	0.000617855	0.00216658	0.0124392	0.00513484	5.35201e-05	1.75777e-05	3.24106e-05	2.35523e-05	3.17652e-05	9.75665e-05	2.35685e-05	3.29554e-05	5.23617e-05	5.1613e-05	0.00140267	0.00401455	0.000567123	0.00117082	0.00178879	1.44117e-05	1.87968e-05	4.48002e-05	7.06847e-05	3.71734e-05	7.47643e-05	5.97391e-05	3.11705e-05	2.1576e-05	4.68125e-05	0.00279395	0.000250969	0.000827323	0.000238667	0.00102773	4.75678e-05	2.28617e-05	1.84856e-05	1.82577e-05	2.67932e-05	7.43503e-05
4482	Ile-Pro	0.6745	BBIXOODYWPFNDT-CIUDSAMLSA-N			MS2 reverse	289.175	307.093	9.55742e-06	1.48858e-05	1.54253e-05	1.4865e-05	1.36834e-05	2.72065e-05	3.02451e-05	3.74997e-05	3.03593e-05	3.13276e-05	1.82406e-05	2.50899e-05	2.62842e-05	2.25148e-05	2.30324e-05	2.47928e-05	1.86674e-05	1.8693e-05	1.27947e-05	1.8737e-05	2.77431e-05	2.98558e-05	2.20559e-05	3.93932e-05	2.9762e-05	2.96307e-05	2.69141e-05	2.66018e-05	1.65429e-05	2.49224e-05	2.98343e-05	5.06434e-05	4.17044e-05	3.19073e-05	3.85223e-05	4.24617e-05	3.58831e-05	3.38544e-05	5.29156e-05	4.12787e-05	3.60994e-05
4518				4-Hydroxy-5-(3'-hydroxyphenyl)-valeric acid-3'-O-sulphate;4-Hydroxy-5-(4'-hydroxyphenyl)-valeric acid-4'-O-sulphate;	10.2621644802118;10.2621644802118;	MS1 mz matched	291.055	146.924	0.00137517	0.00136106	0.00221924	0.0017214	0.00166922	0.00173562	0.000475175	0.000357983	0.00038728	0.000739015	0.00220198	0.00014917	0.000348006	0.00017524	0.000718599	0.00126805	0.00129891	0.00205717	0.00260779	0.00180798	0.00213147	0.000343343	0.000402481	0.000264087	0.000785345	0.000262515	0.000319061	0.000292389	0.000291475	0.00029136	0.00079098	0.000282073	0.00183783	0.00134277	0.00106341	0.000178758	0.000200697	0.0027552	0.000286258	0.000855228	0.00222215
4551						Unmapped	292.907	365.604	8.34063e-05	0.00014318	9.39761e-05	9.09658e-05	0.000102882	8.3996e-05	8.94814e-05	6.6042e-05	0.000143855	9.58435e-05	0.000132055	8.71377e-05	0.000118233	9.13811e-05	0.000107202	5.62209e-05	0.000152754	0.000112232	0.00014704	0.000117062	0.000116458	8.68545e-05	0.000125355	5.81752e-05	9.67108e-05	0.000106147	9.48822e-05	6.48579e-05	0.00014473	0.000102654	8.53549e-05	0.000117744	9.14911e-05	5.15234e-05	8.65283e-05	8.57071e-05	0.00017976	0.000131597	0.000129837	0.000131725	0.000104949
4552						Unmapped	292.907	337.135	2.83334e-05	3.8654e-05	2.08726e-05	2.30476e-05	2.77269e-05	2.52895e-05	2.40886e-05	1.5939e-05	3.08885e-05	2.40514e-05	3.63618e-05	2.11412e-05	2.35661e-05	2.40753e-05	2.62861e-05	1.24766e-05	3.25526e-05	2.28118e-05	5.23223e-05	3.00408e-05	2.71316e-05	2.38391e-05	3.27013e-05	1.43227e-05	2.44987e-05	1.89339e-05	3.68258e-06	1.82882e-05	3.78418e-05	1.96866e-05	2.24538e-05	3.89193e-06	2.26114e-05	1.77291e-05	1.66716e-05	3.2336e-05	4.87583e-05	3.88692e-05	2.85922e-05	3.71389e-05	2.5951e-05
4555				Chlorbromuron	-9.0426337180456198	MS1 mz matched	292.959	350.629	0.0269939	0.042533	0.0401775	0.0239256	0.0334075	0.0394793	0.0248454	0.040182	0.0407017	0.0363021	0.0418474	0.0402548	0.0381792	0.0239257	0.0360518	0.0379032	0.0360049	0.0378847	0.0335834	0.0363441	0.0407721	0.0424024	0.0254954	0.0424479	0.0377794	0.0387467	0.0404217	0.0392795	0.043439	0.0404717	0.0390628	0.0390355	0.023863	0.0187393	0.0301751	0.0283124	0.0409874	0.0511879	0.0426589	0.0407867	0.025877
4566				(2S,4S)-Monatin;Coumatetralyl	-1.00785358393412;-14.6273714104417	MS1 mz matched	293.106	232.199	1.3202e-05	0.000129368	0.000276859	0.000168617	0.000147012	0.000227633	3.87917e-05	5.67569e-05	3.52313e-05	8.96032e-05	0.000224689	2.18275e-05	3.71175e-05	3.09888e-05	7.86558e-05	0.000239782	0.000212895	0.000346605	8.65673e-05	0.000221462	0.00029609	3.50793e-05	3.01857e-05	4.73027e-05	0.000102165	3.76798e-05	3.24783e-05	4.60007e-05	3.23532e-05	3.7128e-05	7.76745e-05	3.05359e-05	0.00021975	1.9355e-05	8.68288e-05	1.14768e-05	3.13552e-05	0.00018804	3.47512e-05	6.64059e-05	0.000263548
4581						Unmapped	293.979	409.548	6.31516e-05	8.98834e-05	4.83955e-05	6.02669e-05	6.54243e-05	5.55775e-05	5.05671e-05	3.61435e-05	0.000104575	6.17157e-05	7.49578e-05	6.60882e-05	8.16764e-05	5.96356e-05	7.05895e-05	2.76837e-05	0.000106234	8.62235e-05	0.000104776	8.12293e-05	9.61317e-05	5.05942e-05	7.84951e-05	2.92631e-05	6.3621e-05	6.16708e-05	6.46293e-05	3.2363e-05	0.000102159	6.52054e-05	4.86865e-05	0.000100195	5.53195e-05	2.88085e-05	5.82523e-05	6.46649e-05	0.000122509	8.64656e-05	6.54287e-05	8.47671e-05	7.70008e-05
4582						Unmapped	294.03	146.987	0.000713578	0.000841259	0.00106331	0.000876717	0.000873716	0.000907906	0.000384166	0.000310563	0.00030701	0.000477411	0.00111241	0.000138933	0.000278539	0.000145057	0.000418735	0.000741482	0.000834878	0.00128966	0.00131404	0.00104501	0.00136654	0.000282794	0.000265127	0.000222713	0.000534293	0.000248757	0.000239429	0.000303903	0.000225051	0.000254285	0.000526606	0.000259907	0.0010169	0.000576696	0.000595026	0.000132475	0.000154038	0.00113232	0.00020359	0.000405606	0.0010536
4628				Tyrosyl-Hydroxyproline;N-gamma-L-Glutamyl-L-phenylalanine;4'-tert-Butyl-2',6'-dimethyl-3',5'-dinitroacetophenone;Hydroxyprolyl-Tyrosine;Glutamylphenylalanine;L-gamma-Glutamyl-beta-phenyl-beta-L-alanine;Aspartame;Aspartame	4.8561552004871;4.8561552004871;4.8561552004871;4.8561552004871;4.8561552004871;4.8561552004871;4.8561552004871;4.75993602642455	MS1 mz matched	295.127	329.132	6.70766e-06	3.10804e-05	2.56434e-05	2.46877e-05	2.20298e-05	4.65823e-05	5.26029e-05	0.0001125	4.82934e-05	6.49947e-05	5.41421e-05	5.28782e-05	7.43392e-05	5.32311e-05	5.86477e-05	3.39211e-05	3.31073e-05	3.60271e-05	2.30206e-05	3.1519e-05	5.28654e-05	3.85476e-05	3.31749e-05	0.000105284	5.74681e-05	7.42439e-05	5.89287e-05	4.84612e-05	4.3318e-05	5.62379e-05	0.00027139	0.00011947	0.000186065	0.000138648	0.000178893	5.19587e-05	4.9933e-05	4.26929e-05	6.69368e-05	5.28803e-05	4.56443e-05
4640				Stepronin;	-21.7909077844393;	MS1 mz matched	295.994	409.548	0.00024129	0.000332452	0.000169978	0.000217269	0.000240247	0.000198799	0.000170881	0.000117231	0.000358687	0.000211399	0.000291741	0.000213877	0.000281013	0.000202021	0.000247163	8.68251e-05	0.000350401	0.00029712	0.000387402	0.000280437	0.000333228	0.000177302	0.00028952	0.00010813	0.000227045	0.000210835	0.000208928	0.000108767	0.000354793	0.000220831	0.000171611	0.000351705	0.000183995	9.65526e-05	0.000200966	0.000223162	0.000465402	0.000316968	0.000247875	0.000313352	0.000277137
4642	trans-Zeatin	0.7079	UZKQTCBAMSWPJD-FARCUNLSSA-N			MS2 reverse	296.028	146.774	0.000102206	0.000130848	0.000159181	0.000128359	0.000130149	0.000136029	5.00902e-05	2.73894e-05	4.05036e-05	6.35031e-05	0.000162407	7.92013e-05	9.46393e-05	5.95867e-05	9.89585e-05	0.000101653	0.0001097	0.000187448	0.000197425	0.000149056	0.000199217	2.57651e-05	6.19502e-05	7.2006e-05	8.97345e-05	8.86171e-05	6.9842e-05	9.74128e-05	2.06268e-05	6.91247e-05	7.58768e-05	0.000119652	0.000144316	8.80256e-05	0.000106968	6.99993e-05	6.8978e-05	0.000163524	6.96755e-05	9.30443e-05	0.00015947
4653	Tyr-Asp	0.9493	QZOSVNLXLSNHQK-UWVGGRQHSA-N			MS2 forward	296.098	105.54	7.4496e-05	7.7535e-05	8.30961e-05	8.71703e-05	8.05744e-05	0.000778576	0.000128293	9.95306e-05	9.31404e-05	0.000274885	0.000869021	5.76227e-05	0.000157428	6.39532e-05	0.000287006	0.000128316	0.000145243	9.43279e-05	0.00011652	0.000121102	0.000616414	8.45942e-05	5.96231e-05	7.86602e-05	0.000209823	6.58654e-05	9.28573e-05	8.9374e-05	6.17518e-05	7.74621e-05	0.000110028	3.28181e-05	0.000267619	0.000309639	0.000180026	3.06046e-05	3.3152e-05	0.000820835	3.49325e-05	0.000229881	0.0010825
4664				3,5-Dibromo-4-hydroxybenzoate	-13.1795538484039	MS1 mz matched	296.917	363.063	0.000195736	0.000279307	0.000308547	0.000270083	0.000263418	0.000298502	0.000311961	0.000322387	0.000281844	0.000303673	0.000302897	0.000315202	0.000367709	0.000323201	0.000327252	0.000293741	0.000281892	0.000322991	0.000213754	0.000278095	0.000322777	0.000312285	0.000289405	0.000356169	0.000320159	0.000360437	0.000345285	0.000382735	0.000286032	0.000343622	0.000300936	0.000428143	0.000283812	0.000199668	0.00030314	0.00032903	0.000277868	0.000274273	0.000300975	0.000295537	0.000304025
4665				3,5-Dibromo-4-hydroxybenzoate	12.9906469100791	MS1 mz matched	296.917	339.602	0.000263331	0.000254729	0.000258319	0.000215947	0.000248081	0.0002836	0.000253832	0.000249886	0.000222238	0.000252389	0.00032697	0.000272478	0.000293756	0.00029035	0.000295888	0.000271217	0.000237224	0.000286546	0.00029786	0.000273212	0.000242534	0.000276693	0.000278377	0.000299296	0.000274225	0.000265668	0.000266027	0.000282494	0.000254899	0.000267272	0.000267691	0.000320243	0.000263118	0.000306285	0.000289334	0.000292882	0.00025179	0.000267991	0.000271592	0.000271064	0.000262973
4683	2-Amino-1-phenylethanol	0.7862	ULSIYEODSMZIPX-UHFFFAOYSA-N			MS2 reverse	297.153	250.476	3.67128e-05	5.13918e-05	4.06535e-05	5.00324e-05	4.46976e-05	6.19703e-05	5.70138e-05	5.82453e-05	4.66777e-05	5.59768e-05	6.7302e-05	9.98038e-05	7.79126e-05	6.61273e-05	7.77864e-05	5.37236e-05	5.29477e-05	4.83029e-05	4.29423e-05	4.94791e-05	5.63034e-05	4.8618e-05	3.97106e-05	6.39928e-05	5.21562e-05	6.09174e-05	6.31581e-05	6.70112e-05	4.63511e-05	5.93595e-05	4.50927e-05	4.64149e-05	2.88434e-05	6.08845e-05	4.53089e-05	5.021e-05	3.29748e-05	3.86608e-05	5.25467e-05	4.35981e-05	4.89998e-05
4701	S-Methyl-5'-thioadenosine	0.9982	WUUGFSXJNOTRMR-IOSLPCCCSA-N			MS2 forward	298.096	81.5785	0.000279996	0.000448484	0.000314577	0.000726593	0.000442413	0.00110672	0.000841317	0.000930617	0.00079373	0.000918096	0.00105529	0.000875368	0.00114564	0.000981763	0.00101451	0.000711594	0.00063934	0.000418071	0.000395761	0.000541191	0.000978279	0.00065528	0.000626455	0.00071711	0.000744281	0.000669766	0.000768879	0.000668005	0.000598931	0.000676396	0.00163042	0.000638915	0.0016182	0.00152777	0.00135383	0.00160081	0.000942005	0.00170437	0.000983833	0.00130776	0.00136954
4718				(S)-Annocherine A;Tridemorph;2,6-Dimethyl-4-tridecylmorpholine	12.9035708411153;19.9671581065171	MS1 mz matched	298.309	123.825	3.52404e-05	6.40308e-05	8.96499e-05	0.00177893	0.000491964	8.52316e-05	5.18239e-05	8.20916e-05	8.48354e-05	7.59956e-05	5.92028e-05	6.82217e-05	0.0001074	6.36519e-05	7.4619e-05	9.4226e-05	0.000112855	0.000128903	4.31181e-05	9.47756e-05	6.17943e-05	5.46902e-05	4.97713e-05	0.000103177	6.73582e-05	9.14829e-05	7.94794e-05	0.000110329	5.29616e-05	8.35631e-05	0.000101917	0.000124247	7.0564e-05	4.31851e-05	8.49784e-05	5.05163e-05	7.05882e-05	4.23103e-05	4.80075e-05	5.28555e-05	5.38249e-05
4752				Trimeprazine;Trimeprazine;Methylpromazine;Alimemazine	-7.53914880094634;-7.64178079239887	MS1 mz matched	299.148	49.533	0.0136196	0.00236859	0.00878296	0.00600009	0.0076928	0.000972607	0.000375032	0.000546911	0.000437299	0.000582962	0.000811182	0.000934975	0.00111131	0.00157622	0.00110842	0.00999259	0.0077228	0.00145995	0.00504442	0.00605494	0.00039707	0.000695348	0.000537702	0.000647706	0.000569457	0.000968186	0.000575452	0.00091057	0.0012174	0.000917902	0.00270002	0.00445604	0.00571287	0.00115843	0.00350684	0.000510971	0.000679306	0.000431581	0.000586103	0.00055199	0.000824145
4753				3,7,8,15-Scirpenetetrol;Toxin T2 tetrol;Sesamex;Neoilludin A	-2.14126414338868;-2.14126414338868;-2.01246655939015;-2.01246655939015	MS1 mz matched	299.148	76.498	0.00275125	0.00065982	0.00228084	0.00142494	0.00177921	0.000251548	0.000158225	0.000181173	0.000158795	0.000187435	0.000223075	0.000270881	0.000358683	0.000440577	0.000323304	0.00264989	0.00158426	0.000400274	0.00103687	0.00141782	0.000336025	0.000249438	0.000144722	0.000210739	0.000235231	0.000305474	0.00018829	0.00029397	0.000301751	0.000272371	0.000717077	0.00158855	0.00143096	0.000530166	0.00106669	0.000129565	0.000199161	0.000104561	0.000197725	0.000157753	0.000219612
4765	N-Acetyl-L-tyrosine	0.9326	CAHKINHBCWCHCF-JTQLQIEISA-N			MS2 reverse	300.004	146.041	2.76704e-05	5.58415e-05	4.87252e-05	3.63468e-05	4.2146e-05	3.81297e-05	6.77751e-05	3.80413e-05	5.75616e-05	5.03769e-05	5.01494e-05	4.39699e-05	6.15885e-05	4.63115e-05	5.05048e-05	2.46113e-05	4.20811e-05	5.38772e-05	4.46347e-05	4.13011e-05	4.31703e-05	7.04995e-05	8.71295e-05	4.3119e-05	6.09796e-05	5.64174e-05	6.64504e-05	3.99399e-05	5.58803e-05	5.4672e-05	5.05156e-05	0.000103116	5.00497e-05	4.98665e-06	5.21669e-05	8.53741e-05	8.67382e-05	6.33103e-05	6.44203e-05	7.49607e-05	4.5791e-05
4779				(-)-(E)-1-(4-Hydroxyphenyl)-7-phenyl-6-hepten-3-ol;Miltirone;4-Prenyldihydropinosylvin;Miltirone;Diethylstilbestrol monomethyl ether;Mestilbol;3-Hydroxy-1-methylestra-1,3,5(10),6-tetraen-17-one;1-Methyl-6-dehydroestrone	14.2474900460219;14.2474900460219;14.1762533580677;14.1762533580677;14.1762533580677;14.1762533580677	MS1 mz matched	300.2	63.17	0.000114701	0.000428141	0.000159197	0.000752383	0.000363605	0.000305569	0.00016075	0.000160367	0.000134979	0.000190416	0.00025017	0.000456546	0.00015727	0.000157805	0.000255448	0.000127534	0.000242647	0.000210575	0.00021044	0.000197799	0.000463464	0.000134621	0.000111644	0.000142588	0.000213079	0.000250027	0.000185244	0.000165305	0.000119412	0.000179997	0.000137352	0.000190447	0.000323341	0.000159526	0.000202667	0.000271356	0.000149104	0.000141342	0.000186564	0.000187091	0.000279197
4781				7-Methylxanthosine	10.407003943111	MS1 mz matched	300.263	63.968	3.67371e-05	6.09947e-05	6.1348e-05	3.73088e-05	4.90971e-05	2.57013e-05	4.45249e-05	5.52462e-05	4.63675e-05	4.296e-05	6.09937e-05	6.05971e-05	5.33347e-05	6.66627e-05	6.03971e-05	3.82273e-05	4.23371e-05	5.18509e-05	3.76672e-05	4.25206e-05	6.3435e-05	4.18785e-05	4.86462e-05	9.56415e-05	6.24003e-05	4.83647e-05	4.27715e-05	6.49407e-05	4.81008e-05	5.10444e-05	6.25374e-05	6.24228e-05	4.08804e-05	3.65188e-05	5.05899e-05	4.69583e-05	8.54519e-05	4.41589e-05	4.80602e-05	5.61573e-05	4.311e-05
4782				2-Heptylbenzothiazole;Hexahomomethionine	17.1400167971765;22.2821364112481	MS1 mz matched	300.325	135.564	5.45688e-05	0.000131273	0.000172439	0.00079746	0.000288935	0.00019366	0.000115157	0.000180057	0.000182324	0.000167799	0.000137254	0.000153758	0.000238399	0.000149487	0.000169725	0.000191705	0.000217859	0.000246309	9.45526e-05	0.000187606	0.000115351	0.000127697	0.000108955	0.000224478	0.00014412	0.00020069	0.000171977	0.000232823	0.000121177	0.000181667	0.000229017	0.000224042	0.000163892	7.41965e-05	0.000172787	0.000115566	0.000156203	0.000111749	0.00011039	0.000123477	0.000126695
4793						Unmapped	301.016	288.429	0.000100594	0.000239232	0.000194374	0.000194833	0.000182258	0.000196209	0.000240424	0.000149953	0.00026524	0.000212957	0.000221106	0.000180998	0.000144465	0.000214249	0.000190205	0.00014047	0.000226958	0.00020334	0.000221963	0.000198183	0.000200756	0.000229232	0.000225299	0.000147828	0.000200779	0.000166542	0.000183068	0.000131097	0.000261923	0.000185658	0.000201018	7.24991e-05	0.00022068	9.59572e-05	0.000147538	0.000189451	0.000409783	0.000190623	0.000250895	0.000260188	0.00022489
4843				2-Phenylethyl beta-D-glucopyranoside;	-3.47873844821054;	MS1 mz matched	302.159	56.974	0.000166662	0.000557941	0.000362219	0.000456	0.000385705	0.000471938	0.000107955	0.000127835	0.000117937	0.000206416	0.000290025	0.000301922	0.000271589	0.000416533	0.000320017	0.000638951	0.000482722	0.000462648	0.000416043	0.000500091	0.000224161	0.000215471	0.000124979	0.000163818	0.000182107	0.000239609	0.00017532	0.000222295	0.00034585	0.000245769	0.000146294	0.000251993	0.000787705	0.00036006	0.000386513	0.000135925	0.000181906	0.000211768	0.000191482	0.00018027	0.000376508
4846				Danazol;Dazol;Lobeline;(-)-Lobeline	5.39999238710827;5.33801180413207;5.33801180413207	MS1 mz matched	302.195	213.895	0.000143808	0.000858992	0.000683302	0.000782298	0.0006171	0.000868327	0.000957912	0.00119485	0.000760731	0.000945455	0.000977246	0.00119905	0.00103849	0.00119395	0.00110218	0.00122125	0.00125138	0.00083895	0.000355698	0.000916819	0.000656942	0.000707313	0.000579224	0.00147218	0.000853914	0.000972783	0.00101167	0.00175216	0.000843762	0.00114509	0.000848978	0.000458682	0.000716918	0.000431314	0.000613973	0.000534469	0.000626836	0.000575319	0.000507134	0.00056094	0.000746862
4847						Unmapped	302.195	137.286	4.27091e-05	6.52321e-05	6.01217e-05	6.05233e-05	5.71465e-05	7.03975e-05	7.81333e-05	6.1537e-05	7.32151e-05	7.08207e-05	6.63718e-05	7.54384e-05	7.18151e-05	6.65525e-05	7.00445e-05	5.41623e-05	7.27572e-05	6.1865e-05	6.7609e-05	6.40984e-05	5.62431e-05	6.70438e-05	5.41963e-05	6.35596e-05	6.02607e-05	7.67927e-05	7.66272e-05	8.06792e-05	6.82557e-05	7.55887e-05	7.26651e-05	4.26321e-05	6.25475e-05	0.000230006	0.000101963	5.36903e-05	6.1353e-05	6.62251e-05	5.04675e-05	5.79339e-05	6.75966e-05
4850	Stearic acid	1	QIQXTHQIDYTFRH-UHFFFAOYSA-N			MS2 reverse	302.304	48.709	1.10799e-05	1.67546e-05	2.14137e-05	2.40555e-05	1.83259e-05	4.81491e-05	2.37271e-05	2.95657e-05	3.42053e-05	3.39118e-05	2.3323e-05	2.5858e-05	3.14203e-05	2.26323e-05	2.58084e-05	2.20483e-05	2.83664e-05	2.42366e-05	2.02229e-05	2.37185e-05	1.90434e-05	1.90776e-05	1.31294e-05	2.49795e-05	1.90575e-05	2.745e-05	2.29745e-05	2.48801e-05	1.59282e-05	2.28082e-05	3.6396e-05	2.49849e-05	2.00293e-05	1.52839e-05	2.41735e-05	1.7186e-05	2.0198e-05	1.45786e-05	1.94519e-05	1.78536e-05	3.75105e-05
4862						Unmapped	303.044	32.922	1.56773e-05	4.05595e-05	5.54784e-05	5.39502e-05	4.14163e-05	2.61394e-05	5.07501e-05	6.90834e-05	7.48435e-05	5.52041e-05	3.80893e-05	6.19704e-05	8.33298e-05	5.46481e-05	5.95094e-05	4.62454e-05	6.93492e-05	6.8128e-05	3.40555e-05	5.44445e-05	3.94755e-05	4.9291e-05	4.22001e-05	0.000105966	5.92331e-05	0.000107123	5.02486e-05	9.32835e-05	4.07317e-05	7.28468e-05	5.79265e-05	7.42418e-05	3.92031e-05	3.01013e-05	5.03682e-05	5.25887e-05	6.12494e-05	3.81824e-05	4.32595e-05	4.882e-05	3.81985e-05
4878				Ellagic acid;Fenhexamid	16.4666507385186;4.22275189995419	MS1 mz matched	303.198	41.852	2.33173e-05	2.72071e-05	3.50714e-05	4.16291e-05	3.18062e-05	5.04181e-05	3.98877e-05	3.66096e-05	2.54688e-05	3.8096e-05	4.03659e-05	3.10708e-05	4.76323e-05	3.69351e-05	3.9001e-05	2.5024e-05	2.52554e-05	4.28276e-05	3.85874e-05	3.29236e-05	2.2852e-05	3.75983e-05	3.45142e-05	2.30022e-05	2.94917e-05	2.58155e-05	2.85103e-05	2.99388e-05	2.79552e-05	2.8055e-05	2.6846e-05	2.25535e-05	2.33202e-05	5.07927e-05	3.08781e-05	1.76976e-05	3.36475e-05	2.37028e-05	2.95423e-05	2.61475e-05	2.22064e-05
4955				trans-O-Methylgrandmarin;6-O-Desmethyl-mycophenolic acid;Cimifugin	12.3194140418043;12.3194140418043;12.4445338821426	MS1 mz matched	307.114	50.171	0.000433196	0.00106382	0.000638151	0.000496491	0.000657915	0.00118721	0.000446423	0.000345212	0.000489827	0.000617168	0.000564261	0.00116719	0.00102982	0.000765226	0.000881623	0.00245441	0.00144176	0.00119354	0.00111611	0.00155145	0.000813559	0.000819391	0.000284693	0.000598645	0.000629072	0.000589162	0.000686316	0.000812873	0.000593378	0.000670432	0.000276158	0.000720847	0.000988546	0.00133246	0.000829504	0.000493039	0.000427302	0.000414008	0.00109135	0.000606424	0.000842746
4956				2-Phenylethyl beta-D-glucopyranoside;	-3.47873844821054;	MS1 mz matched	307.114	80.7475	0.000115851	0.000605276	0.00038428	0.000282451	0.000346964	0.000383773	0.000121568	0.00016832	0.000148069	0.000205433	0.000241964	0.00028831	0.000288627	0.000421912	0.000310203	0.000654224	0.000478755	0.000376128	0.000343921	0.000463257	0.000235446	0.000231067	0.000131459	0.000182483	0.000195114	0.000276128	0.000181629	0.000237286	0.000310705	0.000251437	0.000145517	0.00029808	0.000626731	0.00032671	0.00034926	0.000127552	0.000251122	0.000197546	0.000200984	0.000194301	0.000414347
5005				Maculine;1,3-Dioxolo(4,5-g)furo(2,3-b)quinoline, 9-methoxy-	-13.1658418814998	MS1 mz matched	310.007	147.104	0.000140879	0.00015304	0.000205213	0.000205094	0.000176056	0.000178434	7.09205e-05	7.19954e-05	6.25886e-05	9.59848e-05	0.000237078	6.30663e-05	8.00692e-05	5.66826e-05	0.000109224	0.000131474	0.00026817	0.000221443	0.000219682	0.000210193	0.000208135	5.66188e-05	4.81998e-05	4.22739e-05	8.88068e-05	6.98264e-05	6.92729e-05	5.80088e-05	5.16046e-05	6.21782e-05	0.000111989	6.50284e-05	0.000160562	0.000303494	0.000160268	3.47369e-05	3.66754e-05	0.00021827	0.000100175	9.74644e-05	0.000240444
5018	Nadolol	0.6463	VWPOSFSPZNDTMJ-UCWKZMIHSA-N			MS2 reverse	310.2	141.708	0.000153574	0.000238769	0.000248956	0.000213273	0.000213643	0.000215278	0.00025171	0.000292167	0.000193268	0.000238106	0.000224746	0.000257967	0.000320567	0.000246089	0.000262342	0.000241505	0.000262908	0.000149951	0.000224271	0.000219659	0.000249827	0.000280984	0.000227491	0.0002576	0.000253976	0.000301438	0.000298322	0.000309886	0.000237859	0.000286876	0.000222372	0.000384255	0.000222629	0.000173437	0.000250673	0.000222288	0.000233936	0.000218259	0.000253406	0.000231972	0.000246054
5029				Cryptodorine;Piperolactam C;Lumarine	-22.8817778581386;-22.8817778581386;-22.8817778581386	MS1 mz matched	310.309	32.466	3.14532e-06	1.16366e-05	7.66229e-06	9.82329e-06	8.06688e-06	8.16913e-06	1.10319e-05	1.30465e-05	1.45614e-05	1.17022e-05	9.8564e-06	1.25802e-05	1.46688e-05	1.01482e-05	1.18134e-05	1.03147e-05	1.76675e-05	1.3357e-05	9.51172e-06	1.27127e-05	2.27734e-05	1.46398e-05	6.57904e-06	9.76701e-06	1.34398e-05	1.6647e-05	8.8088e-06	3.99906e-05	8.64767e-06	1.85235e-05	7.45556e-06	3.3279e-05	8.07111e-06	7.26685e-06	1.40181e-05	8.76584e-06	9.68722e-06	6.48785e-06	9.08442e-06	8.50633e-06	6.6262e-06
5038				1,6-phthalenedisulfonic acid;2,6-phthalenedisulfonic acid	-21.5295569563681;-21.5295569563681	MS1 mz matched	310.956	363.511	7.90167e-05	0.000136256	9.53128e-05	9.70231e-05	0.000101902	7.83376e-05	7.52242e-05	0.000127325	0.000125358	0.000101561	0.000249304	0.000153465	0.000114008	6.96016e-05	0.000146595	3.86668e-05	0.00016753	0.00010079	0.000138888	0.000111469	0.000116803	7.05996e-05	0.0001324	7.69766e-05	9.91948e-05	0.000156857	0.000140728	5.16203e-05	0.000139085	0.000122073	9.0889e-05	0.000219383	9.6378e-05	4.41713e-05	0.000112705	8.84949e-05	0.000193337	0.000127856	0.000102891	0.000128145	0.000191706
5039						Unmapped	310.956	339.444	6.39959e-05	0.000105842	6.83005e-05	6.75252e-05	7.64158e-05	6.45369e-05	6.59277e-05	4.5689e-05	9.84243e-05	6.86445e-05	0.000115044	6.84248e-05	6.94732e-05	5.74574e-05	7.76e-05	3.4663e-05	0.000121009	7.3351e-05	0.000127308	8.90827e-05	7.11096e-05	6.74301e-05	9.11827e-05	4.62825e-05	6.90013e-05	7.29153e-05	5.87154e-05	3.91829e-05	0.00011925	7.2516e-05	6.78869e-05	7.1006e-05	7.1607e-05	4.87739e-05	6.48185e-05	8.25973e-05	0.000167468	0.000107392	7.98821e-05	0.000109335	7.85583e-05
5073				gamma-Glutamyl-Se-methylselenocysteine;5-L-Glutamyl-Se-methylselenocysteine	22.1839323868744	MS1 mz matched	312.201	40.5065	5.96924e-05	8.51436e-05	6.49052e-05	0.000473553	0.000170824	0.000171269	4.28407e-05	4.54092e-05	3.78123e-05	7.43328e-05	0.000207336	4.68131e-05	5.58125e-05	3.45359e-05	8.61244e-05	5.0196e-05	9.02511e-05	0.000131286	0.000110819	9.56382e-05	0.000232661	3.43307e-05	2.71903e-05	3.71449e-05	8.28317e-05	3.65965e-05	4.48571e-05	4.5882e-05	3.36674e-05	4.02507e-05	5.72702e-05	5.44591e-05	8.13379e-05	4.34719e-05	5.91348e-05	4.19796e-05	3.30917e-05	8.85385e-05	3.22826e-05	4.89731e-05	0.000276714
5096				Nivalenol;Moringyne;3-Hydroxychavicol 1-glucoside;4-Hydroxycinmyl alcohol 4-D-glucoside;p-Coumaryl alcohol 4-O-glucoside;Nivalenol;Deoxyanisatin	6.71855034326881;6.71855034326881;6.71855034326881;6.72816206791807;6.72816206791807;6.72816206791807	MS1 mz matched	313.127	44.932	0.000109853	0.000529943	0.000628247	0.000423266	0.000422827	0.00058642	2.38748e-05	6.87842e-05	2.49534e-05	0.000176008	0.000464063	5.61676e-05	9.56847e-05	2.6783e-05	0.000160675	0.000802429	0.000671159	0.000694622	0.000555237	0.000680862	0.000436593	3.1285e-05	4.30693e-05	4.68214e-05	0.000139442	5.56689e-05	5.34551e-05	4.86584e-05	4.33324e-05	5.02787e-05	8.64294e-05	4.52783e-05	0.00094299	0.000382645	0.000364336	4.48517e-05	3.96e-05	0.000412445	2.3379e-05	0.000130069	0.000838831
5117				Diclofenac;Meclofenamic acid;4-Prenylresveratrol	-10.1300358940462;-10.1300358940462;16.2084843310854	MS1 mz matched	314.179	250.511	1.94711e-05	3.9373e-05	2.6918e-05	2.79562e-05	2.84295e-05	3.82527e-05	3.35937e-05	3.73967e-05	2.6506e-05	3.39373e-05	4.05547e-05	5.58117e-05	4.81929e-05	3.87181e-05	4.58194e-05	3.34297e-05	3.45683e-05	2.98482e-05	2.84954e-05	3.15854e-05	3.18339e-05	2.80565e-05	2.52693e-05	3.67639e-05	3.04809e-05	3.67279e-05	4.44307e-05	4.12286e-05	2.80799e-05	3.76168e-05	2.54026e-05	3.17639e-05	1.91657e-05	3.46552e-05	2.77468e-05	2.80953e-05	1.94002e-05	2.27881e-05	3.32641e-05	2.58869e-05	2.98132e-05
5125						Unmapped	314.786	316.041	7.78296e-05	0.000226529	0.000364171	0.000257205	0.000231434	0.000285638	0.00067561	0.000598428	0.000538154	0.000524457	0.000286825	0.000575496	0.000750055	0.000765164	0.000594385	0.000387714	0.000382926	0.00034731	9.97722e-05	0.000304431	0.000483128	0.000699836	0.000286793	0.000470051	0.000484952	0.000520255	0.000520747	0.000525596	0.000222656	0.000447314	0.000290467	0.000535521	0.000270086	0.00012152	0.000304398	0.000213005	0.000215827	0.000179961	0.000551878	0.000290167	0.000412088
5126						Unmapped	314.786	287.589	0.000224377	0.000260634	0.000201403	0.000258309	0.000236181	0.000318535	0.000301461	0.000219172	0.00022302	0.000265547	0.000336019	0.000210207	3.88228e-05	0.000304056	0.000222276	0.000270519	7.53291e-05	0.000219114	0.000272862	0.000209456	0.000193461	0.000272453	0.0003429	0.000284579	0.000273348	8.7982e-05	0.000118698	0.000102706	0.000287889	0.000149319	0.000296754	3.86812e-08	0.000294927	0.000264106	0.000213956	0.000406752	0.000208583	0.000411514	0.000182844	0.000302423	0.000282542
5167						Unmapped	316.174	49.801	0.00113932	0.000208031	0.00064646	0.000509168	0.000625745	8.73944e-05	4.62143e-05	6.21902e-05	3.83943e-05	5.85483e-05	7.3264e-05	8.03055e-05	8.81308e-05	0.000128703	9.26007e-05	0.000769776	0.000552835	0.000107252	0.000396516	0.000456595	4.10645e-05	6.33498e-05	4.50374e-05	5.13262e-05	5.01945e-05	8.13022e-05	4.7245e-05	6.88453e-05	0.000105926	7.58296e-05	0.000188033	0.000337753	0.000395617	0.000114498	0.000258975	4.60228e-05	5.51902e-05	4.23064e-05	6.30384e-05	5.16394e-05	7.40604e-05
5171				3-Oxotetradecanoic acid glycerides;Dichlofluanid	-17.1468331216083;-24.607613595781	MS1 mz matched	316.212	35.756	0.00260397	0.00485817	0.00405529	0.00336773	0.00372129	0.00376999	0.00242667	0.00221293	0.00227803	0.00267191	0.00403392	0.00291973	0.00265161	0.0019939	0.00289979	0.00498054	0.00468642	0.00470654	0.0047869	0.0047901	0.00329043	0.00235652	0.00174289	0.00245884	0.00246217	0.00268082	0.00276735	0.00266699	0.0021573	0.00256812	0.00315126	0.00455471	0.00572654	0.0113866	0.00620476	0.0018589	0.00181573	0.00335656	0.00172628	0.00218937	0.00385836
5175				7-Methylguanosine;N7-Methylguanosine	9.3873040736746;9.3873040736746	MS1 mz matched	316.32	44.0645	0.000720386	0.000141045	0.000390927	0.0024123	0.000916164	3.3599e-05	1.9704e-05	2.7262e-05	2.79912e-05	2.71391e-05	4.3879e-05	2.70161e-05	3.49454e-05	1.29588e-05	2.96998e-05	0.000496291	0.00115195	0.000171781	0.000181202	0.000500306	2.46647e-05	2.22356e-05	1.43059e-05	2.68994e-05	2.20264e-05	1.31929e-05	3.54416e-05	3.54547e-05	2.31477e-05	2.68092e-05	0.00102438	0.000204404	0.000157355	2.19111e-05	0.000352013	2.2287e-05	2.80752e-05	2.41256e-05	2.02262e-05	2.36785e-05	1.84101e-05
5182						Unmapped	316.81	315.791	2.2808e-05	7.58422e-05	6.82915e-05	6.91473e-05	5.90222e-05	6.79777e-05	9.09724e-05	5.52044e-05	8.83442e-05	7.56247e-05	9.9522e-05	9.72517e-05	9.11727e-05	8.39162e-05	9.29656e-05	5.00259e-05	0.00012162	6.74309e-05	5.23755e-05	7.28632e-05	9.32379e-05	7.00188e-05	0.00010103	6.63332e-05	8.26549e-05	8.49019e-05	7.194e-05	5.90278e-05	7.79569e-05	7.34566e-05	5.61578e-05	9.99496e-05	5.68152e-05	2.99931e-05	6.07289e-05	5.1581e-05	0.00012592	5.26439e-05	0.000101822	8.29918e-05	8.60759e-05
5186				Costatol	-13.176437893685099	MS1 mz matched	316.919	359.596	0.00192574	0.00252355	0.00252179	0.00217539	0.00228662	0.00253085	0.00266621	0.00274707	0.00231461	0.00256469	0.00249667	0.00278697	0.000484769	0.00288401	0.0021631	0.00249882	0.00238663	0.00302326	0.00231147	0.00255504	0.00268527	0.00237341	0.00287933	0.00308569	0.00275592	0.00294842	0.00300791	0.00292768	0.00266681	0.0028877	0.00236442	0.00377431	0.00239611	0.00223979	0.00269366	0.00238553	0.00247729	0.00265817	0.00238705	0.00247701	0.00268323
5187						Unmapped	316.92	342.531	0.00441475	0.0049084	0.00490393	0.00432789	0.00463874	0.00488405	0.0047604	0.00497755	0.00440852	0.00475763	0.00515893	0.0051177	0.00832654	0.00520656	0.00595243	0.00481865	0.00499035	0.00515649	0.00510855	0.00501851	0.00477969	0.00503326	0.00519948	0.00560082	0.00515331	0.00535548	0.00523464	0.00570827	0.00496777	0.00531654	0.00495915	0.00890812	0.00495391	0.00469238	0.00587839	0.00599876	0.00480829	0.00541817	0.00486342	0.00527216	0.00503935
5195				2-(4-Chlorophenyl)-3-phenyl-3-(2-pyridinyl)acrylonitrile	7.2767147973611701	MS1 mz matched	317.082	381.831	8.31217e-06	1.91303e-05	1.31866e-05	1.5146e-05	1.39438e-05	4.0706e-05	5.38403e-05	3.85899e-05	8.49693e-05	5.45264e-05	3.65363e-05	4.74222e-05	8.50415e-05	3.44023e-05	5.08506e-05	1.01589e-05	2.70403e-05	2.23522e-05	1.99503e-05	1.98754e-05	6.2462e-05	3.55828e-05	3.31777e-05	2.51743e-05	3.90992e-05	5.20891e-05	5.4269e-05	2.49453e-05	4.72098e-05	4.46283e-05	2.44177e-05	4.57303e-05	3.83209e-05	2.19437e-05	3.26031e-05	4.37333e-05	9.50638e-05	6.11154e-05	7.44348e-05	6.85868e-05	5.02899e-05
5196				Rivastigmine;3-Hydroxylidocaine;Rivastigmine;3-Hydroxylidocaine	-0.511655905221747;-0.511655905221747;-0.399731220740453;-0.399731220740453	MS1 mz matched	317.114	315.946	0.00021901	0.000328111	0.000418179	0.000345898	0.0003278	0.000377582	0.000405331	0.000492727	0.000364505	0.000410036	0.000398119	0.000469711	0.000562258	0.000398692	0.000457195	0.000361825	0.000368656	0.000719605	0.000311406	0.000440373	0.000779464	0.000410917	0.000353721	0.000404232	0.000487083	0.000422482	0.000718055	0.000436226	0.000349837	0.00048165	0.00037728	0.000543229	0.000415097	0.000277159	0.000403191	0.000402987	0.000400194	0.000388277	0.000748538	0.000484999	0.000422568
5197				Rivastigmine;3-Hydroxylidocaine;Rivastigmine;3-Hydroxylidocaine	-0.511655905221747;-0.511655905221747;-0.399731220740453;-0.399731220740453	MS1 mz matched	317.114	288.205	0.000229551	0.000323157	0.000282475	0.000274554	0.000277434	0.000305628	0.000313067	0.000339549	0.000317259	0.000318875	0.000279363	0.00023598	0.000202913	0.000338325	0.000264145	0.000260102	0.000212068	0.000281075	0.000357226	0.000277617	0.000293801	0.000322218	0.000337711	0.000272142	0.000306468	0.000239304	0.00020909	0.000231806	0.000322954	0.000250789	0.000294067	5.04972e-05	0.000320203	0.000267841	0.000233152	0.000328174	0.000329664	0.000339225	0.000278489	0.000318888	0.000293832
5215						Unmapped	317.983	230.75	3.2808e-05	4.27594e-05	4.47863e-05	4.83885e-05	4.21855e-05	2.6032e-05	5.22093e-05	4.57028e-05	4.60562e-05	4.25001e-05	5.12032e-05	5.03348e-05	7.93845e-05	4.55795e-05	5.66255e-05	4.34024e-05	4.86121e-05	4.65016e-05	3.88492e-05	4.43413e-05	5.36987e-05	4.55573e-05	4.11098e-05	4.53926e-05	4.64396e-05	4.60999e-05	4.54734e-05	5.90813e-05	5.03829e-05	5.02594e-05	4.37783e-05	4.88421e-05	4.08548e-05	4.02482e-05	4.34308e-05	4.03615e-05	4.19292e-05	4.52224e-05	5.49516e-05	4.56162e-05	4.09392e-05
5240						Unmapped	318.885	287.589	0.000167123	7.81855e-05	5.30129e-05	7.03315e-05	9.21633e-05	7.54227e-05	7.86078e-05	3.74161e-05	7.31626e-05	6.61523e-05	9.56991e-05	4.91187e-05	2.23563e-05	6.72542e-05	5.86071e-05	3.93155e-05	4.03196e-05	5.10279e-05	0.000232422	9.07712e-05	5.19716e-05	6.19098e-05	0.000113664	4.11695e-05	6.71786e-05	2.9916e-05	3.2001e-05	2.6121e-05	0.000125471	5.33772e-05	6.70027e-05	2.48408e-06	9.22082e-05	0.000161107	8.07004e-05	0.000149522	0.000105309	0.000183928	5.79055e-05	0.000124166	6.79131e-05
5241						Unmapped	318.885	314.992	1.9878e-05	5.25748e-05	5.42773e-05	4.00535e-05	4.16959e-05	4.20754e-05	5.33232e-05	4.74334e-05	5.91842e-05	5.05041e-05	5.48549e-05	5.27494e-05	6.60939e-05	5.41392e-05	5.69593e-05	3.63952e-05	7.76248e-05	5.27789e-05	4.41644e-05	5.27408e-05	5.78262e-05	4.9826e-05	5.06354e-05	4.03773e-05	4.96662e-05	5.26238e-05	5.90499e-05	4.31605e-05	6.48098e-05	5.4911e-05	4.57781e-05	6.77905e-05	4.99547e-05	2.56528e-05	4.7294e-05	4.5229e-05	7.93428e-05	4.98527e-05	6.16522e-05	5.90192e-05	5.43899e-05
5242				3,5-Dibromo-4-hydroxybenzoate	-13.1795538484039	MS1 mz matched	318.899	363.068	0.00102222	0.00150636	0.00168329	0.00139968	0.00140289	0.00169749	0.00158317	0.00174074	0.00147161	0.00162325	0.00158635	0.00165831	0.00195664	0.00172498	0.00173157	0.00171766	0.00148998	0.00176723	0.00114421	0.00152977	0.00166381	0.00167116	0.00158613	0.00194616	0.00171681	0.00198129	0.00188281	0.0021315	0.00148559	0.0018703	0.0016444	0.00226312	0.00169791	0.00109845	0.00167597	0.00175164	0.00147882	0.00144995	0.00160109	0.00157038	0.0016384
5243				Terodiline hydrochloride;Tridiphane	9.92431487017762;16.2157826192993	MS1 mz matched	318.899	339.628	0.00162525	0.00172355	0.00150853	0.00135576	0.00155327	0.0016946	0.00146493	0.00154291	0.00128857	0.00149775	0.00172294	0.00194471	0.00173837	0.00168338	0.00177235	0.00160685	0.0014335	0.00166373	0.00167982	0.00159597	0.0013802	0.00155147	0.00160054	0.0017481	0.00157008	0.00163277	0.00164139	0.00174892	0.00148811	0.0016278	0.00162148	0.00192021	0.00152006	0.00187384	0.00173389	0.00180744	0.00141643	0.00164112	0.00152289	0.00159697	0.00162858
5263				Diclofenac;Meclofenamic acid;4-Prenylresveratrol	-10.1300358940462;-10.1300358940462;16.2084843310854	MS1 mz matched	319.135	250.105	1.71348e-05	2.44164e-05	1.85723e-05	2.17774e-05	2.04752e-05	4.17998e-05	2.72583e-05	2.85744e-05	2.27926e-05	3.01063e-05	2.5389e-05	3.4806e-05	3.09749e-05	2.47254e-05	2.89738e-05	2.16803e-05	2.20812e-05	2.11495e-05	2.14286e-05	2.15849e-05	2.13091e-05	2.90349e-05	2.30065e-05	2.26935e-05	2.4011e-05	2.91274e-05	2.92198e-05	3.25864e-05	1.8191e-05	2.72812e-05	1.52025e-05	3.15972e-05	1.85327e-05	2.36117e-05	2.2236e-05	1.81529e-05	1.59545e-05	1.90931e-05	2.60695e-05	1.98175e-05	2.14741e-05
5291	Lys-Leu	0.9948	ATIPDCIQTUXABX-UWVGGRQHSA-N			MS2 reverse	320.221	34.151	3.71136e-05	6.7328e-05	6.35008e-05	7.12217e-05	5.9791e-05	6.75495e-05	3.26299e-05	2.87428e-05	3.99883e-05	4.22276e-05	7.21845e-05	3.77626e-05	4.39485e-05	4.67605e-05	5.0164e-05	7.90779e-05	0.000104594	8.87333e-05	6.15217e-05	8.34817e-05	4.25599e-05	4.11162e-05	2.20198e-05	3.11457e-05	3.42104e-05	3.65381e-05	3.55351e-05	5.32841e-05	3.73172e-05	4.06686e-05	9.47214e-05	6.44796e-05	8.97634e-05	7.13543e-05	8.00797e-05	2.16146e-05	2.47969e-05	4.43477e-05	2.16343e-05	2.80984e-05	5.0649e-05
5314				Mycophenolic acid;Helipyrone;Oleacein;PR-toxin;PR Toxin;Arctolide;Conchosin B;Mycophenolate	0.0362357334730222;0.0362357334730222;0.0362357334730222;0;0;0;0	MS1 mz matched	321.13	49.2715	0.00297412	0.000751706	0.00256814	0.00161337	0.00197683	0.000324616	0.000185499	0.000194787	0.000182028	0.000221732	0.000231022	0.000367404	0.000361088	0.000526953	0.000371617	0.00270621	0.00235096	0.000457933	0.00173925	0.00181359	0.000202263	0.000274921	0.000178611	0.0002098	0.000216399	0.000345939	0.00025292	0.000291626	0.000374159	0.000316161	0.000810228	0.00164442	0.00172229	0.00062185	0.0011997	0.000191632	0.000242098	0.000146946	0.000311944	0.000223155	0.000283456
5318	Thymidine monophosphate	0.692	GYOZYWVXFNDGLU-XLPZGREQSA-N			MS2 reverse	322.064	245.524	6.5082e-06	2.44166e-05	1.73411e-05	2.64983e-05	1.86911e-05	6.3775e-05	6.40092e-05	0.000161709	6.10856e-05	8.76448e-05	7.40121e-05	0.000102527	0.000126575	0.000115056	0.000104543	0.00011998	3.74421e-05	3.241e-05	1.75373e-05	5.18422e-05	4.19322e-05	5.49134e-05	4.6319e-05	0.000166392	7.73892e-05	7.97375e-05	7.78526e-05	0.000161176	6.06699e-05	9.4859e-05	9.96382e-05	6.75871e-05	6.16089e-05	8.06772e-05	7.73779e-05	6.6955e-05	3.37152e-05	7.00212e-05	4.39963e-05	5.3672e-05	6.98453e-05
5327				1-Methylseleno-N-acetyl-D-galactosamine	-7.3571902489679504	MS1 mz matched	322.011	153.492	0.000107286	0.000111322	0.000136492	0.000104743	0.000114961	0.000149129	6.35307e-05	3.02327e-05	4.49755e-05	7.1967e-05	0.00012768	2.31559e-05	4.91084e-05	2.22959e-05	5.556e-05	8.86394e-05	9.96822e-05	0.000144645	0.000183235	0.00012905	0.000184072	5.12931e-05	4.82083e-05	4.63344e-05	8.24769e-05	3.77283e-05	3.77208e-05	4.70678e-05	4.28088e-05	4.13314e-05	8.43335e-05	3.96548e-05	0.000127578	7.87974e-05	8.2591e-05	2.99962e-05	3.22129e-05	0.000147155	4.73016e-05	6.41664e-05	0.000141878
5355				Maclurin;Maclurin;2-Hydroxy-6-oxo-6-(2-carboxyphenyl)-hexa-2,4-dienoate	20.0799290928648;20.2253253891448;20.2253253891448	MS1 mz matched	323.081	293.627	0.000823012	0.000676438	0.000370471	0.000474071	0.000585998	0.000458345	0.00063034	0.000221061	0.000712267	0.000505503	0.000553332	0.000338055	0.000966677	0.0004431	0.000575291	0.000266362	0.000619653	0.000401601	0.00119331	0.000620231	0.000312889	0.000448508	0.000655958	0.000525308	0.000485666	0.000932757	0.000639038	0.000682117	0.000774367	0.000757069	0.00049759	0.00179504	0.00053546	0.000695138	0.000880806	0.000664024	0.000991806	0.000729646	0.000738794	0.000781067	0.000454228
5414						Unmapped	325.111	399.222	3.77032e-05	4.34319e-05	3.55134e-05	3.67154e-05	3.83409e-05	4.37563e-05	4.60312e-05	5.11847e-05	6.19214e-05	5.07234e-05	3.20062e-05	4.9225e-05	5.3712e-05	4.57469e-05	4.51725e-05	3.91641e-05	3.88035e-05	4.49114e-05	4.85254e-05	4.28511e-05	4.82619e-05	4.26023e-05	3.92248e-05	4.32754e-05	4.33411e-05	6.9325e-05	5.88504e-05	5.6902e-05	4.42302e-05	5.73269e-05	3.5397e-05	6.94596e-05	4.04107e-05	4.48831e-05	4.75376e-05	5.05055e-05	3.52147e-05	4.44842e-05	5.18254e-05	4.55074e-05	4.94413e-05
5462				Aceprometazine;Acepromazine;Procaterol hydrochloride;Lontermin	-7.10848849796257;-7.10848849796257;10.0128871156139	MS1 mz matched	327.143	44.668	0.00118416	0.000203965	0.00138189	0.000695241	0.000866313	0.000131672	1.17587e-05	1.55939e-05	1.31173e-05	4.30355e-05	0.000107166	1.66342e-05	2.89729e-05	1.77074e-05	4.26201e-05	0.00111945	0.00104639	0.000234816	0.000653616	0.000763569	8.42231e-05	1.67566e-05	0.000160169	1.78878e-05	6.97591e-05	1.98971e-05	1.52212e-05	2.49589e-05	1.9685e-05	1.99406e-05	0.000161437	5.76469e-05	0.000713422	0.000154529	0.000271759	7.67547e-06	0.000160007	6.68688e-05	1.71388e-05	6.29225e-05	0.000143623
5480				Sinapine;Sipine;Sipoylcholine	1.78001774127679;1.93445174742224	MS1 mz matched	328.196	42.752	4.96513e-05	0.00014959	9.87439e-05	0.00065358	0.000237891	0.000174042	2.78823e-05	4.08338e-05	2.51759e-05	6.69835e-05	0.000176537	3.01809e-05	5.03899e-05	2.3298e-05	7.01015e-05	6.47947e-05	0.000184465	0.000237852	0.00015064	0.000159438	0.00019223	2.20048e-05	1.79562e-05	4.49349e-05	6.92815e-05	3.774e-05	4.1663e-05	2.91353e-05	2.7462e-05	3.40001e-05	4.5885e-05	5.13189e-05	6.6454e-05	8.2447e-05	6.15262e-05	1.5503e-05	2.25209e-05	0.000107288	3.74541e-05	4.56916e-05	0.000227151
5484						Unmapped	328.222	231.93	3.87907e-05	4.8134e-05	3.98856e-05	4.56217e-05	4.3108e-05	4.28815e-05	3.49563e-05	4.33106e-05	4.79038e-05	4.22631e-05	5.43593e-05	4.37735e-05	3.45775e-05	5.67601e-05	4.73676e-05	6.65854e-05	3.97582e-05	3.921e-05	4.45599e-05	4.75284e-05	4.63816e-05	5.50442e-05	6.27509e-05	5.65855e-05	5.51906e-05	5.2565e-05	5.78273e-05	0.000104408	5.00223e-05	6.62056e-05	7.91849e-05	4.50579e-05	6.67313e-05	8.45423e-05	6.88791e-05	0.000101846	5.6618e-05	7.86784e-05	6.19167e-05	7.47648e-05	9.08345e-05
5486						Unmapped	328.231	62.945	0.000100991	0.000239144	0.000126249	0.000715539	0.000295481	0.000215304	0.000124422	0.000135195	0.000105637	0.000145139	0.000229344	0.000414183	0.000139741	0.000117774	0.00022526	0.000105893	0.000231313	0.00019914	0.000167021	0.000175842	0.000217658	0.000107008	8.54435e-05	0.000135633	0.000136435	0.000235716	0.000172478	0.000133408	0.000114834	0.000164109	0.00012594	0.000142199	9.75688e-05	0.000137195	0.000125726	0.000260465	0.000115436	0.000122521	0.000147626	0.000161512	0.000245931
5528				Europine;9-Lasiocarpylheliotridine	19.791374909637	MS1 mz matched	330.19	58.004	0.000711544	0.00352898	0.00237953	0.00153256	0.00203815	0.0027136	0.000791867	0.00103828	0.00136214	0.00147647	0.00233853	0.00208605	0.0018708	0.00383869	0.00253352	0.00369576	0.00316229	0.00292946	0.00349412	0.00332041	0.00173288	0.00227017	0.0013931	0.00124663	0.0016607	0.00170177	0.00112459	0.0016353	0.00216902	0.00165767	0.00104678	0.00243567	0.00401529	0.00195164	0.00236234	0.00133067	0.00135139	0.00174759	0.00114366	0.00139333	0.00303557
5529				Europine;9-Lasiocarpylheliotridine	19.082956087006199	MS1 mz matched	330.19	80.9615	0.000314453	0.00177587	0.00110398	0.000808953	0.00100081	0.00120457	0.000372894	0.000535798	0.000476574	0.000647459	0.000929772	0.000841681	0.00101139	0.00125739	0.00101006	0.00190377	0.00142163	0.00125358	0.000966655	0.00138641	0.000655355	0.000778749	0.000414176	0.000641044	0.000622331	0.000895211	0.000543445	0.000851598	0.00105345	0.000835927	0.000462265	0.000837085	0.00196452	0.000911723	0.0010439	0.000395452	0.000698703	0.00063181	0.000716521	0.000610621	0.00128157
5535				Fluridone	21.863512166603599	MS1 mz matched	330.335	48.146	1.79527e-05	2.16511e-05	4.28376e-05	2.85642e-05	2.77514e-05	4.24386e-05	4.08108e-05	4.42373e-05	5.76973e-05	4.6296e-05	3.18995e-05	4.61281e-05	5.15819e-05	4.03686e-05	4.24945e-05	4.04306e-05	7.18936e-05	6.55643e-05	2.67193e-05	5.1152e-05	2.92085e-05	3.32352e-05	3.07627e-05	8.75928e-05	4.51998e-05	4.02447e-05	5.98891e-05	6.73213e-05	3.51004e-05	5.06389e-05	5.31456e-05	7.38979e-05	3.12229e-05	2.07472e-05	4.47534e-05	2.71024e-05	4.63935e-05	3.81479e-05	1.89348e-05	3.26447e-05	3.92358e-05
5540						Unmapped	330.817	287.954	0.000326695	7.49954e-05	2.9975e-05	7.0435e-05	0.000125525	9.83509e-05	9.77096e-05	3.40769e-05	6.40802e-05	7.35544e-05	0.000121792	3.1835e-05	4.83673e-06	8.87201e-05	6.17959e-05	4.42458e-05	9.12895e-06	3.14954e-05	0.000268715	8.83962e-05	2.7673e-05	5.1369e-05	0.000129983	4.44781e-05	6.33758e-05	1.31474e-05	1.39935e-05	1.45484e-05	0.000113851	3.8885e-05	7.24784e-05	3.86812e-08	9.95214e-05	0.000402172	0.000143553	0.0002197	6.71276e-05	0.000296404	3.53141e-05	0.000154636	7.23324e-05
5553	Deoxycytidine monophosphate	0.8725	NCMVOABPESMRCP-SHYZEUOFSA-N			MS2 reverse	331.283	33.487	8.09309e-06	2.31553e-05	2.21927e-05	3.08398e-05	2.10702e-05	1.87526e-05	1.30131e-05	1.67519e-05	2.09867e-05	1.73761e-05	1.32661e-05	2.2197e-05	2.80186e-05	1.5415e-05	1.97242e-05	2.92792e-05	3.49004e-05	3.78593e-05	1.83306e-05	3.00924e-05	1.46183e-05	1.49896e-05	1.34968e-05	2.33572e-05	1.66154e-05	2.20126e-05	2.54322e-05	2.91566e-05	1.22411e-05	2.22106e-05	2.70094e-05	6.0238e-05	2.0701e-05	1.16713e-05	2.99049e-05	1.33157e-05	1.55856e-05	1.03752e-05	1.43894e-05	1.34165e-05	1.17593e-05
5590				Lead nitrate	-3.4830305437513802	MS1 mz matched	332.951	343.804	0.00490568	0.00521741	0.00533938	0.00475538	0.00505446	0.0053005	0.00521917	0.00565898	0.00502941	0.00530202	0.00538301	0.00560384	0.00848511	0.00542787	0.00622496	0.00532132	0.00732983	0.00577568	0.00596192	0.00609719	0.00543046	0.00519247	0.0054619	0.00598217	0.00551675	0.00836998	0.00597745	0.00855129	0.00544848	0.0070868	0.00542623	0.00456314	0.00511657	0.00523244	0.00508459	0.00620775	0.00519871	0.00606658	0.00521604	0.00567227	0.0053482
5591				Lead nitrate	-5.12423019803943	MS1 mz matched	332.951	358.599	0.00240825	0.00300032	0.0024809	0.00256812	0.0026144	0.00285214	0.0030467	0.00277761	0.00275392	0.00285759	0.0031322	0.00345925	0.000192482	0.00310689	0.0024727	0.00273747	0.00349448	0.00347149	0.00296722	0.00316767	0.00294072	0.00283768	0.00318243	0.0037809	0.00318543	0.00338918	0.00379064	0.0032598	0.00302673	0.00336659	0.00272685	0.00879808	0.00302792	0.00246968	0.00425563	0.00347057	0.00305144	0.0029973	0.00288429	0.0031009	0.00299209
5622				Aplysin;Filiformin;(-)-Filiformin;Laurinterol	0.677472809458726;0.677472809458726;0.677472809458726	MS1 mz matched	334.176	31.106	0.000145764	0.000220352	0.000339065	0.00031879	0.000255993	0.000173318	8.30185e-05	9.21496e-05	9.96277e-05	0.000112029	0.000137724	0.000132063	0.00014056	0.000151447	0.000140449	0.000389951	0.000424393	0.000431771	0.000375142	0.000405314	0.000113548	0.000110159	9.43832e-05	0.000108805	0.000106724	0.000150835	0.000116189	0.00015136	0.000178194	0.000149144	0.00040791	0.000356972	0.000401521	0.000423016	0.000397355	0.000110417	0.000128004	0.00018989	9.71711e-05	0.000131371	0.000175537
5624				3-Oxotetradecanoic acid glycerides;Dichlofluanid	-17.1468331216083;-24.607613595781	MS1 mz matched	334.236	34.929	0.000199211	2.67974e-05	3.35803e-05	1.46176e-05	6.85517e-05	0.00010527	5.86401e-05	8.61449e-05	8.88309e-05	8.47215e-05	9.81237e-05	8.63914e-05	0.00013861	9.39067e-05	0.000104258	6.98052e-05	5.791e-05	4.23809e-05	2.44657e-05	4.86405e-05	5.80571e-05	3.68073e-05	3.73425e-05	5.36947e-05	4.64754e-05	7.11861e-05	6.18167e-05	7.57643e-05	5.87546e-05	6.68804e-05	9.73583e-05	5.99449e-05	7.84629e-05	5.12699e-05	7.1759e-05	6.80078e-05	8.77134e-05	4.44722e-05	5.22987e-05	6.3123e-05	7.20185e-05
5639						Unmapped	334.917	364.54	7.55539e-05	0.000130603	7.74775e-05	8.24338e-05	9.15171e-05	7.33092e-05	8.6762e-05	6.18027e-05	0.000124071	8.64863e-05	0.00011773	9.16319e-05	9.0017e-05	8.46635e-05	9.60107e-05	5.16908e-05	0.000137827	0.000106813	0.000130582	0.000106728	9.90797e-05	8.8186e-05	0.000114042	5.89677e-05	9.00689e-05	6.77748e-05	6.7988e-05	7.12424e-05	0.000140569	8.68936e-05	7.94813e-05	9.84038e-05	9.24695e-05	4.19832e-05	7.80844e-05	8.74144e-05	0.000154108	0.000118634	0.00010776	0.000116979	9.6605e-05
5640						Unmapped	334.917	287.654	8.98266e-05	0.000111325	5.88789e-05	9.16721e-05	8.79256e-05	0.000102319	9.84751e-05	4.59864e-05	9.19617e-05	8.46856e-05	0.000132157	5.40373e-05	2.09489e-05	8.36794e-05	7.27056e-05	5.25437e-05	4.63902e-05	6.25131e-05	0.000220176	9.54057e-05	6.06058e-05	7.85985e-05	0.000160142	5.12753e-05	8.76554e-05	3.11578e-05	3.23898e-05	3.0935e-05	0.00017856	6.82607e-05	8.96653e-05	1.85574e-06	0.000116656	0.000115729	8.09764e-05	0.000226113	0.000153193	0.000195128	6.18407e-05	0.000159069	9.05902e-05
5652				Nivalenol;Moringyne;3-Hydroxychavicol 1-glucoside;4-Hydroxycinmyl alcohol 4-D-glucoside;p-Coumaryl alcohol 4-O-glucoside;Nivalenol;Deoxyanisatin	6.71855034326881;6.71855034326881;6.71855034326881;6.72816206791807;6.72816206791807;6.72816206791807	MS1 mz matched	335.109	45.3855	1.8795e-05	6.50099e-05	6.81093e-05	4.67514e-05	4.96664e-05	5.57644e-05	1.07882e-05	1.49795e-05	1.27562e-05	2.35721e-05	3.70828e-05	1.37343e-05	1.57665e-05	1.19626e-05	1.96366e-05	7.3143e-05	7.18651e-05	7.54713e-05	6.99795e-05	7.26147e-05	5.59022e-05	1.2304e-05	1.18646e-05	1.52381e-05	2.38272e-05	1.57748e-05	1.37329e-05	1.74236e-05	1.55209e-05	1.56131e-05	1.40078e-05	1.51742e-05	8.90351e-05	4.93149e-05	4.1883e-05	1.0375e-05	8.76665e-06	4.56669e-05	1.37213e-05	1.96325e-05	8.3434e-05
5688				Pipericine;	18.091737565587;	MS1 mz matched	336.325	33.863	1.50117e-05	0.000142962	5.59952e-05	3.70943e-05	6.27658e-05	4.85593e-05	3.76432e-05	0.000138061	0.000119615	8.59695e-05	3.7609e-05	0.000124612	0.000114404	8.97101e-05	9.15837e-05	5.42593e-05	0.000105062	0.000221932	2.56703e-05	0.000101731	0.000289717	0.000148708	4.72958e-05	7.56731e-05	0.000140348	0.000377318	5.06375e-05	0.00052521	0.000151497	0.000276166	7.29824e-05	0.000312122	2.51611e-05	3.40097e-05	0.000111069	0.000120246	9.35164e-05	4.17817e-05	6.44253e-05	7.99924e-05	3.7982e-05
5746						Unmapped	338.971	288.318	4.86284e-05	0.000101036	5.48944e-05	4.84215e-05	6.3245e-05	5.39125e-05	6.29624e-05	4.10456e-05	6.62217e-05	5.60355e-05	0.000104588	4.78992e-05	4.31004e-05	9.41372e-05	7.24312e-05	8.3642e-06	6.39104e-05	5.34276e-05	5.94518e-05	4.62885e-05	5.46762e-05	6.04675e-05	5.97273e-05	6.30311e-05	5.94756e-05	4.79216e-05	7.72687e-05	4.03153e-05	6.88165e-05	5.85805e-05	9.04188e-05	1.10856e-05	6.49201e-05	9.39418e-05	6.50916e-05	4.73436e-05	0.000102751	4.15654e-05	7.65582e-05	6.70545e-05	5.50448e-05
5749				Imidazoleacetic acid ribotide;1-(5-Phosphoribosyl)imidazole-4-acetate	-1.52816944950173;-1.4790645803618	MS1 mz matched	339.058	293.616	7.89691e-05	7.56616e-05	5.06416e-05	7.00328e-05	6.88263e-05	6.08154e-05	6.71727e-05	4.70169e-05	8.71563e-05	6.55403e-05	7.25125e-05	7.21579e-05	0.000136008	6.72526e-05	8.69828e-05	4.76527e-05	0.000119005	4.82475e-05	0.00013112	8.65064e-05	4.93837e-05	7.34544e-05	7.11627e-05	3.61988e-05	5.75499e-05	0.00013615	8.86774e-05	9.04499e-05	9.50995e-05	0.000102594	6.24856e-05	0.000202181	5.92841e-05	0.000182152	0.000126526	8.04625e-05	0.00014895	8.06498e-05	0.000143611	0.000113418	6.97254e-05
5750	Uridine 5'-monophosphate	0.6169	DJJCXFVJDGTHFX-XVFCMESISA-N			MS2 reverse	339.064	381.732	1.14812e-05	2.68608e-05	1.65052e-05	1.98508e-05	1.86745e-05	4.83461e-05	6.32546e-05	4.68877e-05	8.50939e-05	6.08956e-05	4.63698e-05	5.67275e-05	0.000103328	4.23971e-05	6.22055e-05	1.54357e-05	3.20191e-05	2.3556e-05	2.63586e-05	2.43423e-05	7.53224e-05	4.04329e-05	3.842e-05	2.40082e-05	4.45459e-05	5.43683e-05	5.76926e-05	2.84451e-05	5.41329e-05	4.86597e-05	3.03008e-05	4.75139e-05	4.53232e-05	2.9477e-05	3.81537e-05	4.6792e-05	9.47503e-05	7.43907e-05	7.74145e-05	7.33369e-05	5.60554e-05
5758				Glycidyl oleate	17.286755639655599	MS1 mz matched	339.288	45.774	5.49411e-05	6.97297e-05	7.60375e-05	8.22234e-05	7.07329e-05	0.000102733	0.000100093	0.00010817	9.74498e-05	0.000102112	9.99795e-05	0.000142167	0.000124565	0.000100311	0.000116755	0.000109521	0.000131117	8.48359e-05	5.08361e-05	9.40774e-05	0.000193767	0.000153076	0.000118637	0.00015293	0.000154603	0.000117703	0.000110062	0.000187659	7.87983e-05	0.000123556	0.000144311	0.000170034	0.000153551	6.7637e-05	0.000133883	8.4147e-05	0.000100696	8.91986e-05	0.000104271	9.45782e-05	0.000121501
5777				Funtumine	12.922669798346501	MS1 mz matched	340.258	114.975	0.000507196	0.000760543	0.000813892	0.000473576	0.000638802	0.000406802	0.000628534	0.000497451	0.000933968	0.000616689	0.000648067	0.000561269	0.000584626	0.000493088	0.000571763	0.000747429	0.000744014	0.000803147	0.000791195	0.000771446	0.000591405	0.000522054	0.00077894	0.000953034	0.000711358	0.000515407	0.000423822	0.000886127	0.000858474	0.000670958	0.000666384	0.000435627	0.000753492	0.000325202	0.000545176	0.000734019	0.000913212	0.000834023	0.000418024	0.00072482	0.000725203
5786				5-Chloro-2-(3,5-di-tert-butyl-2-hydroxyphenyl)-2H-benzotriazole;	19.5597928897498;	MS1 mz matched	340.881	339.903	0.00134643	0.00125282	0.00129368	0.00112376	0.00125417	0.00132611	0.00119413	0.00120609	0.00107504	0.00120034	0.00135828	0.00133019	0.00152352	0.00139381	0.00140145	0.00132045	0.0011772	0.00135955	0.00129937	0.00128914	0.00119821	0.00127301	0.00131418	0.00145152	0.00130923	0.00139112	0.00129631	0.00151211	0.00120416	0.00135093	0.00133505	0.00169375	0.00120446	0.00141297	0.00141156	0.00147278	0.00116225	0.00136296	0.00128817	0.00132154	0.00129643
5787				3,5-Dibromo-4-hydroxybenzoate	-13.1795538484039	MS1 mz matched	340.881	363.048	0.000741381	0.00110288	0.00143533	0.00106331	0.00108572	0.00126335	0.00125147	0.00131009	0.00108357	0.00122712	0.00115987	0.00123015	0.00148026	0.00123594	0.00127656	0.00126886	0.00114009	0.00134665	0.000818894	0.00114362	0.00123264	0.00122868	0.00129402	0.00165272	0.00135202	0.00144382	0.00142673	0.00189978	0.00110938	0.00146993	0.00115211	0.00165064	0.00128775	0.000768569	0.00121477	0.00121186	0.00107492	0.000945091	0.00118721	0.00110477	0.00123395
5804				2',7-Dihydroxy-4'-methoxy-8-prenylflavan;5-Deoxymyricanone;2,2-Bis[4-(2,3-epoxypropoxy)phenyl]propane;2',4'-Dihydroxy-7-methoxy-8-prenylflavan;4',7-Dihydroxy-2'-methoxy-3'-prenylisoflavan;Bisphenol A diglycidyl ether;2,2-Bis(4-glycidyloxyphenyl)propane;16beta-Hydroxy-3,11-dioxopreg-4,17(20)-dien-21-oic acid, gamma-lactone	10.4086969613723;10.4086969613723;10.4086969613723;10.4086969613723;10.4086969613723;10.2890487773643;10.2890487773643	MS1 mz matched	341.179	252.086	2.25523e-05	2.79793e-05	2.07368e-05	2.86565e-05	2.49812e-05	2.93662e-05	3.22011e-05	2.94592e-05	2.98936e-05	3.023e-05	3.82862e-05	4.40958e-05	3.73577e-05	3.6503e-05	3.90607e-05	2.78707e-05	2.65532e-05	2.70815e-05	2.65816e-05	2.70218e-05	2.83151e-05	2.69414e-05	2.21166e-05	3.227e-05	2.74108e-05	3.17417e-05	3.54765e-05	3.10561e-05	2.66913e-05	3.12414e-05	2.10416e-05	3.44068e-05	1.83493e-05	2.84738e-05	2.55679e-05	2.28942e-05	1.55883e-05	1.97843e-05	2.55344e-05	2.09503e-05	2.7625e-05
5844						Unmapped	342.21	250.573	2.0445e-05	2.97633e-05	2.66421e-05	2.42272e-05	2.52694e-05	2.93715e-05	2.29368e-05	3.41508e-05	1.89496e-05	2.63522e-05	2.97859e-05	4.6033e-05	3.65538e-05	3.19389e-05	3.60779e-05	2.97251e-05	2.23963e-05	2.49729e-05	2.06592e-05	2.44384e-05	1.89518e-05	1.8085e-05	1.77997e-05	3.60232e-05	2.27149e-05	3.39474e-05	2.95431e-05	3.90398e-05	1.94763e-05	3.05017e-05	2.08115e-05	2.84702e-05	1.96621e-05	3.04448e-05	2.48471e-05	1.94797e-05	1.20608e-05	1.83955e-05	2.3236e-05	1.8293e-05	2.38269e-05
5873				Maltulose;Isomaltose;Inulobiose;Galactinol;Sucrose;D-Maltose;Epimelibiose;Kojibiose;Glucinol;Trehalose;Sakebiose;Mannobiose;3-b-Galactopyranosyl glucose;Trehalulose;Allolactose;Turanose;beta-Lactose;Galabiose;Cellobiose;Lactulose;DEAE-cellulose;Melibiose;Neotrehalose;Glucose-1,3-mannose oligosaccharide;Fagopyritol A1;Alpha-Lactose;Sucrose;Cane sugar;Saccharose;1-alpha-D-Glucopyranosyl-2-beta-D-fr…	-8.07633148441543;-8.07633148441543;-8.07633148441543;-8.07633148441543;-8.07633148441543;-8.07633148441543;-8.07633148441543;-8.07633148441543;-8.07633148441543;-8.07633148441543;-8.07633148441543;-8.07633148441543;-8.07633148441543;-8.07633148441543;-8.	MS1 mz matched	343.294	153.677	5.69987e-05	0.00018331	0.000196465	0.000186292	0.000155766	0.000257268	4.34298e-05	3.86985e-05	6.42139e-05	0.000100902	8.12418e-05	4.18344e-05	2.80497e-05	2.36692e-05	4.36988e-05	0.000163199	0.000131836	0.000160602	0.000154866	0.000152626	0.000105465	5.85681e-05	6.86369e-05	0.000389013	0.000155421	4.93811e-05	0.000118523	4.35812e-05	0.000135409	8.67236e-05	6.95091e-05	0.000142404	7.05741e-05	0.000103671	9.65394e-05	2.18763e-05	5.90358e-05	0.000102836	3.03926e-05	5.35352e-05	0.00013259
5894	Donepezil	0.909	ADEBPBSSDYVVLD-UHFFFAOYSA-N			MS2 reverse	344.206	49.54	0.00463844	0.00124118	0.00408361	0.00232536	0.00307215	0.000601567	0.000225142	0.000332204	0.000254035	0.000353237	0.000545172	0.000505725	0.000646955	0.000829032	0.000631721	0.00412074	0.0038816	0.000990763	0.00233944	0.00283314	0.000282213	0.000399277	0.000326829	0.000424367	0.000358171	0.000567192	0.000369772	0.000582021	0.000639451	0.000539609	0.001489	0.00234603	0.00284831	0.000776031	0.00186484	0.00029656	0.000396958	0.00034399	0.000457333	0.00037371	0.000553091
5897						Unmapped	344.226	69.402	0.00113812	0.000502583	0.000963749	0.00123795	0.000960601	0.000247295	0.000265979	0.000216939	0.000202532	0.000233186	0.000219208	0.000935118	0.000188278	0.000155879	0.000374621	0.00120101	0.000769392	0.00043126	0.000431941	0.000708402	0.000316478	0.000207663	0.000159669	0.000236568	0.000230094	0.000219453	0.000296902	0.000201398	0.000136976	0.000213682	0.000143567	0.000614419	0.000474236	0.000276098	0.00037708	0.00027716	0.000220533	0.000255566	0.000315191	0.000267113	0.000282568
5934						Unmapped	345.988	408.618	0.000178193	0.000211221	0.000242874	0.000202881	0.000208792	0.00021794	0.000239017	0.000229696	0.000210043	0.000224174	0.000215534	0.000227397	0.000213688	0.000224173	0.000220198	0.00024339	0.000207981	0.000225425	0.000213097	0.000222473	0.00023445	0.000243269	0.000177188	0.000265514	0.000230105	0.000247149	0.000250013	0.000241621	0.000184947	0.000230932	0.000219714	0.00029862	0.00020953	0.000217322	0.000236297	0.000241191	0.000188586	0.000241926	0.000205007	0.000219178	0.000272172
5948				Cardiopetalidine	5.50598638372196	MS1 mz matched	346.222	42.5475	0.000365635	0.000541691	0.000479405	0.000469023	0.000463938	0.000515457	0.000602852	0.000492144	0.000519819	0.000532568	0.000498143	0.000626051	0.000631572	0.000635443	0.000597802	0.000420378	0.000642102	0.000518899	0.000632449	0.000553457	0.00039475	0.000556191	0.000457317	0.000494723	0.000475745	0.000554147	0.000630439	0.000671662	0.000537041	0.000598322	0.000621254	0.000376119	0.00047172	0.00173643	0.000801382	0.000369334	0.000491353	0.000483772	0.000423071	0.000441882	0.000495256
5949				Oxadiazon	-1.2806289304143399	MS1 mz matched	346.221	236.508	2.1907e-05	3.41612e-05	4.41046e-05	3.22313e-05	3.3101e-05	3.41828e-05	3.51028e-05	3.86099e-05	4.72397e-05	3.87838e-05	3.9208e-05	4.04781e-05	4.22715e-05	3.77017e-05	3.99148e-05	3.45382e-05	4.17976e-05	5.7944e-05	4.0301e-05	4.36452e-05	3.22005e-05	3.69338e-05	3.10601e-05	4.44565e-05	3.61627e-05	4.13991e-05	4.40126e-05	4.90396e-05	4.648e-05	4.52328e-05	5.58682e-05	2.74206e-05	3.13381e-05	6.04402e-05	4.37668e-05	3.88977e-05	2.95145e-05	4.12484e-05	3.01647e-05	3.49563e-05	3.31132e-05
5995	Adenosine monophosphate (AMP)	0.997	UDMBCSSLTHHNCD-KQYNXXCUSA-N			MS2 forward	348.069	426.033	4.87144e-05	5.61157e-05	4.77928e-05	5.477e-05	5.18482e-05	0.000141129	0.00011786	0.000118534	9.86283e-05	0.000119038	6.67719e-05	7.47142e-05	0.000128091	9.20438e-05	9.04053e-05	7.54849e-05	4.48877e-05	5.96226e-05	8.93534e-05	6.73371e-05	0.000100873	6.95435e-05	8.11079e-05	0.000102206	8.84324e-05	0.000116907	0.000117992	0.00011617	9.95301e-05	0.00011265	0.000115434	7.84132e-05	0.000112964	0.000203844	0.000127664	0.000202171	0.000171929	0.000175688	0.000102097	0.000162971	0.000128226
6021				Fertaric acid;Triphenyl phosphate	12.9361193509689;-8.58709212856873	MS1 mz matched	349.06	145.377	0.000231758	0.000335768	0.000351857	0.000278325	0.000299427	0.000276202	0.000226178	0.000170458	0.000204176	0.000219253	0.00029604	0.000122649	0.000199644	0.000132527	0.000187715	0.000230651	0.000223881	0.0003506	0.000375277	0.000295102	0.000362561	0.000208642	0.000207546	0.000148348	0.000231774	0.000161765	0.000181143	0.000150425	0.000177549	0.000167721	0.000205026	0.000196636	0.000387161	0.000221171	0.000252499	0.000200679	0.000150176	0.000328458	0.000248136	0.000231863	0.000319799
6053						Unmapped	350.931	409.06	0.000586658	0.000774982	0.000431217	0.000597054	0.000597478	0.000487777	0.000387223	0.000296958	0.000828437	0.000500099	0.000678455	0.000515636	0.000618407	0.00051498	0.00058187	0.00021493	0.000848986	0.000714227	0.000973292	0.000687859	0.000837209	0.00044132	0.000703811	0.000227419	0.00055244	0.000545918	0.000482101	0.000259891	0.000882043	0.000542488	0.000416222	0.000837727	0.000418453	0.000229289	0.000475423	0.000616774	0.00117631	0.000812586	0.000618285	0.000805989	0.000655122
6058						Unmapped	351	353.683	0.0116692	0.0109563	0.0102535	0.00993416	0.0107033	0.0101464	0.0116047	0.0106936	0.0109904	0.0108588	0.0104063	0.00994849	0.0094485	0.0109294	0.0101832	0.0100227	0.00878952	0.00992157	0.0144741	0.010802	0.0105989	0.0109225	0.0116572	0.0101556	0.0108336	0.00978877	0.0103713	0.00940407	0.0110607	0.0101562	0.00975219	0.00930498	0.0108006	0.005496	0.00883845	0.0123445	0.010711	0.0133787	0.0110161	0.0118626	0.0106193
6090				Indole-3-acetic-acid-O-glucuronide;Pretetramid;Pretetramide	16.7943750798712;12.5245652268893	MS1 mz matched	352.319	34.904	1.84563e-05	0.000161034	7.20167e-05	3.54528e-05	7.17399e-05	3.56953e-05	3.3741e-05	0.00017448	0.000131398	9.38286e-05	0.000124592	0.000137496	0.000113595	8.15726e-05	0.000114314	4.82249e-05	0.000133073	0.000223475	2.80879e-05	0.000108215	0.000220219	0.000101751	3.50356e-05	8.89247e-05	0.000111482	0.000472334	5.10954e-05	0.000436699	0.000174333	0.000283615	7.88902e-05	0.000321338	2.72686e-05	3.06371e-05	0.000114533	8.30452e-05	9.88191e-05	4.49072e-05	5.52957e-05	7.05168e-05	4.39066e-05
6096						Unmapped	352.966	341.17	0.000155105	0.000240619	0.000136708	0.000138637	0.000167767	0.000128053	0.00015543	9.23332e-05	0.000209559	0.000146344	0.000211187	0.000124254	0.00017554	0.000122159	0.000158285	8.64963e-05	0.000267524	0.000158037	0.000261052	0.000193277	0.000178825	0.000135446	0.00019277	9.76774e-05	0.000151179	0.000127833	0.000131094	0.000103916	0.000277848	0.000160173	0.000136688	0.000133142	0.000162476	0.000116057	0.000137091	0.000180506	0.000320493	0.000251511	0.000178597	0.000232777	0.000164048
6097						Unmapped	352.966	362.395	8.79167e-05	0.000278061	0.000115393	0.000141802	0.000155793	0.000119357	0.000203055	7.6999e-05	0.00023127	0.00015767	0.000181469	0.0001184	0.000137391	0.000186302	0.000155891	6.8327e-05	0.00025137	0.000156522	0.000151404	0.000156906	0.000186356	0.000113065	0.000189651	8.35768e-05	0.000143162	0.000112184	0.000121335	0.000147979	0.000220454	0.000150488	0.000113523	0.00038223	0.000199179	5.75319e-05	0.000188116	0.000199374	0.000301498	0.000167504	0.000159432	0.000206952	0.000152146
6122				4'-Hydroxy-5-carboxy-lumiracoxib;	-7.44490893994293;	MS1 mz matched	354.045	46.4485	2.38037e-05	4.3816e-05	3.93992e-05	3.83515e-05	3.63426e-05	2.58524e-05	4.6091e-05	5.42275e-05	5.59162e-05	4.55218e-05	4.00686e-05	4.77411e-05	7.09724e-05	5.73981e-05	5.40451e-05	4.48014e-05	4.47761e-05	5.13658e-05	2.93476e-05	4.25727e-05	3.3126e-05	4.20769e-05	4.09525e-05	5.74488e-05	4.3401e-05	5.95838e-05	4.40664e-05	6.56508e-05	3.56574e-05	5.12396e-05	4.2212e-05	5.45144e-05	3.69368e-05	2.72061e-05	4.02173e-05	2.84656e-05	3.27757e-05	2.98195e-05	3.83072e-05	3.2342e-05	2.83153e-05
6132	Phytanic acid	0.621	RLCKHJSFHOZMDR-UHFFFAOYSA-N			MS2 forward	354.335	34.1795	2.42811e-05	3.64927e-05	2.26406e-05	6.18792e-05	3.63234e-05	2.23909e-05	2.19154e-05	4.60613e-05	4.0525e-05	3.27232e-05	5.30884e-05	3.48308e-05	4.7107e-05	3.56403e-05	4.26666e-05	3.02301e-05	4.55232e-05	6.72439e-05	3.77694e-05	4.51916e-05	8.47918e-05	4.07865e-05	2.16785e-05	3.23849e-05	4.49104e-05	9.63863e-05	2.74367e-05	0.000156396	3.69758e-05	7.92987e-05	6.39239e-05	0.000117403	4.45051e-05	5.28044e-06	5.77781e-05	2.9468e-05	2.42092e-05	1.23768e-05	2.83521e-05	2.36015e-05	5.05807e-05
6143						Unmapped	355.01	388.399	3.36599e-05	4.56461e-05	6.989e-05	3.98308e-05	4.72567e-05	6.07913e-05	6.66987e-05	6.99267e-05	5.7315e-05	6.36829e-05	4.30061e-05	5.36625e-05	7.0077e-05	5.64426e-05	5.57971e-05	5.50774e-05	4.30907e-05	6.64213e-05	5.31529e-05	5.44356e-05	6.59149e-05	5.83806e-05	5.15504e-05	6.65191e-05	6.05912e-05	5.91488e-05	6.73732e-05	5.14358e-05	5.43947e-05	5.80881e-05	4.5494e-05	6.14108e-05	4.49881e-05	5.86684e-05	5.26403e-05	5.19232e-05	4.98884e-05	4.19883e-05	7.22332e-05	5.40083e-05	5.56312e-05
6187						Unmapped	356.227	42.439	3.73848e-05	0.000111116	5.88805e-05	0.000403314	0.000152674	9.84236e-05	1.75027e-05	1.96648e-05	2.43671e-05	3.99895e-05	0.0001102	1.59055e-05	3.91525e-05	3.08246e-05	4.90206e-05	3.31559e-05	0.000105129	0.000126776	8.11056e-05	8.65416e-05	0.000133121	2.81554e-05	1.44748e-05	1.90357e-05	4.86968e-05	2.0458e-05	3.26475e-05	1.71299e-05	2.45762e-05	2.37029e-05	2.69798e-05	1.48206e-05	6.67968e-05	4.45069e-05	3.82761e-05	1.17967e-05	1.58246e-05	5.7809e-05	1.93731e-05	2.62009e-05	0.000146263
6202				Mitotane;TDE;DDD;1,1-Dichloro-2,2-bis(4'-chlorophenyl)ethane;Dichlorodiphenyldichloroethane;2-(m-Chlorophenyl)-2-(p-chlorophenyl)-1,1-dichloroethane;m,p'-DDD	-11.5145709828343;-11.6369144313702;-11.6369144313702	MS1 mz matched	356.911	341.543	0.00069026	0.000733862	0.000703925	0.00065885	0.000696724	0.000723951	0.000719108	0.000762634	0.000674527	0.000720055	0.00076016	0.000746336	0.00134562	0.000762107	0.000903555	0.000756331	0.000707046	0.000821552	0.000724329	0.000752314	0.000739946	0.000716787	0.000789655	0.000826921	0.000768327	0.000808469	0.000811356	0.000938673	0.000728165	0.000821666	0.000759359	0.00142353	0.000720345	0.000741166	0.000911099	0.000897487	0.000724475	0.00083424	0.000690604	0.000786701	0.000753255
6203				Costatol	-13.176437893685099	MS1 mz matched	356.911	361.05	0.000211737	0.000425193	0.000386627	0.000389632	0.000353298	0.000438478	0.000446387	0.000447223	0.000448858	0.000445236	0.00043482	0.000497313	0.000297693	0.000478844	0.000427168	0.000480803	0.000412542	0.000472539	0.000266976	0.000408215	0.000517269	0.000486281	0.000482232	0.000493099	0.00049472	0.000522873	0.000554494	0.000639861	0.000405244	0.000530618	0.000410324	0.000633247	0.000421741	0.000322737	0.000447012	0.000442316	0.00041482	0.000378283	0.000424701	0.00041503	0.000476973
6221						Unmapped	357.276	23.6445	3.23498e-05	8.34664e-05	5.38818e-05	0.000694467	0.000216041	3.53714e-05	2.61118e-05	2.49191e-05	4.27752e-05	3.22944e-05	5.08799e-05	1.66311e-05	3.20311e-05	1.33623e-05	2.82261e-05	4.2906e-05	7.64238e-05	6.3247e-05	4.31734e-05	5.64376e-05	2.05787e-05	1.74876e-05	1.09126e-05	6.96519e-05	2.96577e-05	2.93982e-05	3.53053e-05	3.54771e-05	3.42466e-05	3.36068e-05	5.75504e-05	6.67456e-05	4.39474e-05	1.83197e-05	4.66408e-05	2.22177e-05	3.86149e-05	2.63478e-05	1.11336e-05	2.45785e-05	4.27473e-05
6236				Penbutolol;Penbutolol	14.3218269561335;14.422096299664	MS1 mz matched	358.184	44.8935	5.92286e-05	0.000260557	0.000265177	0.000152348	0.000184328	0.000275062	3.90824e-05	1.92986e-05	3.60157e-05	9.23647e-05	0.000267384	1.52161e-05	3.47245e-05	2.1366e-05	8.46727e-05	0.00033907	0.000296825	0.000348085	0.000254299	0.00030957	0.000250252	2.68917e-05	1.6322e-05	1.84174e-05	7.79707e-05	2.81941e-05	2.49152e-05	3.81535e-05	3.15599e-05	3.07056e-05	5.68447e-05	4.48213e-05	0.000440904	0.00016891	0.00017787	2.56473e-05	3.02488e-05	0.000259467	1.76975e-05	8.32652e-05	0.000436097
6237				2',7-Dihydroxy-4'-methoxy-8-prenylflavan;5-Deoxymyricanone;2,2-Bis[4-(2,3-epoxypropoxy)phenyl]propane;2',4'-Dihydroxy-7-methoxy-8-prenylflavan;4',7-Dihydroxy-2'-methoxy-3'-prenylisoflavan;Bisphenol A diglycidyl ether;2,2-Bis(4-glycidyloxyphenyl)propane;16beta-Hydroxy-3,11-dioxopreg-4,17(20)-dien-21-oic acid, gamma-lactone	10.4086969613723;10.4086969613723;10.4086969613723;10.4086969613723;10.4086969613723;10.2890487773643;10.2890487773643	MS1 mz matched	358.205	252.018	4.80285e-05	6.17562e-05	4.31574e-05	5.65918e-05	5.23835e-05	6.06657e-05	7.67519e-05	6.865e-05	5.47165e-05	6.5196e-05	7.01438e-05	9.49785e-05	7.58801e-05	7.59389e-05	7.92353e-05	6.09753e-05	5.40479e-05	5.43047e-05	6.37038e-05	5.82579e-05	7.26205e-05	5.0233e-05	6.08305e-05	6.42873e-05	6.19928e-05	7.13164e-05	6.9091e-05	6.50497e-05	5.43389e-05	6.4949e-05	4.24798e-05	7.44481e-05	3.95402e-05	6.85051e-05	5.62433e-05	4.89395e-05	3.27474e-05	4.4066e-05	5.09126e-05	4.41664e-05	5.49618e-05
6240				Oxybutynin;Dihydroretrofractamide B;Oxybutynin;Songorine;Zongorine;pellonine	-1.10264973734628;-1.10264973734628;-1.11972553275543;-1.11972553275543	MS1 mz matched	358.237	25.7835	1.59392e-05	2.94043e-05	3.14031e-05	4.79827e-05	3.11823e-05	1.64509e-05	2.74136e-05	2.57233e-05	2.21899e-05	2.29444e-05	2.33111e-05	2.83206e-05	1.7252e-05	2.32001e-05	2.3021e-05	2.83354e-05	3.37495e-05	6.77949e-05	1.84505e-05	3.70826e-05	2.57645e-05	1.9429e-05	2.60474e-05	5.32002e-05	3.11103e-05	3.15913e-05	3.39656e-05	3.60715e-05	2.55214e-05	3.17874e-05	3.61971e-05	5.76553e-05	1.46008e-05	2.19772e-05	3.26076e-05	2.49586e-05	2.34525e-05	2.91902e-05	1.66372e-05	2.35596e-05	1.81605e-05
6248						Unmapped	358.821	315.641	1.93077e-05	5.5539e-05	5.18499e-05	6.86918e-05	4.88471e-05	4.00951e-05	5.4904e-05	4.75083e-05	6.43651e-05	5.17181e-05	0.000101088	5.80966e-05	8.62309e-05	5.35515e-05	7.47417e-05	3.90911e-05	9.75789e-05	7.50259e-05	3.98844e-05	6.28951e-05	6.77811e-05	5.52953e-05	5.1808e-05	4.21796e-05	5.4266e-05	7.36065e-05	7.38901e-05	5.42154e-05	0.000107023	7.71836e-05	4.34596e-05	7.18656e-05	4.57164e-05	2.52742e-05	4.65789e-05	4.09777e-05	0.000118286	4.3736e-05	9.25181e-05	7.38795e-05	5.26418e-05
6249						Unmapped	358.82	287.352	4.07318e-05	3.73312e-05	2.31977e-05	3.01552e-05	3.2854e-05	3.45209e-05	3.32442e-05	1.79205e-05	3.08257e-05	2.91278e-05	4.08889e-05	2.54998e-05	5.60961e-06	2.99006e-05	2.54747e-05	2.2302e-05	2.0413e-05	2.8788e-05	6.19319e-05	3.33587e-05	2.81717e-05	2.95416e-05	4.68327e-05	2.09549e-05	3.13752e-05	1.34463e-05	1.51225e-05	1.08055e-05	4.72975e-05	2.1668e-05	3.05944e-05	3.86812e-08	3.66114e-05	3.95455e-05	2.66975e-05	5.98791e-05	4.08661e-05	6.07254e-05	2.22097e-05	4.59201e-05	2.92947e-05
6252						Unmapped	358.889	363.048	4.43447e-05	0.000121441	0.000107455	4.79125e-05	8.02883e-05	6.40069e-05	5.84909e-05	6.94183e-05	5.73631e-05	6.23198e-05	6.89167e-05	6.49084e-05	7.31845e-05	6.21627e-05	6.72931e-05	7.56204e-05	0.000101676	6.8066e-05	0.000111568	8.92325e-05	9.4225e-05	6.29668e-05	0.000107077	7.75091e-05	8.54445e-05	9.29621e-05	8.51482e-05	8.42338e-05	0.000110979	9.33308e-05	8.92739e-05	0.000126575	6.07647e-05	5.64833e-05	8.32742e-05	0.000106812	0.000136997	4.48781e-05	0.000123993	0.00010317	5.94559e-05
6292	Cellobiose	0.9785	GUBGYTABKSRVRQ-QRZGKKJRSA-N			MS2 forward	360.148	399.45	6.10116e-05	6.63596e-05	6.38403e-05	6.32186e-05	6.36075e-05	6.71484e-05	7.13791e-05	8.33951e-05	7.8305e-05	7.50569e-05	6.39169e-05	6.44118e-05	8.35649e-05	7.28362e-05	7.11825e-05	6.6284e-05	5.89106e-05	8.09887e-05	7.45429e-05	7.01816e-05	7.34121e-05	7.1016e-05	6.44057e-05	8.60022e-05	7.3709e-05	8.36053e-05	8.86605e-05	9.25353e-05	7.12727e-05	8.40185e-05	5.75633e-05	0.000107379	6.66797e-05	6.60645e-05	7.44216e-05	7.94321e-05	6.12817e-05	7.1545e-05	8.13267e-05	7.33964e-05	7.8827e-05
6298				4,4'-Stilbenedicarboxamidine dihydrochloride;Stilbamidine dihydrochloride	24.018011729724101	MS1 mz matched	360.236	36.919	0.000166506	0.000244018	0.000233873	0.000238034	0.000220608	0.000206335	0.000172471	0.000153391	0.000160807	0.000173251	0.000205384	0.000168897	0.000199484	0.000162101	0.000183966	0.000244071	0.000279782	0.000276649	0.000251407	0.000262977	0.00019718	0.000151472	0.000128326	0.000149479	0.000156614	0.00015627	0.000173934	0.000177498	0.000165005	0.000168177	0.000256741	0.000220922	0.000271391	0.000352666	0.00027543	0.000117927	0.00013645	0.000208715	0.0001124	0.000143873	0.000224042
6316				Lepidimoic acid;Dinitramine	0.00993511134261992;3.41520617429303	MS1 mz matched	361.049	45.393	1.35898e-05	2.14001e-05	2.12272e-05	2.16507e-05	1.94669e-05	1.95818e-05	2.39965e-05	2.01781e-05	2.34036e-05	2.179e-05	2.05423e-05	2.22016e-05	2.87894e-05	1.96181e-05	2.27878e-05	2.38483e-05	2.10275e-05	2.20082e-05	1.79362e-05	2.12051e-05	2.90897e-05	1.98632e-05	2.03135e-05	2.28212e-05	2.30219e-05	2.10208e-05	2.26273e-05	3.37159e-05	1.80844e-05	2.38621e-05	1.95783e-05	1.95274e-05	2.29359e-05	1.84389e-05	2.01201e-05	2.65155e-05	2.67064e-05	2.21974e-05	2.43542e-05	2.49434e-05	2.14151e-05
6317				AICAR;1-(5'-Phosphoribosyl)-5-amino-4-imidazolecarboxamide;5'-Phosphoribosyl-5-amino-4-imidazolecarboxamide;5'-Phospho-ribosyl-5-amino-4-imidazole carboxamide;AICAR;5-Aminoimidazole-4-carboxamide ribotide;5-Phosphoribosyl-4-carbamoyl-5-aminoimidazole;5-Amino-1-(5-phospho-D-ribosyl)imidazole-4-carboxamide	0.739507680139525;0.591606056645805	MS1 mz matched	361.057	381.814	2.82379e-05	3.00882e-05	4.23297e-05	3.11825e-05	3.29595e-05	0.000118727	0.00012552	0.000152235	8.04963e-05	0.000119245	5.33003e-05	9.04973e-05	9.66952e-05	9.33041e-05	8.34492e-05	6.77186e-05	1.27539e-05	4.24395e-05	3.56327e-05	3.96362e-05	8.18941e-05	9.1642e-05	6.25828e-05	0.000103826	8.49861e-05	0.000103601	0.000125192	9.0057e-05	5.7198e-05	9.4012e-05	6.77604e-05	6.02997e-05	9.64213e-05	0.000122355	8.67091e-05	0.000123824	6.59016e-05	0.000103409	9.15256e-05	9.61651e-05	8.52532e-05
6340						Unmapped	362.098	300.584	0.000148771	0.000242781	0.000218166	0.000114976	0.000181174	0.000129301	7.48798e-05	0.000187629	6.34436e-05	0.000113813	0.000315278	4.4895e-05	0.000114638	5.71347e-05	0.000132986	0.000201896	0.000473193	0.000275082	0.000274102	0.000306068	0.000382505	5.07818e-05	7.31664e-05	6.96203e-05	0.000144018	5.22303e-05	9.87931e-05	5.6941e-05	8.87977e-05	7.41905e-05	0.000126337	0.000205834	0.000384334	0.00039196	0.000277116	9.94337e-05	9.05915e-05	0.000280468	9.05259e-05	0.000140255	0.000293736
6343						Unmapped	362.098	330.377	5.36033e-05	0.00013192	0.000142174	5.58972e-05	9.58986e-05	6.74892e-05	4.7949e-05	8.02862e-05	3.8195e-05	5.84798e-05	0.000148066	2.9879e-05	5.40908e-05	3.91004e-05	6.77841e-05	0.000115744	0.000288751	0.000154776	0.000124103	0.000170843	0.000228132	3.34713e-05	4.01266e-05	3.77122e-05	8.48606e-05	3.06561e-05	5.86253e-05	3.80654e-05	4.05738e-05	4.19801e-05	7.54282e-05	9.17127e-05	0.00021241	0.000139465	0.000129754	4.54172e-05	5.20583e-05	0.0001279	5.59362e-05	7.03279e-05	0.000152373
6369						Unmapped	363.015	408.618	0.00237997	0.00216712	0.00303675	0.00257537	0.0025398	0.00268062	0.00303401	0.00276273	0.00269027	0.00279191	0.00225721	0.0027272	0.00286325	0.00303463	0.00272057	0.00305361	0.00251646	0.0027448	0.00278317	0.00277451	0.00278908	0.00285762	0.00247546	0.00318548	0.00282691	0.00337324	0.00314108	0.00296135	0.00212012	0.00289895	0.00263131	0.00381353	0.00286341	0.0027057	0.00300349	0.00305337	0.00244393	0.0030605	0.00267803	0.00280896	0.00320668
6409				Adrenosterone;4-Methoxyestrone;2-Hydroxy-3-methoxyestrone;19-Oxoandrost-4-ene-3,17-dione;Testolactone;Ginsenoyne F;2-Methoxyestrone;Sageone;Testolactone;Adrenosterone;19-Oxoandrost-4-ene-3,17-dione;19-Oxoandrostenedione;2-Methoxyestrone;11alpha-Hydroxyandrosta-1,4-diene-3,17-dione;9alpha-Hydroxyandrosta-1,4-diene-3,17-dione;14-Hydroxyandrosta-1,4-diene-3,17-dione;9beta,11beta-Epoxyandrost-4-ene-3…	-11.8085416663317;-11.8085416663317;-11.8085416663317;-11.8085416663317;-11.8085416663317;-11.8085416663317;-11.8085416663317;-11.8085416663317;-11.6599621885113;-11.6599621885113;-11.6599621885113;-11.6599621885113;-11.6599621885113;-11.6599621885113;-11	MS1 mz matched	364.187	32.578	4.20619e-05	5.2515e-05	7.99741e-05	6.65423e-05	6.02733e-05	4.17522e-05	2.73773e-05	2.87235e-05	3.05811e-05	3.21085e-05	4.20421e-05	3.62871e-05	3.21125e-05	2.58189e-05	3.40651e-05	6.9149e-05	7.20315e-05	9.6555e-05	5.6924e-05	7.36649e-05	4.50403e-05	3.45255e-05	2.50516e-05	4.47248e-05	3.73355e-05	3.63999e-05	3.48397e-05	3.95158e-05	3.32281e-05	3.59958e-05	7.8921e-05	5.37734e-05	7.44969e-05	5.21737e-05	6.48413e-05	2.45797e-05	3.34495e-05	3.32975e-05	3.66293e-05	3.1989e-05	3.27915e-05
6413				Flufecet	23.1984377860501	MS1 mz matched	364.339	24.754	3.78823e-05	8.56325e-05	8.76686e-05	9.26404e-05	7.59559e-05	6.96997e-05	3.73722e-05	5.1003e-05	8.29984e-05	6.02683e-05	6.07139e-05	4.7085e-05	9.60959e-05	3.74621e-05	6.03392e-05	0.000139476	8.81849e-05	0.000165044	4.99051e-05	0.000110653	7.20912e-05	4.36708e-05	7.95404e-05	8.8294e-05	7.08991e-05	7.22929e-05	7.69954e-05	5.78803e-05	4.91588e-05	6.40819e-05	8.32063e-05	0.000105858	8.83539e-05	6.42025e-05	8.54053e-05	7.8118e-05	9.05911e-05	3.89814e-05	3.67647e-05	6.11138e-05	0.000106435
6436				Maltulose;Isomaltose;Inulobiose;Galactinol;Sucrose;D-Maltose;Epimelibiose;Kojibiose;Glucinol;Trehalose;Sakebiose;Mannobiose;3-b-Galactopyranosyl glucose;Trehalulose;Allolactose;Turanose;beta-Lactose;Galabiose;Cellobiose;Lactulose;DEAE-cellulose;Melibiose;Neotrehalose;Glucose-1,3-mannose oligosaccharide;Fagopyritol A1;Alpha-Lactose;Sucrose;Cane sugar;Saccharose;1-alpha-D-Glucopyranosyl-2-beta-D-fr…	-3.54119436404083;-3.54119436404083;-3.54119436404083;-3.54119436404083;-3.54119436404083;-3.54119436404083;-3.54119436404083;-3.54119436404083;-3.54119436404083;-3.54119436404083;-3.54119436404083;-3.54119436404083;-3.54119436404083;-3.54119436404083;-3.	MS1 mz matched	365.103	399.038	9.03706e-05	6.51789e-05	9.8211e-05	7.98121e-05	8.33932e-05	9.44666e-05	0.000114251	0.000133392	7.35939e-05	0.000103926	5.7141e-05	8.14624e-05	7.52814e-05	0.000111761	8.14113e-05	0.000116016	4.62672e-05	8.25042e-05	8.10148e-05	8.14506e-05	7.78646e-05	0.000112506	7.20981e-05	0.000116883	9.48379e-05	0.000128727	0.000135491	0.000161017	6.71585e-05	0.000123098	8.6371e-05	0.000101313	0.000104033	0.000123538	0.000103814	0.000125271	5.05742e-05	8.88046e-05	8.75181e-05	8.80419e-05	0.000100529
6475						Unmapped	366.908	409.032	7.42848e-05	0.000106439	4.02408e-05	6.47194e-05	7.14211e-05	4.58655e-05	4.16763e-05	5.44454e-05	9.69244e-05	5.97279e-05	9.30279e-05	7.94853e-05	7.89856e-05	6.20121e-05	7.83777e-05	3.38168e-05	0.000118185	6.27563e-05	0.000107399	8.05391e-05	9.87627e-05	3.87849e-05	9.71631e-05	4.0301e-05	6.87529e-05	5.69916e-05	5.37506e-05	4.32067e-05	0.000108009	6.54896e-05	4.16869e-05	9.35885e-05	4.98957e-05	6.6135e-05	6.28265e-05	5.34635e-05	0.000130995	0.00011478	0.000200916	0.000125039	7.1111e-05
6496						Unmapped	367.968	408.926	0.000272427	0.00027582	0.000277507	0.000250032	0.000268947	0.000275872	0.000288796	0.000274517	0.000260499	0.000274921	0.000285224	0.000234327	0.000248361	0.000289533	0.000264361	0.000289122	0.000228091	0.000274298	0.000331351	0.000280716	0.000245576	0.000274823	0.000267541	0.000289911	0.000269463	0.000279608	0.000249231	0.000234565	0.000277352	0.000260189	0.000258939	0.000264887	0.000272105	0.000280997	0.000269232	0.000324988	0.000260393	0.000305874	0.000277641	0.000292224	0.000286629
6526						Unmapped	369.168	36.2605	5.70726e-05	0.000133051	0.000140598	0.000121765	0.000113122	0.000362879	0.000254624	0.000295247	0.00032718	0.000309983	0.000225956	0.000244292	0.000487267	0.000337476	0.000323748	0.000153826	0.000212406	0.000151594	6.08453e-05	0.000144668	0.000189207	0.00027421	0.000197408	0.000322403	0.000245807	0.00034453	0.000283339	0.000386457	0.000322873	0.0003343	0.000172693	0.000151726	0.000141046	0.000107192	0.000143164	0.000171938	0.000257358	0.000187243	0.000167375	0.000195978	0.000188553
6540						Unmapped	369.901	343.434	0.000170102	0.000242384	0.000249019	0.000185343	0.000211712	0.000229947	0.000212332	0.000238114	0.000199883	0.000220069	0.000225572	0.000203625	0.000357136	0.000244514	0.000257712	0.000235488	0.00020994	0.000247233	0.000244703	0.000234341	0.000322338	0.000240752	0.000237685	0.000256856	0.000264407	0.000282156	0.000333168	0.000370608	0.000227442	0.000303343	0.000210751	0.00040953	0.00023672	0.000220821	0.000269456	0.000263065	0.000249118	0.000219629	0.000248636	0.000245112	0.000228186
6579	Orotidine 5'-phosphate	0.874	KYOBSHFOBAOFBF-XVFCMESISA-N			MS2 forward	371.099	31.13	5.5289e-05	9.34424e-05	0.000115541	0.000179462	0.000110934	0.000124553	0.000225667	0.000108807	7.94793e-05	0.000134627	0.00014349	0.000294832	0.000233934	7.62517e-05	0.000187127	0.000149734	0.00019247	0.000153157	0.000180279	0.00016891	0.000183528	0.000126418	0.000164077	0.000124855	0.00014972	9.98785e-05	0.000340638	0.000148389	0.000258074	0.000211745	7.97709e-05	0.000247241	8.91636e-05	5.91446e-05	0.00011883	8.40279e-05	0.000180305	6.74272e-05	8.72525e-05	0.000104753	0.000111126
6585				Spiromesifen	9.7240950109067104	MS1 mz matched	371.226	93.0535	8.41671e-05	0.000207172	0.000105	0.000444833	0.000210293	8.30345e-05	7.34623e-05	7.59458e-05	7.95194e-05	7.79905e-05	6.04778e-05	0.000254543	6.5969e-05	6.53331e-05	0.000111581	7.71259e-05	0.000239298	0.000195777	0.000137831	0.000162508	7.2423e-05	7.34663e-05	4.60873e-05	9.16574e-05	7.09085e-05	6.17753e-05	9.76047e-05	8.44798e-05	5.62798e-05	7.50349e-05	8.5552e-05	9.43195e-05	6.17397e-05	7.18643e-05	7.83689e-05	6.08771e-05	6.12691e-05	7.43504e-05	6.91521e-05	6.64122e-05	8.242e-05
6586				Spiromesifen	9.7240950109067104	MS1 mz matched	371.226	76.5	7.08249e-05	0.000197192	9.68455e-05	0.000489918	0.000213695	7.2404e-05	7.40656e-05	6.80801e-05	7.15778e-05	7.15319e-05	7.10801e-05	0.000271716	6.8863e-05	6.78549e-05	0.000119878	7.53534e-05	0.000220127	0.000162477	0.000152552	0.000152627	8.34412e-05	7.26414e-05	4.59277e-05	8.91104e-05	7.27802e-05	5.982e-05	9.80328e-05	7.36252e-05	5.72566e-05	7.21837e-05	8.40327e-05	0.000107406	6.20372e-05	8.90242e-05	8.5625e-05	5.41303e-05	6.52513e-05	7.50223e-05	8.6085e-05	7.01222e-05	8.51815e-05
6612						Unmapped	372.183	334.683	1.8077e-06	8.85942e-06	1.7691e-05	1.03489e-05	9.67677e-06	7.61337e-06	1.34675e-05	1.48014e-05	1.3509e-05	1.23478e-05	1.22807e-05	3.40495e-05	2.65742e-05	1.91843e-05	2.30222e-05	1.27613e-05	1.25817e-05	1.11587e-05	2.99578e-06	9.87438e-06	1.51137e-05	9.81819e-06	9.75652e-06	1.5283e-05	1.24928e-05	1.86069e-05	1.41687e-05	1.88362e-05	7.87536e-06	1.48718e-05	1.07461e-05	4.69113e-05	7.17155e-06	1.14238e-06	1.64928e-05	6.69141e-06	7.45102e-06	3.8991e-06	5.57738e-06	5.90473e-06	1.51703e-05
6614						Unmapped	372.201	44.691	0.000602891	5.76596e-05	0.000682322	0.000974063	0.000579234	3.89406e-05	1.28856e-05	2.83463e-05	3.44181e-05	2.86477e-05	5.09084e-05	3.88478e-05	4.78676e-05	3.37471e-05	4.28427e-05	0.000548633	0.000434236	5.30381e-05	0.000220269	0.000314044	0.000136689	2.16411e-05	2.36032e-05	3.45622e-05	5.41238e-05	3.13991e-05	4.07745e-05	4.35854e-05	1.67469e-05	3.31265e-05	0.000107906	4.10949e-05	0.000397513	6.8874e-05	0.000153847	2.06242e-05	2.12407e-05	2.12753e-05	2.37741e-05	2.17286e-05	2.62672e-05
6623						Unmapped	372.257	85.5415	9.0868e-05	0.000190626	9.13439e-05	0.000396679	0.000192379	0.000113108	0.000100435	7.38291e-05	9.82873e-05	9.64148e-05	0.000108646	0.000241237	7.27566e-05	0.000104355	0.000131749	0.000103426	0.000213154	0.000166379	0.000115506	0.000149616	0.000114472	7.10739e-05	9.11619e-05	0.000104183	9.52227e-05	8.519e-05	0.000133711	0.000124937	9.39919e-05	0.000109458	0.000116973	0.000154412	9.91496e-05	9.17711e-05	0.000115576	7.73745e-05	7.44282e-05	0.000102949	0.000112382	9.17834e-05	0.000106644
6639						Unmapped	372.916	409.864	2.82699e-05	3.58156e-05	3.5545e-05	3.80899e-05	3.44301e-05	3.32184e-05	3.60379e-05	4.07741e-05	3.56254e-05	3.6414e-05	3.29661e-05	2.81812e-05	4.27357e-05	3.04124e-05	3.35739e-05	3.59156e-05	3.051e-05	3.4961e-05	3.78517e-05	3.48096e-05	2.02052e-05	3.60549e-05	1.96179e-05	3.64392e-05	2.80793e-05	3.17377e-05	3.07428e-05	2.7506e-05	2.84137e-05	2.96001e-05	3.1382e-05	2.33503e-05	2.80788e-05	3.64186e-05	2.98074e-05	3.67788e-05	4.17849e-05	4.36609e-05	2.87999e-05	3.77561e-05	3.45267e-05
6668				Heteratisine	-9.9684103631271004	MS1 mz matched	374.216	34.918	2.24988e-05	3.56095e-05	5.00473e-05	6.17316e-05	4.24718e-05	5.32044e-05	1.57811e-05	2.65799e-05	8.91125e-06	2.61192e-05	4.60119e-05	2.33442e-05	2.91337e-05	2.60812e-05	3.11428e-05	4.16706e-05	8.18306e-05	6.14467e-05	4.63116e-05	5.78149e-05	5.28945e-05	9.72033e-06	6.12302e-06	1.08492e-05	1.98968e-05	2.91597e-05	1.33756e-05	3.30687e-05	1.0845e-05	2.16122e-05	2.78746e-05	2.93332e-05	4.65737e-05	4.49665e-05	3.7187e-05	1.87717e-05	2.21615e-05	4.54364e-05	8.5608e-06	2.37326e-05	5.56501e-05
6672				Deferasirox;Violaceinic acid	-1.73022660333383;-1.73022660333383	MS1 mz matched	374.361	48.1275	4.55232e-06	9.82883e-06	1.37563e-05	1.17929e-05	9.98259e-06	1.82836e-05	1.16924e-05	1.6405e-05	1.84668e-05	1.62119e-05	1.09723e-05	1.467e-05	1.81284e-05	1.22552e-05	1.40064e-05	1.32848e-05	2.01782e-05	1.58486e-05	4.77942e-06	1.35227e-05	1.0496e-05	1.60674e-05	6.13929e-06	2.72049e-05	1.49769e-05	1.53278e-05	1.31685e-05	2.20971e-05	7.88221e-06	1.46189e-05	1.40264e-05	1.6996e-05	8.16482e-06	4.14359e-06	1.08327e-05	1.09196e-05	1.11694e-05	1.15928e-05	8.98099e-06	1.06657e-05	8.49286e-06
6687				Deoxyribose triphosphate	0.26741049563438402	MS1 mz matched	374.961	350.944	0.0141806	0.00162512	0.0211516	0.0129335	0.0124727	0.0111799	0.0141292	0.021729	0.0218604	0.0172246	0.0220519	0.021376	0.0207075	0.0115776	0.0189282	0.0205898	0.0190189	0.0218848	0.017205	0.0196746	0.0214975	0.0224329	0.0240062	0.022353	0.0225724	0.0204853	0.0219168	0.0210217	0.0132797	0.0191759	0.0211822	0.0210191	0.0113164	0.0096833	0.0158002	0.0147685	0.0223268	0.0160644	0.0226803	0.01896	0.0222207
6711						Unmapped	376.231	46.6145	8.55787e-05	0.000124362	8.35846e-05	9.50501e-05	9.71438e-05	0.000110528	0.000241963	0.000198044	0.000164897	0.000178858	9.20362e-05	0.00014507	0.000204997	0.000128169	0.000142568	0.000139493	0.000160774	0.00013623	0.000151945	0.00014711	0.00012163	0.000190728	0.000136581	0.000125385	0.000143581	0.000134096	0.000157247	0.000162569	0.000149333	0.000150811	0.000171116	0.000140235	0.000134787	0.000600028	0.000261542	8.4589e-05	9.06837e-05	0.000161011	0.000135627	0.000117978	0.000154471
6718						Unmapped	376.786	315.924	2.18237e-05	6.11801e-05	0.00016027	7.16035e-05	7.87194e-05	7.52446e-05	0.000102183	0.000149705	8.43231e-05	0.000102864	7.71597e-05	0.000220508	0.000193286	0.000119288	0.00015256	0.000104641	8.02815e-05	9.22485e-05	2.85422e-05	7.64284e-05	0.000124683	0.000112777	7.81371e-05	0.000127647	0.000110811	0.000137193	0.000132098	0.000144807	5.68079e-05	0.000117727	7.97944e-05	0.000138526	7.36651e-05	3.39946e-05	8.1495e-05	6.11936e-05	5.94307e-05	4.97302e-05	0.000141789	7.80359e-05	0.000107667
6719						Unmapped	376.786	287.887	5.03105e-05	8.04888e-05	6.31914e-05	7.75671e-05	6.78895e-05	9.76642e-05	9.21611e-05	7.19964e-05	7.55341e-05	8.4339e-05	9.98359e-05	6.54588e-05	1.33385e-05	9.70453e-05	6.89196e-05	8.305e-05	2.6114e-05	7.11966e-05	6.29527e-05	6.08283e-05	6.38894e-05	8.68997e-05	0.000101261	8.74661e-05	8.4879e-05	2.85012e-05	3.61333e-05	3.15529e-05	8.53531e-05	4.53851e-05	9.02458e-05	3.86812e-08	9.12719e-05	4.56457e-05	5.68005e-05	0.000112155	6.34382e-05	0.000108728	6.25169e-05	8.67095e-05	9.3065e-05
6787				Pyrimidifen	10.055352066866	MS1 mz matched	378.919	342.247	0.000196884	0.000230491	0.000208813	0.000200689	0.000209219	0.000220658	0.000216398	0.000221754	0.000210907	0.00021743	0.000229728	0.000243287	0.000289221	0.000257019	0.000254814	0.000213768	0.000208955	0.000241337	0.000279647	0.000235927	0.000230628	0.000215589	0.000244253	0.000255293	0.000236441	0.000250013	0.00023069	0.000259677	0.000237451	0.000244458	0.000221913	0.000409939	0.000224634	0.000227008	0.000270873	0.000264539	0.00022126	0.000265124	0.000241332	0.000248064	0.000227927
6788				Pyrimidifen	10.055352066866	MS1 mz matched	378.919	360.164	7.66424e-05	0.000135732	0.000122537	0.000115669	0.000112645	0.000140803	0.000134078	0.000129359	0.00012072	0.00013124	0.000134762	0.00013146	4.2253e-05	0.00013071	0.000109796	0.00011152	0.000137579	0.000142287	0.000102159	0.000123387	0.000136165	0.000139256	0.0001461	0.000132537	0.000138515	0.000125963	0.000153235	0.000144345	0.000135879	0.000139856	0.000147198	0.000189344	0.00013558	8.88676e-05	0.000140247	0.0001252	0.000136252	0.000126016	0.00013499	0.000130614	0.000140515
6798						Unmapped	379.071	147.864	0.00101644	0.00115443	0.00153537	0.00121437	0.00123015	0.00130891	0.000311491	0.000250543	0.000266392	0.000534335	0.00150648	0.000115885	0.000243248	0.000120782	0.0004966	0.000920214	0.00106857	0.00175263	0.00181418	0.0013889	0.0018662	0.000228794	0.000247678	0.000174682	0.000629339	0.00018029	0.000210471	0.000205842	0.000209548	0.000201538	0.000585636	0.000196178	0.00195912	0.000928354	0.000917322	0.000133492	0.000141117	0.00226205	0.000173286	0.000677486	0.00158723
6838						Unmapped	380.873	363.055	0.000281664	0.000417325	0.000471932	0.000381526	0.000388111	0.000471658	0.000475728	0.00049008	0.000383953	0.000455355	0.000421791	0.000462501	0.000536989	0.000471097	0.000473095	0.0005081	0.000419128	0.000515133	0.000299689	0.000435513	0.000483233	0.000453926	0.000458374	0.000529956	0.000481372	0.000540717	0.000525618	0.000738803	0.000405325	0.000552616	0.0004452	0.000627588	0.000422351	0.000282376	0.000444379	0.000506752	0.000398198	0.000403998	0.000421522	0.000432618	0.00048205
6901				AICAR;1-(5'-Phosphoribosyl)-5-amino-4-imidazolecarboxamide;5'-Phosphoribosyl-5-amino-4-imidazolecarboxamide;5'-Phospho-ribosyl-5-amino-4-imidazole carboxamide;AICAR;5-Aminoimidazole-4-carboxamide ribotide;5-Phosphoribosyl-4-carbamoyl-5-aminoimidazole;5-Amino-1-(5-phospho-D-ribosyl)imidazole-4-carboxamide	0.739507680139525;0.591606056645805	MS1 mz matched	383.039	381.801	2.42826e-05	2.76583e-05	3.96561e-05	2.9836e-05	3.03583e-05	9.60434e-05	0.000108118	0.000132427	6.05576e-05	9.92866e-05	4.49343e-05	7.892e-05	7.09213e-05	7.646e-05	6.78089e-05	6.68661e-05	1.81393e-05	4.5384e-05	2.95786e-05	3.9992e-05	5.88791e-05	8.22626e-05	5.34369e-05	9.76927e-05	7.30678e-05	9.33208e-05	0.000102098	9.58335e-05	4.8307e-05	8.48899e-05	6.26001e-05	4.95276e-05	7.8723e-05	9.66165e-05	7.18668e-05	9.263e-05	5.00086e-05	8.11512e-05	7.13693e-05	7.37898e-05	7.71722e-05
6906				7-Hydroxy-2-methyl-4-oxo-4H-1-benzopyran-5-carboxylic acid 7-glucoside;Cibarian;beta-D-Glucopyranose, 1,6-bis(3-nitropropanoate);Cororian;alpha-D-Glucopyranose, 2,6-bis(3-nitropropanoate)	2.62555944519757;13.0860591594443;13.0860591594443	MS1 mz matched	383.102	293.504	0.000791873	0.000634956	0.000336469	0.000449795	0.000553273	0.000440453	0.000584681	0.000195335	0.000642423	0.000465723	0.000524906	0.000297882	0.000927007	0.000480518	0.000557578	0.000419566	0.000709724	0.000360789	0.00114407	0.000658538	0.000275077	0.00038755	0.00059146	0.000243761	0.000374462	0.000938466	0.000689877	0.000640705	0.000741078	0.000752532	0.000478042	0.00171516	0.000527043	0.000658028	0.000844568	0.000636892	0.000960928	0.000748429	0.000676963	0.000755803	0.00042937
6907	sn-Glycerol 1-phosphate	0.981	AWUCVROLDVIAJX-VKHMYHEASA-N			MS2 reverse	383.101	260.041	0.00011938	7.25609e-05	6.14209e-05	6.08617e-05	7.8556e-05	8.32075e-05	9.93894e-05	8.99796e-05	8.98698e-05	9.06116e-05	8.35123e-05	7.98225e-05	6.08663e-05	9.25421e-05	7.91858e-05	8.85274e-05	5.77099e-05	6.96094e-05	0.000119166	8.37532e-05	6.18581e-05	8.78395e-05	0.000106477	9.77888e-05	8.84909e-05	7.93681e-05	8.30386e-05	8.07185e-05	9.48607e-05	8.44965e-05	8.10767e-05	6.78192e-05	8.26393e-05	0.000112318	8.59633e-05	0.00011632	6.90336e-05	0.000100165	7.4888e-05	9.01017e-05	7.33318e-05
6975				2,3-Butanediol apiosylglucoside;Schizandrin C;Wuweizisu C	-1.19896972411007;14.0596052709967	MS1 mz matched	385.163	35.724	9.61278e-06	2.10054e-05	1.82147e-05	2.1095e-05	1.7482e-05	4.46236e-05	3.03251e-05	3.90684e-05	4.05869e-05	3.8651e-05	2.65177e-05	3.79051e-05	5.96612e-05	4.19106e-05	4.14987e-05	3.43077e-05	3.32518e-05	2.06946e-05	1.66027e-05	2.62142e-05	2.56899e-05	3.07153e-05	2.42064e-05	4.18871e-05	3.06247e-05	4.35523e-05	4.76606e-05	5.13477e-05	4.65703e-05	4.72827e-05	2.98349e-05	2.41961e-05	1.93917e-05	1.09909e-05	2.11034e-05	2.368e-05	4.26994e-05	2.43345e-05	2.39863e-05	2.8675e-05	2.52243e-05
6983				MG(0:0/20:1(11Z)/0:0);Tetrahydropersin;MG(20:1(11Z)/0:0/0:0);Hyoscyamine methylbromide;Atropine methobromide;Atropine methylbromide	-22.3090436573835;-22.3090436573835;-22.3090436573835;19.4791728194286	MS1 mz matched	385.315	114.686	0.000117689	0.000167893	0.000115941	0.000207143	0.000152166	0.000104627	0.000137556	0.000121373	0.000205835	0.000142348	0.000160154	0.000124583	0.00023269	0.000112693	0.00015753	0.000184464	0.00017036	0.000196912	9.8739e-05	0.000162619	0.000134083	0.000116673	0.000171539	0.000227916	0.000162553	0.000215231	0.000110478	0.000212591	0.000192289	0.000182647	0.000153925	9.13836e-05	0.000165255	0.000188237	0.0001497	0.00017524	0.000208344	0.000185735	0.000110117	0.000169859	0.00016184
6988						Unmapped	385.969	36.277	2.46129e-05	3.17664e-05	3.53968e-05	4.17775e-05	3.33884e-05	0.000115071	6.48157e-05	7.53045e-05	7.36469e-05	8.22096e-05	5.73282e-05	7.54553e-05	0.000118856	7.79364e-05	8.23939e-05	3.85216e-05	5.77746e-05	3.90426e-05	1.59734e-05	3.78281e-05	4.69942e-05	7.26181e-05	4.95468e-05	8.87179e-05	6.44693e-05	0.00010115	7.91094e-05	0.000118721	8.77192e-05	9.6675e-05	6.24497e-05	3.35445e-05	3.31334e-05	3.04595e-05	3.98968e-05	5.09906e-05	6.56905e-05	5.14076e-05	5.05529e-05	5.46604e-05	4.95705e-05
6998				3-O-Caffeoyl-1-O-methylquinic acid;3-O-Feruloylquinic acid;3-O-Caffeoyl-4-O-methylquinic acid;5-O-Feruloylquinic acid;O-Feruloylquite;3-O-Feruloylquinic acid	-1.98907539474067;-1.98907539474067;-1.98907539474067;-1.90160188224579	MS1 mz matched	386.145	296.555	0.000133153	0.000112186	9.80724e-05	9.43744e-05	0.000109446	0.000101388	0.000113913	0.000128305	8.814e-05	0.000107936	0.000105938	8.91032e-05	9.29401e-05	9.97189e-05	9.6925e-05	9.9394e-05	0.000129495	9.89534e-05	0.000127941	0.000113946	0.000136328	0.000108887	0.000123427	0.000109024	0.000119416	8.74482e-05	0.000161627	0.000159027	0.000110664	0.000129692	9.49396e-05	0.000257142	0.000107643	0.000158026	0.000154438	0.000135109	8.55067e-05	0.000130484	0.000106923	0.000114506	0.000105428
7000				PC-M6;Terpendole B;beta-PC-M6;beta-10-Hydroxy-12-demethyl-11,12-dehydropaspaline;alpha-PC-M6;alpha-10-Hydroxy-12-demethyl-11,12-dehydropaspaline	-13.5165387242767;-13.5307814597128;-13.5307814597128;-13.5307814597128	MS1 mz matched	386.236	252.358	1.546e-05	2.17513e-05	1.42642e-05	2.49176e-05	1.90983e-05	2.28534e-05	1.89712e-05	2.15845e-05	1.9696e-05	2.07763e-05	2.66528e-05	3.61563e-05	2.69006e-05	2.49003e-05	2.86525e-05	2.39425e-05	1.93395e-05	1.97966e-05	1.87839e-05	2.04656e-05	1.74147e-05	1.76634e-05	1.78538e-05	2.56775e-05	1.96523e-05	2.37853e-05	2.93172e-05	2.39838e-05	1.66845e-05	2.34427e-05	1.54433e-05	1.77873e-05	1.29886e-05	2.07381e-05	1.67393e-05	1.66147e-05	9.86794e-06	1.65585e-05	1.77763e-05	1.52043e-05	1.96722e-05
7021				Porson;Gingerenone B;Isogingerenone B;Burseran;(+)-Burseran;(+)-Eudesmin;Pinoresinol dimethyl ether	0.158996122864972;0.158996122864972;0.158996122864972;0.258951366019982;0.258951366019982	MS1 mz matched	387.18	36.282	0.00378666	0.00852419	0.0107187	0.00819378	0.00780583	0.0285876	0.0150879	0.0152665	0.0204439	0.0198464	0.0163708	0.0192138	0.0240371	0.0203014	0.0199808	0.0125895	0.0142362	0.0108539	0.00411403	0.0104484	0.0126795	0.0157951	0.0146967	0.018244	0.0153538	0.0211364	0.0178024	0.0295408	0.0168586	0.0213345	0.0138727	0.0081398	0.00879458	0.00743315	0.00956007	0.00938931	0.0170524	0.0126167	0.0107677	0.0124565	0.0107233
7040				Spiromesifen	9.7240950109067104	MS1 mz matched	388.252	93.165	0.00032788	0.00086144	0.000394376	0.00201962	0.00090083	0.000308887	0.000301689	0.000266238	0.000306506	0.00029583	0.000248284	0.001054	0.000262306	0.000258972	0.000455891	0.000306537	0.00103528	0.000785651	0.000554213	0.000670421	0.000224366	0.000281817	0.000191499	0.000365886	0.000265892	0.000231258	0.000383741	0.000294773	0.000213639	0.000280853	0.000328551	0.000299429	0.000248625	0.000282914	0.00028988	0.00022372	0.000244694	0.000283112	0.000273	0.000256132	0.000307769
7041				Spiromesifen	9.7240950109067104	MS1 mz matched	388.252	76.571	0.000296879	0.000829275	0.000429173	0.00218035	0.00093392	0.000278655	0.000300058	0.000272611	0.000297638	0.000287241	0.000262914	0.00112279	0.000244563	0.000262181	0.000473112	0.000311047	0.000885978	0.000721629	0.000649979	0.000642158	0.000319084	0.000272938	0.000168872	0.000308407	0.000267325	0.000227361	0.000391995	0.000280821	0.00023981	0.000284997	0.000326676	0.000417809	0.000242636	0.000362345	0.000337366	0.000218729	0.000231058	0.000288045	0.000330572	0.000267101	0.000333198
7077				N-Acetylneuraminate 9-phosphate;N-Acetylneuraminic acid 9-phosphate;N-Acetylneuramite 9-phosphate	-7.63725504806708;-7.63725504806708;-7.63725504806708	MS1 mz matched	390.247	44.023	5.27896e-05	7.6673e-05	8.31398e-05	7.16398e-05	7.10606e-05	8.28123e-05	8.54002e-05	6.29587e-05	7.55042e-05	7.66688e-05	7.36861e-05	8.95416e-05	7.88572e-05	8.02209e-05	8.05764e-05	5.76528e-05	8.79533e-05	8.61036e-05	8.27703e-05	7.862e-05	6.15212e-05	8.05045e-05	5.54291e-05	6.7201e-05	6.61639e-05	6.97246e-05	8.06504e-05	9.46456e-05	8.348e-05	8.21251e-05	8.93057e-05	5.5903e-05	5.98956e-05	0.000191366	9.91175e-05	5.66285e-05	6.2452e-05	7.39608e-05	6.75842e-05	6.51564e-05	8.37167e-05
7138				Proacaciberin	-0.907835646292661	MS1 mz matched	392.37	24.2585	2.33113e-05	4.01757e-05	4.13298e-05	4.4392e-05	3.73022e-05	4.05157e-05	3.52927e-05	7.24812e-05	6.1576e-05	5.24664e-05	2.72438e-05	4.02755e-05	4.46744e-05	3.05141e-05	3.5677e-05	3.81585e-05	4.66459e-05	0.000110096	6.36861e-05	6.46467e-05	4.27765e-05	3.48622e-05	5.6767e-05	4.57663e-05	4.5043e-05	6.12255e-05	9.54425e-05	7.15147e-05	3.3695e-05	6.54694e-05	4.18141e-05	0.000118705	3.41691e-05	2.78644e-05	5.56381e-05	2.07511e-05	3.61947e-05	3.75524e-05	3.47411e-05	3.23098e-05	3.73396e-05
7147						Unmapped	392.748	146.65	2.19607e-05	0.000101997	2.43936e-05	0.000254871	0.000100806	1.09284e-05	1.1884e-05	1.1832e-05	1.03643e-05	1.12522e-05	1.39049e-05	2.62417e-05	1.19565e-05	1.08161e-05	1.57298e-05	1.79641e-05	3.15122e-05	3.21415e-05	2.03314e-05	2.54873e-05	1.21873e-05	1.42719e-05	7.75114e-06	1.1987e-05	1.15493e-05	1.24705e-05	1.45994e-05	1.34934e-05	9.64028e-06	1.25509e-05	1.63161e-05	2.76484e-05	8.7067e-06	1.19935e-05	1.61662e-05	8.19437e-06	1.03295e-05	7.21748e-06	1.10608e-05	9.20053e-06	1.50433e-05
7153						Unmapped	392.958	340.218	5.70146e-05	8.41712e-05	4.20412e-05	6.47275e-05	6.19886e-05	5.01335e-05	5.56638e-05	3.17736e-05	7.52971e-05	5.3217e-05	7.65819e-05	4.81183e-05	7.7585e-05	4.04169e-05	6.06755e-05	3.86636e-05	9.34428e-05	6.20556e-05	0.000106349	7.51278e-05	5.67878e-05	4.9309e-05	7.37606e-05	5.41779e-05	5.85088e-05	4.63817e-05	5.23794e-05	3.04939e-05	9.55121e-05	5.61918e-05	5.3832e-05	0.000160038	5.83676e-05	3.86302e-05	7.77169e-05	6.58568e-05	0.000122653	8.80869e-05	5.51146e-05	8.29278e-05	6.69324e-05
7154						Unmapped	392.958	363.05	5.1071e-05	8.58554e-05	5.53971e-05	4.78615e-05	6.00462e-05	4.59799e-05	6.00808e-05	5.09778e-05	8.65966e-05	6.09088e-05	8.71108e-05	1.13065e-05	0.000148093	5.63467e-05	7.57142e-05	4.64899e-05	0.00011692	7.08378e-05	7.59808e-05	7.75571e-05	6.82593e-05	6.32151e-05	9.17288e-05	4.98265e-05	6.82574e-05	6.1847e-05	6.69574e-05	5.02592e-05	9.91529e-05	6.95541e-05	6.23134e-05	7.86994e-05	4.97754e-05	3.88008e-05	5.73973e-05	6.48404e-05	0.000128431	6.09401e-05	6.16609e-05	7.89681e-05	0.000132053
7232				Caffeoyl C1-glucuronide;Caffeic acid 4-O-glucuronide;Caffeic acid 3-O-glucuronide;5-Amino-6-(5'-phospho-D-ribitylamino)uracil;5-Amino-2,6-dioxy-4-(5'-phospho-D-ribitylamino)pyrimidine;5-Amino-6-(5-phospho-D-ribitylamino)uracil	13.0683382365369;13.0683382365369;13.0683382365369;16.007939938182	MS1 mz matched	395.048	147.312	0.00012968	0.000146355	0.000202589	0.000190762	0.000167347	0.000173977	6.26497e-05	6.57064e-05	5.3686e-05	8.90049e-05	0.000221893	6.48551e-05	7.32235e-05	6.38158e-05	0.000105947	0.000123659	0.000233999	0.000200711	0.000217095	0.000193866	0.000196375	5.81293e-05	5.7001e-05	4.15543e-05	8.8265e-05	7.62747e-05	6.9563e-05	5.08258e-05	5.44364e-05	6.2775e-05	0.000100959	6.46858e-05	0.000193046	0.000309204	0.000166974	5.13329e-05	4.88195e-05	0.000258402	9.47573e-05	0.000113328	0.000208614
7278				4-O-Methylmelleolide;Clausarinol;Eplerenone;Armillarin;Armillaripin;Magnoshinin;Eplerenone;Estra-1,3,5(10)-triene-3,6alpha,17beta-triol triacetate;Estra-1,3,5(10)-triene-3,6beta,17beta-triol triacetate	9.08078587465177;9.08078587465177;9.08078587465177;9.08078587465177;9.08078587465177;9.17421889979015;9.17421889979015;9.17421889979015;9.17421889979015	MS1 mz matched	397.199	35.393	0.00019023	3.54566e-05	6.71183e-05	0.000303622	0.000149107	4.66861e-05	5.82896e-05	8.5353e-05	3.41575e-05	5.61215e-05	2.90353e-05	3.38712e-05	6.04779e-05	3.90399e-05	4.06061e-05	7.62906e-05	0.000306735	1.53878e-05	2.19187e-05	0.000105083	2.45928e-05	3.59165e-05	2.57226e-05	4.26949e-05	3.22317e-05	4.02906e-05	3.25503e-05	6.38263e-05	7.13331e-05	5.2e-05	0.000304768	8.28012e-05	3.79379e-05	3.9849e-05	0.000116339	7.83459e-05	3.23637e-05	2.16311e-05	2.12896e-05	3.84076e-05	2.27785e-05
7286				(7R)-7-(5-Carboxy-5-oxopentanoyl)aminocephalosporinate;beta-Sitosterol;Sitosterol;4,4-Dimethyl-5alpha-cholest-7-en-3beta-ol;4,4-Dimethylcholest-7-ene-3-ol;Schottenol;7-Stigmastenol;4,4-Dimethyl-5alpha-cholesta-8-en-3beta-ol;gamma-Sitosterol;22,23-Dihydroporiferasterol	-21.7188280520734;-19.7883037610519;-19.7883037610519;-19.7883037610519;-19.7883037610519;-19.7883037610519	MS1 mz matched	397.377	32.7365	1.88393e-06	1.35288e-05	7.82608e-06	3.81498e-06	6.76345e-06	4.86641e-06	4.69578e-06	1.5903e-05	1.57309e-05	1.0299e-05	4.75198e-06	1.47392e-05	1.06574e-05	7.80939e-06	9.48949e-06	6.30753e-06	1.34007e-05	2.38869e-05	3.66563e-06	1.18152e-05	2.17311e-05	1.05883e-05	5.13231e-06	8.65249e-06	1.15261e-05	3.92713e-05	5.37751e-06	4.33325e-05	1.63911e-05	2.60931e-05	7.90875e-06	3.54209e-05	2.77166e-06	1.65395e-06	1.19388e-05	1.06926e-05	1.08173e-05	5.93973e-06	6.31746e-06	8.44178e-06	4.56113e-06
7317				Phenkapton	-15.6942066300675	MS1 mz matched	398.923	343.694	0.00588059	0.00651683	0.00668675	0.0058314	0.00622889	0.00668253	0.00640686	0.00683245	0.00617956	0.00652535	0.0070095	0.00697482	0.0105624	0.00679788	0.00783615	0.0067688	0.00922011	0.00719642	0.00708987	0.0075688	0.00684637	0.00652705	0.00687335	0.00753176	0.00694463	0.0103619	0.0071776	0.0103728	0.0067687	0.00867024	0.00666921	0.00606409	0.00641594	0.00632521	0.00636861	0.00774447	0.00684772	0.00729597	0.0064628	0.00708774	0.00673267
7318				Phenkapton	-13.0341716079581	MS1 mz matched	398.922	358.986	0.00313175	0.00352688	0.00288874	0.00297746	0.00313121	0.00339759	0.00358532	0.0031266	0.00320114	0.00332766	0.00340468	0.0032822	0.00020408	0.00368405	0.00264375	0.00332238	0.00382022	0.00328397	0.00317339	0.00339999	0.00287534	0.0033671	0.00369173	0.00353861	0.00336819	0.00397611	0.00348509	0.00380579	0.0035035	0.00369263	0.00319125	0.0112139	0.003617	0.00295263	0.00524371	0.00347221	0.00332556	0.00351927	0.00331182	0.00340722	0.00357353
7324				Imidazoleacetic acid ribotide;1-(5-Phosphoribosyl)imidazole-4-acetate	-1.52816944950173;-1.4790645803618	MS1 mz matched	399.085	292.572	0.000197828	0.00022109	0.000236205	0.000200965	0.000214022	0.00021877	0.000232292	0.000284811	0.000249798	0.000246418	0.000209012	0.000281345	0.000253481	0.000241302	0.000246285	0.000214591	0.000326002	0.000228345	0.000296842	0.000266445	0.000224145	0.000240015	0.000234213	0.000254479	0.000238213	0.000290853	0.000296839	0.000245716	0.000246159	0.000269892	0.000202127	0.000304378	0.000210244	0.000336139	0.000263222	0.000238953	0.000316104	0.000211934	0.000390882	0.000289468	0.000203144
7368				Pyrimidifen	10.055352066866	MS1 mz matched	400.901	341.644	0.000857239	0.00093289	0.00094081	0.00085387	0.000896202	0.00100182	0.00100555	0.000953529	0.000843302	0.00095105	0.00102418	0.000947176	0.00168211	0.00101309	0.00116664	0.00100867	0.000952074	0.00103528	0.000934105	0.000982532	0.000932507	0.000968124	0.000997965	0.00115057	0.00101229	0.000994069	0.00105409	0.00106294	0.000927095	0.00100955	0.000995482	0.00119866	0.000949545	0.000958136	0.00102545	0.001127	0.000914713	0.000984743	0.000938324	0.000991195	0.000920641
7386				11'-Carboxy-gamma-tocotrienol;Colupulone;Ophiobolin A;16alpha,17-Isopropylidenedioxy-6alpha-methylprogesterone;16alpha,17-Dihydroxy-6alpha-methylpregn-4-ene-3,20-dione cyclic acetal with acetone	-0.541146415441961;-0.541146415441961;-0.642080400399376;-0.642080400399376	MS1 mz matched	401.261	146.65	3.97407e-05	0.00018529	4.82261e-05	0.000472891	0.000186537	2.20017e-05	2.22755e-05	2.53129e-05	2.30353e-05	2.31563e-05	2.83687e-05	4.81448e-05	2.29023e-05	2.1621e-05	3.02592e-05	2.90392e-05	5.59958e-05	5.88182e-05	3.7442e-05	4.53238e-05	2.60494e-05	2.1378e-05	1.41365e-05	2.08455e-05	2.06024e-05	2.69102e-05	2.59895e-05	2.52995e-05	2.35783e-05	2.54444e-05	3.65321e-05	5.376e-05	2.32282e-05	2.54473e-05	3.47419e-05	1.56418e-05	2.00106e-05	1.57551e-05	1.99289e-05	1.78341e-05	1.52919e-05
7409				5-Methyldeoxycytidine diphosphate	16.178817936784998	MS1 mz matched	402.21	282.773	2.60998e-06	2.24788e-05	3.12516e-05	2.1598e-05	1.94846e-05	1.88368e-05	2.532e-05	3.01385e-05	2.26764e-05	2.4243e-05	1.92858e-05	2.87932e-05	3.85807e-05	3.05333e-05	2.92983e-05	3.94599e-05	3.1128e-05	4.0173e-05	1.13243e-06	2.79733e-05	3.56903e-05	3.96215e-05	1.12487e-05	4.06007e-05	3.17903e-05	3.32146e-05	2.93778e-05	3.10274e-05	8.22947e-06	2.54623e-05	2.98867e-05	3.61986e-05	1.79778e-05	1.37359e-07	2.10501e-05	1.09924e-06	1.72548e-05	7.19736e-07	3.11275e-05	1.25503e-05	2.81906e-05
7411				Bortezomib;16-Methoxy-2,3-dihydro-3-hydroxytabersonine;Rhyncophylline;Rhynchophylline;Isorhynchophylline	0.297243429620015;-20.5619449413749;-20.5619449413749;-20.5619449413749	MS1 mz matched	402.231	253.466	3.98166e-05	5.12579e-05	3.96267e-05	5.64934e-05	4.67986e-05	4.75591e-05	5.09574e-05	4.26263e-05	4.7514e-05	4.71642e-05	5.80727e-05	6.75119e-05	5.32635e-05	5.59675e-05	5.87039e-05	4.26588e-05	4.98031e-05	4.72927e-05	4.99271e-05	4.74204e-05	4.23085e-05	3.90572e-05	3.73268e-05	4.49918e-05	4.09211e-05	4.64541e-05	5.75652e-05	4.8704e-05	4.11759e-05	4.84748e-05	3.96017e-05	4.78939e-05	3.71142e-05	4.6645e-05	4.28137e-05	3.80182e-05	2.66156e-05	4.37326e-05	3.78957e-05	3.65655e-05	3.79025e-05
7425						Unmapped	402.881	363.106	0.000724523	0.00109725	0.00125914	0.000994585	0.00101888	0.00120826	0.00114486	0.00120296	0.00105153	0.0011519	0.00115305	0.00119519	0.00144055	0.00121073	0.00124988	0.00124297	0.00105081	0.00128511	0.000836309	0.0011038	0.00119251	0.00119517	0.00114139	0.0013279	0.00121424	0.00145315	0.00137167	0.00145408	0.00102541	0.00132608	0.00113002	0.00162162	0.00106683	0.000792862	0.00115283	0.00121274	0.00101934	0.00103799	0.00113596	0.00110151	0.00119117
7426						Unmapped	402.881	339.19	0.00111633	0.00101085	0.00101045	0.000869562	0.0010018	0.00110014	0.000960959	0.000944282	0.000831677	0.000959266	0.00111664	0.00110888	0.00116297	0.00110078	0.00112232	0.00107092	0.000945992	0.00109846	0.00108467	0.00105001	0.000914188	0.00104364	0.00105117	0.00115292	0.00104048	0.00139405	0.00104657	0.00113292	0.000989224	0.00114069	0.00106466	0.00127812	0.000988786	0.00120006	0.00113291	0.00113261	0.000913719	0.00106763	0.00101489	0.00103221	0.00104599
7439	Papaverine	0.8615	XQYZDYMELSJDRZ-UHFFFAOYSA-N			MS2 reverse	403.173	41.8675	1.72473e-05	3.37407e-05	3.36557e-05	2.32694e-05	2.69783e-05	7.16343e-05	4.22866e-05	4.54833e-05	4.73914e-05	5.16989e-05	4.02497e-05	4.75458e-05	6.09878e-05	5.28935e-05	5.04192e-05	3.66534e-05	3.90121e-05	4.1703e-05	2.26998e-05	3.50171e-05	3.99399e-05	4.53273e-05	3.53959e-05	4.60679e-05	4.16828e-05	5.15359e-05	4.3138e-05	6.08912e-05	5.50655e-05	5.26576e-05	3.61809e-05	4.43981e-05	3.65425e-05	5.22948e-05	4.23541e-05	3.04629e-05	3.51145e-05	3.14607e-05	3.97264e-05	3.41911e-05	4.33572e-05
7462	Cytidine diphosphate	0.692	ZWIADYZPOWUWEW-XVFCMESISA-N			MS2 reverse	404.206	36.282	0.000840651	0.00285419	0.00236959	0.00209594	0.00204009	0.00845514	0.00552584	0.00544987	0.00672778	0.00653965	0.00551162	0.00616299	0.0109234	0.00764322	0.0075603	0.00341574	0.00405536	0.0024549	0.0010511	0.00274427	0.00444808	0.00494237	0.00400694	0.00575293	0.00478758	0.00715804	0.00559084	0.00997834	0.0064699	0.00729928	0.00416095	0.00272232	0.00285287	0.00233259	0.00301718	0.00335198	0.00643666	0.00468345	0.00403772	0.00462745	0.00446686
7482	Uridine 5'-diphosphate (UDP)	0.7065	XCCTYIAWTASOJW-XVFCMESISA-N			MS2 forward	405.007	428.032	4.43428e-06	5.89056e-06	4.5609e-06	5.26639e-06	5.03803e-06	1.17665e-05	1.31542e-05	1.04585e-05	1.28515e-05	1.20577e-05	8.36457e-06	1.17795e-05	1.45619e-05	9.10297e-06	1.09522e-05	7.00346e-06	5.37635e-06	6.421e-06	7.6831e-06	6.62098e-06	1.34366e-05	9.55959e-06	9.11448e-06	1.0584e-05	1.06737e-05	1.18703e-05	1.43292e-05	8.80935e-06	9.04296e-06	1.1013e-05	1.26291e-05	8.42493e-06	1.15519e-05	1.69889e-05	1.23987e-05	1.85521e-05	1.52351e-05	1.53682e-05	1.60912e-05	1.63116e-05	1.08296e-05
7483				AICAR;1-(5'-Phosphoribosyl)-5-amino-4-imidazolecarboxamide;5'-Phosphoribosyl-5-amino-4-imidazolecarboxamide;5'-Phospho-ribosyl-5-amino-4-imidazole carboxamide;AICAR;5-Aminoimidazole-4-carboxamide ribotide;5-Phosphoribosyl-4-carbamoyl-5-aminoimidazole;5-Amino-1-(5-phospho-D-ribosyl)imidazole-4-carboxamide	0.739507680139525;0.591606056645805	MS1 mz matched	405.021	381.911	2.12996e-05	1.41935e-05	2.51682e-05	1.71119e-05	1.94433e-05	4.75986e-05	4.56573e-05	6.02526e-05	2.43147e-05	4.44558e-05	2.36469e-05	3.71507e-05	2.74205e-05	4.15051e-05	3.24308e-05	4.26968e-05	7.98613e-06	2.42687e-05	1.90622e-05	2.35034e-05	2.55086e-05	4.10402e-05	3.0149e-05	5.07031e-05	3.68502e-05	3.84502e-05	4.2205e-05	4.82618e-05	2.05724e-05	3.73724e-05	3.25777e-05	2.5541e-05	3.73604e-05	5.44009e-05	3.747e-05	4.98601e-05	1.86053e-05	3.5576e-05	3.09111e-05	3.37381e-05	3.77981e-05
7492						Unmapped	405.273	32.741	7.60956e-06	7.94856e-05	6.66952e-05	6.73086e-05	5.52747e-05	7.47333e-05	8.53419e-05	6.89219e-05	7.77465e-05	7.66859e-05	5.68842e-05	7.42785e-05	9.6029e-05	8.7979e-05	7.87927e-05	9.88143e-05	8.33896e-05	6.1527e-05	4.97671e-05	7.33745e-05	6.86468e-05	7.63429e-05	6.70131e-05	7.43267e-05	7.15824e-05	6.58708e-05	7.75216e-05	9.1555e-05	9.81227e-05	8.32675e-05	6.85766e-05	3.81322e-05	9.16387e-05	0.000201105	9.98632e-05	6.94524e-05	6.75468e-05	6.09062e-05	9.24566e-05	7.25905e-05	7.95425e-05
7523				3-O-Caffeoyl-1-O-methylquinic acid;3-O-Feruloylquinic acid;3-O-Caffeoyl-4-O-methylquinic acid;5-O-Feruloylquinic acid;O-Feruloylquite;3-O-Feruloylquinic acid	-1.98907539474067;-1.98907539474067;-1.98907539474067;-1.90160188224579	MS1 mz matched	407.074	296.401	0.000249922	0.00024018	0.000206584	0.000176882	0.000218392	0.000201322	0.000216923	0.00015091	0.0001992	0.000192089	0.000239127	0.000188498	0.000339331	0.000204072	0.000242757	0.000175866	0.000174205	0.000211548	0.000280418	0.000210509	0.000263419	0.00020136	0.000241708	0.000186293	0.000223195	0.000172218	0.00019365	0.000304834	0.000253048	0.000230937	0.000196113	0.000414075	0.000208517	0.000231889	0.000262648	0.000281137	0.000248527	0.000270431	0.0002232	0.000255824	0.000219445
7568						Unmapped	409.081	146.759	0.000102395	0.000116728	8.11913e-05	7.35183e-05	9.34581e-05	0.000100097	7.29789e-05	6.4004e-05	6.08768e-05	7.44892e-05	0.000110297	2.86203e-05	7.85174e-05	3.26997e-05	6.25335e-05	6.18774e-05	3.5684e-05	0.000115951	0.000155065	9.21443e-05	5.0609e-05	8.77049e-05	8.02894e-05	5.75166e-05	6.903e-05	5.69489e-05	7.41383e-05	5.84623e-05	6.36746e-05	6.3306e-05	8.31208e-05	6.40063e-05	8.68043e-05	4.53901e-05	6.98304e-05	2.06364e-05	6.09176e-05	6.67062e-05	5.89811e-05	5.18103e-05	0.000112107
7571				Porson;Gingerenone B;Isogingerenone B;Burseran;(+)-Burseran;(+)-Eudesmin;Pinoresinol dimethyl ether	0.158996122864972;0.158996122864972;0.158996122864972;0.258951366019982;0.258951366019982	MS1 mz matched	409.16	36.278	9.75009e-05	0.000204328	0.000235315	0.000193058	0.00018255	0.000641014	0.000412353	0.000486275	0.000595113	0.000533689	0.000362839	0.000528871	0.000787031	0.000512035	0.000547694	0.000285931	0.000303245	0.000228473	9.14424e-05	0.000227273	0.000457406	0.000575791	0.000330054	0.000620781	0.000496008	0.00066041	0.000525312	0.000762957	0.000598796	0.000636869	0.000251934	0.000280525	0.00028863	0.000203126	0.000256054	0.000383658	0.000560777	0.000373469	0.000363014	0.000420229	0.000383694
7574				5-Hydroxy-6-methoxycoumarin 7-glucoside;Isoferuloyl C1-glucuronide;Feruloyl C1-glucuronide;Isoferulic acid 3-O-glucuronide;Ferulic acid 4-O-glucuronide;Di(2-ethylhexyl) adipate;Dioctyl adipate;Diethylhexyl adipate;Docosanedioate	-2.97049943009104;-2.97049943009104;-2.97049943009104;-2.97049943009104;-2.97049943009104;-3.5105883393861;-3.5105883393861	MS1 mz matched	409.269	287.332	7.48584e-05	7.9681e-05	7.22212e-05	7.66667e-05	7.58568e-05	8.99628e-05	8.0917e-05	7.52635e-05	8.10922e-05	8.18089e-05	8.49011e-05	6.69109e-05	4.97076e-05	8.0909e-05	7.06072e-05	7.81903e-05	6.3027e-05	7.5217e-05	0.00010805	8.1121e-05	8.20142e-05	8.68823e-05	9.30029e-05	8.45275e-05	8.66067e-05	5.98848e-05	7.03265e-05	7.31127e-05	8.85283e-05	7.29631e-05	8.27153e-05	2.1245e-05	9.10538e-05	8.35191e-05	6.96333e-05	9.44228e-05	8.87004e-05	0.000101636	8.14278e-05	9.15468e-05	7.73813e-05
7654						Unmapped	412.762	288.099	0.00013425	5.19466e-05	2.63556e-05	5.56548e-05	6.70518e-05	6.79507e-05	6.59989e-05	3.05042e-05	4.20795e-05	5.16333e-05	7.87086e-05	2.74677e-05	4.94884e-06	6.16407e-05	4.31915e-05	3.6659e-05	7.94869e-06	2.85088e-05	0.000123371	4.91219e-05	2.53486e-05	3.85181e-05	8.4443e-05	5.25544e-05	5.0216e-05	1.05699e-05	1.58054e-05	1.45386e-05	7.1291e-05	2.80512e-05	5.3593e-05	3.86812e-08	6.25182e-05	0.000167343	7.08731e-05	0.000122869	4.40567e-05	0.000157784	2.93898e-05	8.8525e-05	5.37012e-05
7676				Boviquinone 4;	5.29882306243304;	MS1 mz matched	413.264	352.584	0.000182057	0.000658866	0.000595361	0.000580943	0.000504307	0.000640835	0.000689562	0.000565427	0.00056073	0.000614139	0.000659553	0.000541593	0.000666921	0.000612877	0.000620236	0.000305302	0.000553094	0.000621344	0.000317615	0.000449339	0.000555895	0.000628512	0.000633909	0.000592441	0.000602689	0.000614651	0.000670395	0.000625049	0.000682498	0.000648148	0.000641749	0.000666688	0.000313892	3.51574e-05	0.000414371	0.00072997	0.000610912	0.000302799	0.000679521	0.0005808	0.000651737
7693						Unmapped	413.911	35.608	7.74743e-05	1.7357e-05	2.55556e-05	0.000119603	5.99974e-05	1.86075e-05	1.88811e-05	1.78194e-05	1.89846e-05	1.85732e-05	1.54861e-05	1.46724e-05	2.4545e-05	1.82078e-05	1.82278e-05	2.98576e-05	0.000160072	9.49718e-06	9.05632e-06	5.21208e-05	1.22375e-05	1.77457e-05	1.47105e-05	1.61683e-05	1.52155e-05	2.07518e-05	1.95843e-05	2.33468e-05	1.90994e-05	2.06956e-05	0.000137534	2.90973e-05	1.81136e-05	2.03312e-05	5.12691e-05	1.0337e-05	1.24382e-05	1.09628e-05	1.54215e-05	1.22899e-05	1.29844e-05
7698				Orysastrobin	11.2478577942939	MS1 mz matched	414.176	255.065	4.28896e-05	2.82256e-05	3.23599e-05	7.99749e-06	2.78682e-05	3.45924e-05	3.78425e-05	6.35552e-05	3.21596e-05	4.20374e-05	4.44338e-05	4.44456e-05	4.75556e-05	4.08013e-05	4.43091e-05	5.22446e-05	3.14378e-05	2.84867e-05	4.16053e-05	3.84436e-05	2.93899e-05	3.10704e-05	4.12467e-05	4.90561e-05	3.76908e-05	4.21719e-05	5.06704e-05	6.58481e-05	3.58072e-05	4.86244e-05	2.50465e-05	4.15749e-05	3.11247e-05	5.65836e-05	3.85824e-05	4.06533e-05	2.52539e-05	4.31626e-05	3.22317e-05	3.53254e-05	4.78627e-05
7709						Unmapped	414.741	315.983	2.88844e-05	8.50079e-05	0.000147877	0.000102998	9.11916e-05	0.000107998	0.000254365	0.000240552	0.000116304	0.000179805	0.000113083	0.000229613	0.00029815	0.00028436	0.000231302	0.000155292	0.000134146	0.000136383	3.57419e-05	0.000115391	0.000193179	0.000163304	0.000110197	0.000187373	0.000163513	0.000209969	0.000200422	0.000207176	8.33108e-05	0.000175219	0.000110485	0.000205669	0.00010684	4.60832e-05	0.000117269	8.14285e-05	8.20227e-05	7.11499e-05	0.000220313	0.000113728	0.000163317
7710						Unmapped	414.741	287.889	4.2571e-05	8.97808e-05	7.12546e-05	8.90591e-05	7.31664e-05	0.000108018	9.85123e-05	7.57581e-05	7.78529e-05	9.00353e-05	0.000116958	7.57741e-05	1.04742e-05	0.000108321	7.78819e-05	9.43997e-05	2.31816e-05	7.95028e-05	2.59758e-05	5.5765e-05	6.90766e-05	9.35136e-05	0.000117629	9.98228e-05	9.50106e-05	3.06215e-05	3.75224e-05	3.22863e-05	0.000100514	5.0236e-05	0.000103803	3.86812e-08	0.000100974	3.48486e-05	5.99161e-05	0.000138355	7.01948e-05	0.00010281	6.2526e-05	9.34713e-05	9.70783e-05
7734				4-O-Methylmelleolide;Clausarinol;Eplerenone;Armillarin;Armillaripin;Magnoshinin;Eplerenone;Estra-1,3,5(10)-triene-3,6alpha,17beta-triol triacetate;Estra-1,3,5(10)-triene-3,6beta,17beta-triol triacetate	9.08078587465177;9.08078587465177;9.08078587465177;9.08078587465177;9.08078587465177;9.17421889979015;9.17421889979015;9.17421889979015;9.17421889979015	MS1 mz matched	415.211	35.628	0.019967	0.00329257	0.00753049	0.0207321	0.0128805	0.0040812	0.00345711	0.00288062	0.00434382	0.00369069	0.0030495	0.0029932	0.00525679	0.00354532	0.0037112	0.00860585	0.0338219	0.00161436	0.00237293	0.0116038	0.00228006	0.00291405	0.00239336	0.00463454	0.0030555	0.00389608	0.00293689	0.00535049	0.00325123	0.00385867	0.0325357	0.00837965	0.00365026	0.00121966	0.0114463	0.0016212	0.00316391	0.00233238	0.001826	0.00223587	0.0024032
7773						Unmapped	416.283	93.096	6.19526e-05	0.000161662	7.93263e-05	0.00032316	0.000156525	6.45485e-05	5.40394e-05	6.00129e-05	5.70783e-05	5.89198e-05	5.41435e-05	0.000187132	5.65858e-05	4.98577e-05	8.69297e-05	6.39457e-05	0.000190617	0.000149857	9.42806e-05	0.000124675	4.92171e-05	5.39762e-05	3.58101e-05	7.52877e-05	5.35728e-05	5.0359e-05	7.68447e-05	6.08287e-05	4.86248e-05	5.91643e-05	6.79234e-05	8.06166e-05	5.54163e-05	5.18759e-05	6.3958e-05	4.55766e-05	4.93243e-05	6.3083e-05	5.88384e-05	5.42056e-05	6.45782e-05
7774						Unmapped	416.283	76.752	5.82134e-05	0.000158569	7.90137e-05	0.000387875	0.000170918	5.33952e-05	5.65076e-05	5.83394e-05	5.36579e-05	5.5475e-05	5.5353e-05	0.000210525	5.48539e-05	5.46404e-05	9.3843e-05	5.76231e-05	0.000173958	0.000145183	0.000113222	0.000122497	5.51991e-05	5.63828e-05	3.52701e-05	7.34139e-05	5.50665e-05	5.04136e-05	7.66351e-05	6.55586e-05	4.57012e-05	5.95771e-05	6.89442e-05	8.33191e-05	4.88682e-05	6.88406e-05	6.7493e-05	4.6109e-05	5.41582e-05	5.72813e-05	6.29626e-05	5.51278e-05	6.93759e-05
7796						Unmapped	416.862	287.352	0.000262165	6.4128e-05	3.47135e-05	5.04489e-05	0.000102864	5.97715e-05	6.04656e-05	2.65103e-05	5.29694e-05	4.99292e-05	7.99832e-05	3.32319e-05	1.22816e-05	4.83631e-05	4.34649e-05	2.75177e-05	2.79013e-05	3.34732e-05	0.000276707	9.13998e-05	3.34096e-05	4.2982e-05	8.49709e-05	2.94329e-05	4.76988e-05	1.94046e-05	2.25715e-05	1.75811e-05	0.000104326	4.09709e-05	5.19993e-05	1.71368e-06	6.76012e-05	0.000245406	9.16801e-05	0.000140878	7.97291e-05	0.000189408	4.04063e-05	0.000112605	5.00018e-05
7798				Ferbam;Ferric dimethyldithiocarbamate	-12.983347174243599	MS1 mz matched	416.919	363.473	4.02744e-05	6.98843e-05	4.14095e-05	4.69369e-05	4.96263e-05	5.14538e-05	4.06019e-05	2.5816e-05	6.40162e-05	4.5472e-05	5.10944e-05	3.7074e-05	5.03409e-05	3.10905e-05	4.24e-05	2.37938e-05	7.38192e-05	0.00010009	6.81186e-05	6.64554e-05	5.44907e-05	8.23392e-05	0.000106234	2.58314e-05	6.72238e-05	3.49114e-05	9.15644e-05	2.7228e-05	6.34546e-05	5.42896e-05	3.5589e-05	0.000105404	4.85561e-05	1.89372e-05	5.21216e-05	4.52389e-05	7.75455e-05	5.56066e-05	4.94769e-05	5.6967e-05	4.57928e-05
7799						Unmapped	416.919	339.178	3.36144e-05	4.59515e-05	2.91499e-05	2.55566e-05	3.35681e-05	2.76951e-05	2.73856e-05	2.16183e-05	3.62283e-05	2.82318e-05	3.8549e-05	2.05627e-05	3.2937e-05	2.74037e-05	2.98631e-05	1.79106e-05	4.75068e-05	3.23059e-05	5.3678e-05	3.78503e-05	2.68057e-05	2.74239e-05	3.65767e-05	1.68264e-05	2.69082e-05	2.43162e-05	2.49804e-05	1.83501e-05	5.19458e-05	2.98981e-05	2.9205e-05	2.36673e-05	2.78059e-05	2.14497e-05	2.5532e-05	3.2516e-05	5.78276e-05	4.01982e-05	3.8662e-05	4.23009e-05	2.66487e-05
7804				9-Hydroxy-4-methoxypsoralen 9-glucoside;	0.00811997261167755;	MS1 mz matched	417.079	145.323	7.16694e-05	8.48268e-05	0.000122912	0.000111697	9.77763e-05	0.000112093	4.03908e-05	2.13157e-05	2.93705e-05	5.07924e-05	0.000107399	2.0846e-05	3.16144e-05	1.77952e-05	4.44136e-05	9.09705e-05	6.90122e-05	0.000119142	0.000112242	9.78416e-05	7.13475e-05	3.22859e-05	2.89723e-05	2.78077e-05	4.01034e-05	2.95803e-05	3.66297e-05	3.19672e-05	2.64051e-05	3.11456e-05	5.21235e-05	3.18366e-05	0.000127512	8.82938e-05	7.49416e-05	2.34907e-05	2.23817e-05	0.000115653	2.80597e-05	4.73962e-05	8.44727e-05
7814						Unmapped	417.31	25.8325	2.35335e-05	3.15813e-05	3.03582e-05	4.5047e-05	3.263e-05	2.42193e-05	2.66518e-05	3.4035e-05	2.38341e-05	2.7185e-05	1.60501e-05	2.38561e-05	2.76672e-05	2.04111e-05	2.19961e-05	3.89115e-05	3.93406e-05	5.78287e-05	2.98643e-05	4.14863e-05	3.06243e-05	3.19658e-05	1.87342e-05	4.60959e-05	3.1855e-05	2.60255e-05	2.4741e-05	3.12721e-05	1.78416e-05	2.49701e-05	3.98303e-05	5.24432e-05	2.67378e-05	1.55313e-05	3.36357e-05	3.36741e-05	3.61995e-05	3.08197e-05	2.09086e-05	3.04005e-05	2.20201e-05
7893				Sulfasalazine;Sulfasalazine;Salicylazosulfapyridine;Salazosulfapyridine	1.2804329215433;1.2560652250681	MS1 mz matched	421.054	230.565	0.00022832	0.00028707	0.000293961	0.000282322	0.000272918	0.000133682	0.000360071	0.000290353	0.000344858	0.000282241	0.000234682	0.000271883	0.000375421	0.000303569	0.000296389	0.000262094	0.000260227	0.000327234	0.000258983	0.000277134	0.0003024	0.000331491	0.000311297	0.000279669	0.000306214	0.000297706	0.000266275	0.000323789	0.000266059	0.000288457	0.00027636	0.000253488	0.000291537	0.000220129	0.000260378	0.000333567	0.000310409	0.000336195	0.000262822	0.000310748	0.000277531
7990						Unmapped	424.862	339.829	0.000734639	0.000705487	0.000695601	0.000592332	0.000682015	0.00073786	0.000635512	0.000685383	0.000585745	0.000661125	0.000793679	0.000729659	0.000788056	0.000747966	0.00076484	0.000727874	0.000655784	0.000761513	0.000751076	0.000724061	0.000624893	0.000738797	0.000712305	0.000810258	0.000721563	0.000801647	0.000746006	0.000838831	0.000677179	0.000765916	0.000726057	0.00090582	0.000681013	0.000830638	0.000785882	0.000779185	0.000656994	0.000743731	0.000709538	0.000722362	0.000750947
7991				Flumiclorac-pentyl;Flumiclorac pentyl;S-23031	-11.7962921894283;-12.7399835417152	MS1 mz matched	424.862	363.055	0.000422804	0.000630557	0.000690183	0.000564259	0.000576951	0.000719246	0.000670256	0.000721092	0.000627527	0.00068453	0.000690939	0.000852294	0.000842463	0.000783761	0.000792364	0.000670287	0.000640206	0.000740838	0.000480592	0.000632981	0.000696673	0.0006869	0.000650644	0.000978878	0.000753274	0.000803473	0.000757303	0.000836331	0.000578365	0.000743868	0.000665162	0.000964591	0.000634386	0.00043388	0.000674505	0.000698901	0.000610779	0.000580546	0.000694089	0.000646079	0.000699215
8005	Bumetanide	0.6771	MAEIEVLCKWDQJH-UHFFFAOYSA-N			MS2 reverse	425.134	36.225	1.88033e-05	3.60519e-05	4.9149e-05	3.46299e-05	3.46585e-05	9.57991e-05	7.32264e-05	9.31129e-05	0.000117332	9.48675e-05	6.78413e-05	9.78946e-05	0.000160477	0.000113135	0.000109837	4.7483e-05	5.45942e-05	4.29014e-05	1.75815e-05	4.064e-05	7.05889e-05	0.000101642	7.36875e-05	0.000101547	8.68664e-05	0.000114062	0.00011159	0.000158057	0.00010187	0.000121395	5.60226e-05	5.13693e-05	4.32779e-05	4.0216e-05	4.77214e-05	6.05209e-05	8.98772e-05	6.14376e-05	8.98647e-05	7.54251e-05	6.10176e-05
8097				Felodipine;	23.422007317966;	MS1 mz matched	429.238	287.884	0.000114667	0.000122375	0.000107252	0.00011291	0.000114301	0.000123306	0.000148543	0.000107181	0.00011734	0.000124093	0.000132134	9.68495e-05	8.33152e-05	0.000129821	0.00011053	0.000114169	8.97283e-05	0.000122854	0.000159107	0.000121465	0.000121057	0.000137348	0.000137936	0.000129597	0.000131484	0.000102676	0.000101925	0.000105854	0.000127956	0.000109603	0.000118527	3.06955e-05	0.000119183	0.000146431	0.000103709	0.00015238	0.000136723	0.000151265	0.000125067	0.000141359	0.000126039
8098				Irbesartan;Nummularine F	12.2811801939357;-10.9314257531688	MS1 mz matched	429.238	315.884	6.95523e-05	9.34363e-05	0.000120481	8.78722e-05	9.28354e-05	0.000109789	0.000120531	0.000130966	0.000107119	0.000117101	0.000117523	0.000126231	0.000144459	0.000108597	0.000124202	0.000104274	0.000122374	0.000122633	9.18052e-05	0.000110271	0.000113995	0.000112447	0.000108236	0.000115596	0.000112569	0.00013593	0.000127493	0.000143191	0.000104596	0.000127803	0.000118058	0.000167268	9.61735e-05	8.27839e-05	0.000116071	0.000111474	0.000107886	0.000126698	0.000115313	0.000115343	0.000116564
8126						Unmapped	430.242	31.261	0.000257357	0.000496056	0.000526664	0.000534519	0.000453649	0.000407898	0.000209224	0.000253745	0.000289115	0.000289996	0.000378335	0.000285552	0.000372987	0.000325266	0.000340535	0.000602129	0.000647688	0.000722718	0.000471383	0.00061098	0.00025672	0.00022089	0.000197708	0.000294797	0.000242528	0.000295126	0.000333618	0.00032147	0.000256201	0.000301604	0.000614208	0.000713346	0.000575797	0.000334778	0.000559532	0.000229453	0.000233969	0.00035675	0.00019863	0.0002547	0.000295267
8144						Unmapped	430.884	36.291	4.41338e-05	3.80088e-05	3.85951e-05	7.50497e-05	4.89469e-05	6.03526e-05	4.37726e-05	5.40426e-05	6.04716e-05	5.46598e-05	5.59002e-05	4.82873e-05	8.01763e-05	5.58025e-05	6.00416e-05	4.79769e-05	8.95788e-05	3.75006e-05	2.87713e-05	5.09569e-05	4.25819e-05	5.25427e-05	4.70222e-05	5.88392e-05	5.02465e-05	6.55305e-05	5.44497e-05	6.81552e-05	5.58952e-05	6.10076e-05	8.99201e-05	4.79813e-05	3.41975e-05	3.06723e-05	5.06928e-05	3.6808e-05	4.6197e-05	4.35153e-05	5.55759e-05	4.55241e-05	3.83024e-05
8159				Zeanoside B;Xanthurenate-8-O-beta-D-glucoside;	-17.6963443436816;-17.6963443436816;	MS1 mz matched	431.326	25.59	1.02878e-05	1.51622e-05	1.87569e-05	2.1504e-05	1.64277e-05	1.95592e-05	1.19208e-05	2.2327e-05	1.66817e-05	1.76222e-05	1.01195e-05	1.73543e-05	1.81285e-05	1.35523e-05	1.47886e-05	1.92851e-05	1.96765e-05	3.22787e-05	1.39409e-05	2.12953e-05	1.63023e-05	1.90408e-05	1.29876e-05	3.4036e-05	2.05917e-05	2.05053e-05	1.85356e-05	2.33441e-05	1.33735e-05	1.89396e-05	2.01581e-05	2.99947e-05	1.39845e-05	8.18049e-06	1.80795e-05	1.97957e-05	1.8881e-05	1.85621e-05	1.32975e-05	1.76341e-05	1.42417e-05
8166						Unmapped	431.647	353.775	8.72501e-05	0.000174125	0.000161377	0.000156933	0.000144921	0.000167818	0.00017115	0.000175678	0.000170343	0.000171247	0.000164896	0.000146803	0.000141981	0.00017165	0.000156333	0.000162277	0.000137759	0.000142013	0.000232962	0.000168753	0.000173358	0.00018041	0.000177572	0.000168192	0.000174883	0.00014381	0.000169688	0.000116748	0.000164945	0.000148798	0.000146289	0.000130269	0.000156967	0.000198909	0.000158108	0.000193165	0.000165778	0.000204296	0.00015711	0.000180087	0.000166764
8181				4-O-Methylmelleolide;Clausarinol;Eplerenone;Armillarin;Armillaripin;Magnoshinin;Eplerenone;Estra-1,3,5(10)-triene-3,6alpha,17beta-triol triacetate;Estra-1,3,5(10)-triene-3,6beta,17beta-triol triacetate	9.08078587465177;9.08078587465177;9.08078587465177;9.08078587465177;9.08078587465177;9.17421889979015;9.17421889979015;9.17421889979015;9.17421889979015	MS1 mz matched	432.238	36.3115	0.0110526	0.00668264	0.00902967	0.0123211	0.00977151	0.0152265	0.00985688	0.0104796	0.0125931	0.012039	0.012024	0.00909128	0.0180563	0.0119861	0.0127894	0.00855095	0.0171672	0.00743156	0.003748	0.00922442	0.00896237	0.0118456	0.00767015	0.0115361	0.0100035	0.0121881	0.0104331	0.0140198	0.0116132	0.0120635	0.0165522	0.00831666	0.00744831	0.00566201	0.00949479	0.00637799	0.0114359	0.00692241	0.00764346	0.00809495	0.00658771
8182						Unmapped	432.278	100.58	0.000318118	0.000971248	0.000427823	0.00214884	0.000966508	0.000276623	0.000276928	0.000220308	0.000292942	0.0002667	0.000261584	0.00108788	0.000238578	0.000241687	0.000457431	0.000294696	0.000963055	0.000781475	0.000514639	0.000638466	0.000250853	0.000263228	0.000155773	0.000345928	0.000253946	0.000180972	0.000376112	0.000274967	0.000206602	0.000259663	0.000315374	0.000338132	0.000213648	0.000259584	0.000281685	0.000163735	0.000216635	0.000242192	0.00021038	0.000208235	0.000269419
8183						Unmapped	432.278	83.581	0.000273438	0.000849911	0.000361923	0.00217627	0.000915386	0.000235099	0.000246238	0.000238236	0.000227449	0.000236756	0.000217441	0.00113958	0.000229582	0.000216204	0.000450702	0.000269777	0.000806655	0.000695331	0.000581947	0.000588427	0.000245251	0.000248462	0.000150445	0.000283338	0.000231874	0.000185033	0.000344586	0.000272769	0.000199555	0.000250486	0.000291894	0.000384387	0.000205013	0.000295379	0.000294168	0.000158576	0.000177062	0.000247284	0.000268026	0.000212737	0.000268647
8201						Unmapped	433.003	353.833	0.0533108	0.0482752	0.0444041	0.0441558	0.0475365	0.044912	0.0514852	0.0453575	0.0484516	0.0475516	0.0449391	0.0432648	0.0377693	0.0484057	0.0435947	0.042768	0.0375981	0.0420374	0.0690882	0.047873	0.0469125	0.0486745	0.0521586	0.0436693	0.0478537	0.0400561	0.0441832	0.038935	0.0497133	0.0432219	0.0412967	0.0380627	0.0482907	0.0310281	0.0396695	0.0552124	0.0469339	0.061019	0.0498258	0.0532478	0.0461517
8225				Vesnarinone;	24.0234620757126;	MS1 mz matched	434.148	152.756	0.000298349	0.000272709	0.000380605	0.000348965	0.000325157	0.000410443	4.38128e-05	3.13834e-05	4.47488e-05	0.000132597	0.000456694	1.1083e-05	3.94367e-05	1.60816e-05	0.000130824	0.000333305	0.000359519	0.000433201	0.000413408	0.000384858	0.000432083	3.49289e-05	2.79385e-05	3.48252e-05	0.000132444	2.25479e-05	2.22919e-05	4.03323e-05	2.52276e-05	2.75999e-05	0.000107444	1.80037e-05	0.000420499	0.000313853	0.00021495	6.2119e-06	1.17256e-05	0.000585661	2.48658e-05	0.000157116	0.000435313
8241						Unmapped	434.779	46.9515	0.000133164	0.000167739	0.0002009	6.03094e-05	0.000140528	0.00016997	0.000172307	0.000122481	0.000179742	0.000161125	0.000224157	0.000188919	0.000193546	0.000165682	0.000193076	0.000111906	0.000124926	0.000190972	0.000139499	0.000141826	0.000138451	0.000144982	0.000131361	0.00012161	0.000134101	0.000123112	0.000112701	0.000144285	0.000119627	0.000124932	8.66288e-05	6.26633e-05	0.000138715	0.000181398	0.000117351	9.33448e-05	0.000105435	0.000146424	0.000143697	0.000122225	0.00014197
8242						Unmapped	434.779	98.534	5.09064e-05	6.24687e-05	8.13557e-05	4.97816e-05	6.11281e-05	7.07089e-05	6.7972e-05	5.28588e-05	6.41869e-05	6.39316e-05	7.74403e-05	5.47807e-05	9.23744e-05	6.04621e-05	7.12644e-05	5.19893e-05	4.63963e-05	5.47002e-05	4.39713e-05	4.92643e-05	4.58265e-05	4.95648e-05	3.32642e-05	4.73336e-05	4.39972e-05	4.25236e-05	3.9145e-05	4.69071e-05	4.09852e-05	4.23902e-05	5.35871e-05	2.58817e-05	5.07643e-05	6.1124e-05	4.78393e-05	5.01948e-05	5.60424e-05	6.09352e-05	3.66908e-05	5.09658e-05	5.50589e-05
8273						Unmapped	435.852	362.397	4.77922e-05	9.86963e-05	9.68164e-05	5.69537e-05	7.50647e-05	9.10164e-05	8.9976e-05	0.000106159	8.50038e-05	9.30388e-05	0.000103795	0.000100768	9.65864e-06	0.000105089	7.98278e-05	8.82108e-05	8.93578e-05	9.29591e-05	6.99399e-05	8.51169e-05	9.73438e-05	9.2093e-05	9.84264e-05	0.000101374	9.73092e-05	0.000125422	0.000111665	0.000127859	9.37462e-05	0.000114673	8.84359e-05	0.000106048	7.51067e-05	6.08117e-05	8.26005e-05	9.30045e-05	9.1271e-05	9.34007e-05	9.87826e-05	9.41147e-05	8.47952e-05
8315				Fipronil	2.9820706443698	MS1 mz matched	436.945	287.229	3.28973e-05	2.98337e-05	1.4868e-05	2.66161e-05	2.60538e-05	2.5927e-05	3.21278e-05	1.64041e-05	2.47467e-05	2.48014e-05	3.05023e-05	1.66402e-05	1.38674e-05	2.11559e-05	2.05415e-05	1.71637e-05	1.60178e-05	1.44951e-05	5.63978e-05	2.60186e-05	1.9041e-05	2.43659e-05	3.30531e-05	1.65734e-05	2.32584e-05	1.92228e-05	1.72237e-05	1.12737e-05	3.91446e-05	2.17162e-05	2.66701e-05	8.21875e-06	2.32381e-05	5.79547e-05	2.90204e-05	2.94111e-05	4.44325e-05	3.65264e-05	2.24251e-05	3.31988e-05	2.66399e-05
8319				Sulfasalazine;Sulfasalazine;Salicylazosulfapyridine;Salazosulfapyridine	1.2804329215433;1.2560652250681	MS1 mz matched	437.031	230.631	0.000103936	0.000139894	0.000136631	0.000156722	0.000134296	6.07565e-05	0.000142724	0.000135516	0.000121578	0.000115144	0.000146623	0.000232553	0.000173005	0.00019451	0.000186673	0.00012434	0.000163787	0.000109013	0.000106245	0.000125847	0.000112811	0.000129945	0.000106438	0.000114753	0.000115987	0.000160162	0.000158736	0.00014292	0.000136446	0.000149566	0.000120515	0.000106826	0.000122403	0.000274594	0.000156085	0.000142304	0.00012362	0.000149052	0.000238515	0.000163373	0.000121092
8350				Fluphenazine;Azocyclotin	16.314295549267;-7.54828673326262	MS1 mz matched	438.194	35.599	0.000127979	2.27719e-05	4.88304e-05	0.000168805	9.20965e-05	3.88261e-05	3.27765e-05	3.26336e-05	3.54458e-05	3.49205e-05	2.75874e-05	2.88872e-05	5.35828e-05	4.99165e-05	3.99935e-05	5.61095e-05	0.000214578	1.32579e-05	1.80997e-05	7.55112e-05	2.35504e-05	3.31606e-05	2.35299e-05	3.65493e-05	2.91975e-05	4.03986e-05	3.87939e-05	4.9349e-05	2.98647e-05	3.96016e-05	0.000187337	9.505e-05	3.62632e-05	1.3559e-05	8.30523e-05	3.35497e-05	3.36361e-05	1.87343e-05	2.6429e-05	2.80873e-05	3.21043e-05
8383						Unmapped	439.094	148.767	0.000515	0.000582145	0.00079805	0.000658688	0.000638471	0.0007173	0.000127828	0.000123031	0.000108479	0.00026916	0.000835208	4.13067e-05	0.000101976	4.76703e-05	0.00025654	0.000486967	0.00051094	0.000937254	0.00122384	0.000789749	0.00104094	9.17899e-05	8.9641e-05	6.38786e-05	0.000321563	8.05936e-05	9.24511e-05	0.000105819	6.24689e-05	8.53333e-05	0.000308762	7.52747e-05	0.000848319	0.000515059	0.000436854	2.75993e-05	4.28628e-05	0.00104659	6.35266e-05	0.000295144	0.000859182
8391				PC-M6;Terpendole B;beta-PC-M6;beta-10-Hydroxy-12-demethyl-11,12-dehydropaspaline;alpha-PC-M6;alpha-10-Hydroxy-12-demethyl-11,12-dehydropaspaline	-13.5165387242767;-13.5307814597128;-13.5307814597128;-13.5307814597128	MS1 mz matched	439.289	252.581	2.476e-05	1.92486e-05	2.14016e-05	1.88219e-05	2.1058e-05	2.12049e-05	4.25088e-05	3.30667e-05	2.4574e-05	3.03386e-05	2.67685e-05	2.93426e-05	2.14924e-05	2.96527e-05	2.68141e-05	7.08872e-05	4.29722e-05	5.32607e-05	4.68033e-05	5.34808e-05	5.53443e-05	6.3911e-05	6.34668e-05	7.79016e-05	6.51559e-05	5.79195e-05	5.92599e-05	8.60118e-05	7.32878e-05	6.91198e-05	8.90415e-05	6.68487e-05	9.6145e-05	0.000153763	0.00010145	0.000112733	7.23166e-05	0.000112606	9.57728e-05	9.83572e-05	9.38678e-05
8392				Ochrolifuanine A;16-[(1R)-2,3,4,9-Tetrahydro-1H-pyrido[3,4-b]indol-1-yl]-17-norcoryn	24.224106007535099	MS1 mz matched	439.289	232.09	2.02877e-05	2.08251e-05	2.04715e-05	1.73887e-05	1.97432e-05	1.7684e-05	1.67498e-05	3.15327e-05	1.90346e-05	2.12503e-05	2.10631e-05	2.31699e-05	1.89832e-05	2.54915e-05	2.21769e-05	6.39554e-05	4.34442e-05	4.48218e-05	5.09182e-05	5.07849e-05	3.7947e-05	4.99631e-05	5.40005e-05	7.86634e-05	5.51435e-05	5.77854e-05	5.2139e-05	7.18787e-05	5.34391e-05	5.88105e-05	6.29942e-05	4.27006e-05	6.80189e-05	0.000100041	6.84387e-05	7.16533e-05	5.98116e-05	8.72455e-05	6.24904e-05	7.03002e-05	6.69054e-05
8417				Pentacosanoylglycine;	12.7093028218154;	MS1 mz matched	440.408	31.995	6.72887e-05	0.000218115	0.000328413	0.000224299	0.000209529	0.000505858	0.000148202	0.000161208	0.000196824	0.000253023	0.000209573	0.000220221	0.000316941	0.000223638	0.000242593	0.00054419	0.000592012	0.000650294	0.000185427	0.000492981	0.000114421	0.000168398	0.000114175	0.000235333	0.000158082	0.000255951	0.000186692	0.000379321	0.000158762	0.000245182	0.000534844	0.00087875	0.000227289	8.18133e-05	0.000430674	7.49861e-05	0.000170261	0.000160287	6.85896e-05	0.000118531	0.000169101
8444				Camelledionol;13'-Hydroxy-alpha-tocotrienol;Pfaffic acid	2.38344486053613;2.38344486053613;2.48632272681506	MS1 mz matched	441.33	128.201	0.000188977	0.000297036	0.000212455	0.000223449	0.000230479	0.000212785	0.000374122	0.00029918	0.000199879	0.000271492	0.00028046	0.00032005	0.000292871	0.000329808	0.000305797	0.000245314	0.000203192	0.000296384	0.00017507	0.00022999	0.000152676	0.000227773	0.000234191	0.000266575	0.000220304	0.000263107	0.000287071	0.000365421	0.000199382	0.000278745	0.000307138	0.000148746	0.000242781	0.000380834	0.000269875	0.000166399	0.000188989	0.000275235	0.000146807	0.000194357	0.000326477
8499				7-Hydroxy-2-methyl-4-oxo-4H-1-benzopyran-5-carboxylic acid 7-glucoside;Cibarian;beta-D-Glucopyranose, 1,6-bis(3-nitropropanoate);Cororian;alpha-D-Glucopyranose, 2,6-bis(3-nitropropanoate)	2.62555944519757;13.0860591594443;13.0860591594443	MS1 mz matched	443.122	293.663	7.54608e-05	6.40353e-05	3.30577e-05	4.82925e-05	5.52116e-05	4.50258e-05	5.58893e-05	2.01297e-05	4.67093e-05	4.19385e-05	4.9449e-05	3.17297e-05	9.39861e-05	5.14708e-05	5.66589e-05	2.46138e-05	9.87338e-05	3.56616e-05	9.70635e-05	6.40182e-05	7.10998e-05	3.93049e-05	5.88777e-05	2.44165e-05	4.84247e-05	8.82897e-05	8.71908e-05	7.30989e-05	7.71026e-05	8.14205e-05	4.84269e-05	0.000159006	5.17906e-05	6.18101e-05	8.02584e-05	6.12062e-05	9.95371e-05	6.63068e-05	4.79689e-05	6.87547e-05	5.34045e-05
8536				Adenosine 5-O-(3-thiodiphophate);ADP-gamma-S	-8.3471192400366707	MS1 mz matched	444.277	43.813	2.55328e-05	6.53783e-05	0.000113849	0.000233456	0.000109554	2.41981e-05	0.000293699	0.000242761	9.57957e-05	0.000164113	3.36266e-05	2.74796e-05	1.54557e-05	2.25872e-05	2.47872e-05	3.10248e-05	0.000109573	0.000100828	5.84856e-05	7.49778e-05	0.00056905	1.67874e-05	1.77085e-05	1.65485e-05	0.000155024	2.63371e-05	2.88962e-05	2.26671e-05	1.0149e-05	2.20124e-05	3.13795e-05	1.21094e-05	4.30251e-05	3.50375e-05	3.03879e-05	0.000175522	0.000109128	3.74347e-05	0.000379997	0.000175521	4.52949e-05
8549				1-O-Caffeoyl-(b-D-glucose 6-O-sulfate);Carbenicillin sodium;Carbenicillin disodium	-18.7102582922794;-19.9027419344011	MS1 mz matched	445.029	294.757	8.95798e-05	9.05988e-05	0.000123299	0.00010069	0.000101042	0.000103797	9.63046e-05	0.000110786	8.78877e-05	9.96938e-05	0.00010726	0.000111836	0.000102642	0.000120066	0.000110451	0.000128722	7.09467e-05	0.000117561	6.6173e-05	9.58506e-05	0.000109865	0.000111527	0.000115379	0.000129197	0.000116492	0.000111375	0.000119855	0.000131402	7.79035e-05	0.000110134	0.000111741	6.27425e-05	9.32663e-05	0.000105554	9.33259e-05	0.000153575	6.78151e-05	0.000110044	0.000102226	0.000108415	0.000100768
8586				AM-toxin I	-13.8043709948313	MS1 mz matched	446.215	36.941	2.06122e-05	1.24462e-05	1.71181e-05	2.7322e-05	1.93746e-05	3.78053e-05	2.38015e-05	2.29159e-05	2.01358e-05	2.61646e-05	2.40219e-05	2.77168e-05	3.10624e-05	3.48682e-05	2.94173e-05	2.60489e-05	4.09555e-05	1.40636e-05	1.77399e-05	2.4702e-05	2.16125e-05	2.30423e-05	1.34693e-05	1.69045e-05	1.87571e-05	2.37189e-05	2.30724e-05	2.77818e-05	1.96033e-05	2.35441e-05	2.08405e-05	2.13855e-05	1.72029e-05	7.77843e-06	1.68018e-05	1.30392e-05	1.11959e-05	1.24453e-05	1.47206e-05	1.28503e-05	1.36994e-05
8591				Austalide L;Aspidoalbine	7.26542620136901;-18.9150204177443	MS1 mz matched	446.257	254.472	3.03476e-05	3.41915e-05	2.73775e-05	3.70297e-05	3.22366e-05	2.62706e-05	3.14388e-05	3.06904e-05	3.0017e-05	2.96042e-05	3.31578e-05	4.96949e-05	3.14997e-05	3.38115e-05	3.7041e-05	3.50713e-05	3.28804e-05	3.59446e-05	3.56952e-05	3.48979e-05	2.86029e-05	2.54151e-05	2.5002e-05	3.04179e-05	2.73595e-05	3.07318e-05	3.36765e-05	3.76668e-05	2.77024e-05	3.24444e-05	2.69478e-05	2.64753e-05	1.96681e-05	2.96201e-05	2.56778e-05	2.31918e-05	1.75467e-05	2.29853e-05	2.33852e-05	2.17773e-05	2.52999e-05
8603				Flumiclorac-pentyl;Flumiclorac pentyl;S-23031	-11.7962921894283;-12.7399835417152	MS1 mz matched	446.844	362.397	0.000336227	0.000593546	0.000644434	0.00054826	0.000530617	0.000672143	0.000657823	0.000710942	0.000627032	0.000666985	0.000624352	0.000719851	0.000617017	0.000760481	0.000680425	0.000694752	0.000625525	0.000727461	0.000427735	0.000618868	0.000739055	0.000657253	0.000702165	0.000928024	0.000756624	0.000798925	0.000721384	0.000792049	0.00056318	0.000718884	0.00061525	0.000901116	0.000622757	0.000372403	0.000627882	0.000686871	0.000579628	0.000586244	0.000614824	0.000616892	0.000686968
8627				(S)-10-Nonacosanol;15-Nonacosanol;(10S)-Nocosan-10-ol;Ginnol	11.5352173718033;11.5352173718033;11.5352173718033	MS1 mz matched	447.785	30.858	6.1588e-06	1.09936e-05	9.57745e-06	8.82128e-06	8.88779e-06	1.0672e-05	7.25068e-06	5.27581e-06	5.63134e-06	7.20745e-06	6.32176e-06	1.00416e-05	6.66912e-06	9.4864e-06	8.12972e-06	9.91592e-06	1.23796e-05	8.46802e-06	1.2319e-05	1.07706e-05	9.38987e-06	7.39365e-06	8.4047e-06	6.44243e-06	7.90766e-06	1.03861e-05	1.06632e-05	9.30282e-06	7.5633e-06	9.47884e-06	7.47994e-06	4.83998e-06	8.01243e-06	1.60661e-05	9.09962e-06	5.38148e-06	5.93138e-06	1.02674e-05	7.0606e-06	7.16022e-06	1.16647e-05
8631						Unmapped	447.939	346.625	0.000248942	0.000304551	0.000411262	0.00026348	0.000307059	0.000331418	0.000317715	0.000396026	0.000316993	0.000340538	0.000432611	0.000412817	0.000441301	0.00033796	0.000406172	0.000403164	0.000369057	0.000401154	0.00034968	0.000380764	0.000418704	0.000426163	0.000315035	0.000473516	0.000408355	0.00041254	0.000424646	0.000439316	0.000298532	0.000393758	0.000393912	0.000454041	0.00027143	0.000270168	0.000347388	0.000469053	0.000409643	0.00029859	0.000415949	0.000398309	0.000298197
8638				S-Decyl GSH;S-Decyl glutathione	-22.050338486961301	MS1 mz matched	448.23	41.876	4.75934e-05	4.05955e-05	5.08525e-05	5.1421e-05	4.76156e-05	0.000115064	7.30724e-05	6.68363e-05	8.48801e-05	8.49632e-05	7.77014e-05	8.65048e-05	0.000100708	0.000105234	9.25371e-05	6.21068e-05	7.35771e-05	5.80735e-05	3.17169e-05	5.63686e-05	6.25955e-05	7.09593e-05	5.54471e-05	6.90657e-05	6.45169e-05	8.62158e-05	7.2231e-05	0.000108271	0.000108634	9.38378e-05	7.98175e-05	5.81667e-05	5.65875e-05	6.6256e-05	6.52069e-05	5.05099e-05	5.98007e-05	5.09501e-05	5.05369e-05	5.29494e-05	7.40255e-05
8653						Unmapped	448.897	408.926	0.000111995	0.000137747	7.7337e-05	0.000111269	0.000109587	9.43461e-05	7.97888e-05	6.07948e-05	0.000147936	9.57165e-05	0.000118031	8.62294e-05	0.000119172	9.04675e-05	0.000103475	3.87499e-05	0.000163408	0.000139704	0.000174546	0.000129102	0.000139806	8.20664e-05	0.000139569	5.33207e-05	0.000103691	9.61396e-05	9.91674e-05	5.40499e-05	0.000156042	0.00010135	6.93156e-05	0.000165286	8.18071e-05	5.00242e-05	9.16082e-05	0.000108506	0.000202525	0.000157576	0.000113653	0.000145565	0.000121973
8694				IDP;IDP;Inosine 5'-diphosphate;Inosine diphosphate;dXDP	-3.34171756942026;-3.27092562987428;-3.27092562987428	MS1 mz matched	451	343.401	4.03652e-05	7.1693e-05	6.68853e-05	4.30922e-05	5.55089e-05	3.74784e-05	7.11235e-05	3.47962e-05	6.61628e-05	5.23902e-05	6.30788e-05	4.11421e-05	8.28642e-05	4.50963e-05	5.80454e-05	2.49009e-05	7.91835e-05	5.01247e-05	7.57002e-05	5.74773e-05	6.21529e-05	7.06255e-05	6.83696e-05	3.11679e-05	5.8079e-05	4.03692e-05	3.61108e-05	4.12645e-05	8.07138e-05	4.96146e-05	4.20228e-05	4.41663e-05	4.76396e-05	3.55314e-05	4.23401e-05	5.41944e-05	9.80521e-05	6.55126e-05	5.87698e-05	6.91322e-05	4.75315e-05
8700				Mesuagin;Chlorpheniramine maleate;Dexchlorpheniramine maleate;d-Chlorpheniramine maleate	-9.54461430247613;21.5310305725117;21.5310305725117	MS1 mz matched	451.163	44.892	4.43616e-05	7.29577e-05	0.000117101	1.40263e-05	6.21116e-05	5.60192e-05	3.42961e-05	9.85864e-06	2.15604e-05	3.04336e-05	5.98302e-05	2.94833e-05	1.57587e-05	3.18974e-05	3.42424e-05	0.000121901	2.09614e-05	1.48026e-05	1.19007e-05	4.23913e-05	4.38541e-05	2.70223e-05	1.38839e-05	1.76862e-05	2.56116e-05	6.4428e-05	3.74559e-05	2.41702e-05	1.19416e-05	3.44989e-05	3.80382e-05	2.08696e-05	1.3528e-05	1.00845e-05	2.06301e-05	3.50663e-05	1.87996e-05	1.48036e-05	1.54208e-05	2.10226e-05	5.44191e-05
8729				Cabergoline;Cabergoline	-10.3214146694171;-10.2649111544119	MS1 mz matched	452.29	31.914	1.53139e-05	2.11669e-05	2.03703e-05	2.03562e-05	1.93018e-05	2.53451e-05	2.3643e-05	2.20526e-05	3.09593e-05	2.55e-05	3.03339e-05	2.17042e-05	2.62986e-05	3.15576e-05	2.74736e-05	2.66358e-05	3.6468e-05	3.62981e-05	2.63322e-05	3.14335e-05	1.9538e-05	2.78449e-05	2.29546e-05	3.49478e-05	2.63213e-05	1.96856e-05	2.88109e-05	2.62595e-05	2.44768e-05	2.48082e-05	2.153e-05	3.04995e-05	2.91595e-05	6.89739e-05	3.75407e-05	1.84956e-05	2.44436e-05	2.18697e-05	2.99445e-05	2.36884e-05	2.95932e-05
8744				4-O-Methylmelleolide;Clausarinol;Eplerenone;Armillarin;Armillaripin;Magnoshinin;Eplerenone;Estra-1,3,5(10)-triene-3,6alpha,17beta-triol triacetate;Estra-1,3,5(10)-triene-3,6beta,17beta-triol triacetate	9.08078587465177;9.08078587465177;9.08078587465177;9.08078587465177;9.08078587465177;9.17421889979015;9.17421889979015;9.17421889979015;9.17421889979015	MS1 mz matched	453.165	35.054	7.73256e-05	1.45539e-05	3.95663e-05	0.000124712	6.40395e-05	3.56553e-05	2.38387e-05	2.17284e-05	2.10616e-05	2.5571e-05	1.64905e-05	2.7586e-05	3.73632e-05	2.92741e-05	2.76784e-05	3.24337e-05	0.000165258	1.37741e-05	7.69928e-06	5.47911e-05	1.90879e-05	2.24425e-05	2.22997e-05	2.39766e-05	2.19516e-05	2.95848e-05	2.27732e-05	3.55367e-05	2.3939e-05	2.79584e-05	0.000118437	4.62646e-05	2.10443e-05	1.32582e-05	4.97511e-05	1.91075e-05	2.1394e-05	1.70874e-05	1.95922e-05	1.92953e-05	1.94956e-05
8752				3-Oxo-12,18-ursadien-28-oic acid;Tyromycic acid;	10.9537515918277;10.9537515918277;	MS1 mz matched	453.341	151.954	0.000285503	0.000389353	0.00043937	0.000491688	0.000401478	0.000222706	0.000519716	0.000427445	0.000452543	0.000405603	0.000332002	0.000462876	0.000479203	0.000415094	0.000422294	0.000400497	0.000377403	0.000403138	0.000403217	0.000396064	0.000493477	0.000443406	0.000349867	0.000455804	0.000435638	0.000415932	0.000414644	0.000415883	0.000366537	0.000403249	0.00033069	0.000349118	0.000362748	0.000417687	0.000365061	0.000347667	0.000410247	0.000399279	0.000396523	0.000388429	0.000369682
8776						Unmapped	454.398	42.275	1.31862e-05	1.6427e-05	2.65898e-05	3.21761e-05	2.20948e-05	1.59978e-05	2.17316e-05	1.69571e-05	2.46591e-05	1.98364e-05	1.3392e-05	2.85582e-05	2.86465e-05	2.0648e-05	2.28112e-05	1.71703e-05	2.50911e-05	2.54116e-05	2.17012e-05	2.23435e-05	1.26544e-05	2.43953e-05	1.87786e-05	2.67902e-05	2.06546e-05	1.68183e-05	2.43492e-05	3.6765e-05	1.62956e-05	2.35571e-05	1.50596e-05	4.34911e-05	1.57275e-05	1.89115e-05	2.32974e-05	1.81644e-05	1.15196e-05	2.21508e-05	1.14739e-05	1.58271e-05	1.33028e-05
8788				Sitaxentan;4-Acetamido-4'-isothiocyanostilbene-2,2'-disulphonic acid;SITS	-8.82213000105681;12.5551684011307	MS1 mz matched	455.004	230.601	3.64646e-05	4.6207e-05	4.67053e-05	5.41153e-05	4.58731e-05	2.04375e-05	7.1554e-05	5.28275e-05	5.6886e-05	5.04262e-05	4.46896e-05	4.97434e-05	6.85301e-05	5.06766e-05	5.34099e-05	4.6113e-05	4.7951e-05	5.50787e-05	4.42272e-05	4.83425e-05	5.6451e-05	5.2143e-05	4.78378e-05	5.20658e-05	5.21244e-05	5.51784e-05	4.44296e-05	6.53945e-05	5.57582e-05	5.51902e-05	6.35692e-05	3.98177e-05	5.25037e-05	5.46977e-05	5.26471e-05	5.3221e-05	5.58238e-05	6.14301e-05	6.26412e-05	5.8279e-05	4.09792e-05
8790				Cyanidin-3-arabinoside;1-(5'-Phosphoribosyl)-5-amino-4-(N-succinocarboxamide)-imidazole;1-(5'-Phosphoribosyl)-4-(N-succinocarboxamide)-5-aminoimidazole;5'-Phosphoribosyl-4-(N-succinocarboxamide)-5-aminoimidazole;(S)-2-[5-Amino-1-(5-phospho-D-ribosyl)imidazole-4-carboxamido]succite;SAICAR	4.6477755769525;-10.8244542679929	MS1 mz matched	455.069	148.377	7.85211e-05	8.38635e-05	0.00012736	0.000121973	0.000102929	0.000109074	2.44776e-05	2.40381e-05	1.87583e-05	4.4087e-05	0.000141278	1.53583e-05	2.17057e-05	1.65801e-05	4.87304e-05	7.07702e-05	0.000138551	0.000131724	0.000127006	0.000117013	0.000124509	1.88105e-05	1.66749e-05	1.49697e-05	4.3741e-05	1.82808e-05	2.31889e-05	1.5807e-05	1.53503e-05	1.81568e-05	5.52704e-05	1.9222e-05	0.000119282	0.000209366	0.000100785	1.12527e-05	9.1914e-06	0.000146834	2.13067e-05	4.71463e-05	0.000138317
8830						Unmapped	456.792	35.8905	6.18416e-05	9.75601e-05	0.000122329	6.86417e-05	8.75932e-05	0.000114054	0.000130873	0.000105749	0.000101324	0.000113	9.48741e-05	0.000108164	0.000113942	0.000119478	0.000109115	7.93568e-05	9.31685e-05	8.40706e-05	0.000102665	8.98153e-05	0.000109654	0.000110355	8.8298e-05	7.28687e-05	9.52938e-05	9.1487e-05	0.000100829	9.28543e-05	0.0001101	9.88174e-05	5.35112e-05	5.32857e-05	9.35194e-05	0.00026983	0.000117536	0.000105612	8.53519e-05	8.99016e-05	0.000115164	9.90073e-05	0.000108291
8832						Unmapped	456.797	287.425	4.97834e-05	2.42903e-05	1.65284e-05	2.09641e-05	2.78915e-05	2.50873e-05	2.32668e-05	1.27879e-05	2.01837e-05	2.03314e-05	2.93862e-05	1.43026e-05	3.71727e-06	2.23606e-05	1.74417e-05	1.41804e-05	1.06131e-05	1.73314e-05	6.52078e-05	2.68332e-05	1.59972e-05	2.0152e-05	3.37407e-05	1.662e-05	2.16274e-05	6.94861e-06	1.00099e-05	6.81298e-06	3.88066e-05	1.56445e-05	2.32768e-05	1.53529e-07	2.8263e-05	4.36999e-05	2.38483e-05	4.96565e-05	2.80789e-05	6.10158e-05	1.59345e-05	3.86714e-05	1.96261e-05
8842				Vestitone 7-glucoside;Eleganin;Graminiliatrin	-1.57177916614131;-1.61231736761738;-1.61231736761738	MS1 mz matched	457.142	36.92	1.7608e-05	2.96534e-05	2.04398e-05	1.9384e-05	2.17713e-05	2.56377e-05	2.3917e-05	2.57118e-05	3.19476e-05	2.68035e-05	1.93818e-05	2.26079e-05	2.98664e-05	2.81412e-05	2.49993e-05	2.98533e-05	2.23778e-05	3.09766e-05	3.50033e-05	2.95527e-05	2.31788e-05	2.21852e-05	1.69858e-05	2.45825e-05	2.17331e-05	2.16269e-05	3.25957e-05	2.1476e-05	2.45914e-05	2.50725e-05	1.94874e-05	1.3537e-05	1.9895e-05	2.59112e-05	1.97077e-05	2.60887e-05	2.07568e-05	2.52041e-05	2.0515e-05	2.31412e-05	2.92841e-05
8867						Unmapped	458.232	36.964	1.22801e-05	2.61716e-05	2.66555e-05	1.8911e-05	2.10046e-05	3.43142e-05	3.36751e-05	3.30537e-05	3.0474e-05	3.28793e-05	2.78947e-05	3.25791e-05	5.06068e-05	3.6982e-05	3.70157e-05	2.7833e-05	2.06935e-05	2.94095e-05	2.27542e-05	2.51725e-05	3.40439e-05	4.29355e-05	3.12013e-05	3.48407e-05	3.57553e-05	4.11196e-05	4.08842e-05	4.16278e-05	3.32342e-05	3.92165e-05	2.34247e-05	3.40705e-05	2.21975e-05	1.95982e-05	2.48227e-05	3.02106e-05	3.5827e-05	2.75894e-05	3.14188e-05	3.12615e-05	3.39057e-05
8879				erythro-6,8-Nonacosanediol;1,10-Nonacosanediol;erythro-8,10-Nonacosanediol;(+)-1,18-Nonacosanediol;	3.40301575247945;3.40301575247945;3.40301575247945;3.40301575247945;	MS1 mz matched	458.825	36.093	5.72032e-05	1.65693e-05	3.65566e-05	0.000102993	5.33304e-05	2.93681e-05	1.52492e-05	2.30982e-05	1.96149e-05	2.18326e-05	1.5465e-05	2.12688e-05	3.11027e-05	1.9355e-05	2.17979e-05	3.43924e-05	0.000110194	1.28344e-05	1.22989e-05	4.24299e-05	1.41143e-05	1.6622e-05	1.49831e-05	2.24152e-05	1.70336e-05	1.57133e-05	1.86638e-05	2.79194e-05	2.23826e-05	2.11698e-05	8.95263e-05	3.20037e-05	1.66856e-05	8.88694e-06	3.67756e-05	1.67117e-05	1.79533e-05	1.30913e-05	1.75457e-05	1.63255e-05	1.3586e-05
8890						Unmapped	459.099	293.577	5.47994e-05	4.86007e-05	5.25504e-05	4.21112e-05	4.95155e-05	3.68228e-05	4.09347e-05	2.85794e-05	3.93004e-05	3.64093e-05	4.65239e-05	4.08483e-05	9.34538e-05	4.12985e-05	5.55311e-05	2.80156e-05	0.000110453	2.67189e-05	7.38517e-05	5.97598e-05	3.28205e-05	2.69742e-05	4.3324e-05	2.53699e-05	3.21221e-05	8.40505e-05	6.25822e-05	7.02426e-05	5.90004e-05	6.89689e-05	3.90896e-05	0.000121792	3.90055e-05	0.000112373	7.8065e-05	4.93115e-05	9.33768e-05	4.95943e-05	8.41499e-05	6.91081e-05	3.44198e-05
8921				Thioguanosine 5'-diphosphate;	-9.77208166560883;	MS1 mz matched	459.999	230.65	4.77258e-05	6.58682e-05	5.98156e-05	5.83067e-05	5.79291e-05	3.14747e-05	6.03633e-05	7.75145e-05	6.67437e-05	5.90241e-05	5.74815e-05	6.46604e-05	7.33998e-05	7.20816e-05	6.69058e-05	6.36623e-05	5.02441e-05	5.46091e-05	5.41277e-05	5.56608e-05	5.32703e-05	5.01588e-05	6.06853e-05	6.87661e-05	5.82201e-05	7.14743e-05	6.36532e-05	8.43091e-05	5.64222e-05	6.89647e-05	5.71642e-05	3.98755e-05	5.68431e-05	6.5171e-05	5.47635e-05	6.2855e-05	5.8838e-05	6.11844e-05	5.84585e-05	6.0334e-05	5.47871e-05
8929				LysoPE(18:2(9Z,12Z)/0:0);LysoPE(0:0/18:2(9Z,12Z));	-19.9865682374587;-19.9865682374587;	MS1 mz matched	460.268	36.2765	0.0109753	0.00436886	0.00588679	0.0170907	0.0095804	0.00434672	0.00299147	0.00467759	0.00412141	0.0040343	0.00357431	0.00330136	0.0060462	0.00392774	0.0042124	0.00666073	0.0215562	0.00337599	0.00256846	0.00854035	0.00275888	0.0042672	0.00264005	0.00422876	0.00347372	0.00392639	0.00376252	0.00637006	0.00391073	0.00449243	0.0175838	0.00868975	0.00338434	0.00149228	0.00778755	0.00220322	0.00278572	0.00281151	0.00209577	0.00247405	0.00247428
8933						Unmapped	460.309	100.64	5.22497e-05	0.000169846	6.71986e-05	0.00030977	0.000149766	5.09544e-05	4.24033e-05	4.21578e-05	4.61521e-05	4.54169e-05	4.61851e-05	0.000178233	4.52925e-05	4.50496e-05	7.869e-05	5.6227e-05	0.000162691	0.000136001	8.38845e-05	0.000109701	4.10185e-05	4.4577e-05	3.21243e-05	6.67121e-05	4.6108e-05	3.7385e-05	6.18829e-05	5.59086e-05	4.62006e-05	5.03443e-05	6.28554e-05	6.22156e-05	4.53201e-05	4.79475e-05	5.45847e-05	3.19397e-05	4.46841e-05	4.60845e-05	3.6333e-05	3.97603e-05	5.15698e-05
8934						Unmapped	460.309	83.691	4.88251e-05	0.000142295	7.0413e-05	0.000314795	0.000144082	4.89287e-05	4.57281e-05	4.86198e-05	4.14105e-05	4.61718e-05	4.41098e-05	0.000183217	4.69658e-05	4.03204e-05	7.86533e-05	5.3937e-05	0.000127918	0.000118644	8.96786e-05	9.75444e-05	4.28022e-05	4.87697e-05	2.75256e-05	5.57287e-05	4.37065e-05	3.61413e-05	6.61722e-05	4.71374e-05	3.65563e-05	4.65018e-05	5.56631e-05	7.18676e-05	3.8414e-05	5.89208e-05	5.62164e-05	3.6399e-05	3.82431e-05	4.14163e-05	4.89529e-05	4.12528e-05	5.57796e-05
8954				Hexaflumuron	-18.696400029917001	MS1 mz matched	460.981	408.581	0.000480628	0.000492789	0.000576899	0.000485818	0.000509033	0.000504462	0.000592339	0.000568682	0.000509124	0.000543652	0.00047901	0.000532676	0.000537436	0.000576187	0.000531327	0.000599796	0.000447093	0.000527326	0.000540013	0.000528557	0.000621994	0.000557281	0.000482944	0.000630872	0.000573273	0.000638592	0.000618907	0.000573857	0.000462907	0.000573566	0.000528467	0.000637577	0.000532618	0.000498381	0.000549261	0.000601098	0.000487131	0.00059654	0.000518241	0.000550752	0.000614252
9044						Unmapped	464.842	364.711	3.08701e-05	4.64195e-05	3.81057e-05	3.85085e-05	3.84759e-05	3.14995e-05	4.13621e-05	2.58735e-05	5.01449e-05	3.722e-05	4.40128e-05	3.28722e-05	4.3751e-05	3.14141e-05	3.80125e-05	2.17088e-05	5.13979e-05	4.18756e-05	5.1974e-05	4.17391e-05	3.95747e-05	3.00692e-05	4.27521e-05	2.52105e-05	3.44016e-05	3.53686e-05	3.55688e-05	2.89066e-05	5.20271e-05	3.79678e-05	2.88226e-05	4.03288e-05	3.36661e-05	1.92406e-05	3.05145e-05	3.23553e-05	6.40464e-05	5.08267e-05	4.39244e-05	4.77882e-05	3.77357e-05
9046						Unmapped	464.879	362.401	0.000249884	0.000365349	0.000379939	0.000317176	0.000328087	0.000399274	0.000379852	0.000400341	0.000347564	0.000381758	0.000382858	0.000407836	0.000478995	0.000450167	0.000429964	0.000401243	0.000389284	0.000427591	0.000276457	0.000373644	0.000376887	0.000388854	0.000387556	0.00055979	0.000428272	0.000470785	0.000475771	0.000478504	0.000337812	0.000440718	0.00037687	0.000540695	0.000359462	0.000243812	0.00038021	0.000412319	0.000362261	0.000338752	0.000367318	0.000370163	0.000400524
9081						Unmapped	465.925	408.877	0.000467901	0.000647179	0.000291387	0.00041363	0.000455024	0.000344201	0.000322511	0.000197643	0.000570181	0.000358634	0.000500468	0.000328937	0.000468936	0.000373228	0.000417892	0.000132187	0.00063894	0.000576743	0.000745977	0.000523462	0.000566111	0.000321773	0.000534995	0.000188961	0.00040296	0.000360568	0.000373418	0.000196673	0.000661075	0.000397934	0.000276588	0.000616895	0.000346432	0.000175841	0.000353939	0.000411113	0.00080329	0.000629409	0.000406911	0.000562681	0.000445897
9091				Biotripyrrin-b;Biotripyrrin-a;Cisapride	8.62959247680084;8.62959247680084;23.4316336943289	MS1 mz matched	466.204	298.632	1.25258e-05	1.93283e-05	2.02698e-05	1.6396e-05	1.713e-05	1.77049e-05	2.11114e-05	1.97931e-05	2.05325e-05	1.97855e-05	2.25386e-05	1.88521e-05	2.11095e-05	2.07014e-05	2.08004e-05	1.57687e-05	1.60635e-05	2.25599e-05	1.94456e-05	1.84594e-05	2.39468e-05	1.98309e-05	1.86644e-05	2.07025e-05	2.07861e-05	2.00508e-05	2.21099e-05	1.80711e-05	2.05738e-05	2.02014e-05	1.80936e-05	2.0709e-05	2.06124e-05	1.22706e-05	1.79214e-05	1.78743e-05	2.22308e-05	2.1295e-05	2.05913e-05	2.04979e-05	2.17338e-05
9177				29-Norcycloartane-3,24-dione;Stigmast-22-ene-3,6-dione;7-Oxostigmasterol;(6beta,22E)-6-Hydroxystigmasta-4,22-dien-3-one;(3beta,23E)-3-Hydroxy-27-norcycloart-23-en-25-one;Momordenol;4alpha-Formyl-4beta-methyl-5alpha-cholesta-8,24-dien-3beta-ol;Stigmast-4-ene-3,6-dione;	5.20535039641649;5.20535039641649;5.20535039641649;5.20535039641649;5.20535039641649;5.20535039641649;5.20535039641649;5.20535039641649;	MS1 mz matched	468.387	35.73	7.04451e-05	0.00016511	0.000212412	0.000159438	0.000151851	0.000166727	0.000101368	0.000110377	0.000145628	0.000131025	0.000200447	0.000102666	0.000135558	9.82751e-05	0.000134236	0.00014955	0.000175041	0.000249606	0.000113912	0.000172027	0.000120347	0.000107699	0.000172532	0.000204789	0.000151342	0.000108048	0.000171247	0.000316557	0.000119651	0.000178876	0.000129716	0.000223438	0.000258076	9.65715e-05	0.000176951	8.8231e-05	0.00014819	0.000106782	0.000118861	0.000115516	0.000125926
9280						Unmapped	471.9	343.834	8.92803e-05	0.000108999	0.000107055	0.000101146	0.00010162	0.00010966	9.7071e-05	0.000122225	0.000101056	0.000107503	0.000108865	0.000114369	0.000171969	0.000106409	0.000125403	9.75294e-05	9.59588e-05	0.000118123	0.000108768	0.000105095	9.70333e-05	0.000106652	9.84101e-05	0.000111491	0.000103397	0.000155397	0.000113091	0.000179442	9.33071e-05	0.00013531	0.000110038	0.000161206	0.000112113	8.28435e-05	0.00011655	0.000116985	0.00010595	0.000129751	9.00668e-05	0.000110688	9.5449e-05
9293				Ceanothenic acid;Ubiquinone-4;13'-Carboxy-alpha-tocotrienol;Primisulfuron	-11.6876576665701;-11.6876576665701;-11.6876576665701;-16.2884230693779	MS1 mz matched	472.328	47.003	1.30351e-05	6.79463e-05	2.69301e-05	4.37689e-05	3.79201e-05	2.88698e-05	2.11237e-05	2.37101e-05	1.87141e-05	2.31044e-05	1.76331e-05	2.22011e-05	2.72988e-05	1.82141e-05	2.13368e-05	2.42005e-05	2.88565e-05	3.97187e-05	3.31965e-05	3.14931e-05	3.17724e-05	1.9594e-05	1.58823e-05	1.80205e-05	2.13173e-05	1.89275e-05	2.32803e-05	2.37851e-05	1.40734e-05	2.00166e-05	2.60186e-05	1.90292e-05	2.51962e-05	3.77568e-05	2.70002e-05	1.9117e-05	1.82677e-05	1.60584e-05	3.41315e-05	2.18937e-05	2.30145e-05
9340						Unmapped	473.997	352.695	0.000217639	0.000205972	0.00019592	0.00019803	0.00020439	0.000210802	0.000177085	0.000209839	0.000202052	0.000199945	0.000124948	0.000191306	0.000199071	0.000223268	0.000184649	0.00019433	0.000174214	0.000191285	0.000245013	0.00020121	0.000184071	0.000210008	0.000230827	0.000215076	0.000209995	0.000194539	0.000217984	0.000183767	0.000212808	0.000202275	0.000188118	0.00019037	0.000192288	7.77025e-05	0.00016212	0.00011998	0.000208825	0.000254327	0.000208664	0.000197949	0.000213089
9384				m-Trigallic acid;	15.9468507612721;	MS1 mz matched	475.067	150.49	0.000305109	0.000351258	0.000436902	0.000360515	0.000363446	0.000408702	9.46108e-05	6.94213e-05	7.10071e-05	0.000160935	0.000470101	3.27397e-05	7.03601e-05	3.2298e-05	0.000151375	0.000290989	0.000332804	0.000544295	0.000551237	0.000429831	0.000573011	7.17811e-05	6.7362e-05	5.80307e-05	0.000192546	5.26232e-05	6.01258e-05	6.8746e-05	6.00899e-05	6.03962e-05	0.000200215	4.35626e-05	0.000450968	0.000286161	0.000245227	1.99632e-05	2.78578e-05	0.000535461	4.35349e-05	0.000156704	0.000491113
9418				1,2,3,4,6,7,8-Heptachlorodibenzofuran;1,2,3,4,6,7,8-HpCDF;PCDF 131;1,2,3,4,7,8,9-Heptachlorodibenzofuran;1,2,3,4,7,8,9-HpCDF;PCDF 134	10.5055695399089;10.5055695399089	MS1 mz matched	476.261	41.114	0.000113981	3.18199e-05	5.71813e-05	0.000101338	7.60803e-05	9.40911e-05	6.49605e-05	6.63226e-05	8.52762e-05	7.76626e-05	6.77139e-05	7.33025e-05	0.0001289	0.000107704	9.44051e-05	6.09682e-05	7.87304e-05	2.53812e-05	2.30082e-05	4.7022e-05	2.85089e-05	5.49182e-05	3.57768e-05	6.81334e-05	4.68343e-05	7.83522e-05	4.1491e-05	5.77287e-05	5.03074e-05	5.69698e-05	0.000119508	5.07201e-05	5.05972e-05	2.73873e-05	6.2053e-05	6.40663e-05	7.11807e-05	3.88134e-05	3.65316e-05	5.2648e-05	4.99897e-05
9420				Lucidenic acid A;Prednisolone tebutate;Prednisolone butyl acetete	6.89794620005136;6.9828318350632	MS1 mz matched	476.304	107.577	0.000269035	0.00104689	0.000349119	0.0022271	0.000973036	0.000235304	0.000220946	0.000180266	0.000199392	0.000208977	0.00021	0.00101271	0.000174055	0.000183697	0.000395116	0.000235941	0.000764062	0.000693197	0.000439666	0.000533217	0.000195731	0.000220551	0.000127817	0.000253838	0.000199484	0.000190283	0.000304866	0.000254903	0.000165205	0.000228814	0.000251532	0.00028782	0.000175421	0.000198546	0.000228329	0.00011844	0.000170078	0.000203154	0.000157619	0.000162323	0.000215425
9421				LysoPC(16:1(9Z));Zygadenine	-21.9724913773315;4.05429512026975	MS1 mz matched	476.304	91.4365	0.000231286	0.000815351	0.000309991	0.00184973	0.00080159	0.000175992	0.000203065	0.000184621	0.000192057	0.000188934	0.000172735	0.000887581	0.000186842	0.000160585	0.000351936	0.00022414	0.000627574	0.00050096	0.00045132	0.000450999	0.000174356	0.000183791	0.000106132	0.000216698	0.000170244	0.000146092	0.000261034	0.000208816	0.000154629	0.000192643	0.000224467	0.000314301	0.000149371	0.000225725	0.000228466	0.000111345	0.000142713	0.000174044	0.000177806	0.000151477	0.000201808
9429						Unmapped	476.741	315.946	1.61358e-05	4.35176e-05	0.000113583	5.07241e-05	5.59901e-05	5.23059e-05	7.35517e-05	0.000109218	5.71296e-05	7.30512e-05	4.97434e-05	0.000105639	0.000132517	8.15318e-05	9.23577e-05	7.83839e-05	7.32101e-05	6.2581e-05	1.72958e-05	5.78677e-05	0.000107813	0.000135391	5.31038e-05	8.68786e-05	9.57967e-05	9.75169e-05	0.0001178	9.84488e-05	3.90874e-05	8.82133e-05	5.58389e-05	9.62137e-05	5.0554e-05	2.32805e-05	5.64718e-05	4.06524e-05	3.98734e-05	3.46011e-05	0.000105268	5.50987e-05	8.00792e-05
9430						Unmapped	476.741	288.047	2.61655e-05	5.68422e-05	4.538e-05	5.32278e-05	4.54039e-05	6.95626e-05	6.37209e-05	5.02447e-05	5.01263e-05	5.84137e-05	7.15961e-05	4.69952e-05	5.54086e-06	6.3785e-05	4.69793e-05	6.11615e-05	1.48709e-05	4.89926e-05	3.18268e-05	3.92129e-05	4.32804e-05	5.84377e-05	7.12678e-05	6.34021e-05	5.9097e-05	1.9653e-05	2.06736e-05	2.18036e-05	5.69705e-05	2.97752e-05	6.12735e-05	3.86812e-08	6.39048e-05	1.63486e-05	3.53914e-05	8.01216e-05	4.45533e-05	7.28882e-05	3.78858e-05	5.88622e-05	6.20117e-05
9453				27-Norcholestanehexol;	-16.3740214878456;	MS1 mz matched	477.306	128.901	2.21631e-05	3.49648e-05	2.62927e-05	3.95481e-05	3.07422e-05	4.05793e-05	3.74598e-05	3.68452e-05	3.7619e-05	3.81258e-05	4.10372e-05	4.48015e-05	4.08426e-05	3.89331e-05	4.14036e-05	2.73619e-05	4.37095e-05	4.31717e-05	3.27023e-05	3.67363e-05	3.43551e-05	4.40083e-05	2.56874e-05	4.22074e-05	3.65645e-05	5.71463e-05	4.0805e-05	5.05739e-05	3.63139e-05	4.62098e-05	4.17191e-05	2.65774e-05	2.93811e-05	5.4075e-05	3.79381e-05	4.25586e-05	3.4159e-05	3.40401e-05	2.85179e-05	3.48189e-05	3.75376e-05
9473				Hexaflumuron	-18.696400029917001	MS1 mz matched	478.008	408.601	0.00288914	0.00307948	0.00303366	0.00299497	0.00299931	0.00316584	0.00376265	0.00337812	0.00325373	0.00339009	0.00301287	0.00316722	0.00320576	0.00351216	0.0032245	0.00357211	0.00298043	0.00328539	0.00333672	0.00329366	0.00369317	0.0034754	0.00303065	0.00340805	0.00340182	0.00401743	0.00373789	0.00351056	0.00292297	0.00354721	0.00321072	0.0045303	0.00331518	0.00313729	0.00354837	0.00345224	0.00282087	0.00365588	0.00315003	0.00326976	0.00376096
9532				Nicardipine;N,N-Diethyl-2-[4-[6-methoxy-2-(4-methoxyphenyl)-1H-inden-3-yl]phenoxy]ethamine hydrochloride	22.767261457756;-12.8418374170225	MS1 mz matched	480.217	37.5465	4.59023e-05	8.44544e-05	6.0306e-05	3.99648e-05	5.76569e-05	5.61833e-05	5.55276e-05	5.7466e-05	5.24625e-05	5.54098e-05	6.04599e-05	7.79568e-05	5.02385e-05	6.38806e-05	6.31339e-05	8.30875e-05	4.38043e-05	8.27259e-05	8.37265e-05	7.3336e-05	5.35267e-05	5.55659e-05	5.74401e-05	7.55997e-05	6.05331e-05	5.13862e-05	5.20211e-05	5.25483e-05	5.85126e-05	5.3617e-05	3.88491e-05	2.79865e-05	7.49448e-05	7.09577e-05	5.31845e-05	6.21136e-05	4.47449e-05	5.58594e-05	6.84599e-05	5.77945e-05	8.48565e-05
9547						Unmapped	480.558	29.7465	8.11865e-06	1.23904e-05	8.89477e-06	9.40109e-06	9.70123e-06	1.42412e-05	1.52146e-05	9.62027e-06	1.01877e-05	1.2316e-05	1.02037e-05	1.11723e-05	1.46003e-05	1.98236e-05	1.395e-05	1.61335e-05	1.05021e-05	7.10595e-06	1.3278e-05	1.17549e-05	1.12941e-05	1.32973e-05	1.36216e-05	7.10365e-06	1.13291e-05	1.17779e-05	1.00683e-05	1.12569e-05	1.54305e-05	1.21334e-05	1.04334e-05	3.11236e-06	1.31772e-05	2.86624e-05	1.38463e-05	9.66546e-06	9.83931e-06	1.54894e-05	1.33967e-05	1.20977e-05	2.10839e-05
9563				11-O-Demethylpradinone II	-13.1231053516861	MS1 mz matched	481.075	230.577	0.000100919	0.000136779	0.000149264	0.000127988	0.000128738	6.55719e-05	0.000187023	0.000129974	0.000155729	0.000134574	0.000113359	0.000136104	0.000171733	0.000133122	0.000138579	0.000124819	0.000114632	0.000114838	0.000122492	0.000119195	0.000138498	0.000166221	0.000136494	0.000122596	0.000140953	0.000134464	0.000117886	0.000146488	0.000140103	0.000134735	0.00013368	0.000114508	0.00014225	0.000107287	0.000124431	0.000155852	0.000138394	0.000136268	0.00013314	0.000140913	0.000124439
9614						Unmapped	482.903	360.092	0.000285746	0.000332487	0.00036367	0.000312545	0.000323612	0.000392396	0.000365512	0.000359199	0.000358218	0.000368831	0.000376856	0.000359631	7.35358e-05	0.00035751	0.000291883	0.000309659	0.000368238	0.000396583	0.000266856	0.000335334	0.000364835	0.00035896	0.000410463	0.000396752	0.000382753	0.000394123	0.000403597	0.000471023	0.000336488	0.000401308	0.000363106	0.000557788	0.000377456	0.000254003	0.000388088	0.000389532	0.000350859	0.000296105	0.000297433	0.000333482	0.000367447
9615				Hexaflumuron	-18.696400029917001	MS1 mz matched	482.962	408.877	0.000302662	0.000293126	0.000312713	0.000273554	0.000295514	0.000299122	0.000322279	0.000311471	0.00027496	0.000301958	0.000287562	0.000247931	0.000259732	0.000312605	0.000276957	0.000314344	0.000226306	0.000307214	0.000319563	0.000291857	0.000280022	0.000300394	0.000290242	0.000340772	0.000302857	0.000290902	0.000296033	0.000262349	0.000309106	0.000289598	0.000277096	0.000294193	0.00030807	0.000325468	0.000301207	0.000343464	0.000253991	0.0003422	0.000304917	0.000311143	0.000327776
9671				Mersalyl acid	7.8533944850066604	MS1 mz matched	484.883	341.668	0.000458661	0.000490011	0.000493758	0.000445025	0.000471864	0.000554139	0.000488819	0.00050016	0.000417525	0.000490161	0.000538961	0.000494285	0.000876503	0.000515229	0.000606244	0.000501194	0.000465128	0.000517314	0.00048706	0.000492674	0.000466693	0.000502914	0.0004932	0.000598499	0.000515326	0.000835412	0.000561734	0.000558471	0.000485025	0.00061016	0.000517203	0.000932604	0.000485648	0.000489036	0.000606123	0.000569705	0.000456911	0.000510002	0.000434983	0.0004929	0.000496497
9672				Flumiclorac-pentyl;Flumiclorac pentyl;S-23031	-11.7962921894283;-12.7399835417152	MS1 mz matched	484.882	361.165	0.000127355	0.000251541	0.000327512	0.00020949	0.000228975	0.000279555	0.000263333	0.000356308	0.000260712	0.000289977	0.000259533	0.000285376	0.000197792	0.00028319	0.000256473	0.00027248	0.000280803	0.000298684	0.000162405	0.000253593	0.000315876	0.000306195	0.000284975	0.000361442	0.000317122	0.00041669	0.000359952	0.000333523	0.00025134	0.000340376	0.000273645	0.000402969	0.000261438	0.000189066	0.000281779	0.00026384	0.000278915	0.000251253	0.000266075	0.000265021	0.000277695
9676				Cefamandole sodium	-8.7119365368039094	MS1 mz matched	485.056	37.57	2.71447e-05	3.63052e-05	4.94381e-05	4.85597e-05	4.03619e-05	4.04992e-05	4.10717e-05	5.52976e-05	5.84816e-05	4.88376e-05	3.2473e-05	5.1348e-05	7.4542e-05	4.55864e-05	5.09874e-05	4.761e-05	5.6844e-05	6.0081e-05	2.80966e-05	4.81579e-05	4.08084e-05	4.92146e-05	4.37511e-05	6.2783e-05	4.91393e-05	7.4067e-05	5.27168e-05	6.98779e-05	4.24213e-05	5.97707e-05	5.61728e-05	5.04258e-05	3.82992e-05	2.26682e-05	4.18915e-05	4.07118e-05	4.65065e-05	4.49272e-05	4.23717e-05	4.36293e-05	4.27759e-05
9682				Goshonoside F2;Goshonoside F1;Gallopamil	-11.6009870390079;-11.6009870390079;8.87890963686011	MS1 mz matched	485.305	385.002	1.34763e-05	1.41735e-05	1.46141e-05	1.57887e-05	1.45132e-05	2.05361e-05	2.50055e-05	3.14213e-05	2.91078e-05	2.65177e-05	1.84549e-05	2.24351e-05	2.96656e-05	2.45552e-05	2.37777e-05	2.03212e-05	1.40756e-05	2.12978e-05	1.81096e-05	1.84511e-05	2.80294e-05	2.431e-05	1.80184e-05	2.18983e-05	2.3064e-05	2.79878e-05	3.06811e-05	2.57487e-05	2.04548e-05	2.62181e-05	1.93099e-05	4.06452e-05	2.28719e-05	1.99555e-05	2.56956e-05	2.13704e-05	3.03204e-05	2.44133e-05	3.13205e-05	2.68562e-05	2.1558e-05
9686				Tiropramide;Oxethazaine;Oxetacaine	23.9834051630571;23.9667136586103	MS1 mz matched	485.357	41.8715	0.00085417	0.00106866	0.00123502	0.000834645	0.000998122	0.00107617	0.00158804	0.00113248	0.00117518	0.00124297	0.00117151	0.00145223	0.00156923	0.00153352	0.00143162	0.00100251	0.00111809	0.00106862	0.00132601	0.00112881	0.001117	0.00138608	0.00118184	0.00109866	0.00119589	0.00138599	0.00154731	0.00170915	0.00143867	0.00152028	0.00119598	0.000741391	0.00107834	0.00304811	0.00151595	0.000803343	0.0010625	0.00118636	0.00114997	0.00105054	0.00128654
9732						Unmapped	486.862	339.366	0.00077281	0.000686723	0.000695029	0.000587698	0.000685565	0.000768744	0.00061973	0.000666744	0.000552144	0.00065184	0.000775664	0.000711114	0.000778124	0.000733109	0.000749503	0.000772823	0.000640737	0.000745176	0.000769525	0.000732065	0.000625506	0.000713574	0.000702909	0.00080062	0.000710652	0.000767197	0.000725676	0.000772421	0.000704671	0.000742491	0.000760757	0.000850358	0.000671935	0.000839793	0.00078071	0.000804889	0.000627863	0.000736055	0.000660014	0.000707205	0.000728032
9770						Unmapped	488.3	35.8065	0.00176533	0.000718673	0.000713527	0.00288438	0.00152048	0.000435882	0.000258067	0.000334829	0.000452641	0.000370355	0.000456812	0.00040075	0.000470904	0.000482471	0.000452734	0.00110683	0.0028374	0.000341467	0.000238488	0.00113105	5.62138e-05	0.000421372	0.000284427	0.000700291	0.000365576	0.000387539	0.000435266	0.00014276	0.000421012	0.000346644	0.00253864	0.00105852	0.00047797	7.68446e-05	0.00103799	0.000282121	0.000311692	0.000283152	9.62632e-05	0.000243307	0.000271927
9779						Unmapped	488.835	362.399	2.94416e-05	5.52572e-05	4.30745e-05	3.94035e-05	4.17942e-05	4.26862e-05	4.78273e-05	4.72392e-05	4.26714e-05	4.5106e-05	4.84982e-05	4.57371e-05	6.17711e-05	4.8611e-05	5.11543e-05	4.28388e-05	5.22823e-05	5.96387e-05	4.74129e-05	5.05432e-05	4.83242e-05	4.43644e-05	5.11101e-05	3.33255e-05	4.4281e-05	5.56082e-05	4.84666e-05	4.06064e-05	4.76356e-05	4.80792e-05	3.89316e-05	4.35731e-05	4.50671e-05	2.98194e-05	3.93478e-05	4.6605e-05	5.30457e-05	4.83173e-05	5.14824e-05	4.98626e-05	4.62995e-05
9827						Unmapped	490.282	254.66	2.12227e-05	2.48664e-05	1.86908e-05	3.4811e-05	2.48977e-05	1.9267e-05	2.26895e-05	1.88289e-05	1.84133e-05	1.97997e-05	2.2829e-05	3.08212e-05	2.0064e-05	2.35929e-05	2.43268e-05	2.14455e-05	2.16482e-05	2.55533e-05	2.07231e-05	2.23425e-05	1.73035e-05	1.76084e-05	1.5926e-05	2.19233e-05	1.81903e-05	1.92559e-05	2.43115e-05	2.23365e-05	1.81958e-05	2.10249e-05	1.86147e-05	1.96286e-05	1.54102e-05	2.08769e-05	1.86326e-05	1.57658e-05	1.38123e-05	1.7303e-05	1.64118e-05	1.58232e-05	1.75431e-05
9840						Unmapped	491.045	150.073	9.49356e-05	9.59296e-05	0.000131444	0.000135663	0.000114493	0.000125193	2.78877e-05	2.30615e-05	2.21798e-05	4.95806e-05	0.000167722	1.91811e-05	2.53642e-05	1.36119e-05	5.64699e-05	8.66298e-05	0.000177447	0.000154136	0.000150075	0.000142072	0.00013306	2.25514e-05	2.00581e-05	1.89369e-05	4.86516e-05	2.12895e-05	2.54714e-05	2.29602e-05	1.9621e-05	2.23355e-05	6.33845e-05	2.63092e-05	0.000118076	0.000239657	0.000111856	7.11865e-06	1.70919e-05	0.000171881	2.64911e-05	5.56456e-05	0.000162712
9852	Val-Gln	0.6006	XXDVDTMEVBYRPK-UHFFFAOYSA-N			MS2 reverse	491.286	254.646	5.43374e-06	6.12382e-06	6.18812e-06	8.01591e-06	6.4404e-06	5.0254e-06	4.52748e-06	5.44479e-06	5.15014e-06	5.03695e-06	6.1748e-06	8.93741e-06	6.13591e-06	6.13153e-06	6.84491e-06	6.27681e-06	5.86856e-06	7.44219e-06	5.54857e-06	6.28403e-06	5.13661e-06	4.64859e-06	4.40912e-06	7.62343e-06	5.45444e-06	6.31123e-06	6.25068e-06	7.41187e-06	4.72232e-06	6.17403e-06	4.75949e-06	6.00748e-06	4.34902e-06	7.89872e-06	5.75368e-06	4.87115e-06	3.17659e-06	4.31379e-06	4.4394e-06	4.20023e-06	5.25855e-06
9859						Unmapped	491.794	46.213	4.40652e-05	6.88962e-05	1.73894e-05	5.27712e-05	4.57805e-05	4.83683e-05	4.06949e-05	5.16187e-05	4.63384e-05	4.67551e-05	5.31202e-05	4.20058e-05	5.69132e-05	5.20288e-05	5.1017e-05	5.60681e-05	6.57917e-05	6.13706e-05	5.07178e-05	5.8487e-05	7.09428e-05	7.31713e-05	7.86355e-05	6.33977e-05	7.15368e-05	9.20701e-06	7.45367e-05	8.37958e-05	7.86477e-05	6.15468e-05	5.66347e-05	3.54571e-05	7.23988e-05	5.72928e-05	5.54458e-05	3.34088e-05	4.31342e-05	6.21944e-05	4.34453e-05	4.55457e-05	5.01007e-05
9900				Isorhamnetin 4'-O-glucuronide;6-Methoxyluteolin 7-glucuronide;8-Hydroxyluteolin 4'-methyl ether 8-glucuronide;Carmine red;3'-Methoxytricetin 7-glucuronide;Carmine;Carminic acid	-21.1216231805025;-21.1216231805025;-21.1216231805025;-21.1216231805025;-21.1216231805025;-21.1216231805025	MS1 mz matched	493.386	46.228	1.53559e-05	3.34755e-05	1.92865e-05	2.78067e-05	2.39811e-05	2.71012e-05	2.0004e-05	2.61674e-05	1.40704e-05	2.18357e-05	3.40795e-05	3.17579e-05	4.20966e-05	2.52025e-05	3.32841e-05	1.49879e-05	2.12331e-05	1.99232e-05	2.20142e-05	1.95396e-05	1.49198e-05	1.47699e-05	1.73975e-05	1.67814e-05	1.59671e-05	2.36966e-05	1.89189e-05	2.66428e-05	1.28206e-05	2.05197e-05	2.11518e-05	3.81142e-05	2.46071e-05	9.91483e-06	2.3447e-05	1.64735e-05	1.91782e-05	1.85208e-05	1.96455e-05	1.84545e-05	2.86373e-05
9904				Chlordecone alcohol;Chlordecone alcohol	-10.1491519368549;-10.7580945020125	MS1 mz matched	493.649	32.7455	4.50966e-05	6.52077e-05	5.75683e-05	6.14596e-05	5.7333e-05	6.82125e-05	6.4885e-05	5.81288e-05	6.39457e-05	6.3793e-05	4.4611e-05	6.3757e-05	6.81252e-05	6.84906e-05	6.12459e-05	8.2983e-05	5.84267e-05	7.25928e-05	6.69512e-05	7.02384e-05	6.53351e-05	7.05741e-05	6.25179e-05	6.09779e-05	6.48513e-05	5.51303e-05	5.95209e-05	6.14534e-05	7.2826e-05	6.22326e-05	5.40547e-05	2.49508e-05	6.58527e-05	0.000171459	7.90792e-05	5.39423e-05	5.38541e-05	5.92318e-05	6.88543e-05	5.89706e-05	8.22976e-05
9916						Unmapped	494.216	129.03	5.16994e-06	6.65146e-06	7.46222e-06	5.8908e-06	6.2936e-06	1.78593e-05	1.12399e-05	3.55791e-05	1.59436e-05	2.01555e-05	2.84395e-05	5.60034e-05	4.64042e-05	2.56167e-05	3.91159e-05	7.35723e-06	8.15094e-06	7.99661e-06	7.51428e-06	7.75477e-06	2.28922e-05	1.13109e-05	8.90202e-06	1.34078e-05	1.41282e-05	8.03829e-05	3.80332e-05	4.36114e-05	2.75242e-05	4.73879e-05	6.44595e-06	1.07365e-05	6.28618e-06	5.53712e-06	7.25143e-06	3.84589e-05	7.73834e-06	8.77737e-06	1.08131e-05	1.64469e-05	2.34395e-05
9921				LysoPC(16:1(9Z));Tiamulin	12.4881202261002;0.810828451719899	MS1 mz matched	494.323	32.316	3.81971e-05	5.97765e-05	5.48995e-05	5.50621e-05	5.19838e-05	6.4649e-05	7.57424e-05	6.77181e-05	4.76921e-05	6.39504e-05	5.3792e-05	6.12927e-05	8.1992e-05	8.06276e-05	6.94261e-05	6.98334e-05	5.5245e-05	5.29087e-05	5.8935e-05	5.92305e-05	7.25318e-05	5.87054e-05	6.11872e-05	4.35651e-05	5.89974e-05	6.10798e-05	6.77239e-05	5.87412e-05	7.19148e-05	6.48649e-05	5.31623e-05	2.80095e-05	6.78411e-05	0.00013438	7.08483e-05	4.98546e-05	5.63333e-05	6.78204e-05	6.83142e-05	6.05806e-05	8.20534e-05
9935						Unmapped	494.885	342.896	0.000138377	0.000166281	0.000160825	0.000147008	0.000153123	0.000171744	0.000163856	0.000154981	0.000148785	0.000159841	0.000173305	0.000160536	0.000213094	0.000187764	0.000183675	0.000162703	0.000217545	0.000179614	0.000162817	0.00018067	0.000155964	0.000183432	0.000174861	0.00018454	0.000174699	0.000186664	0.000158629	0.00027231	0.000172209	0.000197453	0.000168349	0.000311765	0.000177458	0.000152263	0.000202459	0.000194875	0.000170248	0.000166256	0.000227241	0.000189655	0.000167362
9961				Isometamidium chloride	16.5591733983503	MS1 mz matched	496.219	44.825	2.17163e-05	2.91166e-05	4.12004e-05	1.53578e-05	2.68478e-05	3.72057e-05	1.77735e-05	1.20848e-05	1.56981e-05	2.06905e-05	3.35242e-05	1.53119e-05	1.38857e-05	1.71905e-05	1.99781e-05	5.02549e-05	1.53557e-05	1.07134e-05	1.18014e-05	2.20313e-05	2.44465e-05	1.75225e-05	9.44509e-06	1.2464e-05	1.59695e-05	3.14173e-05	1.86654e-05	1.59544e-05	9.16136e-06	1.87996e-05	1.42235e-05	1.72857e-05	8.54071e-06	6.97816e-06	1.1757e-05	2.3914e-05	2.11566e-05	1.22206e-05	1.03588e-05	1.69125e-05	3.08387e-05
9962						Unmapped	496.274	246.121	1.36233e-05	1.67033e-05	1.60722e-05	1.46773e-05	1.5269e-05	3.26168e-05	3.91251e-05	4.85701e-05	3.29586e-05	3.83176e-05	2.80868e-05	3.21496e-05	3.68805e-05	3.6658e-05	3.34437e-05	2.56871e-05	1.7249e-05	1.79114e-05	1.71997e-05	1.95118e-05	3.20266e-05	3.75791e-05	3.4728e-05	4.97638e-05	3.85243e-05	3.08549e-05	3.05199e-05	3.8269e-05	2.91442e-05	3.2197e-05	3.15902e-05	2.05249e-05	3.04517e-05	3.36076e-05	2.90436e-05	4.01439e-05	3.52265e-05	4.06088e-05	4.06717e-05	3.91627e-05	4.07598e-05
9971				Sodium folite	-7.1405921144972897	MS1 mz matched	496.418	34.936	8.35934e-05	0.000145261	0.00021896	0.000153331	0.000150286	0.000159257	0.000127571	0.000135129	0.000147966	0.000142481	0.000120911	0.000144125	0.000186809	0.000125331	0.000144294	0.000148765	0.000158963	0.000231421	0.000128525	0.000166918	0.000134152	0.000158918	0.000130864	0.00018835	0.000153071	0.000142336	0.000169036	0.000223063	0.000124773	0.000164802	8.03401e-05	0.000228736	0.000117054	9.75105e-05	0.00013091	0.000124706	0.000158391	0.000151671	0.000131689	0.000141614	0.000125292
10006				Corynomycolic acid	8.7751042168104192	MS1 mz matched	497.853	339.9	0.000127856	0.000102932	0.000113693	0.000103182	0.000111916	0.000126505	0.000107632	0.000112583	9.15577e-05	0.000109569	0.00012568	0.000118953	0.000129112	0.0001318	0.000126386	0.000120525	0.000108595	0.000120532	0.000124796	0.000118612	0.000148728	0.000123391	0.000117431	0.000138774	0.000132081	0.000134159	0.000129214	0.000140636	0.000104823	0.000127208	0.000106461	0.000154086	0.000114506	0.00014853	0.000130896	0.000117149	0.000100338	0.000116995	0.000120897	0.000113845	0.000115755
10029						Unmapped	498.399	150.601	5.09774e-05	6.66775e-05	7.8085e-05	8.9662e-05	7.13505e-05	3.70958e-05	9.57238e-05	9.83534e-05	8.4504e-05	7.89193e-05	6.44974e-05	0.000100349	0.000100437	8.91058e-05	8.85973e-05	7.33941e-05	8.78517e-05	7.38297e-05	6.86129e-05	7.59221e-05	8.94229e-05	8.41495e-05	7.21483e-05	9.08464e-05	8.41418e-05	8.80407e-05	8.74434e-05	8.7283e-05	8.1386e-05	8.60383e-05	6.75415e-05	7.86356e-05	6.77818e-05	7.35786e-05	7.18844e-05	7.32287e-05	8.23811e-05	6.99368e-05	8.25543e-05	7.70252e-05	6.84316e-05
10038						Unmapped	498.801	30.025	4.08181e-05	7.52483e-05	7.60207e-05	8.66462e-05	6.96833e-05	7.51642e-05	5.30647e-05	4.75586e-05	5.6997e-05	5.81961e-05	6.78828e-05	5.78526e-05	5.72747e-05	6.61333e-05	6.22859e-05	8.09389e-05	9.39464e-05	7.21914e-05	5.99575e-05	7.67586e-05	7.42485e-05	7.93957e-05	6.86758e-05	7.38362e-05	7.4039e-05	8.43569e-05	6.12041e-05	6.65267e-05	6.49785e-05	6.92665e-05	8.13632e-05	5.82403e-05	8.49349e-05	8.75541e-05	7.80231e-05	4.25166e-05	4.74214e-05	7.48291e-05	4.98637e-05	5.36577e-05	7.37477e-05
10047						Unmapped	498.966	352.015	0.000577686	0.000565593	0.000508737	0.000477265	0.00053232	0.000545051	0.000592592	0.000534454	0.000566469	0.000559642	0.000556484	0.000524129	0.000496295	0.000609676	0.000546646	0.000539743	0.000453022	0.000518799	0.000699442	0.000552752	0.000504755	0.000536854	0.000585956	0.000532473	0.00054001	0.000492398	0.000523279	0.00053687	0.000586942	0.000534872	0.000498935	0.000495777	0.000566185	0.000676361	0.000559315	0.000671018	0.000542339	0.000413338	0.000566561	0.000548314	0.00053964
10055						Unmapped	499.071	39.659	6.29508e-06	1.44164e-05	1.36222e-05	1.60018e-05	1.25839e-05	1.17451e-05	1.4683e-05	1.80246e-05	1.90498e-05	1.58756e-05	1.12446e-05	1.73224e-05	2.25631e-05	1.92537e-05	1.75959e-05	1.6226e-05	1.94245e-05	1.94866e-05	1.16669e-05	1.6701e-05	1.6649e-05	1.63669e-05	1.55768e-05	2.29726e-05	1.78913e-05	2.83857e-05	1.40042e-05	2.3747e-05	1.48495e-05	2.02466e-05	2.0085e-05	1.47293e-05	1.86116e-05	1.35483e-05	1.67436e-05	1.51032e-05	1.75147e-05	1.76131e-05	1.71999e-05	1.68577e-05	1.71557e-05
10056				N,N'-Bis(gamma-glutamyl)cystine;Bis-gamma-glutamylcystine;Oxidized gamma-glutamylcysteine;Bis-gamma-L-glutamyl-L-cystine;Oxidized gamma-L-glutamyl-L-cysteine	5.25708192109743;5.32634423395648	MS1 mz matched	499.112	146.12	3.29677e-05	4.08032e-05	5.22204e-05	4.62302e-05	4.30554e-05	4.53691e-05	0.000330763	5.89301e-05	0.000193158	0.000157055	6.40059e-05	0.000868565	0.0007602	0.000782025	0.000618699	3.53015e-05	3.9652e-05	5.87592e-05	7.85283e-05	5.30603e-05	8.20964e-05	0.000281207	0.0005763	9.31461e-05	0.000258188	0.000402941	5.85794e-05	0.000492274	0.000346039	0.000324958	2.0048e-05	0.000359873	7.00692e-05	4.22115e-05	0.000123051	0.00043875	0.000422712	6.96975e-05	0.000452315	0.000345869	7.05607e-05
10104						Unmapped	500.989	352.822	9.14575e-05	8.31809e-05	8.3776e-05	8.4967e-05	8.58453e-05	8.10016e-05	8.67612e-05	9.4788e-05	8.07092e-05	8.5815e-05	7.72926e-05	7.86786e-05	6.97792e-05	7.97446e-05	7.63737e-05	7.58444e-05	6.83043e-05	7.87465e-05	9.93995e-06	5.82088e-05	8.26093e-05	8.00057e-05	9.06019e-05	8.09417e-05	8.35396e-05	7.25485e-05	8.46917e-05	7.27896e-05	9.3698e-05	8.0932e-05	7.50792e-05	6.60336e-05	9.24742e-05	0.000102562	8.40372e-05	9.47655e-05	8.30627e-05	4.03006e-05	8.31486e-05	7.53194e-05	8.55906e-05
10138				Tizoxanide glucuronide;	14.0247832503049;	MS1 mz matched	502.086	145.646	9.14813e-05	0.000132423	0.000138741	0.00010725	0.000117474	0.000115824	2.76431e-05	2.67881e-05	2.93611e-05	4.9904e-05	0.000138873	2.37151e-05	2.49704e-05	1.08576e-05	4.9604e-05	9.06419e-05	0.000109125	0.000220588	0.000186879	0.000151808	0.000250465	2.17291e-05	2.17183e-05	2.48766e-05	7.96974e-05	1.80025e-05	2.07043e-05	2.47927e-05	2.01554e-05	2.09137e-05	6.72107e-05	1.58822e-05	0.000139115	9.29076e-05	7.8779e-05	1.53862e-05	9.16799e-06	0.000228178	2.00924e-05	6.82062e-05	0.000191729
10146						Unmapped	502.371	35.6065	1.18873e-05	1.28302e-05	1.51257e-05	3.53765e-05	1.88049e-05	1.92501e-05	1.58415e-05	1.1597e-05	1.52193e-05	1.5477e-05	1.17211e-05	1.09623e-05	2.38317e-05	7.22239e-06	1.34344e-05	1.85878e-05	7.04191e-05	3.28725e-05	7.6849e-06	3.23911e-05	2.01013e-05	1.09755e-05	7.39858e-06	1.50485e-05	1.3381e-05	1.23228e-05	1.14635e-05	1.64188e-05	7.02442e-06	1.18074e-05	2.41362e-05	2.13707e-05	1.1778e-05	1.83745e-05	1.89149e-05	1.00853e-05	1.24018e-05	1.53115e-05	1.37434e-05	1.28855e-05	1.13781e-05
10205						Unmapped	504.335	107.648	4.79519e-05	0.000156424	6.71163e-05	0.000307208	0.000144675	4.75926e-05	7.34567e-06	3.92925e-05	3.62934e-05	3.2631e-05	4.78007e-05	0.00012343	3.96179e-05	4.23632e-05	6.3303e-05	4.16089e-05	0.000129654	0.000121209	6.65681e-05	8.97599e-05	3.05381e-05	3.76993e-05	2.48796e-05	5.23936e-05	3.63776e-05	3.42403e-05	5.46512e-05	4.73557e-05	3.204e-05	4.20718e-05	5.21032e-05	5.23894e-05	3.44348e-05	3.96805e-05	4.4652e-05	2.81897e-05	3.32271e-05	3.42142e-05	2.78084e-05	3.08599e-05	4.96287e-05
10207						Unmapped	504.346	54.327	6.45995e-05	0.00030525	0.000103596	8.02817e-05	0.000138432	0.00011223	0.000118536	0.000103322	0.000104452	0.000109635	0.000101424	0.000114096	0.000151843	0.000117999	0.00012134	0.000143063	0.000114548	0.000378899	9.93903e-05	0.000183975	0.000115618	0.000138731	0.000112816	9.64316e-05	0.000115899	0.000116286	0.000148518	0.000128522	0.000133195	0.00013163	0.000110284	7.73306e-05	0.000131256	0.000258229	0.000144275	0.000161824	0.000122169	0.00013635	0.000106571	0.000131728	0.000149743
10237				Dipyridamole;Eudesobovatol A;Eudesobovatol B	7.93310160557074;-5.44768839086081;-5.44768839086081	MS1 mz matched	505.321	31.364	0.000105832	0.000175919	0.000173131	0.000155571	0.000152613	0.000206597	0.000102511	9.29621e-05	9.38958e-05	0.000123991	0.000104668	9.35178e-05	9.02005e-05	9.96175e-05	9.7001e-05	0.000193167	0.000188224	0.000203732	0.00014714	0.000183066	0.000138531	9.65133e-05	5.75412e-05	8.83389e-05	9.5231e-05	9.17687e-05	8.53997e-05	8.59617e-05	9.10621e-05	8.8548e-05	0.000191388	0.000124816	0.000188024	0.000199599	0.000175957	8.27825e-05	7.24891e-05	0.000121856	7.76512e-05	8.86947e-05	0.000136102
10275				Mersalyl acid	7.8533944850066604	MS1 mz matched	506.865	342.01	0.000264937	0.000387671	0.000262073	0.00025808	0.00029319	0.000327912	0.000292083	0.000280158	0.000236962	0.000284279	0.000294923	0.000286421	0.00050592	0.000312344	0.000349902	0.000437992	0.000278058	0.000312538	0.000283323	0.000327978	0.00027624	0.000260693	0.00028378	0.000324719	0.000286358	0.000479154	0.000316994	0.000343679	0.000292097	0.000357981	0.000291037	0.000383035	0.000285733	0.000283584	0.000310847	0.000319603	0.000276379	0.000288776	0.000285248	0.000292502	0.00031366
10276						Unmapped	506.864	361.558	9.48523e-05	0.000164026	0.000152125	0.000126348	0.000134338	0.000168974	0.000156828	0.000148502	0.000136522	0.000152707	0.0001509	0.000160368	0.000112343	0.000177881	0.000150373	0.00016269	0.000162935	0.00017039	0.000106654	0.000150667	0.000205397	0.000142143	0.00015175	0.000170952	0.000167561	0.000203207	0.000194865	0.000169188	0.000125167	0.000173107	0.000152319	0.000193818	0.000158026	8.15294e-05	0.000146423	0.000150887	0.000169703	0.000138964	0.000136743	0.000149074	0.000181912
10289				Goshonoside F2;Goshonoside F1;Gallopamil	-11.6009870390079;-11.6009870390079;8.87890963686011	MS1 mz matched	507.287	384.89	6.06729e-06	5.63215e-06	7.04104e-06	8.2762e-06	6.75417e-06	1.33698e-05	1.35899e-05	1.60509e-05	1.34816e-05	1.4123e-05	8.81478e-06	1.27313e-05	1.38503e-05	1.44978e-05	1.24735e-05	1.10552e-05	6.02373e-06	1.13826e-05	7.82639e-06	9.072e-06	1.34771e-05	1.38184e-05	1.07852e-05	1.44996e-05	1.31451e-05	1.59834e-05	1.59277e-05	1.68847e-05	9.33634e-06	1.4533e-05	1.09793e-05	1.69429e-05	1.26276e-05	1.28429e-05	1.33482e-05	1.26404e-05	1.40023e-05	1.22668e-05	1.5334e-05	1.35609e-05	1.40775e-05
10312						Unmapped	508.249	297.828	5.02634e-05	5.00186e-05	5.07053e-05	4.21387e-05	4.82815e-05	5.38749e-05	5.88201e-05	5.18448e-05	5.56691e-05	5.50522e-05	4.79479e-05	4.17622e-05	4.18319e-05	5.08485e-05	4.55976e-05	5.0991e-05	4.28282e-05	5.75488e-05	7.03074e-05	5.54188e-05	5.27767e-05	5.6851e-05	5.65343e-05	5.43355e-05	5.51244e-05	5.45131e-05	5.3596e-05	5.02217e-05	5.42777e-05	5.31521e-05	4.9149e-05	6.95014e-05	6.4634e-05	6.54654e-05	6.21874e-05	6.50846e-05	6.02879e-05	7.35049e-05	6.10252e-05	6.49756e-05	5.44493e-05
10330						Unmapped	508.844	363.055	0.000247562	0.00037425	0.000408607	0.000333231	0.000340912	0.000429548	0.000373773	0.000397855	0.00035451	0.000388922	0.000397772	0.000479333	0.000467909	0.000452741	0.000449439	0.000417484	0.000340844	0.000407773	0.000260522	0.000356655	0.000379313	0.0004024	0.000399675	0.000438782	0.000405042	0.000471955	0.000465729	0.000497319	0.000350747	0.000446437	0.000380486	0.000530333	0.00036637	0.000247886	0.000381269	0.000405146	0.000350504	0.000327471	0.000357313	0.000360109	0.000386413
10331						Unmapped	508.844	339.795	0.000425458	0.000386092	0.000392507	0.00036318	0.000391809	0.000426063	0.00036118	0.000374759	0.000320008	0.000370503	0.000437155	0.000404719	0.000457813	0.000425054	0.000431185	0.000390098	0.000370389	0.000435057	0.00042087	0.000404103	0.000362816	0.000403083	0.000420689	0.000462882	0.000412368	0.000438342	0.000416881	0.00047683	0.000387791	0.000429961	0.000422164	0.000497139	0.000374071	0.000470994	0.000441092	0.0004626	0.000369743	0.000424599	0.000390947	0.000411972	0.000426426
10400						Unmapped	511.3	46.551	1.81654e-05	5.19757e-05	5.28693e-05	4.28632e-05	4.14684e-05	6.16219e-05	6.84458e-05	6.38939e-05	5.5128e-05	6.22724e-05	6.89249e-05	8.10034e-05	7.20091e-05	5.58647e-05	6.94505e-05	5.74553e-05	6.44953e-05	5.72376e-05	3.96062e-05	5.46986e-05	0.000147639	0.000132855	6.4537e-05	7.96868e-05	0.00010618	6.92638e-05	6.26284e-05	7.10802e-05	5.3728e-05	6.41751e-05	9.06795e-05	0.000173176	0.000101069	5.50916e-05	0.000105004	5.19325e-05	5.79019e-05	5.17787e-05	7.85459e-05	6.00398e-05	8.55994e-05
10423						Unmapped	512.413	38.243	6.7616e-05	0.00012991	0.000133239	0.000142352	0.000118279	0.00015508	9.16897e-05	0.000108824	0.000132919	0.000122128	8.91766e-05	0.00011754	0.000134122	9.05694e-05	0.000107852	0.000139979	0.000154	0.000248385	8.69695e-05	0.000157333	0.000125573	0.000119048	8.62741e-05	0.000195041	0.000131484	0.000105894	0.000195754	0.00036868	8.86967e-05	0.000189756	0.000111082	0.00018145	0.000101504	7.6667e-05	0.000117676	8.79202e-05	0.000130414	0.000115827	0.000102304	0.000109116	0.00010565
10437						Unmapped	512.902	344.376	7.8708e-05	9.1021e-05	0.000108975	9.7682e-05	9.40964e-05	0.000103343	9.49393e-05	8.70181e-05	9.7008e-05	9.5577e-05	0.000108966	0.000149302	0.000161555	0.000144432	0.000141064	0.000100825	0.000124107	0.000140401	8.97074e-05	0.00011376	9.75546e-05	0.000113136	9.91271e-05	0.000119069	0.000107222	0.000119337	0.000119073	0.000153823	8.7906e-05	0.000120035	0.000105183	0.00015984	9.70558e-05	7.77186e-05	0.000109949	0.000123475	0.000101376	9.86785e-05	0.000109296	0.000108206	0.000133869
10442				m-Trigallic acid;	15.9468507612721;	MS1 mz matched	513.015	152.368	3.18754e-05	3.77096e-05	4.94926e-05	4.95088e-05	4.21466e-05	4.44226e-05	1.77619e-05	1.65851e-05	1.28517e-05	2.29053e-05	5.73813e-05	1.08224e-05	1.72838e-05	1.09698e-05	2.41143e-05	2.35572e-05	5.53215e-05	6.21597e-05	5.17446e-05	4.81958e-05	4.57592e-05	1.58723e-05	1.05746e-05	1.09552e-05	2.07903e-05	1.15095e-05	1.65013e-05	9.83157e-06	1.06764e-05	1.21297e-05	3.23413e-05	1.11898e-05	4.64734e-05	5.422e-05	3.60561e-05	1.18605e-05	6.6798e-06	5.50115e-05	2.04028e-05	2.34887e-05	5.87766e-05
10449						Unmapped	513.351	33.946	8.2507e-05	0.000122412	0.000172609	0.000135397	0.000128231	0.000144676	6.14787e-05	5.43875e-05	2.7385e-05	7.19818e-05	0.000173841	5.30974e-05	7.90287e-05	1.53673e-05	8.03336e-05	0.000171984	0.000241906	0.000211231	0.000212756	0.000209469	0.000202981	6.19038e-05	5.05058e-05	2.74852e-05	8.5719e-05	6.27726e-05	4.13937e-05	8.66553e-05	5.20856e-05	6.07268e-05	5.85336e-05	2.98992e-05	0.000185745	0.000145125	0.000104826	3.24139e-05	4.34989e-05	0.000192471	2.41868e-05	7.31427e-05	0.000224327
10451				Methyl 3b-hydroxy-13(18)-oleanen-28-oate;	6.92641118189286;	MS1 mz matched	513.39	353.531	0.000109349	0.000134121	0.000146883	0.000166475	0.000139207	0.000141715	0.000185716	0.000162524	0.000166834	0.000164197	0.000164872	0.000163256	0.000146671	0.000179896	0.000163674	0.000162926	0.000120054	0.000167601	0.000255151	0.000176433	0.000165104	0.000162452	0.000159584	0.000137837	0.000156244	0.00016431	0.000166266	0.000144971	0.000172472	0.000162005	0.000157997	0.000158551	0.000167122	0.000205996	0.000172417	0.000202513	0.000154324	0.000108673	0.000185357	0.000162717	0.000186629
10478				Sulfolithocholylglycine;	0;	MS1 mz matched	514.697	315.993	1.47896e-05	4.38437e-05	7.74272e-05	5.39893e-05	4.75125e-05	5.72508e-05	7.89713e-05	0.000127535	5.78259e-05	8.03958e-05	5.2563e-05	0.00011767	0.000148363	9.17576e-05	0.000102589	8.07461e-05	5.50408e-05	6.94704e-05	1.91441e-05	5.61003e-05	0.0001427	9.08619e-05	5.49753e-05	9.98051e-05	9.70856e-05	0.000109412	0.000137165	0.000110386	4.05729e-05	9.93839e-05	6.05227e-05	0.000103816	5.76383e-05	2.34196e-05	6.13493e-05	4.04751e-05	3.89154e-05	3.58028e-05	0.000114625	5.74546e-05	8.58442e-05
10479						Unmapped	514.697	287.996	3.80339e-05	4.89156e-05	4.54178e-05	5.21025e-05	4.61175e-05	6.38327e-05	6.08055e-05	4.72332e-05	4.66138e-05	5.46213e-05	6.61434e-05	4.73578e-05	4.49844e-06	6.68739e-05	4.62184e-05	5.90635e-05	1.29038e-05	5.12142e-05	3.62484e-05	3.98575e-05	4.10996e-05	5.85513e-05	6.54574e-05	6.30656e-05	5.70435e-05	1.69391e-05	2.18068e-05	1.88526e-05	5.55865e-05	2.82963e-05	6.31131e-05	7.42649e-07	5.67376e-05	2.6279e-05	3.67181e-05	7.39129e-05	3.97169e-05	5.26312e-05	3.47556e-05	5.02541e-05	5.94517e-05
10484				Quinacrine;Quicrine;Mepacrine	20.0021502311032;20.5022142391078	MS1 mz matched	514.838	287.606	0.000147787	2.84278e-05	1.59126e-05	2.57905e-05	5.44795e-05	2.64978e-05	2.68171e-05	1.27327e-05	2.40038e-05	2.25128e-05	3.39609e-05	1.6297e-05	6.09716e-06	2.30813e-05	1.98591e-05	1.36055e-05	1.05697e-05	1.6743e-05	0.000148176	4.72735e-05	1.53311e-05	1.82517e-05	4.14766e-05	1.42537e-05	2.23283e-05	1.00911e-05	1.00742e-05	9.59275e-06	4.31553e-05	1.82283e-05	2.28918e-05	2.45927e-06	3.1161e-05	0.000153225	5.24343e-05	6.36379e-05	3.66753e-05	9.06166e-05	1.89517e-05	5.24704e-05	2.39224e-05
10492						Unmapped	515.006	354.152	0.06079	0.0521703	0.0472728	0.049874	0.0525267	0.0472945	0.057129	0.0514452	0.0542093	0.0525195	0.0486778	0.0454562	0.0410352	0.0526979	0.0469668	0.0472055	0.0384611	0.046254	0.0753689	0.0518224	0.0510092	0.0535765	0.0564187	0.0461391	0.0517859	0.043594	0.0486423	0.0399603	0.0532228	0.0463549	0.0448006	0.0409299	0.0510412	0.0738469	0.0526546	0.0602258	0.0527619	0.0676273	0.0543167	0.0587329	0.0501203
10509						Unmapped	515.832	30.347	1.75995e-05	3.66005e-05	2.39912e-05	2.60046e-05	2.6049e-05	3.32816e-05	3.46417e-05	2.86727e-05	2.63647e-05	3.07401e-05	1.90514e-05	2.71925e-05	2.99349e-05	3.81759e-05	2.85887e-05	3.6878e-05	2.44988e-05	2.20369e-05	2.50094e-05	2.71058e-05	2.91492e-05	3.16056e-05	3.58384e-05	2.48255e-05	3.03547e-05	3.03364e-05	2.92128e-05	2.8496e-05	3.35876e-05	3.04082e-05	2.62409e-05	8.59126e-06	3.05778e-05	5.84011e-05	3.09528e-05	2.70724e-05	2.58948e-05	2.97599e-05	3.70025e-05	2.99324e-05	3.78566e-05
10518				CDP-glycerol;Epothilone C	12.5718955276082;12.7814297977947	MS1 mz matched	516.222	80.81	9.84628e-06	4.75404e-05	3.8766e-05	3.03144e-05	3.16168e-05	3.88331e-05	3.02705e-05	3.22704e-05	2.92988e-05	3.26682e-05	3.13148e-05	5.84348e-05	7.24893e-05	7.15521e-05	5.84478e-05	6.05331e-05	5.6468e-05	4.06313e-05	2.68756e-05	4.6127e-05	2.75129e-05	4.65001e-05	2.60709e-05	3.90059e-05	3.47724e-05	5.42019e-05	3.95592e-05	5.50181e-05	4.87503e-05	4.93824e-05	2.42095e-05	6.06997e-05	5.60477e-05	2.67906e-05	4.19369e-05	2.3576e-05	3.93684e-05	1.81374e-05	4.07864e-05	3.04671e-05	4.20272e-05
10519				LysoPE(18:2(9Z,12Z)/0:0);LysoPE(0:0/18:2(9Z,12Z));	-19.9865682374587;-19.9865682374587;	MS1 mz matched	516.236	36.282	9.66428e-06	9.17824e-06	1.56111e-05	1.79404e-05	1.30985e-05	3.27074e-05	1.55863e-05	2.06176e-05	1.75846e-05	2.16239e-05	1.36866e-05	1.77335e-05	2.42442e-05	2.06481e-05	1.90781e-05	1.56368e-05	1.45339e-05	1.68326e-05	1.45256e-05	1.53822e-05	1.50704e-05	1.50878e-05	1.54803e-05	1.88442e-05	1.61207e-05	2.67144e-05	1.99164e-05	2.30428e-05	2.41727e-05	2.34616e-05	1.83885e-05	1.46916e-05	1.58691e-05	9.96208e-06	1.47278e-05	1.20895e-05	1.79373e-05	1.39831e-05	1.47202e-05	1.46825e-05	1.85702e-05
10521				LysoPC(16:1(9Z));Zygadenine	-21.9724913773315;4.05429512026975	MS1 mz matched	516.299	95.07	0.000142868	0.000922329	0.000100834	6.80751e-05	0.000308526	9.3289e-06	7.8643e-06	8.12768e-06	8.29441e-06	8.40382e-06	1.02137e-05	9.89154e-06	1.1176e-05	8.59128e-06	9.96811e-06	4.7127e-05	0.000147062	0.000166258	6.85151e-05	0.00010724	1.01434e-05	8.50294e-06	7.09749e-06	1.24962e-05	9.56002e-06	9.4056e-06	1.19766e-05	9.73711e-06	8.53958e-06	9.91473e-06	9.27294e-05	0.00011948	3.59481e-05	3.86756e-05	7.17082e-05	8.81777e-06	7.25659e-06	7.35348e-06	8.14916e-06	7.89425e-06	1.3266e-05
10559				Bispyribac-sodium	17.646098668119599	MS1 mz matched	517.387	26.393	1.41569e-05	3.91585e-05	4.63522e-05	2.865e-05	3.20794e-05	7.78789e-05	4.67032e-05	7.90589e-05	5.59225e-05	6.48909e-05	2.52588e-05	3.43974e-05	6.13723e-05	2.69009e-05	3.69823e-05	3.65381e-05	5.62576e-05	7.39601e-05	5.77049e-05	5.61151e-05	0.000124229	3.36078e-05	2.16874e-05	4.11004e-05	5.51561e-05	1.81715e-05	6.60467e-05	5.09741e-05	1.55356e-05	3.7682e-05	7.61604e-05	4.9022e-05	4.58252e-05	9.33649e-05	6.60931e-05	3.08596e-05	1.76581e-05	1.34657e-05	7.58826e-05	3.44665e-05	3.0412e-05
10656				Kolanone	-24.486953530295999	MS1 mz matched	520.33	114.421	0.000212571	0.00103268	0.000273078	0.00172859	0.000811731	0.000164993	0.000171644	0.000140513	0.000167975	0.000161281	0.000158885	0.000775291	0.000140266	0.000138149	0.000303148	0.00020279	0.000558474	0.000503363	0.000318478	0.000395776	0.000139731	0.00015738	0.000155327	0.000207504	0.000164985	0.000142626	0.000261559	0.000194578	0.00013782	0.000184146	0.000197966	0.000249634	0.000146905	0.000175693	0.000192549	9.04532e-05	0.000137423	0.000150658	0.000102695	0.000120307	0.000182129
10657						Unmapped	520.33	100.113	0.000161028	0.000643445	0.000236079	0.00147098	0.000627884	0.000124442	0.000135088	0.000116796	0.000118288	0.000123654	0.000119953	0.000577784	0.000124276	0.000115724	0.000234434	0.000142928	0.000444197	0.000358406	0.0002856	0.000307783	0.00011837	0.000126632	6.46484e-05	0.00011872	0.000107093	0.000104783	0.000171549	0.000130882	9.87744e-05	0.000126497	0.00015896	0.000185023	9.19393e-05	0.000146104	0.000145507	6.85294e-05	8.77368e-05	0.00010565	0.000115054	9.42427e-05	0.000137406
10661						Unmapped	520.351	24.3865	2.3261e-05	5.39472e-05	6.64015e-05	8.07284e-05	5.60845e-05	9.81995e-05	4.87402e-05	8.90157e-05	8.40955e-05	8.00127e-05	6.68239e-05	8.06279e-05	0.00015071	7.27878e-05	9.27375e-05	6.688e-05	9.16901e-05	8.85807e-05	3.21783e-05	6.98323e-05	5.16712e-05	6.60438e-05	5.19612e-05	0.000111749	7.03564e-05	0.000130319	8.64239e-05	0.000172731	5.84571e-05	0.000111983	9.12604e-05	0.000114074	5.96374e-05	1.93865e-05	7.10896e-05	4.53174e-05	6.15974e-05	3.82933e-05	4.71241e-05	4.8083e-05	5.84533e-05
10680				Melitric acid B;Moxalactam;Latamoxef	-4.89443809238392;-6.12207778024465	MS1 mz matched	521.098	412.517	1.22312e-05	1.70224e-05	1.95087e-05	1.77709e-05	1.66333e-05	3.37558e-05	3.86287e-05	5.23131e-05	3.74417e-05	4.05348e-05	2.3281e-05	3.357e-05	4.10718e-05	3.55579e-05	3.33702e-05	3.04825e-05	1.29534e-05	2.10073e-05	1.48518e-05	1.98238e-05	3.64962e-05	3.35582e-05	2.73772e-05	3.83705e-05	3.39506e-05	4.14303e-05	5.40633e-05	3.94304e-05	2.31366e-05	3.95151e-05	3.14612e-05	3.12777e-05	3.3456e-05	2.42213e-05	3.0104e-05	3.91435e-05	4.25131e-05	3.17519e-05	4.36116e-05	3.9255e-05	2.96244e-05
10684				Cucurbitacin P	-15.3745627859442	MS1 mz matched	521.334	41.928	0.000668606	0.00101478	0.000837321	0.000802924	0.000830908	0.000999886	0.00109169	0.000867322	0.00109827	0.00101429	0.00111521	0.00141561	0.00108026	0.00101905	0.00115753	0.0007758	0.00123729	0.00104481	0.00108767	0.00103639	0.000835052	0.00131283	0.000724987	0.00110584	0.000994679	0.00109958	0.00123596	0.00150859	0.00096641	0.00120264	0.00110306	0.000661875	0.000707032	0.00210105	0.00114325	0.000764411	0.000850408	0.000826695	0.00085313	0.000823661	0.00101767
10688						Unmapped	521.417	46.185	4.41452e-05	9.00451e-05	0.000109719	6.58137e-05	7.74306e-05	0.000377433	1.98202e-05	5.66426e-05	4.3308e-05	0.000124301	0.00024232	3.73131e-05	5.02984e-05	4.84643e-05	9.4599e-05	0.000249474	0.000367862	0.000131376	6.61416e-05	0.000203714	0.000153826	2.70227e-05	5.12881e-05	9.69439e-05	8.227e-05	7.10248e-05	3.18189e-05	0.000139984	7.5599e-05	7.96065e-05	0.00015743	8.35143e-05	0.000165748	0.000107579	0.000128568	2.53795e-05	3.30119e-05	0.000103932	1.85298e-05	4.52134e-05	0.000134231
10692				Adlupone;	-3.10755560716224;	MS1 mz matched	521.654	28.787	2.43889e-05	4.06647e-05	4.22147e-05	3.4457e-05	3.54313e-05	4.10058e-05	3.85642e-05	3.7923e-05	4.06885e-05	3.95453e-05	2.83851e-05	3.9312e-05	4.31107e-05	4.90487e-05	3.99641e-05	4.50531e-05	4.03129e-05	3.37486e-05	3.59203e-05	3.87587e-05	4.26485e-05	4.80439e-05	3.75776e-05	3.63675e-05	4.11594e-05	4.38994e-05	4.35612e-05	4.20958e-05	4.00604e-05	4.24042e-05	3.75713e-05	2.03412e-05	3.92986e-05	5.9147e-05	3.90895e-05	4.3422e-05	3.90422e-05	4.03285e-05	4.3215e-05	4.15019e-05	4.69186e-05
10726						Unmapped	522.883	363.213	2.61658e-05	3.44042e-05	2.45291e-05	2.49924e-05	2.75229e-05	2.14845e-05	2.57721e-05	5.07794e-05	3.8157e-05	3.40483e-05	2.96575e-05	2.58182e-05	3.62533e-05	4.53242e-05	3.42633e-05	1.52258e-05	7.61844e-05	2.99666e-05	3.56984e-05	3.92688e-05	3.22979e-05	2.38557e-05	3.64747e-05	7.53929e-05	4.20053e-05	4.61662e-05	2.57926e-05	2.32368e-05	3.86029e-05	3.34496e-05	2.06355e-05	6.92243e-05	3.18677e-05	5.89047e-05	4.5158e-05	6.64524e-05	4.89806e-05	4.17099e-05	5.88689e-05	5.4003e-05	5.51562e-05
10778						Unmapped	524.889	343.056	3.82111e-05	5.46113e-05	4.35735e-05	5.43162e-05	4.7678e-05	4.96117e-05	5.08153e-05	4.52739e-05	4.19842e-05	4.69213e-05	5.65741e-05	5.78197e-05	4.59251e-05	6.5135e-05	5.63634e-05	4.60547e-05	5.4787e-05	6.47013e-05	6.04452e-05	5.64971e-05	5.5244e-05	7.04388e-05	5.16072e-05	5.1845e-05	5.72837e-05	6.19478e-05	5.87526e-05	5.88031e-05	5.83726e-05	5.9469e-05	6.21024e-05	3.91107e-05	4.54709e-05	4.47905e-05	4.78686e-05	5.92574e-05	5.95816e-05	5.80733e-05	4.73348e-05	5.60618e-05	5.26883e-05
10783						Unmapped	525.059	148.418	7.58811e-05	0.000100364	0.000126878	9.42984e-05	9.93552e-05	0.000100337	3.5487e-05	2.66306e-05	2.80764e-05	4.76327e-05	0.00011276	2.48107e-05	2.31733e-05	1.09067e-05	4.29126e-05	6.41859e-05	6.60715e-05	0.000150332	0.000135151	0.000103935	0.0001476	2.25263e-05	3.03032e-05	2.3927e-05	5.60892e-05	1.97749e-05	1.93165e-05	2.08516e-05	2.12652e-05	2.03021e-05	6.54214e-05	2.54717e-05	0.000125724	5.25898e-05	6.73018e-05	2.145e-05	9.01767e-06	0.000127243	2.31493e-05	4.5215e-05	0.000126298
10814						Unmapped	526.137	29.529	9.36154e-06	1.26175e-05	1.48574e-05	9.2675e-06	1.1526e-05	1.81888e-05	1.61634e-05	1.52065e-05	1.26132e-05	1.5543e-05	8.63581e-06	1.69287e-05	1.9761e-05	1.97819e-05	1.62768e-05	2.008e-05	1.65305e-05	7.47855e-06	1.11464e-05	1.38089e-05	1.593e-05	1.47904e-05	1.91045e-05	1.05194e-05	1.50861e-05	1.61384e-05	1.59619e-05	1.32686e-05	1.3693e-05	1.47655e-05	1.29794e-05	4.78314e-06	1.62181e-05	1.80595e-05	1.301e-05	1.50904e-05	1.35151e-05	1.37122e-05	1.5117e-05	1.43587e-05	1.79998e-05
10823				Flucetosulfuron	19.693947844636099	MS1 mz matched	526.428	38.2095	0.000217108	0.000117488	0.000390798	0.000131191	0.000214146	0.000126951	0.00045857	0.000116614	0.000122866	0.00020625	0.000337738	0.000130484	0.000167235	0.000124057	0.000189879	0.000142117	0.000179509	0.000158605	0.00010284	0.000145768	0.000145719	0.000498567	0.000406045	0.000187997	0.000309582	0.000404461	0.000187385	0.00020478	0.00010522	0.000225461	0.000137404	0.00020404	0.00043154	0.00129793	0.000517728	0.000384761	0.000135293	0.0001299	0.000123493	0.000193362	0.000136486
10857						Unmapped	527.099	231.189	7.13206e-06	1.92962e-05	1.95907e-05	1.74123e-05	1.58578e-05	1.01398e-05	2.14508e-05	1.68471e-05	1.87955e-05	1.68083e-05	1.69665e-05	1.92593e-05	2.46684e-05	2.24535e-05	2.08369e-05	3.62427e-05	2.95471e-05	3.51516e-05	3.14839e-05	3.31063e-05	3.77903e-05	4.03677e-05	3.70053e-05	3.04155e-05	3.63947e-05	5.04056e-05	4.52274e-05	4.53217e-05	4.5536e-05	4.66227e-05	2.34941e-05	5.14488e-05	2.01095e-05	1.91975e-05	2.85625e-05	2.24811e-05	2.3149e-05	2.13419e-05	2.14864e-05	2.21146e-05	2.43885e-05
10865				D-Glucosyldihydrosphingosine	-14.8915217387732	MS1 mz matched	527.363	35.351	4.26129e-05	9.59589e-05	9.01007e-05	6.71678e-05	7.39601e-05	8.86932e-05	8.34735e-05	8.36939e-05	7.8404e-05	8.35662e-05	7.08224e-05	7.4986e-05	8.19443e-05	9.18455e-05	7.98996e-05	8.62722e-05	8.39265e-05	0.000102383	8.62241e-05	8.97014e-05	9.34023e-05	9.16245e-05	6.65255e-05	8.53663e-05	8.42297e-05	8.79313e-05	9.16272e-05	8.92433e-05	8.86238e-05	8.93564e-05	7.1142e-05	4.84698e-05	8.69285e-05	0.000265894	0.000118109	7.61974e-05	7.47736e-05	8.36175e-05	9.23939e-05	8.17456e-05	9.38702e-05
10904				Indoxacarb	8.5253995333902495	MS1 mz matched	528.848	361.678	0.000126821	0.000210127	0.000219756	0.0001952	0.000187976	0.00020723	0.000232608	0.000274323	0.000200936	0.000228774	0.000208067	0.000235528	0.000274383	0.000222263	0.00023506	0.000232074	0.000235302	0.00024656	0.000142834	0.000214193	0.000256233	0.00023943	0.000232461	0.000243067	0.000242798	0.000341965	0.000300115	0.00035241	0.000199066	0.000298389	0.000201918	0.000345759	0.000225485	0.000129962	0.000225781	0.000244562	0.000212753	0.000203474	0.000246279	0.000226767	0.000241649
10910				(N-Sulfoindol-3-yl)methylglucosinolate	3.3034871173684301	MS1 mz matched	529.02	353.821	7.6664e-05	7.55885e-05	6.82693e-05	7.69704e-05	7.43731e-05	6.97884e-05	7.90579e-05	7.0105e-05	8.1262e-05	7.50533e-05	6.6941e-05	6.54622e-05	6.44224e-05	7.96421e-05	6.91169e-05	6.69174e-05	5.18701e-05	6.39141e-05	9.54925e-05	6.95485e-05	6.75211e-05	7.22641e-05	7.95432e-05	6.62521e-05	7.13951e-05	5.93616e-05	7.87278e-05	5.8116e-05	7.3674e-05	6.74698e-05	6.66919e-05	6.08464e-05	7.09106e-05	4.0142e-05	5.96477e-05	8.48919e-05	7.80149e-05	9.15145e-05	7.567e-05	8.25228e-05	7.14285e-05
10912						Unmapped	529.071	294.671	3.67834e-05	5.38472e-05	1.82478e-05	2.19741e-05	3.27131e-05	2.20513e-05	2.85844e-05	2.67692e-05	2.83063e-05	2.64278e-05	2.91812e-05	2.40922e-05	7.17675e-05	1.98503e-05	3.62228e-05	1.30513e-05	3.19373e-05	2.68277e-05	7.34203e-05	3.63092e-05	1.85879e-05	2.26018e-05	3.33844e-05	1.15402e-05	2.15285e-05	5.20143e-05	5.37718e-05	3.5788e-05	4.9568e-05	4.77856e-05	2.23652e-05	0.000129065	2.79007e-05	2.64666e-05	5.14493e-05	3.2604e-05	6.1393e-05	3.71943e-05	4.04511e-05	4.29106e-05	3.1071e-05
10932				Lumefantrine;Iodosulfuron-methyl-sodium;Iodosulfuron-methyl sodium salt	2.85287556233563;-21.5349986738011	MS1 mz matched	529.942	348.034	0.000152467	0.000165451	0.00020213	0.000144756	0.000166201	0.000238959	0.000214724	0.000226978	0.000200184	0.000220212	0.000213403	0.000215738	0.000230879	0.000236872	0.000224223	0.000220821	0.000195762	0.000226688	0.000196057	0.000209832	0.000201669	0.000217779	0.000223963	0.000256926	0.000225084	0.000214025	0.000218348	0.000191767	0.000163394	0.000196883	0.000209411	0.000237295	0.000203009	0.000184389	0.000208526	0.000267615	0.000219451	0.000187456	0.000205178	0.000219925	0.000213195
10945						Unmapped	530.294	260.032	4.67924e-05	4.1138e-05	3.07307e-05	3.29676e-05	3.79072e-05	4.31709e-05	4.92384e-05	4.53875e-05	4.1734e-05	4.48827e-05	4.85093e-05	4.21115e-05	3.4147e-05	4.80191e-05	4.31967e-05	3.99277e-05	3.28743e-05	3.33133e-05	4.81891e-05	3.85761e-05	3.71173e-05	4.35675e-05	4.80178e-05	4.98256e-05	4.4632e-05	3.65013e-05	4.11191e-05	4.32535e-05	4.51605e-05	4.15086e-05	4.69039e-05	3.44869e-05	5.15238e-05	6.58346e-05	4.96873e-05	6.14388e-05	4.10918e-05	6.32684e-05	4.90777e-05	5.37192e-05	4.55365e-05
10960						Unmapped	530.825	340.219	0.000154165	0.000148238	0.000150383	0.000135907	0.000147173	0.000152311	0.000141903	0.000134169	0.0001261	0.000138621	0.000155522	0.00014916	0.000173602	0.000166612	0.000161224	0.000139407	0.00014998	0.000166781	0.000155942	0.000153028	0.000135972	0.000145126	0.000151113	0.000168861	0.000150268	0.00015985	0.000150001	0.000195008	0.000153166	0.000164506	0.00015818	0.000193193	0.000136137	0.000169724	0.000164309	0.00017808	0.000148002	0.000157506	0.000127504	0.000152773	0.000159559
11017				dTDP-3-amino-3,4,6-trideoxy-D-glucose;dTDP-3-amino-3,4,6-trideoxy-alpha-D-glucose;dTDP-beta-L-daunosamine;dTDP-2,6-dideoxy-D-kanosamine;dTDP-(3-amino-2,3,6-trideoxy-alpha-D-arabino-hexopyranosyl) ester;dTDP-L-ristosamine;dTDP-3-amino-2,3,6-trideoxy-L-allose;dTDP-3-amino-2,3,6-trideoxy-L-ribo-hexose	1.12920898527224;1.12920898527224;1.12920898527224;1.12920898527224	MS1 mz matched	532.35	25.7985	7.42154e-05	0.000189112	0.000311489	0.000180529	0.000188836	0.000598518	0.00015484	0.000134151	0.000191973	0.00026987	7.78889e-05	6.50476e-05	0.000108707	4.96226e-05	7.53166e-05	0.000182527	0.000183743	0.000197646	8.44802e-05	0.000162099	0.000182596	8.61839e-05	5.08278e-05	0.000108701	0.000107077	0.000140627	7.53182e-05	6.93089e-05	2.63313e-05	7.78964e-05	0.000177659	0.000175704	0.000156058	4.60603e-05	0.00013887	0.000167306	0.000113357	4.81253e-05	4.13384e-05	9.25315e-05	0.000116177
11068						Unmapped	534.309	255.228	1.30652e-05	1.77274e-05	1.33676e-05	2.51932e-05	1.73384e-05	1.22208e-05	1.60296e-05	1.57276e-05	1.12935e-05	1.38179e-05	1.40687e-05	2.10547e-05	1.37351e-05	1.29643e-05	1.54557e-05	1.3496e-05	1.39545e-05	1.81259e-05	1.20586e-05	1.44087e-05	1.16821e-05	1.15532e-05	1.02281e-05	1.44155e-05	1.19697e-05	1.13094e-05	1.37339e-05	1.3749e-05	9.9831e-06	1.21938e-05	1.06408e-05	1.3521e-05	1.09592e-05	1.00647e-05	1.12964e-05	1.00205e-05	8.0418e-06	1.15004e-05	9.20955e-06	9.69306e-06	1.18554e-05
11085						Unmapped	534.898	344.127	0.000348183	0.000589216	0.000444296	0.000376885	0.000439645	0.00046608	0.000403768	0.000440878	0.000393868	0.000426149	0.000492953	0.00043895	0.0006316	0.000452867	0.000504093	0.000432039	0.00057766	0.000498468	0.000457791	0.00049149	0.000440515	0.00044857	0.000435898	0.000487857	0.00045321	0.000679237	0.000463052	0.000682736	0.000421528	0.000561638	0.000438457	0.000726281	0.000418559	0.000377843	0.000490285	0.000491306	0.00043953	0.000464492	0.000457057	0.000463096	0.000457816
11086						Unmapped	534.898	359.398	9.00331e-05	0.000155045	0.000170335	0.000125688	0.000135275	0.000164704	0.000172235	0.000139445	0.000145978	0.00015559	0.00016202	0.000167232	1.41366e-06	0.000193003	0.000130917	0.000183571	0.000180524	0.00012245	0.000133526	0.000155018	0.000124575	0.000150413	0.000175724	0.000167425	0.000154534	0.000232292	0.000194773	0.000194425	0.000164623	0.000196528	0.000178308	0.000231055	0.000164035	8.39001e-05	0.000164324	0.000160934	0.000183651	0.000148659	0.000139317	0.00015814	0.000163499
11198				Euphorbia factor Ti2;Condurangogenin A;Kondurangogenin A	10.3534672840348;10.3534672840348	MS1 mz matched	539.299	32.799	3.34135e-05	3.83691e-05	3.93294e-05	4.36226e-05	3.86837e-05	3.92934e-05	1.90487e-05	2.24518e-05	2.09929e-05	2.54467e-05	2.92407e-05	2.74451e-05	2.1748e-05	1.9452e-05	2.44715e-05	3.81171e-05	6.3639e-05	5.03357e-05	3.74624e-05	4.73886e-05	3.0254e-05	2.2369e-05	1.43641e-05	2.30061e-05	2.24983e-05	2.11124e-05	2.10671e-05	3.27428e-05	2.30627e-05	2.44962e-05	4.63931e-05	4.07027e-05	5.10894e-05	5.92983e-05	4.93709e-05	1.69589e-05	1.40254e-05	3.02534e-05	1.93588e-05	2.01491e-05	3.06332e-05
11211						Unmapped	540.028	32.913	0.000174473	0.000293466	0.000234924	0.000251188	0.000238513	0.000247855	0.000244464	0.000224734	0.000227337	0.000236097	0.000131579	0.000260253	0.000206141	0.00027448	0.000218113	0.000295946	0.000235442	0.000265812	0.000218134	0.000253833	0.000239502	0.000244591	0.000215851	0.000220873	0.000230204	0.000205854	0.000207467	0.000228404	0.000256536	0.000224565	0.000255617	9.40512e-05	0.000265594	0.000623565	0.000309707	0.000198736	0.000194851	0.000205564	0.000254018	0.000213292	0.000274255
11225						Unmapped	540.362	32.9175	0.000163008	0.000264817	0.000228387	0.000304519	0.000240183	0.000249617	0.000223107	0.000261267	0.000284061	0.000254513	0.000154428	0.000220916	0.000194772	0.000239915	0.000202508	0.000248265	0.000227594	0.000244831	0.000211434	0.000233031	0.000240153	0.000236035	0.000190101	0.000289477	0.000238942	0.000248748	0.00017941	0.000228434	0.000235542	0.000223033	0.000260499	8.54949e-05	0.000258136	0.000606185	0.000302579	0.000176786	0.000183666	0.000196165	0.000271043	0.000206915	0.00028371
11234						Unmapped	540.696	32.784	8.10107e-05	0.000151463	0.000116353	0.000128371	0.000119299	0.000126962	0.000117433	0.000106326	0.00012063	0.000117838	7.14414e-05	0.000122781	0.000104778	0.000127906	0.000106727	0.000131905	0.000126857	0.000147841	0.000107642	0.000128561	0.000108022	0.000131641	9.82252e-05	0.000109679	0.000111892	9.94811e-05	0.000103622	0.000129352	0.000131567	0.000116005	0.000139219	5.15473e-05	0.000114296	0.000293083	0.000149536	0.000100476	0.00010579	9.83431e-05	0.000119145	0.000105939	0.000138066
11318				Quercetin 3,3',7-trissulfate;Quercetin 3,4',7-trissulfate	19.9127867549985;19.9127867549985	MS1 mz matched	542.924	343.576	0.000529833	0.000661855	0.000593111	0.000533285	0.000579521	0.000636977	0.000607518	0.000671927	0.000579137	0.00062389	0.000675897	0.000627511	0.00102488	0.000635946	0.000741057	0.000640868	0.000601622	0.000679271	0.000727622	0.000662346	0.000616734	0.000606052	0.000628728	0.000720793	0.000643077	0.000977351	0.000660569	0.00101357	0.000654846	0.000826584	0.000677767	0.000565273	0.000612407	0.000592254	0.000611925	0.00076684	0.000662292	0.000683122	0.000627315	0.000684892	0.000635858
11319				Quercetin 3,3',7-trissulfate;Quercetin 3,4',7-trissulfate	19.5902258128814;19.5902258128814	MS1 mz matched	542.924	359.179	0.000237912	0.00030047	0.000315089	0.000272032	0.000281376	0.000306807	0.000281571	0.000297161	0.000294315	0.000294963	0.000296747	0.000279331	1.51374e-05	0.000332616	0.000230958	0.000309765	0.000379273	0.000289448	0.000266637	0.000311281	0.000300812	0.000313622	0.000296732	0.000328949	0.000310029	0.000357221	0.000340377	0.000375853	0.000257109	0.00033264	0.000259377	0.00102849	0.000275071	0.000264012	0.000456736	0.000320402	0.000318192	0.000277717	0.000310258	0.000306642	0.000318351
11341						Unmapped	544.217	57.411	3.24168e-05	0.000168289	0.000130343	7.26754e-05	0.000100931	0.000149391	2.26953e-05	2.21919e-05	2.22138e-05	5.41229e-05	0.000111875	2.04763e-05	4.62461e-05	2.39061e-05	5.06259e-05	0.000160576	0.000133126	0.000122239	0.000111356	0.000131824	9.33187e-05	3.44641e-05	2.04543e-05	2.39533e-05	4.30476e-05	2.46561e-05	2.12165e-05	3.44092e-05	3.27027e-05	2.82461e-05	4.47184e-05	2.37848e-05	0.000168066	0.00010514	8.54273e-05	1.3735e-05	1.64578e-05	9.88976e-05	1.73253e-05	3.66039e-05	0.000169863
11345						Unmapped	544.293	45.556	2.50116e-05	0.000184643	3.81719e-05	2.23603e-05	6.75467e-05	1.68422e-05	1.57848e-05	1.30873e-05	1.65108e-05	1.55563e-05	1.61046e-05	1.48119e-05	1.64021e-05	1.32001e-05	1.51297e-05	2.23046e-05	5.84355e-05	7.30765e-05	2.82985e-05	4.55288e-05	2.0002e-05	1.39411e-05	1.03667e-05	1.19988e-05	1.40772e-05	1.41207e-05	1.45396e-05	1.69402e-05	1.12169e-05	1.42044e-05	1.73038e-05	2.19624e-05	1.50581e-05	3.2965e-05	2.18223e-05	1.2315e-05	1.17831e-05	1.21499e-05	1.70579e-05	1.33265e-05	1.40271e-05
11409				Americine;Americine	10.555232305089;10.555232305089	MS1 mz matched	546.678	30.784	1.53459e-05	2.39025e-05	1.82511e-05	1.92061e-05	1.91764e-05	3.25081e-05	2.01131e-05	1.69493e-05	1.97558e-05	2.23316e-05	1.30408e-05	2.28373e-05	2.15229e-05	3.15518e-05	2.22382e-05	2.39424e-05	2.03397e-05	2.02019e-05	2.34386e-05	2.19807e-05	2.38814e-05	2.52237e-05	2.34132e-05	1.91982e-05	2.29291e-05	2.6464e-05	2.13574e-05	2.16146e-05	2.57083e-05	2.37861e-05	2.42739e-05	8.47239e-06	2.22788e-05	6.35536e-05	2.96447e-05	1.94455e-05	2.21848e-05	2.24703e-05	1.18879e-05	1.89971e-05	3.3013e-05
11464						Unmapped	548.361	113.93	6.54679e-05	0.000164061	4.30856e-05	0.000290195	0.000140702	3.1557e-05	2.57235e-05	2.59736e-05	2.55674e-05	2.72054e-05	6.1759e-05	9.50184e-05	2.55854e-05	2.53523e-05	5.19288e-05	3.35852e-05	8.2603e-05	8.94433e-05	4.33008e-05	6.22331e-05	2.52906e-05	2.23733e-05	1.52879e-05	3.04796e-05	2.33578e-05	2.67376e-05	3.63043e-05	3.36545e-05	4.44019e-05	3.52746e-05	3.40902e-05	4.31072e-05	2.26699e-05	3.4433e-05	3.35751e-05	1.8665e-05	2.22987e-05	5.28391e-05	1.70334e-05	2.77091e-05	2.59483e-05
11476						Unmapped	548.861	362.983	0.000158985	0.000222797	0.000226401	0.000181182	0.000197341	0.000227931	0.000220423	0.000226314	0.00020764	0.000220577	0.000221892	0.000261978	0.000282146	0.000216609	0.000245656	0.000226676	0.000204929	0.000237734	0.00014804	0.000204345	0.000216135	0.000222349	0.000201678	0.000257292	0.000224363	0.000265629	0.00025835	0.00028571	0.00018978	0.000249867	0.00020376	0.000325666	0.000225027	0.000163602	0.000229514	0.000208392	0.000209492	0.000188856	0.000207127	0.000203467	0.000218032
11519						Unmapped	550.124	429.481	2.9953e-05	2.79365e-05	3.21427e-05	3.69528e-05	3.17463e-05	6.99982e-05	7.08275e-05	8.20082e-05	5.48188e-05	6.94132e-05	3.83265e-05	5.49074e-05	5.75971e-05	5.70836e-05	5.19786e-05	5.24242e-05	3.99538e-05	6.55654e-05	2.70381e-05	4.62454e-05	5.95004e-05	4.69701e-05	3.31784e-05	7.58992e-05	5.3887e-05	8.17168e-05	8.72152e-05	7.49149e-05	4.69134e-05	7.26901e-05	6.86159e-05	4.45848e-05	7.24007e-05	6.54379e-05	6.27598e-05	8.50641e-05	8.11539e-05	7.59628e-05	5.49986e-05	7.42948e-05	5.87319e-05
11552						Unmapped	551.36	30.3445	3.56341e-05	4.35727e-05	5.76749e-06	3.34693e-05	2.96109e-05	4.99058e-05	5.45934e-05	4.43029e-05	3.16665e-05	4.51171e-05	2.3503e-05	3.10239e-05	5.00385e-05	5.21761e-05	3.91854e-05	5.75236e-05	6.39167e-05	4.12746e-05	3.65906e-05	4.98264e-05	4.14431e-05	4.90108e-05	4.83262e-05	4.36744e-05	4.56136e-05	4.19932e-05	5.4612e-05	3.91337e-05	4.88295e-05	4.61421e-05	4.1771e-05	1.0302e-05	4.84876e-05	6.46178e-05	4.12946e-05	3.72805e-05	4.25043e-05	6.20852e-05	5.30035e-05	4.87184e-05	6.81805e-05
11594						Unmapped	552.808	340.45	0.000264865	0.000257953	0.000479047	0.000231141	0.000308252	0.000272785	0.000231219	0.000240356	0.000214559	0.00023973	0.000274771	0.000259004	0.000288646	0.000271239	0.000273415	0.000266963	0.000252678	0.000307496	0.000257123	0.000271065	0.000242763	0.00026173	0.000262983	0.000321542	0.000272255	0.000314519	0.000273515	0.000356239	0.000242462	0.000296684	0.000267681	0.000326967	0.000250922	0.000292058	0.000284407	0.000326753	0.000236969	0.000277716	0.000231253	0.000268173	0.000266051
11595						Unmapped	552.807	362.604	0.000140621	0.000182964	0.000229877	0.000164624	0.000179521	0.000206613	0.000217606	0.000263323	0.0001754	0.000215736	0.000197189	0.000217912	0.000227233	0.000205277	0.000211903	0.000228402	0.000181287	0.000228898	0.000151439	0.000197506	0.000208688	0.000208185	0.000206143	0.000251314	0.000218582	0.000322192	0.000233523	0.000270253	0.000167009	0.000248244	0.000187976	0.000291638	0.00018799	0.00011544	0.000195761	0.000207495	0.000207046	0.000172882	0.000195694	0.00019578	0.000231996
11660						Unmapped	554.773	287.288	8.65075e-05	2.55733e-05	1.52277e-05	2.32614e-05	3.76425e-05	2.66868e-05	2.6785e-05	1.22667e-05	2.09053e-05	2.16609e-05	3.37655e-05	1.57706e-05	4.17491e-06	2.39475e-05	1.94146e-05	1.38608e-05	9.15248e-06	1.77377e-05	9.66403e-05	3.43478e-05	1.66717e-05	1.93534e-05	3.57076e-05	1.4514e-05	2.15617e-05	7.70192e-06	1.0971e-05	7.96057e-06	3.88182e-05	1.63629e-05	2.21606e-05	3.83822e-07	2.82549e-05	8.47952e-05	3.38986e-05	5.74903e-05	3.05179e-05	7.55379e-05	1.63795e-05	4.49814e-05	2.4763e-05
11670				Clocapramine dihydrochloride	3.33992485485139	MS1 mz matched	554.996	352.839	0.000200658	0.000209998	0.000177424	0.000177957	0.000191509	0.000179183	0.000201837	0.000199031	0.000182625	0.000190669	0.000195846	0.000189371	0.000156989	0.000219498	0.000190426	0.000179448	0.00015804	0.000183299	0.000161997	0.000170696	0.000173747	0.000189459	0.000207132	0.000206122	0.000194115	0.00018755	0.000195849	0.000174861	0.000199798	0.000189514	0.000182732	0.000166755	0.000199236	8.30614e-05	0.000157946	0.000194424	0.000204939	0.000221364	0.000200332	0.000205265	0.000199807
11671				Clocapramine dihydrochloride	1.48070062064998	MS1 mz matched	554.995	152.385	3.05579e-05	2.97133e-05	5.19923e-05	3.17805e-05	3.6011e-05	2.9325e-05	1.47741e-05	1.24774e-05	2.31303e-05	1.99267e-05	3.66016e-05	6.74187e-06	3.59757e-05	3.18719e-05	2.77978e-05	2.51191e-05	1.4569e-05	5.10148e-05	4.62979e-05	3.42502e-05	4.17573e-05	2.67444e-05	1.23128e-05	1.04425e-05	2.28142e-05	9.32326e-06	1.89563e-05	2.6086e-05	1.85488e-05	1.82286e-05	2.4538e-05	3.30262e-05	4.09948e-05	1.69117e-05	2.88677e-05	2.18341e-05	2.40361e-05	4.89983e-05	1.00013e-05	2.62175e-05	4.90958e-05
11707						Unmapped	556.439	38.919	4.74228e-05	8.49759e-05	0.000104284	0.000132485	9.22921e-05	0.000128257	7.14135e-05	8.7919e-05	0.000106484	9.85182e-05	6.86756e-05	9.86282e-05	9.78763e-05	8.15192e-05	8.66748e-05	0.000127286	0.000183223	0.000214994	7.31095e-05	0.000149653	0.000160024	0.000146042	8.15378e-05	0.00017436	0.000140491	0.000109634	0.000237543	0.000215472	8.74375e-05	0.000162522	9.59816e-05	0.000119561	6.62568e-05	7.65495e-05	8.95873e-05	6.28146e-05	0.000157088	9.45523e-05	7.58306e-05	9.75713e-05	0.000114691
11750						Unmapped	557.867	32.492	2.06415e-05	3.29529e-05	3.10341e-05	2.63784e-05	2.77517e-05	3.89066e-05	3.41565e-05	2.84236e-05	2.66268e-05	3.20284e-05	1.95647e-05	3.36568e-05	2.67091e-05	3.88428e-05	2.96933e-05	4.25756e-05	2.69843e-05	3.32477e-05	2.97074e-05	3.31288e-05	3.45812e-05	2.89675e-05	3.3774e-05	2.61452e-05	3.0867e-05	3.25742e-05	3.22295e-05	3.33373e-05	3.89914e-05	3.42831e-05	3.01771e-05	8.91822e-06	3.11686e-05	6.28954e-05	3.32898e-05	2.69938e-05	2.62113e-05	3.04154e-05	3.23911e-05	2.90029e-05	3.19505e-05
11765				LysoPE(18:0/0:0);LysoPE(0:0/18:0);LysoPC(15:0);	-7.97686614245629;-7.97686614245629;-7.97686614245629;	MS1 mz matched	558.233	50.853	8.86316e-05	3.64701e-05	0.00010057	4.95727e-05	6.88111e-05	2.86733e-05	9.95454e-06	1.23095e-05	1.00085e-05	1.52364e-05	2.03195e-05	1.00995e-05	1.16878e-05	1.07979e-05	1.32261e-05	0.00010045	8.63065e-05	3.14636e-05	6.08495e-05	6.97674e-05	1.05043e-05	1.03966e-05	9.77777e-06	1.09756e-05	1.04136e-05	1.3174e-05	1.14507e-05	1.27348e-05	1.08881e-05	1.20619e-05	3.13958e-05	1.85372e-05	7.46846e-05	2.24326e-05	3.67625e-05	8.0882e-06	9.81947e-06	1.15713e-05	1.06755e-05	1.00386e-05	2.17089e-05
11818				Phosphoribosyl-AMP;Adenosine diphosphate ribose;Auriculine	15.1029195140725;15.1029195140725;17.2484353616739	MS1 mz matched	560.324	104.144	0.000205012	0.00137612	0.0001559	9.85289e-05	0.000458891	1.03709e-05	1.03127e-05	9.99733e-06	9.36451e-06	1.00114e-05	1.24741e-05	9.9131e-06	1.00861e-05	1.12486e-05	1.09305e-05	6.77693e-05	0.000200467	0.000239096	0.000103853	0.000152796	1.0077e-05	8.65617e-06	8.09069e-06	1.43059e-05	1.02824e-05	9.69873e-06	1.32257e-05	1.01566e-05	9.97003e-06	1.07628e-05	0.000122486	0.000155963	8.82844e-05	4.56538e-05	0.000103097	1.02439e-05	8.76769e-06	9.15937e-06	8.11186e-06	9.07071e-06	1.3544e-05
11822				gamma-Chaconine;	-11.4400168410474;	MS1 mz matched	560.381	26.3085	4.00387e-05	7.52531e-05	0.000134973	0.000113654	9.09796e-05	0.000233076	5.54598e-05	8.52333e-05	6.43465e-05	0.000109529	3.82995e-05	4.02272e-05	0.000139112	2.42224e-05	6.04652e-05	7.47595e-05	9.91619e-05	0.000120484	0.00012737	0.000105444	7.32466e-05	4.41001e-05	2.41859e-05	6.40929e-05	5.14064e-05	6.25259e-05	3.7224e-05	2.43173e-05	1.49321e-05	3.47498e-05	0.000109351	9.63368e-05	7.99381e-05	1.6384e-05	7.55025e-05	0.000123861	5.68216e-05	5.08864e-05	1.92211e-05	6.26975e-05	9.60156e-05
11941						Unmapped	564.356	121.365	0.000267947	0.00139647	0.0001934	0.00169005	0.000886968	0.000103616	0.000131827	9.4321e-05	0.000115753	0.000111379	0.000136942	0.00045985	0.0001111	0.000109466	0.000204339	0.000130923	0.000368528	0.000352807	0.000202264	0.00026363	9.12163e-05	0.000100585	5.6894e-05	0.000112863	9.03898e-05	0.000105257	0.000146002	0.000144107	9.58417e-05	0.000122802	0.000144052	0.00019744	9.0735e-05	0.000125611	0.00013946	0.000142211	0.000158967	0.000184909	6.71683e-05	0.000138314	0.000120946
11954				Diepomuricanin A;Bacteriohopanetetrol;Tetrahydroxybacteriohopane;Bacteriohopane-32,33,34,35-tetrol	-2.56004962105712;-2.56004962105712	MS1 mz matched	564.905	359.423	0.000229177	0.000419412	0.000407602	0.000338229	0.000348605	0.000406113	0.000377864	0.00041011	0.000388506	0.000395648	0.000337138	0.000405407	3.61154e-05	0.000391184	0.000292461	0.000403157	0.000380796	0.000418457	0.000323075	0.000381371	0.000378533	0.000419017	0.000469091	0.000440524	0.000426791	0.000473564	0.000425765	0.000497846	0.000428961	0.000456534	0.000401919	0.000563523	0.000359034	0.000270677	0.000398788	0.000412145	0.000490264	0.000404361	0.0003629	0.000417417	0.000440824
11955						Unmapped	564.906	342.962	0.000788871	0.000830484	0.000803309	0.000761015	0.00079592	0.000874568	0.00083683	0.00082081	0.000748713	0.00082023	0.000917421	0.0009125	0.00140288	0.000869008	0.00102545	0.000844068	0.000889766	0.000953472	0.000923953	0.000902815	0.000827205	0.000881925	0.000876029	0.000990068	0.000893807	0.00101141	0.000889621	0.00136603	0.000892049	0.00103978	0.000908709	0.00144633	0.000821525	0.000801524	0.000994522	0.00104006	0.000850989	0.000955185	0.000877839	0.000931017	0.000852802
11960				Resveratrol 4'-(2-galloylglucoside);Resveratrol 4'-(6-galloylglucoside);	-6.31992597108608;-6.31992597108608;	MS1 mz matched	565.135	414.458	6.25412e-05	5.47663e-05	6.7961e-05	6.93019e-05	6.36426e-05	0.000132778	0.000126472	0.00016232	0.00010678	0.000132087	7.67543e-05	9.95222e-05	0.000110547	0.000107299	9.85306e-05	0.000102018	4.79119e-05	8.05996e-05	6.35942e-05	7.35309e-05	0.000106298	9.42589e-05	7.64262e-05	0.000149065	0.000106512	0.000145239	0.000163481	0.000129943	7.61791e-05	0.000128711	0.000126448	9.93025e-05	0.000120098	0.000112859	0.000114677	0.000173057	0.000162869	0.000126595	0.000107574	0.000142524	0.000102631
11973				3-Hydroxy-L-tyrosyl-AMP;3,4-Dihydroxy-L-phenylalanyl-AMP	3.9894079318312801	MS1 mz matched	565.359	43.932	4.58555e-05	0.000105931	6.11681e-05	6.58323e-05	6.96966e-05	5.93814e-05	8.3586e-05	6.78188e-05	7.73198e-05	7.20265e-05	6.57395e-05	9.32437e-05	8.64507e-05	7.03935e-05	7.89569e-05	6.54146e-05	8.32073e-05	8.79812e-05	5.92277e-05	7.39577e-05	6.1983e-05	9.18228e-05	6.25494e-05	7.85149e-05	7.37175e-05	7.7509e-05	8.28634e-05	0.00010834	7.31438e-05	8.5464e-05	7.04316e-05	6.12064e-05	5.89705e-05	0.00013536	8.14922e-05	4.86821e-05	5.73424e-05	6.724e-05	6.34105e-05	5.91688e-05	7.51161e-05
12000				CDP-glucose;CDP-glucose;CDP-D-Glucose;UDP-glucosamine;UDP-alpha-D-glucosamine;UDP-galactosamine;UDP-alpha-D-galactosamine;UDP-kanosamine;UDP-D-kanosamine;UDP-alpha-D-kanosamine;CDP-1L-myo-inositol	1.76891903122735;1.76891903122735;1.76891903122735;1.76891903122735;1.76891903122735;1.76891903122735	MS1 mz matched	566.315	31.041	3.63198e-05	3.67147e-05	4.95777e-05	5.20835e-05	4.3674e-05	8.57607e-05	6.03212e-05	5.04917e-05	5.89332e-05	6.38767e-05	5.50388e-05	7.05994e-05	4.09985e-05	8.42998e-05	6.27341e-05	3.84703e-05	6.18735e-05	5.05387e-05	9.03822e-05	6.03162e-05	6.36014e-05	4.94332e-05	4.54508e-05	5.54527e-05	5.34845e-05	5.82769e-05	0.000117741	7.65876e-05	6.74258e-05	8.00079e-05	7.53614e-05	4.60595e-05	4.1066e-05	8.25922e-05	6.12698e-05	2.50669e-05	5.71565e-05	7.90107e-05	4.8222e-05	5.2364e-05	6.91737e-05
12030						Unmapped	567.36	31.054	3.32382e-05	7.02441e-05	7.5766e-05	0.000239518	0.000104692	6.78695e-05	7.59715e-05	4.36505e-05	4.96209e-05	5.92781e-05	7.04465e-05	5.19634e-05	7.61513e-05	6.13347e-05	6.4974e-05	7.24261e-05	9.71493e-05	7.11794e-05	6.10299e-05	7.54462e-05	4.73048e-05	7.06641e-05	5.27623e-05	4.41413e-05	5.37181e-05	5.64842e-05	5.19983e-05	6.74454e-05	7.10011e-05	6.17322e-05	5.67913e-05	6.49463e-05	6.82638e-05	0.000142927	8.32321e-05	4.20888e-05	4.88042e-05	6.49845e-05	4.19472e-05	4.94562e-05	7.59572e-05
12049						Unmapped	568.134	429.747	3.73347e-05	3.37474e-05	3.27183e-05	3.60552e-05	3.49639e-05	6.90044e-05	7.1597e-05	8.70529e-05	5.75923e-05	7.13117e-05	4.15496e-05	5.93604e-05	5.21383e-05	4.98337e-05	5.07205e-05	5.51273e-05	3.4593e-05	5.01503e-05	3.21146e-05	4.29963e-05	5.67563e-05	4.78039e-05	4.54694e-05	7.52384e-05	5.6317e-05	7.46873e-05	7.57069e-05	7.94912e-05	4.21973e-05	6.80207e-05	7.2634e-05	5.66123e-05	6.09643e-05	6.30362e-05	6.33117e-05	8.10878e-05	8.34579e-05	7.62954e-05	5.81235e-05	7.47412e-05	5.6458e-05
12104						Unmapped	570.339	44.78	1.09947e-05	2.36056e-05	7.7717e-06	3.0629e-05	1.82503e-05	6.25982e-05	5.70144e-05	4.88706e-05	5.23623e-05	5.52114e-05	3.55716e-05	3.876e-05	5.84421e-05	6.6479e-05	4.98132e-05	3.38664e-05	4.07241e-05	3.81026e-05	2.45916e-05	3.43212e-05	2.78468e-05	6.40427e-05	3.21433e-05	5.34309e-05	4.43659e-05	4.35838e-05	3.93602e-05	0.000109103	4.7824e-05	5.99677e-05	3.94383e-05	3.30188e-05	3.48081e-05	2.87685e-05	3.40084e-05	3.07822e-05	4.13739e-05	3.02058e-05	3.25702e-05	3.3733e-05	3.17136e-05
12110				N6,N6,O-Tridemethylpuromycin-5'-phosphate	16.2933685793964	MS1 mz matched	570.455	38.347	8.81769e-05	0.000150738	0.00012376	0.000136356	0.000124758	0.000100257	0.000104616	0.000119366	0.000111807	0.000109012	8.1651e-05	0.000109829	0.000157978	0.000109765	0.000114806	0.000124994	0.00024451	0.000144851	0.000121255	0.000158902	0.000146453	0.000125118	0.000100213	0.000303489	0.000168818	0.000129965	0.000203199	0.000248389	9.20579e-05	0.000168403	0.00016989	0.000186251	0.000102555	7.45397e-05	0.000133309	0.000122685	0.000167357	0.000104445	9.29717e-05	0.000121864	0.000113155
12122						Unmapped	570.844	339.682	0.000659431	0.000599588	0.000591213	0.000563324	0.000603389	0.000671942	0.000577457	0.000614114	0.000503558	0.000591768	0.000714222	0.000658383	0.000726499	0.000628577	0.00068192	0.000645802	0.000549336	0.000673203	0.000669316	0.000634414	0.000563135	0.000621654	0.000651197	0.000722373	0.00063959	0.000659181	0.000659434	0.000719999	0.000573817	0.000653108	0.000663263	0.000760989	0.000622072	0.000737942	0.000696066	0.000717527	0.00053479	0.00062491	0.000616147	0.000623343	0.000655633
12123						Unmapped	570.844	363.055	0.000377912	0.000580664	0.000674954	0.000531688	0.000541305	0.000659881	0.000601253	0.000658801	0.000537047	0.000614245	0.00060123	0.000765889	0.000745273	0.000632697	0.000686272	0.000683442	0.00057238	0.000667972	0.000429118	0.000588228	0.000611588	0.000640049	0.000607881	0.000748819	0.000652084	0.000758862	0.000719928	0.000790185	0.000542895	0.000702967	0.000618406	0.000843612	0.00060039	0.000430794	0.000623301	0.000612386	0.000546092	0.000481154	0.000592105	0.000557934	0.000696781
12216						Unmapped	573.767	28.9145	1.41259e-05	1.97724e-05	1.89008e-05	1.38411e-05	1.66601e-05	2.19381e-05	2.48352e-05	2.1793e-05	2.28555e-05	2.28555e-05	1.73948e-05	2.09615e-05	2.30113e-05	2.65234e-05	2.19727e-05	2.67891e-05	2.0827e-05	1.41496e-05	1.83156e-05	2.00203e-05	1.92335e-05	2.4186e-05	2.56314e-05	1.83196e-05	2.18426e-05	2.31949e-05	2.3379e-05	2.41889e-05	2.871e-05	2.48682e-05	2.23751e-05	1.21328e-06	2.3284e-05	2.93453e-05	1.90544e-05	1.95298e-05	1.99514e-05	2.20077e-05	2.59315e-05	2.18551e-05	2.6353e-05
12229				1-(2-Hydroxyphenylamino)-1-deoxy-beta-D-gentiobioside 1,2-carbamate;Gymnodimine;Gymnodimine A;GYM A	10.2307067916741;8.08144679184105	MS1 mz matched	574.282	31.9795	1.21581e-05	1.91458e-05	2.25084e-05	1.3757e-05	1.68923e-05	2.12775e-05	1.63746e-05	1.74613e-05	1.21132e-05	1.68067e-05	1.87494e-05	1.84733e-05	2.34676e-05	1.02453e-05	1.77339e-05	2.74072e-05	2.33034e-05	1.98871e-05	1.94994e-05	2.25243e-05	1.24959e-05	1.39089e-05	1.17756e-05	1.49363e-05	1.32792e-05	1.65054e-05	1.14284e-05	1.9353e-05	1.06033e-05	1.44725e-05	1.82904e-05	2.14768e-05	2.54856e-05	1.79655e-05	2.08046e-05	1.38737e-05	1.86699e-05	1.30441e-05	1.28246e-05	1.46031e-05	1.91045e-05
12240				Amphibine A	-14.9897442261619	MS1 mz matched	574.719	288.469	8.08981e-06	2.34519e-05	1.37907e-05	2.33851e-05	1.71794e-05	3.13183e-05	2.85384e-05	1.49116e-05	2.17897e-05	2.41395e-05	3.35572e-05	1.27425e-05	3.44219e-06	2.81831e-05	1.94812e-05	1.91945e-05	3.01734e-06	1.29626e-05	4.39174e-05	1.9773e-05	1.27772e-05	2.12202e-05	3.44578e-05	1.73011e-05	2.14391e-05	7.32041e-06	7.45727e-06	8.54874e-06	3.01336e-05	1.3365e-05	2.46469e-05	3.86812e-08	2.75857e-05	3.02047e-05	2.0619e-05	4.89144e-05	1.992e-05	4.38058e-05	1.36689e-05	3.15773e-05	2.43288e-05
12252						Unmapped	575.012	352.118	7.9791e-05	0.000172383	9.95226e-05	6.60313e-05	0.000104432	9.50192e-05	0.000109683	9.68457e-05	0.000170169	0.000117929	0.000144705	9.97878e-05	0.000108006	0.000109239	0.000115435	6.73595e-05	0.00017467	0.000110574	0.000178526	0.000132782	0.000128766	0.000107946	0.000158593	6.4135e-05	0.00011486	9.36484e-05	9.24247e-05	6.34471e-05	0.000120618	9.25345e-05	9.3e-05	9.9545e-05	7.25813e-05	3.37696e-05	7.4724e-05	6.2469e-05	0.000228858	0.000169645	0.000139477	0.000150112	0.000113362
12261				3-Benzoyloxy-11-oxo-12-ursen-28-oic acid;3-Benzoyloxy-6-oxo-12-ursen-28-oic acid;	2.84278752290207;2.84278752290207;	MS1 mz matched	575.367	30.064	4.80992e-05	8.80969e-05	9.10383e-05	6.88033e-05	7.40094e-05	0.000103852	0.000101396	8.37193e-05	8.56072e-05	9.36435e-05	4.94718e-05	8.21087e-05	6.5394e-05	0.000105413	7.55968e-05	0.000105054	7.70102e-05	7.28813e-05	6.92859e-05	8.10579e-05	6.93152e-05	8.99524e-05	8.71782e-05	6.25182e-05	7.7241e-05	8.90276e-05	7.90794e-05	7.87836e-05	9.35307e-05	8.51053e-05	8.05876e-05	2.01562e-05	8.214e-05	0.000103855	7.16847e-05	7.32187e-05	7.61923e-05	8.67404e-05	0.000111899	8.70126e-05	0.000110489
12278						Unmapped	575.974	408.618	0.000352247	0.00036386	0.000411901	0.000348917	0.000369231	0.000373396	0.000407205	0.000396308	0.000371087	0.000386999	0.000348472	0.00036921	0.000389208	0.000404996	0.000377971	0.000421243	0.000351691	0.000376427	0.000389702	0.000384766	0.000449121	0.000412548	0.000347785	0.000458093	0.000416887	0.000474224	0.000459716	0.000408201	0.000335917	0.000419514	0.000371643	0.000518297	0.00038847	0.000362244	0.000410164	0.000421382	0.000349303	0.000420241	0.000393624	0.000396137	0.000440666
12304				Lercanidipine;	-15.0393835684894;	MS1 mz matched	576.697	315.759	1.59622e-05	4.82058e-05	7.97771e-05	5.69939e-05	5.02347e-05	5.98707e-05	8.56837e-05	0.000142122	6.66082e-05	8.85713e-05	6.24627e-05	0.000181004	0.000167253	0.000171173	0.000145473	8.8695e-05	8.12967e-05	7.60945e-05	2.01308e-05	6.65542e-05	0.000106662	9.73628e-05	6.19745e-05	0.000107125	9.32809e-05	0.000119729	0.000112347	0.000141952	4.43833e-05	0.000104603	6.36361e-05	0.00012032	6.14981e-05	2.41571e-05	6.74027e-05	4.54367e-05	4.25954e-05	3.92315e-05	0.000124715	6.29948e-05	9.07886e-05
12327				Collettiside I;Diosgenin 3-O-beta-D-glucopyranoside;(3beta,25R)-Spirost-5-en-3-ol 3-O-beta-D-glucopyranoside	-9.05431274704258;-9.02204188944274	MS1 mz matched	577.371	46.365	2.13761e-05	9.66045e-05	2.8345e-05	6.4598e-05	5.27309e-05	2.77649e-05	2.7352e-05	0.000222857	2.44439e-05	7.56043e-05	2.26721e-05	2.5581e-05	3.09539e-05	2.50581e-05	2.60663e-05	3.16297e-05	7.63055e-05	7.89213e-05	2.81443e-05	5.37502e-05	4.90629e-05	2.94553e-05	2.75118e-05	2.24686e-05	3.21246e-05	2.3032e-05	3.01015e-05	2.72606e-05	2.64669e-05	2.67152e-05	2.41539e-05	0.000180969	3.01521e-05	3.60677e-05	6.78357e-05	2.21316e-05	1.88114e-05	2.92255e-05	2.20834e-05	2.3063e-05	3.61178e-05
12353						Unmapped	578.282	305.278	1.87594e-05	2.3146e-05	2.57251e-05	1.59775e-05	2.0902e-05	2.11988e-05	2.24237e-05	2.23812e-05	1.90103e-05	2.12535e-05	1.86533e-05	1.97749e-05	2.05954e-05	2.40666e-05	2.07725e-05	2.40876e-05	1.59585e-05	2.38596e-05	2.44061e-05	2.2078e-05	2.26992e-05	1.84407e-05	2.2552e-05	2.68848e-05	2.26442e-05	2.66959e-05	2.43466e-05	2.23957e-05	1.92647e-05	2.31757e-05	2.51648e-05	2.68272e-05	2.13907e-05	3.97339e-05	2.82791e-05	2.41071e-05	1.53737e-05	2.01522e-05	2.33943e-05	2.07568e-05	2.19787e-05
12356						Unmapped	578.371	30.605	0.000111991	0.000177436	0.000152941	0.000152855	0.000148806	0.000189378	0.000201211	0.000137111	0.000176269	0.000175992	7.85925e-05	0.000160804	0.000127296	0.000233469	0.00015004	0.000220172	0.000150155	0.000153024	0.000163941	0.000171823	0.000173575	0.000179125	0.000185239	0.000143404	0.000170336	0.000194149	0.000190739	0.000162918	0.000190465	0.000184568	0.000158919	8.34761e-05	0.000184059	0.000325455	0.000187977	0.000152404	0.000174475	0.000176189	0.00018135	0.000171105	0.000223867
12438						Unmapped	580.918	408.618	0.000300889	0.000387994	0.000200696	0.000257504	0.000286771	0.000242529	0.000204134	0.000147197	0.000399154	0.000248254	0.000310151	0.000232778	0.000335629	0.000254817	0.000283344	0.000102754	0.000402279	0.000352818	0.000472474	0.000332581	0.000371455	0.000218615	0.000328707	0.000123395	0.000260543	0.000240579	0.000239927	0.000128155	0.000429948	0.000259652	0.000177624	0.000413944	0.000221031	0.000124809	0.000234352	0.000304432	0.000524227	0.00041531	0.000266626	0.000377649	0.000324238
12440						Unmapped	580.969	353.175	0.000612543	0.000861152	0.000780734	0.000831751	0.000771545	0.000844419	0.000868399	0.000835795	0.000829526	0.000844535	0.000851681	0.00080818	0.00076907	0.000880776	0.000827427	0.000802635	0.000679251	0.000790173	0.00112381	0.000848967	0.000838753	0.000863675	0.000910965	0.000775616	0.000847252	0.00078027	0.000830686	0.000702138	0.000887002	0.000800024	0.000762891	0.000680188	0.000852057	0.00106476	0.000839974	0.00100036	0.000890197	0.0005273	0.000897334	0.000828797	0.00086536
12457						Unmapped	581.832	340.949	0.000177231	0.000172138	0.000159647	0.000154391	0.000165852	0.00017555	0.000146336	0.000162702	0.000138559	0.000155787	0.000190819	0.00019179	0.000343163	0.000188838	0.000228652	0.000181697	0.000173131	0.000197843	0.000166891	0.00017989	0.000164379	0.000173395	0.000179847	0.000205596	0.000180804	0.000204083	0.000182758	0.000199996	0.000169761	0.000189149	0.000181443	0.00022221	0.000168121	0.00018044	0.000188054	0.00020848	0.000150908	0.000180146	0.000154857	0.000173598	0.00017433
12477						Unmapped	582.334	340.896	2.76935e-05	3.81962e-05	2.72729e-05	3.22307e-05	3.13483e-05	3.17764e-05	5.18161e-05	2.09484e-05	2.72114e-05	3.29381e-05	3.59299e-05	3.67887e-05	3.97905e-05	3.68032e-05	3.73281e-05	2.90938e-05	5.18929e-05	3.32475e-05	3.5025e-05	3.73148e-05	2.27136e-05	3.03356e-05	4.41752e-05	3.10586e-05	3.20708e-05	4.18236e-05	3.09369e-05	3.52132e-05	3.65994e-05	3.61433e-05	3.13953e-05	6.71066e-05	4.69008e-05	3.19985e-05	4.43503e-05	3.4704e-05	3.74839e-05	3.11531e-05	4.0422e-05	3.59407e-05	2.73677e-05
12509				Vignatic acid B;Terpendole C	24.1660583569299;16.3682352250707	MS1 mz matched	583.324	42.453	1.17285e-05	1.73148e-05	1.93666e-05	1.6682e-05	1.6273e-05	2.06e-05	2.91903e-05	1.75362e-05	2.70772e-05	2.36009e-05	1.82949e-05	2.14378e-05	2.74596e-05	2.1329e-05	2.21303e-05	1.40308e-05	1.95615e-05	1.78682e-05	1.9035e-05	1.76239e-05	1.82887e-05	2.75294e-05	2.11888e-05	1.75013e-05	2.11271e-05	2.05385e-05	2.41244e-05	2.3837e-05	1.80728e-05	2.16432e-05	1.75769e-05	1.54406e-05	1.20044e-05	3.88911e-05	2.09783e-05	1.0387e-05	1.6342e-05	1.46325e-05	2.30125e-05	1.60935e-05	1.93275e-05
12539						Unmapped	584.47	38.242	3.29582e-05	7.29448e-05	7.86607e-05	7.40152e-05	6.46447e-05	9.26602e-05	5.46991e-05	8.8353e-05	7.28612e-05	7.71434e-05	6.42996e-05	6.04976e-05	7.54833e-05	5.04712e-05	6.26879e-05	8.03256e-05	9.27174e-05	0.000120994	6.28543e-05	8.92229e-05	8.58381e-05	7.28485e-05	5.59021e-05	9.49744e-05	7.73908e-05	6.08274e-05	8.59287e-05	9.41884e-05	6.00069e-05	7.52378e-05	5.8944e-05	9.10075e-05	7.53348e-05	3.68869e-05	6.55433e-05	4.63547e-05	6.06698e-05	6.72559e-05	6.9272e-05	6.08881e-05	6.49392e-05
12576						Unmapped	585.872	409.923	4.29473e-05	5.94369e-05	3.26281e-05	4.26492e-05	4.44154e-05	4.16869e-05	3.51855e-05	2.74546e-05	6.19266e-05	4.15634e-05	5.18562e-05	4.46692e-05	4.50967e-05	4.48888e-05	4.66277e-05	2.28705e-05	5.27672e-05	5.63033e-05	6.81812e-05	5.00305e-05	5.3363e-05	3.91157e-05	4.97358e-05	2.63881e-05	4.21507e-05	3.86287e-05	4.2047e-05	2.26569e-05	7.05387e-05	4.34678e-05	3.10623e-05	5.67487e-05	3.42317e-05	2.48116e-05	3.67136e-05	4.96134e-05	7.18466e-05	6.03083e-05	4.49523e-05	5.66802e-05	5.01469e-05
12586						Unmapped	586.625	30.163	2.15179e-05	3.46915e-05	2.87667e-05	2.80453e-05	2.82554e-05	4.09618e-05	3.77618e-05	2.84152e-05	3.19618e-05	3.47752e-05	1.68169e-05	3.00207e-05	2.81021e-05	4.28553e-05	2.94488e-05	4.1634e-05	2.9429e-05	2.57835e-05	3.03679e-05	3.18036e-05	2.44189e-05	3.65269e-05	3.74207e-05	3.0213e-05	3.21449e-05	3.6566e-05	3.0677e-05	3.18315e-05	3.8421e-05	3.43739e-05	3.18244e-05	1.2701e-05	3.60611e-05	4.13968e-05	3.04958e-05	3.01204e-05	3.70578e-05	3.10099e-05	4.1763e-05	3.49878e-05	4.11002e-05
12594				Muricin E;Muricin D;	22.3267143708187;22.3267143708187;	MS1 mz matched	586.876	30.188	1.63971e-05	3.36606e-05	1.90704e-05	1.93583e-05	2.21216e-05	3.12699e-05	2.96389e-05	2.68784e-05	2.95222e-05	2.93273e-05	1.54732e-05	2.33237e-05	2.07577e-05	3.16153e-05	2.27925e-05	2.93923e-05	2.40591e-05	1.9385e-05	2.3418e-05	2.40636e-05	2.41899e-05	2.78844e-05	3.06021e-05	2.39399e-05	2.66541e-05	2.57771e-05	2.35233e-05	2.68652e-05	2.72127e-05	2.58446e-05	2.81795e-05	7.61332e-06	2.61708e-05	3.41761e-05	2.40349e-05	2.33272e-05	2.28708e-05	2.51007e-05	2.51858e-05	2.41211e-05	3.25604e-05
12595						Unmapped	586.888	344.054	0.00207834	0.00241642	0.0024662	0.00225477	0.00230393	0.00239351	0.00231386	0.00251999	0.00213319	0.00234014	0.00270381	0.00262242	0.00372142	0.00254566	0.00289833	0.00238066	0.00323821	0.00274634	0.00244228	0.00270187	0.00246013	0.0023984	0.00252522	0.002849	0.00255819	0.00363329	0.00276243	0.00380272	0.00246468	0.00316578	0.00251489	0.00241388	0.00240573	0.00227478	0.00240232	0.00287172	0.00235547	0.00266679	0.00234275	0.00255918	0.00247962
12600				Prunin 6''-O-gallate;	-9.77663308287477;	MS1 mz matched	587.127	30.223	8.08797e-06	1.48228e-05	1.41293e-05	1.14748e-05	1.21287e-05	1.45621e-05	1.31489e-05	1.3137e-05	1.36083e-05	1.36141e-05	6.34123e-06	1.27982e-05	1.22131e-05	1.63164e-05	1.19172e-05	1.5896e-05	1.13696e-05	1.05065e-05	1.16276e-05	1.23499e-05	1.20432e-05	1.46685e-05	1.39804e-05	1.03138e-05	1.27515e-05	1.16272e-05	1.19668e-05	1.22387e-05	1.44352e-05	1.2567e-05	1.10036e-05	4.79801e-06	1.32513e-05	2.00789e-05	1.22829e-05	1.3049e-05	1.04519e-05	1.51626e-05	1.46173e-05	1.33202e-05	1.54525e-05
12630				GDP-4-Dehydro-6-deoxy-D-mannose;GDP-4-Dehydro-6-L-deoxygalactose;Lipomycin;alpha-Lipomycin	-11.2189861232175;-11.2189861232175;16.7046534585831	MS1 mz matched	588.319	46.171	2.83147e-05	0.000250224	5.61155e-05	2.61188e-05	9.01933e-05	1.03318e-05	5.91541e-06	6.88561e-06	6.23537e-06	7.34205e-06	8.1238e-06	8.33257e-06	8.66917e-06	6.57926e-06	7.9262e-06	2.13777e-05	6.88105e-05	9.31268e-05	3.64131e-05	5.4932e-05	8.36194e-06	5.41059e-06	4.36442e-06	7.26723e-06	6.35105e-06	6.86898e-06	6.35812e-06	6.07525e-06	6.38257e-06	6.42123e-06	1.91692e-05	1.26472e-05	2.44465e-05	1.52998e-05	1.78907e-05	5.07621e-06	5.59196e-06	5.63897e-06	5.83031e-06	5.53436e-06	8.91817e-06
12664				Anhydrorhodovibrin	21.5376923739747	MS1 mz matched	589.44	26.417	1.11693e-05	1.41981e-05	1.43188e-05	2.23394e-05	1.55064e-05	1.32095e-05	5.81238e-06	1.97715e-05	1.40108e-05	1.32011e-05	6.05503e-05	8.21888e-06	5.5606e-05	1.65815e-05	3.52392e-05	1.52414e-05	1.52951e-05	2.26973e-05	1.87818e-05	1.80039e-05	1.94786e-05	1.68584e-05	1.74439e-05	1.4623e-05	1.7101e-05	8.9441e-06	1.40733e-05	1.90977e-05	1.72803e-05	1.48488e-05	1.18875e-05	2.1739e-05	6.53341e-06	2.59351e-05	1.65237e-05	1.64471e-05	7.93611e-06	6.67339e-06	1.41361e-05	1.12982e-05	6.9201e-06
12704				Canthiumine	-1.2674874793747599	MS1 mz matched	591.237	51.237	1.34927e-05	0.000130481	6.15469e-05	2.16825e-05	5.68008e-05	7.71006e-05	1.37755e-05	2.11224e-05	1.69243e-05	3.22307e-05	2.49459e-05	6.37615e-05	4.55113e-05	9.92459e-05	5.83661e-05	0.00014161	9.01454e-05	5.50785e-05	6.8889e-05	8.89307e-05	2.79032e-05	3.60331e-05	7.90978e-06	2.61135e-05	2.44899e-05	2.54272e-05	2.25957e-05	2.91364e-05	7.0251e-05	3.68526e-05	2.08471e-05	3.66308e-05	0.000153542	9.43222e-05	7.63354e-05	1.27968e-05	3.35726e-05	1.31357e-05	5.86052e-05	2.95276e-05	8.89753e-05
12743				ICI 164384;N-n-Butyl-N-methyl-11-[3,17beta-dihydroxyestra-1,3,5(10)-trien-7alpha-yl]undecamide	16.748563335005802	MS1 mz matched	592.387	120.189	2.5836e-05	0.000114559	3.05765e-05	0.00040257	0.000143385	1.742e-05	1.85832e-05	1.89625e-05	1.73897e-05	1.80888e-05	3.83005e-05	5.883e-05	2.02534e-05	1.68517e-05	3.35589e-05	2.28765e-05	6.02846e-05	9.56242e-05	3.12907e-05	5.2519e-05	1.614e-05	3.30326e-05	1.16878e-05	3.88589e-05	2.49298e-05	1.66054e-05	2.35056e-05	2.37565e-05	1.51692e-05	1.97592e-05	4.62163e-05	3.26372e-05	3.12576e-05	1.81258e-05	3.20592e-05	1.38373e-05	1.7373e-05	1.76808e-05	1.20392e-05	1.52326e-05	2.52524e-05
12754				Nummularine B;	7.09821804300928;	MS1 mz matched	592.713	31.2025	2.95225e-05	4.44592e-05	4.00132e-05	3.87156e-05	3.81776e-05	4.74766e-05	4.52095e-05	3.78078e-05	4.44847e-05	4.37446e-05	2.02681e-05	3.66614e-05	3.45023e-05	5.78457e-05	3.73194e-05	4.67784e-05	4.29321e-05	3.65632e-05	4.31916e-05	4.23663e-05	4.24979e-05	4.72576e-05	4.80659e-05	3.78086e-05	4.39075e-05	4.37038e-05	4.93637e-05	3.72221e-05	5.10385e-05	4.5332e-05	3.20915e-05	1.8079e-05	4.5237e-05	8.50599e-05	4.51169e-05	4.03936e-05	4.09681e-05	4.49337e-05	4.72425e-05	4.33845e-05	6.17476e-05
12766						Unmapped	593.002	408.618	0.00275632	0.00285414	0.00327301	0.00279774	0.0029203	0.00296438	0.00341455	0.00315395	0.00300837	0.00313531	0.00280353	0.00296569	0.00283865	0.00328061	0.00297212	0.00346272	0.00273048	0.00305622	0.00310919	0.00308965	0.00355321	0.00321402	0.00280146	0.00366537	0.00330852	0.00370895	0.00358061	0.00340767	0.00260636	0.0033259	0.00299322	0.00427405	0.00304218	0.00296696	0.0033191	0.00341654	0.00281115	0.00343124	0.00294307	0.0031505	0.0035928
12767						Unmapped	593.047	31.261	2.76073e-05	4.93002e-05	3.3829e-05	3.81041e-05	3.72101e-05	5.25911e-05	4.65382e-05	3.65583e-05	3.8886e-05	4.36434e-05	2.36495e-05	4.24492e-05	3.48523e-05	5.77699e-05	3.96802e-05	4.84433e-05	3.97258e-05	3.42226e-05	4.32217e-05	4.14034e-05	4.30338e-05	4.84801e-05	4.68921e-05	3.99786e-05	4.45961e-05	4.34125e-05	4.41589e-05	4.27699e-05	4.50641e-05	4.38514e-05	4.10557e-05	1.90667e-05	4.36164e-05	8.37411e-05	4.687e-05	3.60239e-05	4.03737e-05	4.61274e-05	4.901e-05	4.28837e-05	6.10252e-05
12835				7-O-(4-Hydroxycinnamoyl) astragalin;Epigallocatechin-(4beta->8)-catechin;Piperitoside;3''-O-Caffeoylcosmosiin;2''-O-trans-p-Coumaroylastragalin;Buddlenoid A;6''-O-p-Coumaroyltrifolin;Epicatechin-(4beta->8)-gallocatechin;Gallocatechin-(4alpha->8)-epicatechin;Tribuloside	-8.04006022040013;-8.04006022040013;-8.04006022040013;-8.04006022040013;-8.04006022040013;-8.04006022040013;-8.04006022040013;-8.04006022040013;-8.04006022040013;-7.97122146678868	MS1 mz matched	595.133	353.678	0.000127406	9.88972e-05	9.2764e-05	9.45718e-05	0.00010341	9.37533e-05	0.000118653	9.6403e-05	9.97714e-05	0.000102145	8.59445e-05	9.58343e-05	7.81864e-05	9.71863e-05	8.92879e-05	9.52884e-05	6.90404e-05	9.01864e-05	0.000139428	9.84858e-05	0.000102854	0.000103119	0.000107191	9.04455e-05	0.000100902	8.37853e-05	9.28973e-05	6.16296e-05	0.000106957	8.63173e-05	9.16214e-05	8.44672e-05	0.000108852	0.000141855	0.000106699	0.000126356	9.70164e-05	0.000131425	0.000100503	0.000113825	9.56168e-05
12876						Unmapped	596.894	408.601	3.91904e-05	4.88211e-05	2.17888e-05	3.26731e-05	3.56183e-05	2.33483e-05	2.34869e-05	2.84734e-05	5.07041e-05	3.15032e-05	4.02381e-05	3.7537e-05	4.19815e-05	3.53295e-05	3.87715e-05	1.74203e-05	5.61346e-05	2.97454e-05	5.45628e-05	3.94658e-05	5.22057e-05	2.23106e-05	4.39467e-05	1.96539e-05	3.45292e-05	2.93722e-05	3.03805e-05	2.18107e-05	6.1373e-05	3.57341e-05	1.75928e-05	4.81603e-05	2.18162e-05	3.48847e-05	3.06135e-05	2.78754e-05	6.07027e-05	5.79448e-05	9.05014e-05	5.92561e-05	3.72701e-05
12882				Cer(d18:0/20:0);	-24.5022464740824;	MS1 mz matched	597.008	354.092	0.0292227	0.0252857	0.022741	0.023171	0.0251051	0.0225199	0.0276171	0.0247022	0.0256435	0.0251207	0.0233685	0.0220243	0.0193578	0.0249294	0.02242	0.0225478	0.0185911	0.0216888	0.0359325	0.02469	0.0242922	0.0256499	0.0270574	0.0218584	0.0247145	0.0206502	0.0231526	0.0191649	0.0254764	0.022111	0.0218274	0.0191534	0.0247761	0.00642387	0.0180452	0.028809	0.0251185	0.0323262	0.0258097	0.0280159	0.0244646
12903						Unmapped	597.956	408.796	0.000268785	0.000218248	0.000274612	0.000239685	0.000250333	0.00026318	0.000288652	0.000273558	0.000214756	0.000260036	0.000239863	0.000224254	0.000218264	0.000280021	0.0002406	0.000285642	0.000167942	0.000232253	0.0002823	0.000242034	0.000233526	0.000267944	0.000247749	0.000312253	0.000265368	0.000256487	0.000253376	0.000236259	0.000236947	0.000245767	0.000232913	0.000230663	0.000271119	0.000288254	0.000255737	0.00030277	0.000219861	0.000266441	0.000261106	0.000262545	0.000263257
12921				Iopodic acid	-5.3184024184593	MS1 mz matched	598.808	285.567	3.00996e-05	1.13899e-05	6.22373e-06	8.47786e-06	1.40478e-05	9.75546e-06	9.5387e-06	4.61916e-06	6.15077e-06	7.51602e-06	1.22194e-05	5.81073e-06	3.60185e-06	8.16961e-06	7.4504e-06	4.46634e-06	6.22322e-06	7.50373e-06	4.14312e-05	1.49061e-05	6.77248e-06	6.97165e-06	1.41819e-05	4.70185e-06	8.15697e-06	4.68364e-06	5.03364e-06	3.53941e-06	1.71574e-05	7.60351e-06	8.62204e-06	3.07151e-06	1.01514e-05	2.73032e-05	1.2287e-05	2.08741e-05	1.09728e-05	2.37724e-05	7.45512e-06	1.57686e-05	8.61304e-06
12947						Unmapped	599.389	33.524	0.00078609	0.00109979	0.00128843	0.000843084	0.00100435	0.000841346	0.000709125	0.000587008	0.000659331	0.000699202	0.00103324	0.000842691	0.00104985	0.000873403	0.000949796	0.000895294	0.00121253	0.0010082	0.00104245	0.00103962	0.000678121	0.000612952	0.000548625	0.000586538	0.000606559	0.000532942	0.000579726	0.000637798	0.000695194	0.000611415	0.00097363	0.000615174	0.00100452	0.00181832	0.00110291	0.000498066	0.000554834	0.000902837	0.000477062	0.0006082	0.000922245
13044						Unmapped	602.717	32.718	1.40834e-05	2.9353e-05	2.38286e-05	2.17654e-05	2.22576e-05	2.61827e-05	2.21802e-05	1.97881e-05	2.27128e-05	2.2716e-05	1.40773e-05	2.40904e-05	1.90346e-05	2.20408e-05	1.98108e-05	2.55637e-05	2.00091e-05	1.80742e-05	1.87045e-05	2.05879e-05	1.74861e-05	2.53465e-05	1.72291e-05	1.66831e-05	1.91862e-05	1.96814e-05	2.04209e-05	2.03239e-05	2.34894e-05	2.09789e-05	2.29307e-05	8.70455e-06	2.72501e-05	4.19156e-05	2.52002e-05	1.51413e-05	2.12304e-05	2.02132e-05	2.65412e-05	2.07815e-05	2.43041e-05
13067				3,3',5,5'-Tetrahydroxy-6,7-methyleneoxy-4'-methoxyflavone 3-glucuronide;Hyperforin	-16.5922222747035;0.745730784288034	MS1 mz matched	603.338	31.833	1.60927e-05	1.87318e-05	2.04445e-05	1.50924e-05	1.75903e-05	2.03381e-05	1.39832e-05	1.03347e-05	1.34427e-05	1.45247e-05	1.57119e-05	1.79584e-05	1.71524e-05	1.61354e-05	1.67395e-05	2.67094e-05	1.82464e-05	2.18578e-05	1.7954e-05	2.11919e-05	1.19703e-05	1.27299e-05	1.45594e-05	1.47766e-05	1.3509e-05	1.98663e-05	1.99439e-05	2.08601e-05	1.40069e-05	1.86693e-05	1.37576e-05	1.72022e-05	2.9901e-05	2.53621e-05	2.15557e-05	1.32731e-05	1.31013e-05	2.01587e-05	1.31531e-05	1.49216e-05	1.82078e-05
13079						Unmapped	603.817	340.214	7.47727e-05	7.80508e-05	7.85298e-05	6.29502e-05	7.35759e-05	7.44993e-05	8.40273e-05	6.54032e-05	6.87292e-05	7.31647e-05	8.27818e-05	7.84961e-05	8.64883e-05	7.75843e-05	8.13376e-05	7.39791e-05	7.93471e-05	0.000111747	7.70665e-05	8.5535e-05	6.75468e-05	7.13207e-05	8.24192e-05	8.32489e-05	7.61339e-05	8.10158e-05	7.2406e-05	9.32059e-05	8.08185e-05	8.18615e-05	7.70311e-05	9.62298e-05	6.87638e-05	8.96036e-05	8.29071e-05	9.68379e-05	9.11165e-05	8.59322e-05	6.42643e-05	8.45377e-05	7.58753e-05
13081				6-Epikarpoxanthin;Oryzanol A;Karpoxanthin;	-16.8549250016884;-16.8549250016884;-16.8549250016884;	MS1 mz matched	603.876	28.346	1.53266e-05	2.54269e-05	2.27326e-05	1.7587e-05	2.02683e-05	2.54956e-05	2.46293e-05	2.33153e-05	1.9907e-05	2.33368e-05	2.22017e-05	2.19986e-05	2.94231e-05	2.8295e-05	2.54796e-05	3.0035e-05	2.42182e-05	1.86606e-05	2.01353e-05	2.32623e-05	2.22988e-05	2.92602e-05	2.94003e-05	2.23459e-05	2.58263e-05	2.86751e-05	2.21852e-05	2.69952e-05	2.74572e-05	2.63282e-05	2.32368e-05	8.80136e-06	2.45236e-05	3.01695e-05	2.16828e-05	2.15748e-05	2.28823e-05	2.28357e-05	2.96142e-05	2.42268e-05	3.10947e-05
13096						Unmapped	604.35	112.149	0.000249376	0.0018768	0.000331345	0.000118264	0.000643946	1.35508e-05	1.05593e-05	9.69803e-06	1.07781e-05	1.11466e-05	1.30584e-05	1.15044e-05	1.18568e-05	1.10728e-05	1.18731e-05	8.14397e-05	0.00025341	0.000331061	0.000124059	0.000197493	1.07594e-05	9.8059e-06	8.11748e-06	1.74726e-05	1.15388e-05	1.10354e-05	1.2594e-05	1.14717e-05	9.99843e-06	1.12749e-05	0.000226929	0.000205943	6.0966e-05	7.44597e-05	0.000142074	8.84001e-06	8.80734e-06	9.77082e-06	8.39279e-06	8.95274e-06	1.44163e-05
13097				LysoPC(20:4(8Z,11Z,14Z,17Z));LysoPC(20:4(5Z,8Z,11Z,14Z));	-10.1033899242893;-10.1033899242893;	MS1 mz matched	604.351	97.241	0.000101112	0.0011442	0.000139789	8.92163e-05	0.000368579	8.37386e-06	8.44567e-06	8.02498e-06	7.41794e-06	8.06562e-06	9.6483e-06	9.76314e-06	9.47498e-06	9.93642e-06	9.70571e-06	5.87136e-05	0.000177116	0.000185903	0.00012105	0.000135696	9.17685e-06	7.25908e-06	6.35962e-06	1.04262e-05	8.30544e-06	8.95255e-06	1.06494e-05	7.84483e-06	6.2589e-06	8.42643e-06	8.71587e-05	0.000157374	4.32304e-05	5.16946e-05	8.48644e-05	6.46316e-06	6.36457e-06	6.50177e-06	7.41633e-06	6.68646e-06	1.04198e-05
13113						Unmapped	604.886	363.085	8.4655e-05	3.48559e-05	2.58196e-05	2.46742e-05	4.25012e-05	2.18526e-05	8.36799e-05	4.14545e-05	2.80114e-05	4.37496e-05	2.45442e-05	1.75019e-05	2.36826e-05	2.20122e-05	2.19352e-05	8.66901e-05	3.33351e-05	8.32339e-05	2.85848e-05	5.7961e-05	2.62861e-05	6.48443e-05	2.86752e-05	0.000102419	5.55563e-05	3.40458e-05	1.79815e-05	1.74689e-05	3.30715e-05	2.56419e-05	2.13554e-05	3.04231e-05	2.18568e-05	7.37937e-05	3.68572e-05	2.26908e-05	3.80931e-05	2.49442e-05	2.6125e-05	2.79633e-05	7.28298e-05
13122				2'-Norberbamunine	-10.304444822225699	MS1 mz matched	605.253	49.491	5.55132e-05	8.41359e-05	0.000146177	9.05412e-05	9.40919e-05	2.51473e-05	1.19252e-05	1.11161e-05	9.66901e-06	1.44644e-05	1.80357e-05	3.90764e-05	3.17313e-05	5.01363e-05	3.47449e-05	0.000205172	0.000141812	3.4475e-05	0.000107379	0.00012221	1.36571e-05	2.22474e-05	8.53813e-06	1.28762e-05	1.43297e-05	2.86824e-05	1.43847e-05	2.22034e-05	4.02395e-05	2.63775e-05	3.35234e-05	7.74563e-05	0.000145137	5.71027e-05	7.8305e-05	1.18757e-05	1.73476e-05	8.6093e-06	1.31217e-05	1.27386e-05	2.88701e-05
13127				Gallagic acid;Papyriferic acid;Hederagenin 3-O-arabinoside;Cauloside A	3.72394894447383;-16.4615174616318;-16.4615174616318	MS1 mz matched	605.388	32.6615	3.32993e-05	8.94942e-05	4.96599e-05	4.46891e-05	5.42856e-05	5.21872e-05	4.70559e-05	4.40945e-05	4.30852e-05	4.66057e-05	2.44878e-05	5.36932e-05	4.47416e-05	5.37423e-05	4.41662e-05	6.60722e-05	4.75512e-05	5.29049e-05	5.14726e-05	5.45002e-05	4.724e-05	5.22958e-05	5.00673e-05	4.16894e-05	4.78231e-05	4.9621e-05	4.85274e-05	4.55449e-05	4.34866e-05	4.6795e-05	4.36274e-05	2.81509e-05	5.68434e-05	0.000105266	5.84719e-05	4.28675e-05	3.74456e-05	4.76688e-05	4.73462e-05	4.3832e-05	5.62216e-05
13129				Anhydrorhodovibrin	21.5376923739747	MS1 mz matched	605.434	26.622	3.00829e-05	2.72176e-05	2.04434e-05	6.73643e-05	3.6277e-05	2.20062e-05	5.19683e-05	4.32066e-05	1.88937e-05	3.40187e-05	9.3302e-06	4.63996e-05	3.64197e-05	5.02187e-05	3.55921e-05	2.3716e-05	2.69592e-05	3.08857e-05	4.79326e-05	3.23734e-05	1.14007e-05	4.16264e-05	4.47081e-05	1.66114e-05	2.85866e-05	4.62624e-05	5.04207e-05	3.8546e-05	3.90492e-05	4.35696e-05	2.41286e-05	2.93559e-05	4.82007e-05	8.22232e-05	4.59771e-05	3.85402e-05	1.21452e-05	4.34292e-05	3.51112e-05	3.23064e-05	4.77742e-05
13203						Unmapped	607.598	30.379	9.2435e-06	1.42917e-05	1.65088e-05	1.39531e-05	1.34993e-05	1.73315e-05	1.72286e-05	1.76322e-05	1.66407e-05	1.72082e-05	6.15324e-06	1.43849e-05	1.27442e-05	2.10712e-05	1.35884e-05	1.79358e-05	1.62904e-05	1.17214e-05	1.56894e-05	1.54092e-05	1.50767e-05	1.8159e-05	1.94745e-05	1.58251e-05	1.71338e-05	1.67068e-05	1.77708e-05	1.44769e-05	1.82875e-05	1.68105e-05	1.41884e-05	1.92922e-06	1.6894e-05	1.89265e-05	1.29845e-05	1.47336e-05	1.78303e-05	1.56848e-05	1.89888e-05	1.68094e-05	1.7062e-05
13220						Unmapped	608.382	126.219	0.000211042	0.000857282	0.000158693	0.00263204	0.000964765	0.000124654	9.23547e-05	8.04212e-05	9.01073e-05	9.68844e-05	0.000100406	0.000328815	8.46902e-05	7.5713e-05	0.000147406	9.88563e-05	0.00027632	0.000276742	0.000295176	0.000236774	8.44043e-05	7.40172e-05	4.47762e-05	8.48593e-05	7.20142e-05	0.000146313	0.000107798	9.03517e-05	6.49498e-05	0.000102353	0.000128777	0.000259312	7.29045e-05	7.46988e-05	0.000133923	5.10775e-05	7.75905e-05	6.0704e-05	6.11183e-05	6.26226e-05	0.0001039
13285						Unmapped	610.849	360.814	8.51387e-05	0.00018623	0.000187777	0.000169106	0.000157063	0.000173035	0.000197475	0.000198724	0.000188828	0.000189515	0.000167507	0.000204412	8.06743e-05	0.00021629	0.000167221	0.00022033	0.000222083	0.000233356	0.000147714	0.000205871	0.000169493	0.00016855	0.000184421	0.00021267	0.000183784	0.000265336	0.000213619	0.000234048	0.00018018	0.000223296	0.000175419	0.000307532	0.000196122	0.000101199	0.000195068	0.000196396	0.000209271	0.000173055	0.000175515	0.000188559	0.000204958
13391						Unmapped	614.48	39.014	5.32983e-05	0.000106785	7.60587e-05	0.000110545	8.66718e-05	9.45943e-05	8.81379e-05	7.5996e-05	8.97428e-05	8.71177e-05	6.61458e-05	8.98427e-05	0.000158324	7.53093e-05	9.74055e-05	7.98696e-05	8.85989e-05	0.000224714	7.93305e-05	0.000118128	0.000123758	0.000134935	4.94339e-05	0.000217864	0.000131498	7.81907e-05	0.000132459	0.000224515	7.71619e-05	0.000128081	0.000107072	9.34235e-05	7.58014e-05	5.65147e-05	8.32028e-05	6.75788e-05	0.000102356	0.000129309	7.7944e-05	9.42969e-05	0.000134196
13395				Neoacrimarine E;	-0.585672342526998;	MS1 mz matched	614.653	315.983	7.3992e-06	2.18474e-05	4.00679e-05	2.64946e-05	2.39523e-05	2.93148e-05	4.08536e-05	8.42535e-05	3.21405e-05	4.66406e-05	2.81954e-05	8.02941e-05	8.03939e-05	4.77724e-05	5.91639e-05	4.35016e-05	2.76333e-05	3.57316e-05	9.5308e-06	2.90993e-05	4.91448e-05	7.06134e-05	2.77311e-05	5.16278e-05	4.97793e-05	5.50335e-05	5.45208e-05	5.92914e-05	2.03123e-05	4.72895e-05	3.04329e-05	5.47052e-05	2.85039e-05	1.22158e-05	3.14645e-05	2.08402e-05	1.95319e-05	1.87512e-05	6.0225e-05	2.98371e-05	4.37109e-05
13396				Mauritine A;alpha-Ergocryptine;beta-Ergocryptine	-9.37991142585898;-9.37991142585898;-9.37991142585898	MS1 mz matched	614.653	287.888	2.15387e-05	2.20708e-05	1.97231e-05	2.35651e-05	2.17244e-05	2.99962e-05	2.37953e-05	1.91865e-05	1.93139e-05	2.3073e-05	3.10352e-05	1.79998e-05	2.00568e-06	3.05543e-05	2.03988e-05	2.40968e-05	3.70233e-06	2.24e-05	2.02317e-05	1.76077e-05	1.76691e-05	2.6537e-05	2.86072e-05	2.84159e-05	2.53073e-05	7.9982e-06	6.84835e-06	8.89032e-06	2.6348e-05	1.25212e-05	2.91923e-05	4.12614e-07	2.63596e-05	1.45067e-05	1.76178e-05	3.37806e-05	1.73734e-05	2.56582e-05	1.4746e-05	2.28895e-05	2.6489e-05
13400						Unmapped	614.807	339.9	0.000144691	0.000131162	0.000137044	0.000110136	0.000130758	0.000128665	0.000128332	0.000142022	0.000108949	0.000126992	0.000138347	0.000125007	0.00026317	0.000157157	0.00017092	0.000124391	0.000123654	0.000152281	0.000131094	0.000132855	0.000122878	0.000130532	0.000139756	0.000160507	0.000138418	0.000146033	0.000137341	0.000177239	0.000137241	0.000149463	0.000143601	0.000162372	0.000116913	0.000149297	0.000143046	0.000158401	0.000122612	0.000145543	0.000119756	0.000136578	0.000139413
13453						Unmapped	616.394	48.207	4.46694e-05	8.26878e-05	0.000103652	0.000105073	8.40204e-05	0.000613414	0.000641983	0.000537667	0.000646904	0.000609992	0.000471042	0.000695021	0.000742873	0.000404931	0.000578467	0.000244257	0.000261653	0.000133986	8.15285e-05	0.000180356	0.000280811	0.0003079	0.000169241	0.000345449	0.00027585	0.000323511	0.000311185	0.000351831	0.000206788	0.000298329	0.000497973	0.000434753	0.000307926	0.000218284	0.000364734	0.000296298	0.000424985	0.000354858	0.000505223	0.000395341	0.000453852
13484				Goshonoside F6;Avermectin A2a aglycone	9.93419478805011;-14.7640725542048	MS1 mz matched	617.352	30.0825	4.75407e-05	0.000105061	8.5464e-05	9.31566e-05	8.28055e-05	7.87118e-05	3.21533e-05	3.68134e-05	3.82389e-05	4.64794e-05	3.90561e-05	3.599e-05	2.39444e-05	3.81003e-05	3.42727e-05	9.6842e-05	9.40259e-05	0.000119347	9.18892e-05	0.000100526	4.31768e-05	3.55259e-05	3.33968e-05	4.20437e-05	3.85358e-05	4.35975e-05	3.6032e-05	4.29524e-05	3.55598e-05	3.95354e-05	9.69595e-05	8.63333e-05	9.21444e-05	6.72421e-05	8.56698e-05	3.59729e-05	3.86937e-05	5.57803e-05	2.63111e-05	3.91895e-05	5.30279e-05
13504						Unmapped	617.892	344.08	4.38362e-05	7.04775e-05	5.61436e-05	4.72187e-05	5.4419e-05	7.12853e-05	3.9159e-05	6.04967e-05	5.7323e-05	5.7066e-05	6.81757e-05	7.57165e-05	0.000104372	5.36877e-05	7.54879e-05	5.2452e-05	5.20613e-05	7.10635e-05	7.38104e-05	6.23468e-05	5.73415e-05	5.98005e-05	6.13516e-05	7.65571e-05	6.37627e-05	6.54159e-05	4.90511e-05	9.61697e-05	7.30893e-05	7.09315e-05	7.15157e-05	9.94364e-05	6.87768e-05	4.64878e-05	7.15542e-05	5.64534e-05	7.75721e-05	6.81348e-05	5.89423e-05	6.52757e-05	5.79236e-05
13505				Oryzanol C;	-23.8283309777023;	MS1 mz matched	617.907	31.544	5.29396e-05	8.10635e-05	7.00853e-05	7.16997e-05	6.8947e-05	9.26693e-05	7.84653e-05	6.44087e-05	7.94503e-05	7.87484e-05	3.96953e-05	7.35731e-05	5.85395e-05	0.000121806	7.34034e-05	0.000106316	7.25425e-05	7.49445e-05	8.64958e-05	8.50748e-05	7.70185e-05	8.53229e-05	8.85502e-05	6.92835e-05	8.00438e-05	8.31519e-05	7.42454e-05	6.89588e-05	8.96132e-05	7.89923e-05	7.77766e-05	2.11266e-05	7.61202e-05	0.00010038	6.88509e-05	7.20504e-05	8.19542e-05	7.02865e-05	7.97491e-05	7.601e-05	9.62813e-05
[truncated: 517 more rows]
[truncated: 47 more columns]
