# Supplementary material for: Combined metabolomic and genomic analyses reveal phage-specific and infection stage-specific alterations to marine Roseobacter metabolism
Source: ISME Commun. 2025 Mar 18;5(1):ycaf047. doi: 10.1093/ismeco/ycaf047 (PMC11981692; doi:10.1093/ismeco/ycaf047)
Supplement: Table_S3_ycaf047 [file table_s3_ycaf047.xlsx]

## Sheet: Mean
Table S3 Normalized metabolite peak intensity (negative ion mode) in four phage infections and control populations
id	MS2 name	MS2 score	InChIKey	MS1 name	MS1 ppm	type	mz	rt	C-0.5_1	C-0.5_2	C-0.5_3	C-0.5_4	Mean C-0.5	C-1_1	C-1_2	C-1_3	C-1_4	Mean C-1	C-2_1	C-2_2	C-2_3	C-2_4	Mean C-2	R2C-0.5_1	R2C-0.5_2	R2C-0.5_3	R2C-0.5_4	Mean R2C-0.5	R2C-1_1	R2C-1_2	R2C-1_3	R2C-1_4	Mean R2C-1	R2C-2_1	R2C-2_2	R2C-2_3	R2C-2_4	Mean R2C-2	R4C-0.5_1	R4C-0.5_2	R4C-0.5_3	R4C-0.5_4	Mean R4C-0.5	R4C-1_1	R4C-1_2	R4C-1_3	R4C-1_4	Mean R4C-1	R4C-2_1
61	Dihydroxyacetone	0.9954	RXKJFZQQPQGTFL-UHFFFAOYSA-N			MS2 forward	71.0138	293.969	0.000599267	0.000524407	0.000531162	0.000591	0.000561459	0.000520123	0.000587039	0.00064197	0.00060154	0.000587668	0.000362109	0.000655037	0.000407051	0.000718816	0.000535753	0.000540544	0.000500311	0.000567447	0.000526537	0.00053371	0.000495973	0.000597918	0.000676619	0.000693986	0.000616124	0.000671025	0.000600987	0.000610328	0.000776551	0.000664723	0.00058687	0.000677008	0.000598428	0.000699799	0.000640526	0.000733261	0.000667899	0.000479893	0.000630474	0.000627882	0.000552838
79						Unmapped	73.0295	375.992	4.26526e-05	5.05211e-05	6.51322e-05	6.00169e-05	5.45807e-05	0.000102585	0.000200543	0.000135297	0.000115545	0.000138493	4.82234e-05	0.000118177	8.16697e-05	0.000102731	8.77004e-05	6.96127e-05	6.51913e-05	5.71897e-05	4.30267e-05	5.87551e-05	8.90553e-05	9.38468e-05	0.000100281	8.68471e-05	9.25076e-05	8.57035e-05	0.000108717	8.79319e-05	0.000103786	9.65346e-05	7.37262e-05	0.000124229	0.000110093	0.000105877	0.000103481	8.96484e-05	0.000115582	6.5211e-05	0.000106414	9.42139e-05	8.92623e-05
90	Glycolate	0.9512	AEMRFAOFKBGASW-UHFFFAOYSA-N			MS2 forward	75.0085	81.5205	0.000468252	0.00046034	0.000460845	0.000345745	0.000433796	0.000313526	0.000454086	0.000511181	0.000461124	0.000434979	0.0002779	0.000648146	0.00036662	0.000547514	0.000460045	0.000396634	0.000563004	0.000383824	0.000466631	0.000452523	0.000499911	0.000517072	0.000614802	0.000432239	0.000516006	0.000416905	0.000539699	0.000505152	0.000760832	0.000555647	0.000386023	0.000486929	0.000495003	0.000219563	0.000396879	0.000551388	0.000387489	0.000402743	0.000599975	0.000485399	0.000550654
174						Unmapped	85.0291	293.848	0.000403929	0.000360262	0.00036141	0.000395993	0.000380398	0.000352183	0.00043229	0.000430449	0.00043176	0.000411671	0.00026446	0.000436593	0.000272291	0.000484313	0.000364414	0.000364894	0.000331835	0.000383758	0.000354969	0.000358864	0.000344126	0.000420564	0.000467236	0.000479949	0.000427969	0.00044687	0.000434615	0.000409322	0.000525854	0.000454165	0.000423016	0.000462945	0.000395925	0.000482501	0.000441097	0.000479248	0.000435378	0.000330925	0.000417553	0.000415776	0.000373151
192	Pyruvate	0.9463	LCTONWCANYUPML-UHFFFAOYSA-M			MS2 reverse	87.0085	59.481	0.000772877	0.00078394	0.00102802	0.000404153	0.000747246	0.000893598	0.000392166	0.000528538	0.000418116	0.000558105	0.000751918	0.00041334	0.000300996	0.000457153	0.000480852	0.000969854	0.00124521	0.00159786	0.00112042	0.00123334	0.000314789	0.000402573	0.000465631	0.000445396	0.000407097	0.000406949	0.000461059	0.000386773	0.000527797	0.000445645	0.000511292	0.000459837	0.00121045	0.00112664	0.000827053	0.000376654	0.000341221	0.000904652	0.000349942	0.000493118	0.000324741
207	DL-lactate	0.9757	JVTAAEKCZFNVCJ-UHFFFAOYSA-M			MS2 forward	89.024	90.237	0.00187229	9.87383e-05	0.00205369	0.00193288	0.0014894	0.000956368	0.00181218	0.00193156	0.000701416	0.00135038	0.000413429	0.00196627	0.00140438	0.00205401	0.00145952	0.00186393	0.00184738	0.00195263	0.00211692	0.00194521	0.00198929	0.00188302	0.00195938	0.00191315	0.00193621	0.001959	0.00112297	0.00184606	0.000710949	0.00140975	0.00169739	0.00237296	0.0023891	0.00191537	0.0020937	0.00180255	0.000473944	0.00155855	0.00208855	0.0014809	0.00323824
215						Unmapped	90.0117	23.14	0.000196357	0.00014102	0.000354012	0.000181485	0.000218218	0.000307286	4.01007e-05	0.000184031	0.000140361	0.000167945	4.93594e-05	0.000128133	0.000135237	7.74013e-05	9.75328e-05	0.000301	0.00038422	7.77408e-05	0.000109268	0.000218057	0.000846633	0.000155353	0.000400668	0.000390654	0.000448327	0.000352846	0.000302137	0.000570387	0.000548398	0.000443442	9.48482e-06	1.00026e-05	0.000147785	0.000723947	0.000222805	0.000150556	8.95536e-05	6.54979e-06	2.43836e-05	6.77607e-05	1.68489e-05
235	Phenol	0.8664	ISWSIDIOOBJBQZ-UHFFFAOYSA-N			MS2 forward	93.0342	38.801	5.30779e-05	5.26889e-05	7.37562e-05	6.94427e-05	6.22415e-05	3.86239e-05	8.41852e-05	1.12812e-05	5.80021e-05	4.80231e-05	4.0918e-05	5.07185e-05	4.10312e-05	9.68102e-05	5.73695e-05	6.67719e-05	7.74716e-05	6.81073e-05	6.23204e-05	6.86678e-05	8.32649e-05	4.6062e-05	4.4877e-05	6.02473e-05	5.86128e-05	6.14489e-05	9.34275e-05	9.09828e-05	8.18953e-05	8.19386e-05	8.09388e-05	7.16564e-05	8.8027e-05	8.63166e-05	8.17347e-05	8.6173e-05	5.94049e-05	6.92262e-05	4.77367e-05	6.56352e-05	7.22928e-05
250				cis-Acetylacrylate;Norfuraneol;2-Hydroxy-2,4-pentadienoate;cis-2-Hydroxypenta-2,4-dienoate;Oxopent-4-enoate;2-Oxopent-4-enoate;2-Hydroxypenta-2,4-dienoate;cis-Acetylacrylate;Tulipalin B;(4S)-4-Hydroxy-3-methylideneoxolan-2-one	-14.8563959639936;-14.8563959639936;-14.9081351939819;-14.9081351939819;-14.9081351939819	MS1 mz matched	95.0133	293.952	8.95041e-05	7.88e-05	8.2328e-05	9.26013e-05	8.58084e-05	8.05082e-05	9.19482e-05	9.29157e-05	9.09798e-05	8.9088e-05	6.1157e-05	9.61701e-05	5.49598e-05	0.000109658	8.04862e-05	7.76103e-05	7.36382e-05	8.19359e-05	7.6775e-05	7.74899e-05	8.00069e-05	8.93667e-05	0.00010227	0.000101512	9.32889e-05	7.23195e-05	9.00554e-05	9.85286e-05	0.000108325	9.23072e-05	8.66537e-05	0.000101535	8.53607e-05	9.71915e-05	9.26852e-05	0.00010904	9.49988e-05	6.95417e-05	9.05987e-05	9.10449e-05	8.63351e-05
343				Purine;Purine;Purine base	-4.96569595848402;-4.99818399307832	MS1 mz matched	101.024	293.971	0.000537616	0.000482732	0.000489489	0.000533492	0.000510832	0.000464303	0.000576366	0.000604443	0.000581906	0.000556754	0.000359124	0.000586905	0.000382305	0.000667534	0.000498967	0.000488728	0.000432125	0.000511617	0.000473455	0.000476481	0.000482588	0.000559771	0.000618656	0.000648682	0.000577424	0.000593968	0.000635065	0.000539749	0.000714737	0.00062088	0.000559454	0.000619883	0.00053467	0.000819644	0.000633413	0.000646002	0.000583004	0.000446078	0.000581569	0.000564163	0.000496352
362				(S)-b-aminoisobutyric acid;3-Aminoisobutanoic acid;Butyl nitrite;2-Aminoisobutyric acid;Gamma-Aminobutyric acid;Dimethylglycine;(R)-b-aminoisobutyric acid;D-Alpha-aminobutyric acid;O-Acetylethanolamine;L-Alpha-aminobutyric acid;N-Ethylglycine;Unknown;3-Aminobutanoic acid;4-Aminobutanoate;4-Aminobutanoic acid;4-Aminobutyrate;4-Aminobutyric acid;gamma-Aminobutyric acid;GABA;N,N-Dimethylglycine;Dime…	16.2181837548599;16.2181837548599;16.2181837548599;16.2181837548599;16.2181837548599;16.2181837548599;16.2181837548599;16.2181837548599;16.2181837548599;16.2181837548599;16.2181837548599;16.2181837548599;16.2181837548599;16.4947173242036;16.4947173242036;16.4947173242036;16.4947173242036;16.4947173242036;16.4947173242036;16.4947173242036;16.4947173242036;16.4947173242036;16.4947173242036;16.49471…	MS1 mz matched	102.056	384.592	0.000203828	0.000167615	0.000252568	0.000300954	0.000231241	0.000638267	0.000813446	0.000682978	0.00101433	0.000787255	0.000340554	0.000678981	0.000493563	0.000692107	0.000551301	0.000265625	0.000182796	0.000333734	0.000135361	0.000229379	0.000576854	0.000662178	0.00054492	0.000733502	0.000629363	0.000598245	0.000632453	0.000422211	0.000544284	0.000549298	0.000559162	0.000478645	0.00055538	0.000663748	0.000564234	0.000563123	0.00073451	0.000392201	0.000854733	0.000636142	0.00053542
369						Unmapped	103.04	235.608	0.00010249	0.00012427	0.000116904	0.000120067	0.000115933	9.14876e-05	0.000142662	0.000128477	0.000147264	0.000127473	7.38501e-05	0.000147856	0.000115232	0.000187908	0.000131211	0.000287976	0.000240347	0.000266527	0.000225457	0.000255077	0.000265698	0.000347509	0.000307164	0.000323976	0.000311087	0.000457266	0.000435101	0.000441489	0.000574772	0.000477157	0.000217166	0.00055137	0.000191479	0.000237267	0.000299321	0.000208828	0.000165467	0.000108335	0.000181395	0.000166006	0.000184396
453				cis-Acetylacrylate;Norfuraneol;2-Hydroxy-2,4-pentadienoate;cis-2-Hydroxypenta-2,4-dienoate;Oxopent-4-enoate;2-Oxopent-4-enoate;2-Hydroxypenta-2,4-dienoate;cis-Acetylacrylate;Tulipalin B;(4S)-4-Hydroxy-3-methylideneoxolan-2-one	-14.8563959639936;-14.8563959639936;-14.9081351939819;-14.9081351939819;-14.9081351939819	MS1 mz matched	113.024	293.89	0.00192419	0.00164682	0.00166038	0.00185613	0.00177188	0.00165238	0.00188772	0.00201603	0.001922	0.00186953	0.00119067	0.00206847	0.0012378	0.0022497	0.00168666	0.00162377	0.00155162	0.00172249	0.0016628	0.00164017	0.00155109	0.00189654	0.0021558	0.00218179	0.0019463	0.00211493	0.002148	0.001931	0.00242653	0.00215512	0.00190172	0.0020647	0.0019236	0.00227885	0.00204222	0.00230152	0.00210389	0.00153937	0.00199441	0.0019848	0.00176673
455				Monoethyl malonic acid;2-Hydroxy-4-oxopentanoic acid;Glutaric acid;Ethylmalonic acid;2-Acetolactate ;2-Deoxy-L-ribono-1,4-lactone;Methylsuccinic acid;2-C-Methyl-1,4-erythrono-D-lactone;(S)-2-Acetolactate;Dimethylmalonic acid;Pteridine	5.61411177992519;5.61411177992519;5.61411177992519;5.61411177992519;5.61411177992519;5.61411177992519;5.61411177992519;5.61411177992519;5.61411177992519;5.61411177992519;-4.54395366372544	MS1 mz matched	113.024	151.438	0.00171969	0.00134079	0.00187675	0.00182205	0.00168982	0.00186305	0.000713508	0.00148585	0.000665467	0.00118197	0.0015495	0.00117085	0.000908566	0.00138404	0.00125324	0.00158904	0.00168845	0.00220123	0.00229132	0.00194251	0.00213042	0.000684319	0.000789452	0.000729313	0.00108338	0.00140514	0.000750015	0.000770367	0.00182462	0.00118753	0.000979962	0.00125322	0.0022304	0.00263621	0.00177495	0.00055429	0.000893101	0.00218193	0.00125821	0.00122188	0.00212544
479						Unmapped	114.98	300.587	9.99469e-05	0.000189413	0.000249505	0.000189076	0.000181985	0.000188581	0.000240288	0.000318661	0.000230413	0.000244486	0.000119635	0.000369825	0.000228487	0.00028815	0.000251524	0.000230314	0.000248532	0.000203607	0.000136764	0.000204804	0.00026404	0.000280892	0.000259583	0.000228275	0.000258197	0.000347494	0.00028607	0.000309544	0.000294433	0.000309385	0.000261065	0.000277068	0.000231763	0.000126855	0.000224188	0.000241748	0.000240133	0.000154668	0.000377833	0.000253596	0.000291483
512	Indole	0.6665	SIKJAQJRHWYJAI-UHFFFAOYSA-N			MS2 forward	116.05	234.967	3.90893e-05	3.69224e-05	5.50666e-05	4.36e-05	4.36696e-05	2.19382e-05	6.37181e-05	6.39439e-05	6.56832e-05	5.38209e-05	2.54984e-05	5.22444e-05	4.55598e-05	6.35283e-05	4.67077e-05	4.10712e-05	3.96042e-05	4.93051e-05	3.7504e-05	4.18711e-05	4.83224e-05	6.3405e-05	4.71438e-05	5.22469e-05	5.27796e-05	6.60722e-05	4.69804e-05	5.99729e-05	6.3694e-05	5.91799e-05	4.90075e-05	4.53568e-05	4.98046e-05	6.74553e-05	5.2906e-05	5.79644e-05	5.11517e-05	4.0642e-05	5.68397e-05	5.16494e-05	4.14984e-05
535	Succinate	0.9968	KDYFGRWQOYBRFD-UHFFFAOYSA-L			MS2 forward	117.019	376.003	9.39948e-05	9.50744e-05	0.000132335	0.000139836	0.00011531	0.000217806	0.00025291	0.000361165	0.000322549	0.000288607	0.000114001	0.000236179	0.000219142	0.000269571	0.000209723	0.000189565	0.000136947	0.000110366	7.52708e-05	0.000128037	0.000206295	0.000227532	0.000225752	0.000197856	0.000214359	0.000255709	0.000286125	0.000216862	0.000232846	0.000247885	0.000171315	0.000214395	0.000294874	0.000276803	0.000239347	0.000238288	0.000294121	0.000166888	0.000298357	0.000249413	0.000223413
537	Methylmalonic acid	0.6712	ZIYVHBGGAOATLY-UHFFFAOYSA-N			MS2 forward	117.019	152.401	0.000838957	0.000676352	0.000959695	0.000912825	0.000846957	0.000898333	0.000331137	0.000734055	0.000315428	0.000569738	0.000796481	0.00029075	0.000254537	0.000313053	0.000413705	0.000791794	0.000802697	0.00110723	0.00115409	0.000963953	0.00105958	0.000671861	0.000789338	0.000434859	0.00073891	0.000733585	0.000783626	0.000614264	0.000402151	0.000633406	0.000706845	0.000303956	0.0010892	0.00136367	0.000865919	0.000265349	0.0002894	0.00110293	0.000329272	0.000496738	0.00106141
578				Purine;Purine;Purine base	-4.96569595848402;-4.99818399307832	MS1 mz matched	119.034	293.486	0.00268637	0.00217813	0.0021683	0.00240536	0.00235954	0.00213152	0.00258172	0.0025529	0.00264322	0.00247734	0.00161289	0.00260338	0.00156821	0.00301009	0.00219864	0.00210492	0.00196946	0.00231756	0.00216537	0.00213933	0.00210196	0.00248977	0.00280845	0.00283488	0.00255876	0.00263633	0.0028094	0.00243825	0.00312549	0.00275237	0.00252128	0.00272067	0.00242437	0.00294176	0.00265202	0.00289787	0.00267847	0.00199318	0.00257165	0.00253529	0.00221059
579						Unmapped	119.034	108.694	0.00150742	0.00217258	0.00229972	0.00242346	0.00210079	0.00111743	0.0020793	0.00253302	0.00118529	0.00172876	0.00150106	0.00140018	0.00277231	0.00148617	0.00178993	0.00215122	0.00207884	0.00148941	0.00139729	0.00177919	0.00215532	0.0022223	0.00232772	0.00221082	0.00222904	0.00219856	0.00234869	0.00110442	0.00258772	0.00205985	0.00195417	0.00364528	0.00141954	0.00143965	0.00211466	0.00141848	0.00221439	0.00146547	0.00250235	0.00190017	0.00172939
617	Benzoic acid	0.9235	WPYMKLBDIGXBTP-UHFFFAOYSA-N			MS2 reverse	121.029	37.577	0.00011893	7.8582e-05	0.000306131	0.000149255	0.000163224	0.000123114	0.000126282	0.000209092	0.000242282	0.000175193	0.000185246	0.000265234	0.000209538	0.000267518	0.000231884	8.62662e-05	0.000107075	0.000209101	0.000152477	0.00013873	0.000101876	0.000248337	9.95153e-05	0.000204154	0.00016347	0.000250266	0.000361734	0.00034676	0.000118215	0.000269244	0.000257525	0.000312474	0.000240744	0.00049417	0.000326228	0.00028523	0.000119704	0.000211414	0.00012966	0.000186502	0.000234924
646				2,3-Dimethyl-2-cyclohexen-1-one;2-Isopropyl-5-methylfuran;2-Butylfuran;6-Methyl-3,5-heptadien-2-one;3,5,5-Trimethyl-2-cyclopenten-1-one;(E,E)-2,4-Octadienal;(E,E)-2,6-Octadienal;1,5-Octadien-3-one;trans, trans-3,5-Octadien-2-one;	1.49086764993185;1.49086764993185;1.49086764993185;1.49086764993185;1.49086764993185;1.49086764993185;1.49086764993185;1.49086764993185;1.49086764993185;	MS1 mz matched	123.081	39.969	4.02753e-06	3.24737e-06	1.64221e-05	4.98523e-06	7.17057e-06	1.61496e-05	4.92123e-05	3.83257e-05	5.78812e-05	4.03922e-05	9.38167e-06	5.59116e-05	2.80355e-05	4.67382e-05	3.50168e-05	1.10596e-05	9.63102e-06	4.67812e-06	3.46202e-06	7.2077e-06	1.49903e-05	4.23706e-05	2.33638e-05	1.92077e-05	2.49831e-05	3.32134e-05	2.69207e-05	1.99151e-05	2.84274e-05	2.71192e-05	1.56821e-05	1.64425e-05	2.08386e-05	1.12983e-05	1.60654e-05	3.9108e-05	4.04165e-05	2.37278e-05	3.2016e-05	3.3817e-05	3.17879e-05
648						Unmapped	123.902	31.691	0.000165681	0.000134718	0.000167445	5.93287e-06	0.000118444	6.85102e-05	1.21573e-05	0.000145142	8.41454e-05	7.74887e-05	4.23093e-05	0.000110935	9.89313e-05	4.31464e-05	7.38305e-05	0.000171482	0.000154886	0.000145581	0.000213643	0.000171398	0.000236146	0.000106974	0.00020791	0.000308904	0.000214984	0.000285593	0.000160657	0.000167533	0.000206696	0.00020512	5.71054e-05	2.24272e-05	0.000135878	0.000297729	0.000128285	0.000150745	0.00012953	4.54555e-06	7.41465e-05	8.97418e-05	6.11787e-05
702						Unmapped	126.955	28.9835	0.000115297	7.95645e-05	9.13779e-06	0.000106894	7.77234e-05	7.78401e-05	0.000102428	7.84077e-05	1.46863e-05	6.83406e-05	5.446e-05	8.44746e-05	4.32436e-05	0.000111882	7.35149e-05	1.2903e-05	8.03079e-06	1.05479e-05	0.000109758	3.53098e-05	1.05537e-05	1.72454e-05	1.83184e-05	9.92495e-05	3.63417e-05	8.5464e-05	7.4844e-05	7.58565e-05	0.000123478	8.99107e-05	9.90407e-05	3.92086e-05	9.8685e-05	0.000150053	9.67469e-05	0.000158833	0.00010814	8.77373e-05	9.28364e-05	0.000111887	8.70966e-05
733				Flucytosine;	12.2549247546071;	MS1 mz matched	128.035	384.492	0.000352084	0.000288936	0.000414842	0.000529443	0.000396326	0.00122553	0.00146201	0.00126425	0.00167776	0.00140739	0.000616675	0.00110434	0.000839162	0.00120266	0.000940709	0.000460049	0.000312891	0.000583967	0.000231279	0.000397047	0.00102173	0.0011283	0.000953002	0.0011968	0.00107496	0.00113939	0.00112968	0.000781603	0.000925707	0.000994096	0.000947897	0.00084659	0.00102763	0.00122339	0.00101138	0.00105786	0.00139308	0.000730386	0.00146281	0.00116103	0.000966743
753	Dihydroxyfumarate	0.8571	BZCOSCNPHJNQBP-OWOJBTEDSA-N			MS2 forward	129.055	43.658	0.000187278	0.000131333	0.000155841	0.000136431	0.000152721	0.00015785	0.000223571	0.000219816	0.00021968	0.000205229	0.000154554	0.000225258	0.000122876	0.000228662	0.000182838	0.000161738	0.000149047	0.000146131	0.000208598	0.000166378	0.00015793	0.000232651	0.000239284	0.000227134	0.00021425	0.000205863	0.00019509	0.000248517	0.000295363	0.000236209	0.000244365	0.000121365	0.000240349	0.000316541	0.000230655	0.000320476	0.000271388	0.000229465	0.000250986	0.000268079	0.000210853
791	Pyruvaldehyde	0.9885	AIJULSRZWUXGPQ-UHFFFAOYSA-N			MS2 reverse	131.034	359.862	1.30681e-05	1.51704e-05	2.01682e-05	1.89174e-05	1.6831e-05	2.14023e-05	3.39152e-05	3.60828e-05	3.72724e-05	3.21682e-05	1.88951e-05	2.52603e-05	2.61623e-05	3.41935e-05	2.61278e-05	1.92108e-05	1.86877e-05	2.44366e-05	1.52665e-05	1.94004e-05	3.25405e-05	3.12017e-05	2.55702e-05	2.63199e-05	2.89081e-05	3.05762e-05	2.8213e-05	2.51956e-05	2.93782e-05	2.83407e-05	3.18078e-05	2.90596e-05	2.33404e-05	2.74666e-05	2.79186e-05	3.04035e-05	3.19976e-05	1.99503e-05	2.51304e-05	2.68704e-05	2.36251e-05
835	Glyoxylate	0.6818	HHLFWLYXYJOTON-UHFFFAOYSA-M			MS2 reverse	133.013	109.052	4.9039e-05	5.47147e-05	5.99889e-05	5.814e-05	5.54707e-05	4.94895e-05	6.25915e-05	6.39474e-05	5.50473e-05	5.77689e-05	4.08033e-05	5.45623e-05	7.22975e-05	7.5357e-05	6.07551e-05	5.13696e-05	6.13812e-05	5.48287e-05	5.43505e-05	5.54825e-05	7.14394e-05	0.000103859	5.91323e-05	5.97829e-05	7.35534e-05	4.87368e-05	0.000105194	5.65945e-05	0.00012085	8.28438e-05	4.96166e-05	0.000115131	6.01385e-05	5.49684e-05	6.99637e-05	7.13929e-05	3.84866e-05	4.497e-05	5.68291e-05	5.29196e-05	5.95916e-05
853	Adenine	0.9442	GFFGJBXGBJISGV-UHFFFAOYSA-N			MS2 forward	134.047	277.376	9.48794e-05	0.000148051	0.000191336	0.000385176	0.000204861	0.000441633	0.000349723	0.000417011	0.000326436	0.0003837	8.41615e-05	0.000341987	0.000211887	0.000410873	0.000262227	0.00021677	0.000159171	0.000138421	0.000326012	0.000210093	0.000304281	0.000326046	0.000330803	0.000247309	0.00030211	0.000323554	0.000321762	0.000284028	0.000757819	0.000421791	0.000634693	0.00015274	0.000382538	0.000222732	0.000348176	0.000784411	0.000404367	0.000319818	0.000395215	0.000475953	0.000364664
889						Unmapped	135.029	152.514	0.00155063	0.00110452	0.00178895	0.0016226	0.00151667	0.00166876	0.000279775	0.000286633	0.000238728	0.000618474	0.00154164	9.77297e-05	0.000140215	0.000135667	0.000478812	0.00142722	0.00141277	0.00223764	0.00225379	0.00183285	0.0021033	0.000230132	0.000220864	0.000235813	0.000697526	0.000169069	0.000211378	0.000235557	0.000228623	0.000211157	0.000662669	0.000154284	0.00203797	0.00277747	0.0014081	8.89765e-05	9.84425e-05	0.00216611	0.000163987	0.000629378	0.00200896
890	Hypoxanthine	0.9345	FDGQSTZJBFJUBT-UHFFFAOYSA-N			MS2 reverse	135.029	131.99	0.000430111	0.000329252	0.000502826	0.000459451	0.00043041	0.000502727	7.86331e-05	6.90493e-05	6.91731e-05	0.000179896	0.000450494	3.23373e-05	4.30335e-05	4.23357e-05	0.00014205	0.00038329	0.000419976	0.000596481	0.000652302	0.000513012	0.000613522	5.80989e-05	6.41395e-05	7.69819e-05	0.000203186	5.09859e-05	6.5002e-05	6.85823e-05	6.02987e-05	6.12172e-05	0.000197658	5.04192e-05	0.000613176	0.000742409	0.000400916	3.1132e-05	3.05868e-05	0.000627625	4.70039e-05	0.000184087	0.000557376
911						Unmapped	135.974	24.509	0.000231301	0.000170477	0.000204857	0.000483058	0.000272423	0.000187913	0.000145927	0.000231322	0.000186042	0.000187801	0.000136435	0.000188049	0.000162247	0.0001869	0.000168408	0.000217971	0.000276986	0.000167901	0.000202358	0.000216304	0.000435643	0.000153569	0.000294774	0.000356378	0.000310091	0.000210277	0.000305926	0.000273535	0.000350577	0.000285079	0.000140247	9.00423e-05	0.000203998	0.000573373	0.000251915	0.0001571	0.000129429	9.83395e-05	0.000148176	0.000133261	0.000141606
973				Sulfite;	-3.93412371069983;	MS1 mz matched	138.97	411.264	8.41107e-05	6.8832e-05	7.07949e-05	7.23118e-05	7.40124e-05	8.65281e-05	8.64176e-05	8.73963e-05	9.24078e-05	8.81874e-05	6.17659e-05	7.55594e-05	4.477e-05	8.79884e-05	6.75209e-05	5.65536e-05	6.36161e-05	9.02704e-05	6.44514e-05	6.87229e-05	8.47261e-05	8.06788e-05	8.02988e-05	0.00011045	8.90384e-05	0.000113369	9.51205e-05	7.9981e-05	9.89207e-05	9.68478e-05	8.75254e-05	0.000116247	6.87634e-05	9.42208e-05	9.16893e-05	9.52915e-05	9.4272e-05	5.23353e-05	8.80278e-05	8.24817e-05	6.20385e-05
986				3-Nonen-2-one;(Z)-6-Nonenal;5-Nonen-2-one;8-Nonen-2-one;(2xi,4xi)-2,4-Nonadien-1-ol;2,6-Nonadien-1-ol;trans-4-Nonenal;Santene hydrate;(卤)-2,2,6-Trimethylcyclohexanone;1-Nonen-4-one;2-Ethyl-2-heptenal;3-Nonen-5-one;2-Methyl-2-octenal;(E)-2-Nonen-4-one;(卤)-2,6-Dimethyl-5-heptenal;7-Methyl-3-octen-2-one;3-Methylene-2-octanone;2-Nonenal;2,4-Nonadien-1-ol;8-Nonen-3-one;(3E,6Z)-3,6-Nonadien-1-ol;(3Z,6Z…	-0.821438091924128;-0.821438091924128;-0.821438091924128;-0.821438091924128;-0.821438091924128;-0.821438091924128;-0.821438091924128;-0.821438091924128;-0.821438091924128;-0.821438091924128;-0.821438091924128;-0.821438091924128;-0.821438091924128;-0.82143	MS1 mz matched	139.113	40.127	0.000231248	0.000131948	0.000218427	0.000203748	0.000196343	0.000941917	0.00360696	0.00237272	0.00368403	0.00265141	0.000585952	0.00452676	0.00191369	0.00306173	0.00252203	0.000578445	0.000496548	8.63304e-05	0.000163974	0.000331324	0.000982298	0.00273435	0.00163648	0.00136568	0.0016797	0.00240173	0.00187818	0.00144533	0.00188195	0.0019018	0.000900689	0.00106224	0.00123782	0.000696438	0.000974296	0.00272026	0.00232527	0.00155347	0.00227913	0.00221953	0.00202129
1114				Cyanopyrazine;2-Cyanopyrazine	2.8562533380000001	MS1 mz matched	145.05	36.312	6.60088e-05	3.37743e-05	7.34501e-05	6.7599e-05	6.02081e-05	7.09574e-05	8.9278e-05	0.000104602	0.000113496	9.45833e-05	3.66619e-05	0.000112091	8.72431e-05	0.000121134	8.92825e-05	4.92114e-05	9.16283e-05	3.63633e-05	5.45096e-05	5.79281e-05	0.000115543	0.000100662	0.000112426	9.8689e-05	0.00010683	0.000146913	0.000122253	0.000150229	0.000169277	0.000147168	5.24149e-05	5.46514e-05	7.10553e-05	0.000144393	8.06287e-05	9.8879e-05	0.000106261	6.3052e-05	8.38368e-05	8.80071e-05	7.10114e-05
1127	L-Glutamate	0.9946	WHUUTDBJXJRKMK-VKHMYHEASA-N			MS2 forward	146.046	384.589	0.00108997	0.000899349	0.00134183	0.00166654	0.00124942	0.00382392	0.00471542	0.0040172	0.00543844	0.00449874	0.00193591	0.00352469	0.0025907	0.00377088	0.00295555	0.00147082	0.000965109	0.00191736	0.000712311	0.0012664	0.00321343	0.00375473	0.00302279	0.00387554	0.00346662	0.00377417	0.00351561	0.00253469	0.00285777	0.00317056	0.00304972	0.00269003	0.00329634	0.00382607	0.00321554	0.00343544	0.00450391	0.00219131	0.00479186	0.00373063	0.00301356
1200	D-Lyxose	0.9924	SRBFZHDQGSBBOR-AGQMPKSLSA-N			MS2 forward	149.045	150.998	0.000930316	0.000920048	0.000993217	0.000897527	0.000935277	0.000780875	0.00118693	0.0012404	0.00121748	0.00110642	0.000677783	0.00121169	0.000832237	0.00152015	0.00106047	0.000906922	0.000864605	0.000923424	0.000911848	0.0009017	0.00105105	0.00113696	0.00133575	0.0013109	0.00120867	0.00122291	0.00147504	0.000293313	0.00155607	0.00113683	0.00104102	0.00150031	0.000989931	0.00108517	0.00115411	0.00125008	0.00127182	0.000788514	0.00130862	0.00115476	0.000961798
1295						Unmapped	154.951	25.572	0.000142528	0.000277111	0.00015124	0.000117142	0.000172005	0.000130123	0.000237191	0.000209685	0.000222591	0.000199898	0.000130509	0.000228754	0.000158856	0.000239472	0.000189398	0.000157151	0.000164456	0.000249132	0.000175018	0.000186439	0.000198688	0.000212909	0.000183343	0.000257351	0.000213073	0.000188157	0.000222042	0.00021503	0.00024483	0.000217515	0.000266819	0.000264962	0.000203105	0.000345363	0.000270062	0.000216758	0.000191373	0.000171188	0.0002321	0.000202855	0.000334181
1311						Unmapped	155.107	44.3315	0.000683771	0.000520131	0.000545898	0.000577588	0.000581847	0.000782974	0.00576298	0.00113003	0.00472975	0.00310144	0.000801672	0.00384567	0.000974747	0.00227333	0.00197386	0.000779498	0.000692608	0.000232209	0.000304406	0.00050218	0.00053776	0.00166916	0.000668384	0.000597898	0.000868299	0.00106093	0.000721815	0.000771743	0.000997753	0.000888061	0.00162168	0.000884654	0.00128309	0.00100193	0.00119784	0.00214127	0.00136268	0.00115018	0.00170471	0.00158971	0.00190646
1315						Unmapped	155.911	214.614	0.00115604	0.00115696	0.00123674	0.00116649	0.00117906	0.000903113	0.00125929	0.00118629	0.00121859	0.00114182	0.000969717	0.00131307	0.00115736	0.00148121	0.00123034	0.00110601	0.00133909	0.00142394	0.00122346	0.00127312	0.00120438	0.00128264	0.00146105	0.00161741	0.00139137	0.0011891	0.00117947	0.00108676	0.00160741	0.00126568	0.00135082	0.00128657	0.00113795	0.00150229	0.00131941	0.00127197	0.00128523	0.00128339	0.0012433	0.00127097	0.00134487
1339				2,6-Dichloro-p-benzoquinone;2,6-Dichloro-1,4-benzoquinone;2,5-Dichloro-p-benzoquinone;2,5-Dichloro-1,4-benzoquinone	15.914226864168;15.914226864168	MS1 mz matched	156.926	414.765	0.000173524	0.000160257	0.000202696	0.00016869	0.000176291	0.000154794	0.000270096	0.000219973	0.000247165	0.000223007	0.000164926	0.000185253	5.38787e-05	0.000203158	0.000151804	0.000177093	0.00016257	0.000260025	0.000200277	0.000199991	0.000233083	0.000261111	0.000222429	0.000282498	0.00024978	0.000229778	0.00022277	0.000151625	0.000207938	0.000203028	0.000239981	0.000238169	0.000194266	0.000208187	0.000220151	0.00019575	0.000235239	0.000135908	0.000257139	0.000206009	0.000173161
1348						Unmapped	156.991	298.064	0.00451154	0.00445869	0.00458456	0.00550766	0.00476561	0.00486248	0.00694996	0.00629622	0.00684413	0.0062382	0.00445097	0.00634949	0.00385611	0.00738926	0.00551146	0.00671822	0.00389611	0.00572423	0.00474061	0.00526979	0.00804173	0.00661161	0.00609338	0.00721861	0.00699133	0.0053787	0.00577417	0.00583135	0.00724268	0.00605672	0.00633141	0.00416401	0.00595155	0.00646892	0.00572897	0.0057288	0.00615406	0.00456988	0.0071568	0.00590239	0.0057549
1370	Pelargonic acid	0.8423	FBUKVWPVBMHYJY-UHFFFAOYSA-N			MS2 reverse	157.123	46.888	0.00160764	0.00187239	0.00196941	0.00111429	0.00164093	0.00156775	0.000993635	0.00236276	0.00245379	0.00184448	0.00046626	0.00102603	0.00128894	0.0014561	0.00105933	0.00150787	0.00150455	0.000661846	0.000909549	0.00114595	0.00221619	0.00195403	0.00254956	0.00102226	0.00193551	0.00127368	0.00153986	0.00278241	0.00223701	0.00195824	0.000963294	0.00306209	0.00175403	0.00135845	0.00178446	0.00233332	0.00156631	0.00100612	0.00239343	0.0018248	0.00266107
1405						Unmapped	158.915	26.055	0.000347926	0.000282677	0.000408311	0.000288921	0.000331958	0.000181515	0.000259346	0.000395767	0.000293439	0.000282517	0.000244395	0.000337977	0.000281398	0.000283048	0.000286705	0.000350291	0.000472896	0.000409838	0.000439473	0.000418125	0.000665057	0.000479415	0.000476057	0.000550979	0.000542877	0.000499729	0.000504282	0.000505237	0.000604705	0.000528488	0.000254863	0.00023058	0.000320949	0.000570878	0.000344317	0.000268339	0.00035927	0.000234429	0.000937459	0.000449874	0.000216716
1432						Unmapped	159.029	43.632	0.000418004	0.000468978	0.000549628	0.000370909	0.00045188	0.000386009	9.54909e-05	0.000121281	9.41535e-05	0.000174234	0.000346857	5.84214e-05	8.25862e-05	5.86804e-05	0.000136636	0.00056272	0.000625319	0.000445982	0.00052329	0.000539328	0.000578346	9.05986e-05	8.92695e-05	9.98107e-05	0.000214506	0.000105977	9.67354e-05	0.000178668	0.000112814	0.000123549	0.000184759	8.5573e-05	0.000652043	0.000458767	0.000345285	5.01502e-05	5.99056e-05	0.000599695	7.82235e-05	0.000196994	0.000590059
1478	Glucosamine	0.6435	MSWZFWKMSRAUBD-IVMDWMLBSA-N			MS2 reverse	160.061	257.551	5.68258e-06	5.31059e-06	8.1193e-06	8.80269e-06	6.97879e-06	1.59762e-05	2.06019e-05	2.18846e-05	2.12596e-05	1.99306e-05	7.19508e-06	1.15325e-05	6.58428e-06	1.71005e-05	1.06031e-05	9.94763e-06	6.0302e-06	8.36957e-06	6.80991e-06	7.78933e-06	1.08607e-05	1.56148e-05	1.36597e-05	1.40975e-05	1.35582e-05	1.47381e-05	1.45114e-05	6.81862e-06	1.13353e-05	1.18509e-05	2.08012e-05	1.75032e-05	2.46041e-05	2.98246e-05	2.31833e-05	2.91069e-05	2.5766e-05	1.7323e-05	5.04551e-05	3.06627e-05	2.42487e-05
1510	3-Hydorxy-3-methylglutaric acid	0.7963	NPOAOTPXWNWTSH-UHFFFAOYSA-N			MS2 reverse	161.045	152.268	0.00361663	0.00263523	0.00425696	0.00388442	0.00359831	0.00397273	0.000617645	0.000573995	0.000532587	0.00142424	0.00374701	0.000220408	0.000321678	0.000312593	0.00115042	0.00337469	0.00341141	0.00525599	0.00536663	0.00435218	0.0050704	0.000471645	0.000466744	0.000515723	0.00163113	0.00037631	0.000473313	0.000511526	0.000525658	0.000471702	0.0015039	0.000330428	0.00476388	0.00673437	0.00333314	0.000203184	0.000214466	0.00527953	0.000362602	0.00151495	0.00480221
1511	D-Tagatose	0.6941	LKDRXBCSQODPBY-OEXCPVAWSA-N			MS2 forward	161.045	293.603	0.00303007	0.00239998	0.00237593	0.00264594	0.00261298	0.00233595	0.00265641	0.00283082	0.00283419	0.00266434	0.00174075	0.00280797	0.00171879	0.00325151	0.00237975	0.00228682	0.00201443	0.002483	0.00238014	0.0022911	0.00228472	0.00269353	0.00305142	0.00311645	0.00278653	0.00268435	0.00307192	0.00252457	0.00343693	0.00292944	0.00268966	0.00286895	0.00253901	0.0031428	0.00281011	0.00308428	0.00283271	0.00219759	0.00287275	0.00274683	0.00234714
1512	Theobromine	0.8758	YAPQBXQYLJRXSA-UHFFFAOYSA-N			MS2 reverse	161.045	258.832	0.000321548	0.000187406	0.000163711	0.000273548	0.000236553	0.000224878	0.000164759	0.000224737	0.000221196	0.000208893	0.000184319	0.000275367	0.000138757	0.000274057	0.000218125	0.000150004	0.000225287	0.000205464	0.000240476	0.000205308	0.000166792	0.000183601	0.000205727	0.00012494	0.000170265	0.000182925	0.000186814	0.000171505	0.0002732	0.000203611	0.000242456	0.000137064	0.000242071	0.000390465	0.000253014	0.000306436	0.000252732	0.000271459	0.000210538	0.000260291	0.000256918
1539				O-Ureido-L-serine;(2S)-2-Amino-3-[(carbamoylamino)oxy]propanoate;(2S)-2-Amino-3-(carbamoylamino)oxypropanoic acid;O-Ureido-D-serine;(2R)-2-Amino-3-[(carbamoylamino)oxy]propanoate;(2R)-2-Amino-3-(carbamoylamino)oxypropanoic acid	-22.754911863457;-22.754911863457	MS1 mz matched	162.056	234.814	0.000405113	0.000341357	0.000470765	0.000437972	0.000413802	0.000218333	0.000586523	0.000513191	0.000565282	0.000470832	0.000236465	0.000516383	0.000412497	0.000542509	0.000426964	0.000385122	0.000355788	0.00042704	0.000349664	0.000379403	0.000446475	0.000527726	0.000423147	0.000497444	0.000473698	0.000563568	0.00044968	0.00055723	0.000540844	0.000527831	0.000497685	0.000371818	0.000487432	0.000597801	0.000488684	0.000519027	0.000479504	0.000343971	0.000553438	0.000473985	0.000406305
1573	D-Quinovose	0.989	SHZGCJCMOBCMKK-GASJEMHNSA-N			MS2 reverse	163.061	49.6385	0.000744177	0.000540412	0.000847874	0.000442438	0.000643725	0.000246855	0.000109644	0.000137891	0.000109821	0.000151053	0.000209418	0.00025474	0.000171911	0.000373133	0.0002523	0.000951066	0.000808311	0.000403347	0.0005006	0.000665831	0.000222341	0.000213738	0.000134385	0.000175884	0.000186587	0.000248576	0.000144694	0.000231625	0.000387157	0.000253013	0.000358016	0.000366599	0.000665022	0.000349451	0.000434772	0.000167933	0.000221934	0.000168498	0.000141905	0.000175067	0.000356189
1587	L-Phenylalanine	0.8999	COLNVLDHVKWLRT-QMMMGPOBSA-N			MS2 forward	164.071	249.891	1.75343e-05	1.64141e-05	1.59892e-05	3.01954e-05	2.00333e-05	4.84055e-05	5.57761e-05	6.7746e-05	5.43115e-05	5.65598e-05	2.44244e-05	4.32417e-05	3.44063e-05	5.98691e-05	4.04854e-05	2.19742e-05	2.26883e-05	1.77851e-05	1.62327e-05	1.96701e-05	4.51373e-05	4.60491e-05	4.93935e-05	5.68809e-05	4.93652e-05	5.02653e-05	4.52265e-05	3.74136e-05	4.38627e-05	4.4192e-05	8.46041e-05	2.958e-05	6.45055e-05	8.15031e-05	6.50482e-05	7.02212e-05	7.31468e-05	4.98159e-05	7.78973e-05	6.77703e-05	5.04787e-05
1601	1,2-Benzenedicarboxylic acid	0.9863	XNGIFLGASWRNHJ-UHFFFAOYSA-N			MS2 forward	165.019	292.068	3.58461e-05	1.72781e-05	2.54303e-05	4.06275e-05	2.97955e-05	2.66671e-05	1.15399e-05	1.28359e-05	1.79172e-05	1.724e-05	1.10013e-05	2.20686e-05	1.06303e-05	1.96899e-05	1.58475e-05	2.6192e-05	2.20223e-05	2.80337e-05	1.85268e-05	2.36937e-05	1.90781e-05	2.05689e-05	4.57063e-05	4.75927e-05	3.32365e-05	2.05262e-05	1.54662e-05	1.49313e-05	1.48381e-05	1.64404e-05	1.597e-05	3.82207e-05	1.41362e-05	4.22131e-05	2.7635e-05	1.77808e-05	3.32168e-05	1.26209e-05	3.49094e-05	2.4632e-05	3.03064e-05
1633				Oxoglutaric acid;3-Oxoglutaric acid;2-Oxoglutarate;Oxoglutaric acid;2-Ketoglutaric acid;alpha-Ketoglutaric acid;Oxaloacetate 4-methyl ester;5-Hydroxy-2,4-dioxopentanoate;Methyloxaloacetate;Dehydro-D-arabinono-1,4-lactone;(5R)-3,4-Dihydroxy-5-(hydroxymethyl)furan-2(5H)-one	-3.58371826426484;-3.58371826426484;-3.42415329260827;-3.42415329260827;-3.42415329260827;-3.42415329260827;-3.42415329260827	MS1 mz matched	166.995	357.211	1.18241e-05	3.3525e-05	3.63162e-05	3.71422e-05	2.97019e-05	2.74246e-05	2.75968e-05	2.76088e-05	2.82601e-05	2.77226e-05	3.35012e-05	2.31425e-05	1.8461e-05	2.72557e-05	2.55901e-05	1.17828e-05	2.08295e-05	1.47727e-05	3.59419e-05	2.08317e-05	2.30423e-05	2.10843e-05	2.47577e-05	4.33725e-05	2.80642e-05	2.57944e-05	2.19896e-05	2.11227e-05	2.70624e-05	2.39923e-05	2.13587e-05	2.50322e-05	2.52062e-05	3.23955e-05	2.59982e-05	3.18311e-05	3.13357e-05	1.96808e-05	3.20351e-05	2.87207e-05	2.28254e-05
1636	Uric acid	0.634	LEHOTFFKMJEONL-UHFFFAOYSA-N			MS2 reverse	167.02	315.25	2.1626e-05	1.9445e-05	1.17572e-05	7.06409e-06	1.49731e-05	5.89054e-06	1.36431e-05	1.57644e-05	1.65985e-05	1.29741e-05	5.86946e-06	2.40607e-05	1.28609e-05	1.2257e-05	1.3762e-05	1.64174e-05	9.79551e-06	1.79019e-05	7.61286e-06	1.29319e-05	1.99388e-05	1.62379e-05	1.02852e-05	1.92903e-05	1.6438e-05	1.22915e-05	1.74927e-05	1.34781e-05	1.16624e-05	1.37312e-05	1.5392e-05	1.87902e-05	9.00512e-06	2.27277e-05	1.64788e-05	9.32847e-06	1.3169e-05	1.68104e-05	1.52908e-05	1.36497e-05	1.40048e-05
1666				4-Chloroacetanilide;o-Chloroacetanilide;2'-Chloroacetanilide;N-(2-Chlorophenyl)acetamide	3.54967833993078;3.54967833993078	MS1 mz matched	168.027	384.549	0.000160184	0.000113795	0.000151274	0.000201615	0.000156717	0.000390754	0.000415815	0.000331417	0.000460937	0.000399731	0.000197024	0.000284494	0.000184181	0.000362717	0.000257104	0.000155258	0.000103106	0.000192289	0.00010715	0.000139451	0.000264034	0.00033778	0.000348553	0.000348791	0.000324789	0.000315461	0.000283538	0.000204137	0.000295029	0.000274541	0.000293318	0.000199391	0.000354004	0.000481326	0.00033201	0.000380263	0.000417686	0.000228117	0.00041715	0.000360804	0.000272285
1725				Glutarylglycine;N-Acetylglutamic acid;N-Acetyl-L-glutamate;N-Acetyl-L-glutamic acid;L-2-Amino-6-oxoheptanedioate;L-2-Amino-6-oxopimelate;AminoDHQ;5-Deoxy-5-amino-3-dehydroquinic acid	1.46775910424328;1.46775910424328;1.5867667880272;1.5867667880272;1.5867667880272	MS1 mz matched	170.045	373.38	6.51212e-06	5.6638e-06	6.30008e-06	9.37494e-06	6.96273e-06	1.62845e-05	2.17462e-05	2.42206e-05	2.32677e-05	2.13797e-05	6.07431e-06	1.04821e-05	6.9909e-06	1.14079e-05	8.73881e-06	8.523e-06	8.14971e-06	7.56657e-06	4.38708e-06	7.15659e-06	1.72433e-05	1.56774e-05	1.48128e-05	1.91063e-05	1.671e-05	1.69148e-05	1.46268e-05	1.17351e-05	1.18849e-05	1.37904e-05	1.34885e-05	1.53948e-05	1.14182e-05	1.58072e-05	1.40272e-05	1.21593e-05	1.55605e-05	7.95208e-06	1.82186e-05	1.34726e-05	9.51573e-06
1745				Glycerol 3-phosphate;Beta-Glycerophosphoric acid;sn-Glycerol 3-phosphate;Glycerophosphoric acid;D-Glycerol 1-phosphate;sn-Glycerol 1-phosphate;sn-Gro-1-P;L-Glycerol 1-phosphate;Glycerol 2-phosphate;beta-Glycerophosphoric acid;DL-Glycerol 1-phosphate;Glycerol 1-phosphate;Glycerol-3-phosphate;rac-Glycerol 1-phosphate;DL-Glyceryl 1-phosphate;DL-Glycerol 3-phosphate	-4.59149542792213;-4.59149542792213;-4.73973875336265;-4.73973875336265;-4.73973875336265;-4.73973875336265	MS1 mz matched	171.013	38.058	0.00444375	0.00485573	0.00621288	0.00421472	0.00493177	0.00482148	0.00815888	0.00783695	0.00782351	0.00716021	0.00412865	0.00875851	0.00640786	0.00756481	0.00671496	0.00551714	0.00649005	0.00491497	0.00458676	0.00537723	0.00561853	0.00730804	0.00721603	0.00692691	0.00676738	0.00844678	0.00814823	0.00793319	0.00918082	0.00842725	0.00601936	0.00304239	0.00718342	0.00693484	0.005795	0.00709301	0.00636916	0.00494973	0.00727921	0.00642278	0.00583242
1746	D-Ribose	0.9876	SRBFZHDQGSBBOR-SOOFDHNKSA-N			MS2 reverse	171.028	151.936	7.80277e-05	3.33628e-05	4.5056e-05	0.000147072	7.58798e-05	3.56367e-05	2.01151e-05	2.36498e-05	1.96478e-05	2.47624e-05	3.13049e-05	1.80554e-05	1.72914e-05	1.68602e-05	2.0878e-05	3.44676e-05	4.20078e-05	5.60242e-05	4.77638e-05	4.50658e-05	4.99709e-05	2.05334e-05	2.26611e-05	2.24715e-05	2.89092e-05	2.27838e-05	2.29031e-05	3.54531e-05	2.16245e-05	2.56911e-05	3.51009e-05	2.15565e-05	5.0114e-05	5.52291e-05	4.05001e-05	1.65738e-05	1.86306e-05	4.07606e-05	1.854e-05	2.36262e-05	4.54347e-05
1758						Unmapped	171.138	45.579	0.000284639	0.000281329	0.000327125	0.000476069	0.00034229	0.000518289	0.000231988	0.000618201	0.0003809	0.000437344	0.000156518	0.000321921	0.000217114	0.000328568	0.00025603	0.000475416	0.000278334	0.000226684	0.000253868	0.000308576	0.000375137	0.000329821	0.000357105	0.000302206	0.000341067	0.000367488	0.000269825	0.000514173	0.000566991	0.000429619	0.000278625	0.000627833	0.000263882	0.00048578	0.00041403	0.000344606	0.000382847	0.000242042	0.000346731	0.000329057	0.000372651
1759						Unmapped	171.143	26.372	0.000145802	0.000134189	0.000149573	8.26451e-05	0.000128052	0.00012515	0.000192869	0.000206047	0.000184193	0.000177065	9.78923e-05	0.00020005	0.000141674	0.000209766	0.000162345	0.00015164	0.000175996	0.000164062	0.000145719	0.000159354	0.000163124	0.000178833	0.000157754	0.000185639	0.000171338	0.000221137	0.000191438	0.000197227	0.000222117	0.00020798	0.000177879	0.000242154	0.000200117	0.000159309	0.000194865	0.000201823	0.000185609	0.000139124	0.000269354	0.000198978	0.000175887
1794						Unmapped	172.963	25.704	9.359e-05	8.62549e-05	0.000110736	7.733e-05	9.19778e-05	8.86506e-05	0.000154057	0.000159207	0.000158949	0.000140216	9.00192e-05	0.000156567	0.000109768	0.000138817	0.000123793	0.000113592	0.000110333	0.000150333	0.000131812	0.000126517	0.000142592	0.00015019	0.000125663	0.000185459	0.000150976	0.000161382	0.0001431	0.00015426	0.000172429	0.000157793	0.000161024	0.00017313	0.000138341	0.000129653	0.000150537	0.000394638	0.000144308	0.000148437	0.0001521	0.000209871	0.000138368
1838	Indoleacetic acid	0.7671	SEOVTRFCIGRIMH-UHFFFAOYSA-N			MS2 reverse	174.055	39.443	2.26836e-05	1.9531e-05	2.24587e-05	1.71066e-05	2.0445e-05	1.99336e-05	3.27017e-05	2.56833e-05	3.23751e-05	2.76734e-05	1.8229e-05	3.30931e-05	1.59853e-05	3.85872e-05	2.64736e-05	2.8953e-05	2.27561e-05	2.1225e-05	6.95757e-06	1.99729e-05	3.60381e-05	2.86531e-05	2.80687e-05	2.43486e-05	2.92771e-05	3.13223e-05	1.12451e-05	1.61138e-05	3.36158e-05	2.30743e-05	2.04938e-05	1.45263e-05	2.79404e-05	5.06161e-05	2.83942e-05	4.2922e-05	3.19358e-05	2.70246e-05	2.63423e-05	3.20562e-05	2.74181e-05
1845				2,6-Dichloro-p-benzoquinone;2,6-Dichloro-1,4-benzoquinone;2,5-Dichloro-p-benzoquinone;2,5-Dichloro-1,4-benzoquinone	15.914226864168;15.914226864168	MS1 mz matched	174.937	414.938	0.000819033	0.000739669	0.00102463	0.000805712	0.00084726	0.000729192	0.00139965	0.00103689	0.00137973	0.00113636	0.000762735	0.000837033	0.000571338	0.00102983	0.000800234	0.000897168	0.000799383	0.001269	0.000932961	0.000974628	0.00108102	0.00117348	0.00116302	0.00142488	0.0012106	0.00113915	0.00110508	0.00074724	0.00107335	0.00101621	0.00119672	0.00130608	0.000921712	0.00109929	0.00113095	0.00104102	0.00109326	0.000673223	0.0011794	0.000996726	0.000684147
1848				Fosfomycin calcium;Calcium phosphomycin	2.387540913	MS1 mz matched	174.956	235.415	2.14831e-05	1.91459e-05	2.06971e-05	2.98859e-05	2.2803e-05	2.16102e-05	1.79942e-05	2.36748e-05	2.24745e-05	2.14384e-05	1.6476e-05	3.8115e-05	2.17771e-05	2.40681e-05	2.5109e-05	1.96202e-05	1.87748e-05	2.62447e-05	2.44017e-05	2.22604e-05	2.22047e-05	1.61706e-05	2.22918e-05	3.38295e-05	2.36241e-05	2.44727e-05	2.38921e-05	2.14494e-05	2.68532e-05	2.41668e-05	4.07889e-05	1.99764e-05	2.61987e-05	5.61268e-05	3.57727e-05	4.19884e-05	5.37673e-05	4.29348e-05	4.52069e-05	4.59744e-05	3.38462e-05
1864	Maleic acid	0.9975	VZCYOOQTPOCHFL-UPHRSURJSA-N			MS2 reverse	175.024	95.922	9.21979e-05	0.000225241	0.000195351	0.000162413	0.000168801	0.000163096	0.000133206	0.000276311	0.000121952	0.000173641	0.000134615	0.000282985	0.000171807	0.000220714	0.00020253	0.000107839	0.000207027	0.000188507	0.000180096	0.000170867	0.000197006	0.000215431	0.00046556	0.000212193	0.000272547	0.000263657	0.000145656	0.000276596	0.000522223	0.000302033	0.000167803	0.000265771	0.000128352	0.000208453	0.000192595	0.000205006	0.000182192	0.000150838	0.000234053	0.000193022	0.000198651
1881	Acetylglycine	0.9968	OKJIRPAQVSHGFK-UHFFFAOYSA-N			MS2 reverse	176.056	106.075	0.000120825	0.000220931	0.000154116	0.000128467	0.000156085	9.15134e-05	0.000170025	0.000197606	0.000148912	0.000152014	8.62323e-05	0.000127542	0.000101637	0.000165349	0.00012019	0.000131828	0.000170609	0.000126712	0.000140418	0.000142392	0.000130592	0.000154052	0.000157596	0.000189089	0.000157832	0.000141446	0.000174531	0.000137591	0.000215537	0.000167276	9.97593e-05	0.000135811	0.000153463	0.000114227	0.000125815	0.000148397	0.000195192	0.000121265	0.000134756	0.000149902	0.00013228
1891						Unmapped	176.916	411.739	0.000214985	0.000158721	0.000182421	0.000191728	0.000186964	0.000217605	0.000239824	0.000267194	0.000256675	0.000245325	0.000135858	0.000189501	0.000144228	0.000219628	0.000172304	0.000182996	0.000159428	0.000258314	0.000206868	0.000201901	0.00022929	0.000234055	0.000224987	0.000253427	0.00023544	0.000276244	0.000267838	0.000216111	0.000244537	0.000251182	0.000225793	0.00026311	0.000211856	0.000211051	0.000227952	0.000210013	0.000284806	0.000146954	0.000246732	0.000222126	0.000179883
1911	D-Glucono-1,5-lactone	0.7691	PHOQVHQSTUBQQK-SQOUGZDYSA-N			MS2 forward	177.04	296.153	0.000127875	8.23788e-05	9.6042e-05	0.000149073	0.000113842	5.89442e-05	0.000146956	9.94289e-05	0.000116378	0.000105427	7.13649e-05	0.000117545	6.31377e-05	0.000132293	9.60852e-05	9.47952e-05	6.59394e-05	0.000102891	8.25354e-05	8.65402e-05	0.000109958	0.000113862	0.000117239	0.000122917	0.000115994	0.000126614	0.000117484	9.83504e-05	0.000120469	0.000115729	0.000110143	0.000125227	0.000100169	0.000154736	0.000122569	0.00011753	0.000109992	0.000100627	0.000124384	0.000113133	9.62206e-05
1930						Unmapped	178.495	293.607	9.57091e-05	8.12098e-05	7.35816e-05	8.96975e-05	8.50495e-05	8.14514e-05	9.4593e-05	9.77689e-05	9.98666e-05	9.342e-05	4.87009e-05	9.88428e-05	5.49524e-05	0.000113273	7.89424e-05	7.72253e-05	7.17543e-05	8.32043e-05	8.01865e-05	7.80926e-05	8.00344e-05	9.79313e-05	9.57977e-05	0.000106328	9.50228e-05	9.84436e-05	0.00010417	8.98803e-05	0.000122672	0.000103791	9.40091e-05	0.000107581	8.95563e-05	0.000104793	9.89847e-05	9.53769e-05	0.000107426	7.54068e-05	9.79693e-05	9.40448e-05	8.767e-05
1936						Unmapped	178.843	58.463	3.56823e-05	1.42598e-05	2.70514e-05	6.74909e-05	3.61211e-05	1.42479e-05	1.66977e-05	3.17737e-05	3.52353e-05	2.44886e-05	2.25106e-05	3.25773e-05	2.0622e-05	1.86502e-05	2.359e-05	2.83925e-05	2.15809e-05	2.96339e-05	1.86895e-05	2.45742e-05	1.34185e-05	3.29592e-05	2.12096e-05	3.68968e-05	2.6121e-05	2.83037e-05	1.69406e-05	2.91081e-05	1.92111e-05	2.33909e-05	4.32599e-05	2.25789e-05	1.0066e-05	2.80202e-05	2.59813e-05	2.23435e-05	4.66558e-05	4.1442e-05	3.4905e-05	3.63366e-05	3.6424e-05
1961	Alpha-D-Glucose	0.97	WQZGKKKJIJFFOK-DVKNGEFBSA-N			MS2 forward	179.055	258.924	0.00294615	0.00206794	0.0015462	0.00268541	0.00231143	0.00191205	0.00169791	0.00184934	0.0021829	0.00191055	0.00156734	0.00237887	0.00122244	0.00241244	0.00189527	0.0012783	0.00179593	0.00183943	0.00223801	0.00178792	0.00138018	0.00155037	0.00197323	0.00216017	0.00176599	0.0012735	0.00150696	0.00146503	0.00251127	0.00168919	0.00216669	0.0011784	0.0020549	0.00360695	0.00225173	0.00262107	0.00220919	0.00240075	0.00202196	0.00231324	0.00216568
1981	Acamprosate	0.951	AFCGFAGUEYAMAO-UHFFFAOYSA-N			MS2 forward	180.032	37.979	6.46716e-05	8.36193e-05	7.44917e-05	9.76711e-05	8.01134e-05	0.000121789	0.000106286	0.0001097	0.000106049	0.000110956	7.63555e-05	9.88141e-05	5.73906e-05	7.17047e-05	7.60662e-05	0.000109193	9.52514e-05	8.98901e-05	8.85341e-05	9.57172e-05	0.000107922	7.19388e-05	8.93641e-05	0.000166178	0.000108851	8.23808e-05	0.000104843	9.10617e-05	0.000115193	9.83698e-05	7.78398e-05	9.68486e-05	6.84711e-05	0.000143491	9.66627e-05	6.82672e-05	8.84228e-05	6.57261e-05	7.93187e-05	7.54337e-05	0.000107898
1991						Unmapped	180.826	58.3225	0.000166779	5.83262e-05	4.90936e-05	0.00030814	0.000145585	5.32938e-05	6.47931e-05	5.36143e-05	5.69778e-05	5.71697e-05	7.13162e-05	5.92781e-05	2.87129e-05	8.50291e-05	6.10841e-05	4.57164e-05	3.76138e-05	5.55316e-05	7.78854e-05	5.41868e-05	3.91519e-05	6.16327e-05	8.06964e-05	7.56173e-05	6.42746e-05	4.77688e-05	3.99718e-05	4.60009e-05	8.91034e-05	5.57112e-05	7.18172e-05	2.35793e-05	5.83453e-05	0.000111236	6.62445e-05	9.40552e-05	6.09934e-05	5.26448e-05	6.11988e-05	6.72231e-05	5.41164e-05
2009	2-Oxoadipic acid	0.9681	FGSBNBBHOZHUBO-UHFFFAOYSA-N			MS2 forward	181.009	325.749	0.000669667	0.00192618	0.00177862	0.00243295	0.00170185	0.00178629	0.00199453	0.00203991	0.00192028	0.00193525	0.00156103	0.00212518	0.00112393	0.00288462	0.00192369	0.00169046	0.00156825	0.00186391	0.00252227	0.00191122	0.00166399	0.00213644	0.00290117	0.00224835	0.00223749	0.00184644	0.00188217	0.00175461	0.00266313	0.00203659	0.00181047	0.00158607	0.00241951	0.00186681	0.00192071	0.00276492	0.00242673	0.00186926	0.00223095	0.00232296	0.00222629
2011						Unmapped	181.006	234.983	0.000515107	0.000559716	0.00072537	0.000659906	0.000615025	0.000336824	0.000972327	0.000807573	0.00098613	0.000775714	0.000392652	0.000810003	0.000621207	0.000889384	0.000678312	0.000638127	0.000589305	0.000730163	0.000597055	0.000638663	0.000704218	0.000864017	0.000693835	0.000852701	0.000778693	0.000919742	0.00072161	0.000892644	0.0008793	0.000853324	0.00076618	0.000594469	0.000740287	0.00102095	0.000780472	0.000805878	0.000765121	0.000555429	0.000881147	0.000751894	0.000638713
2022	D-Mannitol	0.8856	FBPFZTCFMRRESA-KVTDHHQDSA-N			MS2 forward	181.071	75.701	0.000126511	6.63386e-05	0.000499139	0.00042011	0.000278025	9.78374e-05	1.13851e-05	1.27144e-05	1.43552e-05	3.4073e-05	4.37556e-05	1.39056e-05	9.74967e-06	1.42215e-05	2.04081e-05	0.000443381	0.000359754	0.000381195	0.000304304	0.000372158	0.000113148	1.51091e-05	1.07345e-05	1.77464e-05	3.91845e-05	1.78536e-05	1.36161e-05	1.60357e-05	1.43712e-05	1.54691e-05	5.96586e-05	1.95519e-05	0.00022682	0.000111569	0.0001044	1.43157e-05	1.03614e-05	7.56196e-05	1.17345e-05	2.80078e-05	0.000139841
2023	D-Threitol	0.8644	UNXHWFMMPAWVPI-QWWZWVQMSA-N			MS2 forward	181.071	169.884	5.85607e-05	3.10042e-05	0.000131198	0.000139953	9.0179e-05	2.60583e-05	3.89321e-06	4.51608e-06	2.91288e-06	9.34511e-06	1.45473e-05	2.89744e-06	2.94771e-06	8.54382e-06	7.23408e-06	0.000152706	8.80323e-05	9.69089e-05	7.89858e-05	0.000104158	3.00669e-05	3.47854e-06	3.00203e-06	4.80213e-06	1.03374e-05	6.53462e-06	3.33008e-06	3.60672e-06	3.03388e-06	4.12633e-06	5.98624e-05	9.38952e-06	5.85221e-05	4.13241e-05	4.22745e-05	3.51618e-06	2.79662e-06	1.53646e-05	3.02166e-06	6.17476e-06	3.7941e-05
2044	4-Pyridoxic acid	0.8019	HXACOUQIXZGNBF-UHFFFAOYSA-N			MS2 forward	182.045	41.049	7.04468e-05	3.78288e-05	5.46931e-05	4.38283e-05	5.16993e-05	8.11739e-05	4.59963e-05	9.1203e-05	8.36471e-05	7.5505e-05	6.64147e-05	0.000111673	4.40837e-05	0.000105424	8.18989e-05	7.77844e-05	5.82898e-05	7.4863e-05	0.000102368	7.83263e-05	0.00010707	9.0683e-05	0.000124799	0.00010869	0.000107811	0.000111499	0.000108589	0.000109587	0.000154882	0.000121139	7.75098e-05	3.10811e-05	6.80224e-05	0.000101847	6.96151e-05	0.000100319	5.03488e-05	5.28511e-05	5.75079e-05	6.52568e-05	8.1066e-05
2058						Unmapped	182.929	160.097	8.9518e-05	0.000172743	0.000140781	0.000138402	0.000135361	9.73337e-05	0.000287652	0.000473122	0.000374897	0.000308251	7.91525e-05	0.000495036	0.000456223	0.000513035	0.000385862	0.000139442	0.00019175	0.000123566	0.000111168	0.000141482	0.000130498	0.000340606	0.000453139	0.000422047	0.000336572	0.000556938	0.000474677	0.000468381	0.000521831	0.000505457	0.000256348	0.000598204	0.000105937	7.73178e-05	0.000259452	0.000506952	0.000524588	8.06706e-05	0.000382059	0.000373567	0.000140412
2072				6-Thiourate;6-thiouric acid;6-Thiourate;6-Thiouric acid	1.57277910794961;1.57277910794961;1.55158405585553	MS1 mz matched	183.006	160.416	0.00021794	0.000251017	0.000253882	0.000223015	0.000236464	0.000210911	0.000529554	0.000375133	0.000497044	0.000403161	0.000169269	0.000378131	0.000267803	0.000424131	0.000309833	0.000254956	0.000258555	0.00023849	0.000206041	0.000239511	0.000306157	0.000412246	0.000391037	0.00042354	0.000383245	0.000385136	0.000400614	0.000349792	0.000425229	0.000390193	0.000366323	0.000449558	0.000254532	0.000244915	0.000328832	0.000449838	0.000340712	0.000163645	0.000583408	0.000384401	0.000229999
2074				1-Propenyl propyl disulfide;Methyl 3-methyl-1-butenyl disulfide;2-Propenyl propyl disulfide;D-Arabinono-1,4-lactone;2-Dehydro-3-deoxy-L-arabinote;2-Dehydro-3-deoxy-L-pentote;Citramalate;Citramalic acid;alpha-Hydroxypyrotartaric acid;2-Methylmalic acid;(R)-2-Hydroxyglutarate;(R)-Hydroxyglutarate;L-Arabinono-1,4-lactone;L-Arabonolactone;D-Xylonolactone;D-Xylono-1,5-lactone;(R)-2-Methylmalate;(R)-2-…	-0.282359854824147;-0.282359854824147;-0.282359854824147;5.40404709085376;5.40404709085376;5.40404709085376;5.40404709085376;5.40404709085376;5.40404709085376;5.40404709085376;5.40404709085376;5.40404709085376;5.40404709085376;5.40404709085376;5.404047090	MS1 mz matched	183.01	25.849	7.05505e-05	5.4548e-05	7.56328e-05	3.64861e-05	5.93043e-05	6.26926e-05	8.10311e-05	7.90993e-05	6.75579e-05	7.25952e-05	4.17133e-05	8.56607e-05	5.57736e-05	8.58081e-05	6.72389e-05	6.23547e-05	0.000101811	6.56402e-05	5.67771e-05	7.16457e-05	6.33721e-05	6.8127e-05	5.44741e-05	7.9894e-05	6.64668e-05	7.44072e-05	7.99828e-05	7.61182e-05	7.06454e-05	7.52884e-05	6.32995e-05	0.000100483	8.50939e-05	6.42206e-05	7.82744e-05	7.17589e-05	7.19293e-05	6.02547e-05	8.04115e-05	7.10886e-05	6.55752e-05
2081	Sebacic acid	0.8867	CXMXRPHRNRROMY-UHFFFAOYSA-N			MS2 reverse	183.103	40.4035	0.000249082	0.000168514	0.000247909	0.000201399	0.000216726	0.00101742	0.0031696	0.00207513	0.00330248	0.00239116	0.000541046	0.00384792	0.0018135	0.00278141	0.00224597	0.000603759	0.000554031	0.000121851	0.000184028	0.000365917	0.000945193	0.00259418	0.00132801	0.00114452	0.00150297	0.00215448	0.00172424	0.00127579	0.00178756	0.00173552	0.000798656	0.000956947	0.0011953	0.000673868	0.000906192	0.00206205	0.00206002	0.00167695	0.00208871	0.00197193	0.00173659
2120	3-Phosphoserine	0.6923	BZQFBWGGLXLEPQ-REOHCLBHSA-N			MS2 reverse	185.012	57.8965	6.54156e-05	9.88398e-05	6.11555e-05	0.000113258	8.46673e-05	4.06515e-05	3.12452e-05	2.31973e-05	3.20051e-05	3.17748e-05	3.25971e-05	3.25106e-05	9.21614e-06	3.57101e-05	2.75085e-05	6.17094e-05	7.44928e-05	8.45287e-05	7.7144e-05	7.44687e-05	4.7003e-05	3.15344e-05	1.29499e-05	4.83799e-05	3.49668e-05	1.22846e-05	2.00663e-05	9.07166e-06	1.72652e-05	1.46719e-05	5.8107e-05	6.78848e-05	2.17228e-05	5.06585e-05	4.95933e-05	1.38444e-05	2.17113e-05	1.3791e-05	6.36469e-06	1.39278e-05	4.71685e-05
2163						Unmapped	187.009	234.331	0.000938669	0.000791553	0.000773627	0.000985719	0.000872392	0.000749242	0.00107156	0.000868113	0.00147751	0.00104161	0.000753974	0.00113151	0.00207804	0.000960074	0.0012309	0.000764538	0.00117528	0.00141755	0.00142993	0.00119682	0.000907763	0.00063249	0.000929177	0.00110428	0.000893428	0.00151481	0.00160545	0.000963357	0.00126903	0.00133816	0.000941569	0.000988844	0.000713951	0.000812975	0.000864334	0.00112817	0.0012996	0.00202335	0.000755464	0.00130165	0.00146381
2173	Dihydrothymine	0.9999	NBAKTGXDIBVZOO-UHFFFAOYSA-N			MS2 reverse	187.072	302.136	5.80476e-06	4.1334e-06	3.63312e-06	4.36367e-06	4.48374e-06	7.69138e-06	7.822e-06	6.49675e-06	1.02663e-05	8.06911e-06	3.53872e-06	5.3121e-06	3.3036e-06	5.76528e-06	4.47992e-06	4.1742e-06	3.85436e-06	7.7591e-06	3.49436e-06	4.8205e-06	7.18529e-06	6.40101e-06	7.61362e-06	8.52508e-06	7.43125e-06	5.84328e-06	6.31531e-06	4.7955e-06	6.77174e-06	5.93146e-06	6.19691e-06	6.46583e-06	6.574e-06	8.9282e-06	7.04124e-06	8.9335e-06	6.37033e-06	5.90303e-06	6.29986e-06	6.87668e-06	4.89895e-06
2184	N-Acetyl-L-glutamate	0.8893	RFMMMVDNIPUKGG-YFKPBYRVSA-N			MS2 forward	188.056	373.506	4.01397e-05	3.81937e-05	4.01314e-05	5.92047e-05	4.44174e-05	0.000114092	0.000164064	0.000152585	0.000180915	0.000152914	4.32585e-05	7.27898e-05	4.91868e-05	8.42728e-05	6.2377e-05	5.35559e-05	4.95169e-05	4.86594e-05	2.67353e-05	4.46169e-05	0.000116127	0.000117783	0.000100586	0.000132319	0.000116704	0.000109635	0.000108515	7.95342e-05	7.67008e-05	9.35962e-05	8.44949e-05	0.000103011	7.39307e-05	0.000101647	9.0771e-05	8.86454e-05	0.000111915	5.742e-05	0.000125013	9.57484e-05	6.38572e-05
2198						Unmapped	188.939	348.87	0.000841028	0.000817807	0.00104859	0.000918103	0.000906383	0.000852197	0.00109625	0.00110318	0.00108714	0.00103469	0.000644019	0.00102884	0.000722166	0.00113427	0.000882324	0.000964121	0.00085405	0.000875828	0.000893356	0.000896839	0.00099882	0.00110047	0.00123834	0.00105225	0.00109747	0.00123467	0.00112353	0.00106512	0.0012046	0.00115698	0.000970221	0.00115901	0.00109234	0.0011235	0.00108627	0.00124771	0.00115026	0.00073777	0.00106184	0.00104939	0.000919911
2199						Unmapped	188.939	321.198	2.65505e-05	0.000282025	0.000386282	0.000296071	0.000247732	0.000253238	0.000398861	0.000365793	0.000372026	0.00034748	0.000189459	0.000398861	0.0001162	0.000429514	0.000283509	0.000350581	0.000196405	0.000311969	0.000226875	0.000271457	0.000323949	0.000428487	0.000410926	0.000393699	0.000389265	0.000265307	0.000283478	0.000223884	0.000429355	0.000300506	0.000315144	0.000174836	0.000430024	0.000169961	0.000272491	0.000382847	0.000436719	0.000211446	0.000404592	0.000358901	0.000352689
2216	Citraconic acid	0.992	HNEGQIOMVPPMNR-IHWYPQMZSA-N			MS2 reverse	189.04	48.243	0.000740021	0.000629206	0.00157241	0.000854746	0.000949095	0.00126246	5.84358e-05	5.9145e-05	5.6471e-05	0.000359127	0.00123066	8.57037e-05	3.76204e-05	5.65328e-05	0.00035263	0.00102416	0.00153613	0.00190963	0.00190146	0.00159284	0.00227611	5.84003e-05	5.24042e-05	6.36196e-05	0.000612633	5.92957e-05	5.43391e-05	6.78574e-05	5.97795e-05	6.03179e-05	0.000103663	5.31506e-05	0.0020743	0.00153143	0.000940635	4.14355e-05	4.28271e-05	0.00226291	4.15801e-05	0.000597189	0.00169995
2217	Mesaconic acid	0.9659	HNEGQIOMVPPMNR-NSCUHMNNSA-N			MS2 reverse	189.04	117.587	6.33949e-05	4.77305e-05	7.05859e-05	6.98673e-05	6.28947e-05	7.53281e-05	2.19363e-05	2.17585e-05	2.175e-05	3.51932e-05	6.46671e-05	1.8726e-05	1.6972e-05	2.06658e-05	3.02577e-05	5.33288e-05	5.74268e-05	9.10719e-05	9.21721e-05	7.34999e-05	8.47e-05	1.88741e-05	2.10708e-05	2.22326e-05	3.67194e-05	2.02528e-05	2.15587e-05	2.12815e-05	2.19617e-05	2.12637e-05	3.66251e-05	2.57645e-05	8.71052e-05	0.000113614	6.57772e-05	1.87339e-05	1.6597e-05	9.12829e-05	2.03007e-05	3.67286e-05	8.88119e-05
2281				Se-Methylselenomethionine	-18.866233690000001	MS1 mz matched	192.995	25.42	3.0357e-05	3.10671e-05	4.90583e-05	1.58793e-05	3.15904e-05	2.75224e-05	5.12476e-05	4.27686e-05	4.89553e-05	4.26235e-05	1.54789e-05	5.71094e-05	3.25393e-05	5.66229e-05	4.04376e-05	4.53982e-05	4.8624e-05	2.58961e-05	3.48239e-05	3.86856e-05	2.73621e-05	4.39962e-05	3.37407e-05	5.32047e-05	3.95759e-05	5.81777e-05	6.1218e-05	3.08283e-05	6.10542e-05	5.28196e-05	3.48882e-05	3.45802e-05	5.65667e-05	2.76806e-05	3.84289e-05	5.09731e-05	3.66191e-05	2.94823e-05	4.92135e-05	4.1572e-05	3.98893e-05
2284	Galacturonic acid	0.8078	AEMOLEFTQBMNLQ-BKBMJHBISA-N			MS2 reverse	193.035	292.077	0.000158081	0.00012998	0.000177493	0.000171886	0.00015936	0.000169014	0.000148767	0.000178238	0.000151561	0.000161895	8.33423e-05	0.000117867	8.54021e-05	0.000156543	0.000110788	0.000136868	0.000104777	0.000159283	0.000118431	0.00012984	0.000124316	0.000147737	0.000153555	0.000131816	0.000139356	0.000196023	0.000170117	0.000152694	0.000144582	0.000165854	0.00013056	0.000166573	0.000172754	0.000164183	0.000158517	0.000168762	0.000163446	0.000128806	0.000157876	0.000154723	0.000150661
2318						Unmapped	194.927	411.461	0.00758148	0.00558346	0.00647434	0.00682447	0.00661594	0.00675224	0.00767197	0.00778655	0.00814546	0.00758906	0.00454737	0.00581493	0.00445648	0.0082806	0.00577485	0.0060216	0.00581818	0.00741228	0.00568878	0.00623521	0.00725563	0.00692155	0.00821849	0.00828302	0.00766967	0.00817265	0.00767786	0.00695453	0.00795349	0.00768963	0.00682512	0.00913588	0.00751533	0.00905468	0.00813275	0.00828543	0.00853388	0.00537002	0.00759793	0.00744682	0.00675189
2366				Molybdate	15.43652962	MS1 mz matched	196.925	301.193	2.00152e-05	5.26995e-05	7.6828e-05	4.99005e-05	4.98608e-05	5.50523e-05	6.43412e-05	9.69608e-05	6.68992e-05	7.08134e-05	2.92523e-05	9.0615e-05	6.79464e-05	8.15088e-05	6.73306e-05	6.92592e-05	7.47542e-05	5.16259e-05	3.3157e-05	5.71991e-05	6.92446e-05	8.40987e-05	8.02485e-05	6.14882e-05	7.377e-05	0.000106819	8.51286e-05	8.99593e-05	8.14568e-05	9.08409e-05	5.27473e-05	8.79217e-05	7.4447e-05	2.54175e-05	6.01334e-05	7.48535e-05	7.76464e-05	4.29905e-05	8.40794e-05	6.98924e-05	6.6668e-05
2384				2-Amino-3-methylimidazo[4,5-f]quinoline;2-Amino-6-methyldipyrido[1,2-a:3',2'-d]imidazole;SK&F 91581	9.13673082243411;9.13673082243411;-7.79327379580593	MS1 mz matched	197.092	183.626	6.9418e-06	9.19786e-06	1.18385e-05	1.20977e-05	1.0019e-05	1.40106e-05	2.15896e-05	2.60969e-05	1.8049e-05	1.99365e-05	1.09126e-05	2.96645e-05	2.75627e-05	3.05026e-05	2.46606e-05	1.68648e-05	1.65464e-05	1.14186e-05	7.01791e-06	1.29619e-05	2.28644e-05	1.55799e-05	1.78278e-05	1.3668e-05	1.7485e-05	1.98394e-05	2.9064e-05	1.82934e-05	2.4128e-05	2.28312e-05	1.66606e-05	2.7259e-05	1.62048e-05	1.7948e-05	1.95181e-05	1.70108e-05	1.63507e-05	7.15047e-06	1.91762e-05	1.4922e-05	1.66229e-05
2412						Unmapped	198.032	275.516	0.000373318	0.000617277	0.000499136	0.000748511	0.000559561	0.000459016	0.000688859	0.000712767	0.000717894	0.000644634	0.000448718	0.00063218	0.000509912	0.000740185	0.000582748	0.000575856	0.000430912	0.000664631	0.000713242	0.00059616	0.000522378	0.000700988	0.000660275	0.000741655	0.000656324	0.000761196	0.000367704	0.000489617	0.000989473	0.000651998	0.000768185	0.000539233	0.000627897	0.000678244	0.00065339	0.000826057	0.000617939	0.00040044	0.000708601	0.000638259	0.000511949
2460				Harmalol;Harmalol;4,4'-Diaminodiphenyl ether;4-Aminophenyl ether;4,4'-Oxybisbenzemine;4,4'-Oxydianiline	9.30608133290465;9.12116744541692;9.12116744541692	MS1 mz matched	199.097	43.906	0.000123925	9.24882e-05	9.77196e-05	9.53177e-05	0.000102363	0.000130265	0.000499774	0.000126328	0.000503092	0.000314865	0.000128652	0.00034191	0.000132496	0.000212002	0.000203765	0.000131599	0.000160499	4.86044e-05	7.83348e-05	0.000104759	0.000131928	0.000179279	6.37106e-05	7.01531e-05	0.000111268	0.000165767	9.89649e-05	9.91966e-05	0.000120528	0.000121114	0.000176363	9.86965e-05	0.000243284	0.000178105	0.000174112	0.000210544	0.000126755	0.000231952	0.000188254	0.000189376	0.00032385
2466				2-Hexenoylcholine;Tegafur	22.8396511211884;12.6179576963784	MS1 mz matched	199.17	45.151	0.000336098	0.000430403	0.000484486	0.000382306	0.000408323	0.000247817	0.00035085	0.000516949	0.000393293	0.000377227	0.000226218	0.000522308	0.000351456	0.000388644	0.000372157	0.00036907	0.000610779	0.000355297	0.000293699	0.000407211	0.000468191	0.000535149	0.000612558	0.000260056	0.000468988	0.000356124	0.000424276	0.000433942	0.000340493	0.000388709	0.00039157	0.000472929	0.000345554	0.000539465	0.000437379	0.000391437	0.000409651	0.000438909	0.00030962	0.000387404	0.000471453
2501				Methylthiouracil	-0.70412568399999997	MS1 mz matched	201.026	275.818	0.0273487	0.0289634	0.0281584	0.0459059	0.0325941	0.0375748	0.0254133	0.0372093	0.0310284	0.0328065	0.0452305	0.0389188	0.0804932	0.0365459	0.0502971	0.0199553	0.0517113	0.0389664	0.0599818	0.0426537	0.036846	0.0217871	0.0263873	0.0353754	0.030099	0.0380788	0.0374466	0.0789645	0.0424699	0.04924	0.027793	0.0781632	0.0424395	0.0249625	0.0433396	0.036825	0.022718	0.0738493	0.0228976	0.0390725	0.0366834
2619	Pantothenol	0.8848	SNPLKNRPJHDVJA-ZETCQYMHSA-N			MS2 forward	204.123	65.708	3.67639e-05	0.000102184	4.91904e-05	2.22142e-05	5.25882e-05	9.7937e-06	1.10968e-05	7.02578e-06	1.39154e-05	1.04579e-05	1.13278e-05	6.10725e-06	8.49019e-06	1.47624e-05	1.01719e-05	2.80759e-05	3.84146e-05	7.84448e-05	6.33621e-05	5.20744e-05	1.32522e-05	8.98092e-06	4.32226e-05	1.48923e-05	2.0087e-05	6.3438e-06	6.61772e-05	8.04888e-06	7.80355e-06	2.20934e-05	1.77057e-05	4.52727e-05	3.09641e-05	4.04447e-05	3.35968e-05	4.48773e-06	2.44892e-05	5.47451e-06	3.59193e-06	9.51085e-06	3.13983e-05
2630				Etidronic acid;Etidronic acid;1-Hydroxyethylidene-1,1-diphosphonic acid;Ethane-1-hydroxy-1,1-bisphosphote	-22.9824537097843;-22.8581693365454	MS1 mz matched	204.97	322.141	0.000284079	0.000468299	0.000544986	0.000478452	0.000443954	0.000433646	0.000599347	0.000535249	0.000561234	0.000532369	0.000344098	0.000586611	0.000209434	0.000656852	0.000449249	0.000481366	0.00034809	0.000491439	0.000431883	0.000438194	0.000472285	0.000602543	0.000645808	0.000612967	0.000583401	0.000376277	0.000453396	0.000403841	0.000693229	0.000481686	0.000499811	0.000344882	0.000665004	0.000355769	0.000466367	0.000657469	0.000623219	0.000422981	0.000549403	0.000563268	0.00055605
2634				3-Chloro-2-methylmaleylacetate;2-Chloro-5-methylmaleylacetate;3-Bromo-2Z-heptenoic acid;3-Bromo-2Z-heptenoate;(2Z)-3-Bromoheptenoic acid	-13.3219610009563;-13.3219610009563;6.10065720296494	MS1 mz matched	204.995	25.487	2.98705e-05	3.36122e-05	4.96741e-05	4.75004e-05	4.01643e-05	3.48159e-05	3.75829e-05	3.2548e-05	5.44442e-05	3.98477e-05	1.09787e-05	3.99496e-05	3.47981e-05	4.39047e-05	3.24078e-05	4.09592e-05	3.71621e-05	2.57692e-05	2.73339e-05	3.28061e-05	3.64214e-05	4.11084e-05	4.4595e-05	4.2623e-05	4.11869e-05	5.2351e-05	5.66805e-05	4.57763e-05	4.46471e-05	4.98637e-05	4.19568e-05	2.9167e-05	5.17711e-05	3.87915e-05	4.04216e-05	3.94406e-05	4.28884e-05	2.76302e-05	4.22625e-05	3.80554e-05	2.93899e-05
2649				Ethyl trans-p-methoxycinnamate;Aceteugenol;Phenylmethylglycidic ester;Isoeugenyl acetate;Cuelure;Verimol I;Isoeugenol acetate;(2RS,5RS)-(E)-2-(2-Phenylethenyl)-1,3-dioxan-5-ol;2,3-Dihydro-6-methoxy-2,2-dimethyl-4H-1-benzopyran-4-one;Benzyl 2-methyl-3-oxobutanoate;p-Methoxycinmic acid ethyl ester;Ethyl p-methoxycinmate;3-Dimethylallyl-4-hydroxybenzoate;Acetyleugenol	3.42416078229817;3.42416078229817;3.42416078229817;3.42416078229817;3.42416078229817;3.42416078229817;3.42416078229817;3.42416078229817;3.42416078229817;3.39650344524238;3.39650344524238;3.39650344524238;3.39650344524238	MS1 mz matched	205.084	39.443	1.8408e-05	1.40325e-05	1.70152e-05	2.26477e-05	1.80258e-05	3.62841e-05	9.85385e-05	7.85163e-05	0.000102421	7.894e-05	2.31546e-05	0.000109458	6.52668e-05	0.000114118	7.79995e-05	2.53455e-05	2.52151e-05	1.44921e-05	1.3013e-05	1.95164e-05	3.17754e-05	9.53526e-05	6.68198e-05	6.23956e-05	6.40859e-05	9.16849e-05	7.46329e-05	7.30773e-05	6.50215e-05	7.61041e-05	4.04494e-05	4.84565e-05	4.46487e-05	2.07593e-05	3.85785e-05	8.36275e-05	8.89385e-05	4.28519e-05	8.95782e-05	7.6249e-05	5.87185e-05
2652				alpha-Irone;delta-Methylionone;1-(2,6,6-Trimethyl-1-cyclohexen-1-yl)-1-penten-3-one;alpha-(p-(1,1,3,3-Tetramethylbutyl)phenyl)-omega-hydroxypoly(oxyethylene);Methyl-delta-ionone;10-Isopropyl-2,7-dimethyl-1-oxaspiro[4.5]deca-3,6-diene;1-(2,6,6-Trimethyl-2-cyclohexen-1-yl)-1-penten-3-one;Etaspirene;3-Methyl-4-(2,6,6-trimethyl-2-cyclohexen-1-yl)-3-buten-2-one;alpha-Irone;(+)-cis-alpha-Irone;(+)-tran…	-10.0176039125982;-10.0176039125982;-10.0176039125982;-10.0176039125982;-10.0176039125982;-10.0176039125982;-10.0176039125982;-10.0176039125982;-10.0176039125982;-10.1859123012977;-10.1859123012977;-10.1859123012977;-10.1859123012977	MS1 mz matched	205.16	32.104	8.90695e-05	7.85985e-05	1.7743e-05	4.50487e-05	5.76149e-05	1.87267e-05	1.91702e-05	2.45789e-05	9.73645e-05	3.99601e-05	7.73154e-06	2.44016e-05	1.43026e-05	2.05195e-05	1.67388e-05	0.000118235	0.000193689	1.38494e-05	1.68747e-05	8.5662e-05	1.73552e-05	6.31334e-05	1.80799e-05	3.69286e-05	3.38743e-05	0.000118967	0.000130641	0.000124061	2.43033e-05	9.94931e-05	2.99701e-05	6.91759e-05	4.99595e-05	0.000785539	0.000233661	6.19584e-05	5.05702e-05	8.63571e-05	5.10837e-05	6.24924e-05	1.8188e-05
2667	O-Acetyl-L-serine	0.6312	VZXPDPZARILFQX-BYPYZUCNSA-N			MS2 forward	206.066	272.787	2.16272e-05	2.55429e-05	1.13448e-05	1.97765e-05	1.95728e-05	3.26463e-05	3.46459e-06	3.89083e-06	4.74802e-06	1.11874e-05	4.58012e-05	4.89071e-06	2.88007e-06	4.42551e-06	1.44994e-05	9.31062e-06	2.62509e-05	3.0359e-05	4.0819e-05	2.66849e-05	2.41437e-05	3.31264e-06	2.65027e-06	4.438e-06	8.63615e-06	4.04293e-06	4.75563e-06	3.91049e-06	7.57646e-06	5.07138e-06	1.50185e-05	4.73874e-06	4.07907e-05	3.60804e-05	2.41571e-05	2.92506e-06	7.11005e-06	5.61232e-05	4.8323e-06	1.77477e-05	6.34464e-05
2689				2(3H)-Benzothiazolethione;2-Mercaptobenzothiazole;Captax	9.9379386063506;10.1804758833485	MS1 mz matched	207.012	34.0605	0.000648058	0.000646534	0.000476888	0.000936644	0.000677031	0.000236568	0.000237267	0.00024197	0.000256251	0.000243014	0.000195484	0.000171713	0.000101088	0.000281765	0.000187512	0.000855419	0.000398976	0.000943174	0.000407326	0.000651224	0.000366101	0.000370105	0.000144096	0.000295855	0.000294039	0.000179441	0.000214212	0.000235671	0.00019212	0.000205361	0.000414895	0.00053681	0.000240141	0.000316914	0.00037719	0.000156618	0.000284967	0.00030688	0.000184066	0.000233133	0.000196777
2690	beta-Hydroxypyruvic acid	0.9999	HHDDCCUIIUWNGJ-UHFFFAOYSA-N			MS2 reverse	207.013	235.458	6.9995e-06	1.05091e-05	1.06353e-05	9.22704e-06	9.34271e-06	8.74208e-06	8.58199e-06	1.09503e-05	1.20327e-05	1.00768e-05	7.9216e-06	1.5817e-05	2.17367e-05	1.40502e-05	1.48814e-05	2.44477e-05	2.24265e-05	1.87923e-05	1.80877e-05	2.09385e-05	2.02765e-05	1.49937e-05	2.35706e-05	2.52218e-05	2.10157e-05	2.6373e-05	2.39608e-05	2.5956e-05	3.30224e-05	2.73281e-05	1.7298e-05	2.8529e-05	1.1322e-05	1.38279e-05	1.77442e-05	1.73965e-05	1.87541e-05	1.92856e-05	1.2633e-05	1.70173e-05	2.20601e-05
2695				Aminofurantoin;Dihydrolipoate;Dihydrolipoic acid;Dihydrothioctic acid	1.72979247601092;3.84505948306124	MS1 mz matched	207.051	152.308	0.0129081	0.00950933	0.0155979	0.0142834	0.0130747	0.014212	0.00191469	0.00174319	0.00161004	0.00486999	0.0138288	0.000603941	0.000933375	0.000890651	0.0040642	0.0126432	0.0117905	0.0188837	0.0202983	0.0159039	0.0177864	0.00144433	0.0014242	0.00154734	0.00555057	0.00110808	0.00140082	0.00163633	0.00159129	0.00143413	0.00510261	0.000931329	0.0170495	0.0244918	0.0118938	0.000555106	0.000604008	0.0186897	0.00103779	0.00522165	0.0184721
2696				Dihydrolipoate;Dihydrolipoate;Dihydrolipoic acid;Dihydrothioctic acid	-5.62868723258809;-5.76758922466016	MS1 mz matched	207.051	132.013	0.00364763	0.00249132	0.00409666	0.0036984	0.0034835	0.0043705	0.000556912	0.00048606	0.000478695	0.00147304	0.0035926	0.000220025	0.000269469	0.000281832	0.00109098	0.00304883	0.00335611	0.00490473	0.00577767	0.00427183	0.00490102	0.000402762	0.000417776	0.000460448	0.0015455	0.000340479	0.000419631	0.000448561	0.000457289	0.00041649	0.00136006	0.000309109	0.00526427	0.00644608	0.00334488	0.000229197	0.000229858	0.00565148	0.000327654	0.00160955	0.00484435
2711				4-Chloro-1H-indole-3-acetic acid;	-11.2723705640977;	MS1 mz matched	208.019	384.714	1.63746e-05	1.08963e-05	1.82586e-05	1.93788e-05	1.62271e-05	3.18677e-05	3.52476e-05	2.29202e-05	3.93156e-05	3.23378e-05	1.53921e-05	2.18515e-05	1.12107e-05	3.09641e-05	1.98546e-05	1.4797e-05	8.86867e-06	1.79983e-05	1.13418e-05	1.32514e-05	2.02816e-05	3.19855e-05	3.43872e-05	2.68742e-05	2.83821e-05	2.86074e-05	2.13449e-05	1.5718e-05	2.73681e-05	2.32596e-05	2.2872e-05	1.78301e-05	2.85704e-05	4.61856e-05	2.88645e-05	3.44571e-05	3.55789e-05	1.74423e-05	3.62689e-05	3.09368e-05	2.01548e-05
2749						Unmapped	209.948	159.786	8.35688e-05	0.00014909	0.00014559	0.000124631	0.00012572	9.53456e-05	0.000285839	0.000407132	0.000276295	0.000266153	8.67067e-05	0.000454046	0.000338574	0.000453906	0.000333308	0.000128639	0.00014054	0.000127863	0.00011696	0.000128501	0.000129903	0.000347737	0.000367621	0.000347732	0.000298248	0.000439062	0.000430048	0.00039475	0.000434309	0.000424542	0.000210027	0.000587399	0.000118306	0.000101885	0.000254404	0.000403941	0.000401593	6.26358e-05	0.000389836	0.000314501	0.000121798
2795				Selenomethionine se-oxide;Burimamide	-9.06086464576619;-7.17506421208746	MS1 mz matched	211.108	165.939	4.73708e-05	9.31823e-05	7.72738e-05	8.27363e-05	7.51408e-05	0.000137163	0.000183238	0.000238462	0.000182171	0.000185258	0.000104263	0.00024325	0.000221438	0.000247018	0.000203992	0.000108585	0.000107408	8.49878e-05	5.58502e-05	8.92079e-05	0.00019778	0.000187919	0.000143162	0.000122742	0.000162901	0.000287873	0.000229793	0.0001754	0.000236934	0.0002325	0.000168574	0.000221995	0.000189961	0.000167128	0.000186914	0.000224125	0.000187987	9.3118e-05	0.000177943	0.000170793	0.0001409
2834						Unmapped	212.956	299.932	2.08895e-05	4.64436e-05	5.93783e-05	4.45216e-05	4.28083e-05	4.64676e-05	6.06928e-05	7.95401e-05	6.15519e-05	6.20631e-05	2.82911e-05	8.15252e-05	5.8691e-05	7.50029e-05	6.08776e-05	5.68232e-05	6.579e-05	5.23396e-05	2.9978e-05	5.12327e-05	6.45718e-05	7.5167e-05	6.04853e-05	5.90261e-05	6.48126e-05	8.33294e-05	7.39919e-05	8.11044e-05	6.59655e-05	7.60978e-05	4.38186e-05	6.48592e-05	5.89613e-05	2.65078e-05	4.85367e-05	5.90259e-05	5.94903e-05	3.30024e-05	9.8066e-05	6.23961e-05	5.91767e-05
2841				Niridazole	2.2147866450000002	MS1 mz matched	213.017	175.627	0.000776076	0.00137317	0.000821908	0.000843801	0.000953738	0.00113031	0.000836852	0.000820009	0.000815637	0.000900701	0.000845059	0.000742502	0.000535124	0.000898583	0.000755317	0.00125761	0.000791487	0.000842201	0.000753169	0.000911117	0.00124722	0.00065765	0.000871444	0.000883815	0.000915032	0.000835312	0.000910407	0.000681148	0.00242638	0.00121331	0.000768247	0.000878836	0.00152132	0.000940226	0.00102716	0.000651408	0.000626495	0.000860265	0.000722609	0.000715194	0.000786415
2844				Scopoletin;8-Hydroxy-7-methoxy-2H-1-benzopyran-2-one;Scopoletin;phthazarin;5,8-Dihydroxy-1,4-phthoquinone;3,4-Dehydro-6-hydroxymellein;1,3,6,8-phthalenetetrol;1,3,6,8-Tetrahydroxyphthalene;trans-o-Hydroxybenzylidenepyruvate;(3E)-4-(2-Hydroxyphenyl)-2-oxobut-3-enoate;2-Hydroxychromene-2-carboxylate;2-Hydroxy-2H-chromene-2-carboxylate;Acamelin;Anemonin;Pulsatilla camphor;Methylenedioxycinmic acid;M…	3.86008790478571;3.86008790478571;3.6450302875711;3.6450302875711;3.6450302875711;3.6450302875711;3.6450302875711;3.6450302875711;3.6450302875711;3.6450302875711;3.6450302875711;3.6450302875711;3.6450302875711	MS1 mz matched	213.016	160.696	0.000374026	0.000419564	0.000383965	0.000405915	0.000395868	0.000356936	0.000862228	0.000935034	0.000752655	0.000726714	0.000268041	0.000991145	0.000608964	0.00109926	0.000741853	0.000431475	0.00043344	0.000308349	0.000314603	0.000371967	0.000395556	0.000956535	0.0009404	0.000973712	0.000816551	0.000959144	0.000927147	0.000827917	0.000862264	0.000894118	0.000577666	0.00108746	0.000413866	0.000410334	0.000622332	0.00112377	0.000801333	0.000282796	0.000968761	0.000794165	0.000386401
2882				N-Nonanoylglycine;Rimantadine hydrochloride	-19.2584648825395;18.1273853198268	MS1 mz matched	214.144	113.341	7.21236e-05	5.73725e-05	8.4902e-05	0.000123792	8.45476e-05	3.51162e-05	9.69773e-05	6.82693e-05	8.00701e-05	7.01082e-05	3.12084e-05	8.75383e-05	5.66818e-05	7.98925e-05	6.38303e-05	6.56179e-05	7.60343e-05	3.27686e-05	4.37792e-05	5.455e-05	6.60972e-05	7.82473e-05	7.14506e-05	9.22859e-05	7.70203e-05	7.51335e-05	6.02478e-05	0.000101264	9.81816e-05	8.37067e-05	5.67092e-05	6.26478e-05	6.89283e-05	8.02194e-05	6.71262e-05	9.12463e-05	5.85564e-05	5.6164e-05	8.88125e-05	7.36948e-05	4.57919e-05
2913				Bentoquatam;D-Glucose;Grape sugar;Dextrose;Glucose;D-Glucopyranose;D-Fructose;Levulose;Fruit sugar;D-arabino-Hexulose;D-Galactose;D-Galactopyranose;myo-Inositol;D-myo-Inositol;1D-myo-Inositol;L-myo-Inositol;1L-myo-Inositol;meso-Inositol;Inositol;Dambose;Cyclohexitol;Meat sugar;Bios I;D-Mannose;Mannose;Seminose;Carubinose;beta-D-Glucose;L-Sorbose;L-xylo-Hexulose;alpha-D-Glucose;D-Aldose;D-Aldose1;…	17.216397341062;3.33215967260141;3.33215967260141;3.33215967260141;3.33215967260141;3.33215967260141;3.33215967260141;3.33215967260141;3.33215967260141;3.33215967260141;3.33215967260141;3.33215967260141;3.33215967260141;3.33215967260141;3.33215967260141;3.33215967260141;3.33215967260141;3.33215967260141;3.33215967260141;3.33215967260141;3.33215967260141;3.33215967260141;3.33215967260141;3.3321596…	MS1 mz matched	215.033	258.926	0.00315817	0.00193073	0.00144462	0.00243133	0.00224121	0.00212047	0.00162101	0.00165116	0.0019919	0.00184614	0.00202349	0.00220771	0.00097733	0.00241568	0.00190605	0.00140182	0.00157925	0.00204981	0.00289147	0.00198059	0.00130775	0.0015388	0.00284547	0.00269407	0.00209653	0.00123124	0.00128757	0.00116887	0.00340094	0.00177215	0.00267027	0.000887708	0.00221348	0.00359427	0.00234143	0.0032718	0.00220402	0.0027378	0.00182257	0.00250905	0.00197528
2916				2-Amino-5,6-dichloro-3,4,-dihydroquinazoline;Terbacil	-3.72338209914145;-1.87210795190889	MS1 mz matched	215.066	383.69	1.81832e-05	1.52008e-05	1.64919e-05	1.90141e-05	1.72225e-05	2.49853e-05	1.72416e-05	1.62702e-05	2.53902e-05	2.09718e-05	1.25844e-05	1.33944e-05	1.04431e-05	1.91989e-05	1.39052e-05	1.30675e-05	1.08178e-05	2.24288e-05	1.22031e-05	1.46293e-05	1.83506e-05	1.93449e-05	1.58763e-05	2.13182e-05	1.87225e-05	1.91919e-05	2.01541e-05	1.32613e-05	1.44685e-05	1.6769e-05	2.03172e-05	2.27453e-05	2.12351e-05	2.49874e-05	2.23212e-05	1.62148e-05	2.19282e-05	1.4683e-05	2.1776e-05	1.86505e-05	1.98692e-05
2918				4,4'-Thiodianiline;4,4'-Thiobisbenzemine	3.571493034	MS1 mz matched	215.073	235.675	6.6554e-05	9.24522e-05	5.91876e-05	5.76536e-05	6.89618e-05	9.87984e-05	4.94649e-05	6.05817e-05	5.99122e-05	6.71893e-05	5.91138e-05	7.62933e-05	5.06938e-05	0.000102294	7.20988e-05	0.000311651	0.000229086	0.00026575	0.000319458	0.000281486	0.000266878	0.000327999	0.000357859	0.000296221	0.000312239	0.000487032	0.000571275	0.000419589	0.000809749	0.000571911	0.000174497	0.000981167	0.000135859	0.000315127	0.000401662	0.000199557	0.000127266	0.000110568	0.000105091	0.00013562	0.00020819
2953						Unmapped	216.908	412.357	0.000896708	0.000616173	0.000743016	0.000758182	0.00075352	0.000801748	0.000781698	0.000787243	0.000822972	0.000798415	0.000554882	0.000684211	0.000178395	0.000846735	0.000566056	0.000615302	0.000562274	0.000745513	0.000803706	0.000681699	0.000758099	0.000727673	0.000881491	0.000820189	0.000796863	0.000892869	0.000772428	0.000539107	0.000952389	0.000789199	0.000792047	0.000767835	0.000808465	0.00105918	0.000856882	0.000931895	0.00100114	0.000616214	0.000844563	0.000848452	0.00062858
2968				1,2-Bis(chloromethoxy)ethane	-6.9624615719999996	MS1 mz matched	217.003	248.061	0.00143831	0.00236221	0.00241609	0.00170609	0.00198068	0.00155995	0.0021906	0.002696	0.00202045	0.00211675	0.00211735	0.00461706	0.00301153	0.0025319	0.00306946	0.00209236	0.00335969	0.00276502	0.00246006	0.00266928	0.00258902	0.00226777	0.00276245	0.0036917	0.00282774	0.00293063	0.00271219	0.00295689	0.0038673	0.00311675	0.00242483	0.00314968	0.00259484	0.0031777	0.00283676	0.00224642	0.0022309	0.00304082	0.00532918	0.00321183	0.00323415
3017				Phosphoramide mustard;Isophosphamide mustard;Phosphoramide mustard;Phosphamide mustard;Isophosphamide mustard	-4.06011959810859;-4.06011959810859;-3.97148097557266;-3.97148097557266	MS1 mz matched	218.993	24.472	0.000114243	5.92711e-05	0.00015627	4.51436e-05	9.3732e-05	0.000113147	7.67963e-05	0.000134691	0.000157882	0.000120629	3.23125e-05	9.53921e-05	6.67191e-05	0.000108784	7.5802e-05	0.000154152	0.000128363	6.95383e-05	0.000115444	0.000116874	0.000220826	6.15085e-05	0.000167329	0.000140301	0.000147491	9.81125e-05	0.000103311	8.44502e-05	0.000130228	0.000104025	7.74291e-05	8.55045e-05	0.000103121	0.000255622	0.000130419	0.00013409	0.000101273	6.06705e-05	6.95187e-05	9.1388e-05	3.07685e-05
3091	Cytosine	0.8472	OPTASPLRGRRNAP-UHFFFAOYSA-N			MS2 reverse	221.081	44.948	0.00010394	0.000112425	0.000145116	0.000181296	0.000135694	0.000413782	0.000124949	0.000109261	0.000176133	0.000206031	9.63671e-05	0.000141007	7.59394e-05	0.000120862	0.000108544	0.000153588	0.000139176	8.16276e-05	9.5989e-05	0.000117595	0.000171367	0.000128151	0.000116074	9.77339e-05	0.000128331	0.000115694	4.01896e-05	0.000104811	0.000136094	9.91972e-05	0.000116266	9.41148e-05	0.000143768	0.000408219	0.000190592	9.07431e-05	9.11124e-05	0.000159489	9.62167e-05	0.00010939	0.000208756
3099				Acetaldehyde butyl phenethyl acetal;2,6-Di-tert-butyl-1,4-benzenediol;Kobusone;Isokobusone;Rishitin;(10betaH,11xi)-11-Hydroxy-13-nor-6-eremophilen-8-one;Rishitin;Isokobusone;Kobusone	-8.91196594890059;-8.91196594890059;-8.91196594890059;-8.91196594890059;-8.91196594890059;-8.91196594890059;-9.00243966119116;-9.00243966119116;-9.00243966119116	MS1 mz matched	221.154	43.7125	0.000158602	5.4827e-05	0.000144518	0.000107369	0.000116329	0.000121505	0.000151267	0.000137816	5.78209e-05	0.000117102	5.69575e-05	0.000191978	9.63811e-05	0.000148643	0.00012349	0.000141215	0.000166581	6.96071e-05	8.73081e-05	0.000116178	0.000168926	0.000143728	0.000165849	0.000112706	0.000147802	0.000181426	0.000137328	0.000182492	0.00018231	0.000170889	0.000115143	0.000139291	0.000133341	0.000140929	0.000132176	0.000167789	0.000166006	0.000142595	0.000153029	0.000157355	0.000206733
3154				Cysteinyl-Cysteine;	-2.73759281956296;	MS1 mz matched	223.028	33.7	0.0019764	0.00176667	0.00203319	0.0014546	0.00180771	0.00238215	0.00184001	0.00228229	0.00175032	0.00206369	0.000530091	0.00200542	0.00104945	0.00301028	0.00164881	0.00208928	0.00170452	0.000786063	0.00162643	0.00155157	0.00153051	0.0021187	0.00287495	0.00100329	0.00188186	0.00220414	0.0020641	0.00236067	0.00239467	0.0022559	0.00133122	0.00306439	0.00180098	0.00121883	0.00185386	0.00357166	0.00294934	0.00243378	0.00206343	0.00275455	0.00288832
3220	3-Hydroxycapric acid	0.9137	YSSBMZUBSBFJL-UHFFFAOYSA-N			MS2 forward	225.087	258.866	1.02332e-05	6.81538e-06	7.26555e-06	8.54133e-06	8.21388e-06	8.50062e-06	7.97311e-06	1.03374e-05	9.42779e-06	9.05974e-06	7.17284e-06	9.48257e-06	4.199e-06	8.97611e-06	7.45763e-06	7.86255e-06	6.21752e-06	8.91472e-06	8.54996e-06	7.88619e-06	8.25488e-06	8.59073e-06	9.13465e-06	1.05863e-05	9.14163e-06	8.95861e-06	7.99765e-06	8.70355e-06	1.00935e-05	8.93833e-06	1.13768e-05	9.23306e-06	1.21499e-05	1.6426e-05	1.22964e-05	1.56067e-05	1.22286e-05	9.82924e-06	1.47778e-05	1.31106e-05	1.19197e-05
3229				Riesling acetal;4,5-Dihydrovomifoliol;Methyl dihydrojasmonate;	-3.95566096520403;-3.95566096520403;-3.95566096520403;	MS1 mz matched	225.149	105.271	1.72058e-05	2.29149e-05	2.30694e-05	3.05973e-05	2.34469e-05	2.76366e-05	3.91428e-05	1.97578e-05	2.04449e-05	2.67455e-05	9.64395e-06	3.30593e-05	2.75336e-05	1.7964e-05	2.20502e-05	0.000110936	9.16775e-05	2.97825e-05	3.40978e-05	6.66234e-05	5.53101e-05	5.73055e-05	5.62341e-05	4.60496e-05	5.37248e-05	7.26671e-05	6.21776e-05	6.16253e-05	6.57619e-05	6.5558e-05	3.28667e-05	4.95632e-05	4.25433e-05	3.45763e-05	3.98874e-05	2.11396e-05	2.02006e-05	2.19522e-05	3.83277e-05	2.5405e-05	2.19888e-05
3232				(8E,15E)-1,8,15-Heptadecatriene-11,13-diyne;1,8-Diazacyclotetradecane-2,9-dione;Cyclo(L-leucyl-L-leucyl);(3S,6S)-3,6-Diisobutylpiperazine-2,5-dione	-22.7733608406701;-4.86363903666386;-4.86363903666386	MS1 mz matched	225.16	60.514	1.65495e-05	2.02022e-05	2.14592e-05	2.32041e-05	2.03538e-05	1.01279e-05	4.25755e-05	4.17057e-05	4.48741e-05	3.48208e-05	9.79333e-06	5.62633e-05	3.21416e-05	4.75186e-05	3.64292e-05	1.87011e-05	2.28474e-05	1.76819e-05	1.64675e-05	1.89245e-05	2.94302e-05	4.14325e-05	3.48852e-05	4.60356e-05	3.79459e-05	4.73447e-05	3.8331e-05	4.59296e-05	5.47978e-05	4.66008e-05	2.87613e-05	2.95655e-05	1.81961e-05	2.28684e-05	2.48478e-05	4.05959e-05	5.473e-05	1.42407e-05	4.11183e-05	3.76712e-05	1.87773e-05
3254						Unmapped	226.027	151.828	0.00107879	0.00092057	0.00207899	0.00127611	0.00133862	0.000922836	0.00031219	0.000282948	0.000322549	0.000460131	0.000887058	0.000183083	0.000200302	0.000214336	0.000371195	0.00161679	0.00175601	0.00174491	0.00145321	0.00164273	0.00285254	0.000190903	0.000221116	0.000281907	0.000886616	0.000317257	0.000254984	0.000300066	0.000302836	0.000293786	0.000606258	0.00014977	0.00210394	0.00335396	0.00155348	0.000145815	0.00014483	0.00162733	0.000178888	0.000524216	0.00188655
3271						Unmapped	226.808	212.488	0.000344589	0.00034524	0.000352299	0.00041746	0.000364897	0.00028407	0.000351842	0.000337893	0.000394363	0.000342042	0.000331784	0.000390639	0.000414686	0.000491882	0.000407248	0.000327784	0.00049648	0.000408303	0.000442288	0.000418714	0.000358546	0.000314283	0.000487207	0.000471662	0.000407925	0.000342313	0.000302343	0.000321875	0.000551807	0.000379585	0.000415724	0.00027335	0.00034781	0.000424629	0.000365378	0.000477564	0.000437548	0.000427695	0.000301699	0.000411126	0.000376245
3290				Propyl propane thiosulfonate;Tebuthiuron	13.7790579551647;-6.94155529599567	MS1 mz matched	227.103	236.814	5.28983e-05	3.74265e-05	3.51302e-05	3.29976e-05	3.96132e-05	3.89914e-05	4.14714e-05	5.70581e-05	5.78683e-05	4.88473e-05	2.40859e-05	4.67037e-05	1.27344e-05	4.94971e-05	3.32553e-05	4.53975e-05	2.40561e-05	5.27564e-05	3.75396e-05	3.99374e-05	2.80899e-05	4.55175e-05	4.69148e-05	5.36435e-05	4.35414e-05	6.37244e-05	3.8107e-05	2.69212e-05	3.97426e-05	4.21238e-05	8.13827e-05	3.68864e-05	9.57597e-05	0.000138414	8.81108e-05	0.000100571	9.04792e-05	5.41671e-05	8.31725e-05	8.20976e-05	7.36923e-05
3291						Unmapped	227.103	194.904	2.63719e-06	5.09904e-06	4.06862e-06	5.18179e-06	4.24666e-06	9.64731e-06	1.00378e-05	2.58649e-05	1.80001e-05	1.58875e-05	7.82513e-06	1.59187e-05	6.09937e-06	8.7203e-06	9.64088e-06	1.52308e-05	5.31623e-06	1.37527e-05	4.18361e-06	9.62083e-06	4.85605e-06	1.16713e-05	5.96221e-06	3.35874e-05	1.40192e-05	4.40422e-05	1.49349e-05	4.97864e-06	8.81898e-06	1.81937e-05	4.45937e-05	5.7774e-05	7.59833e-05	5.88774e-05	5.93071e-05	4.50441e-05	5.32762e-05	2.16185e-05	5.68443e-05	4.41957e-05	4.03518e-05
3299	Myristic acid	0.6928	TUNFSRHWOTWDNC-UHFFFAOYSA-N			MS2 forward	227.201	44.3185	0.000770279	0.00114437	0.00126176	0.000448371	0.000906196	0.000522329	0.00071893	0.000984685	0.00162974	0.000963921	0.000279772	0.00127587	0.000734561	0.000968083	0.000814572	0.00162563	0.0018624	0.000267687	0.000497931	0.00106341	0.000834681	0.00121716	0.00142566	0.000925024	0.00110063	0.00182024	0.00150413	0.00203079	0.00129084	0.0016615	0.000646686	0.00137509	0.00114824	0.00109252	0.00106563	0.00101098	0.00116635	0.00105429	0.000599052	0.00095767	0.0011617
3318				N-Succinyl-L-glutamate;(2S)-2-(3-Carboxypropanoylamino)pentanedioic acid	3.2379592439999998	MS1 mz matched	228.05	434.536	6.11716e-06	3.52106e-06	5.38508e-06	6.36499e-06	5.34707e-06	1.24354e-05	1.55846e-05	1.64103e-05	1.79086e-05	1.55847e-05	7.51706e-06	9.21938e-06	9.25751e-06	1.17727e-05	9.44167e-06	7.53769e-06	8.45166e-06	1.09418e-05	4.37898e-06	7.82752e-06	1.00678e-05	1.12413e-05	1.06223e-05	1.51637e-05	1.17738e-05	1.24812e-05	9.93001e-06	7.03643e-06	1.05295e-05	9.99429e-06	1.20264e-05	1.4785e-05	1.43499e-05	1.46386e-05	1.395e-05	1.02586e-05	1.42001e-05	6.459e-06	1.53304e-05	1.1562e-05	6.83685e-06
3338						Unmapped	228.931	348.649	0.000369184	0.000338653	0.000458299	0.000391146	0.000389321	0.000356397	0.000461398	0.000457211	0.000452	0.000431751	0.000266382	0.000429976	0.000296338	0.00047575	0.000367111	0.000399305	0.000372798	0.000362625	0.000376269	0.00037775	0.000411304	0.000465958	0.000524678	0.000439303	0.000460311	0.000524665	0.000477653	0.000485487	0.000495943	0.000495937	0.000403732	0.000492829	0.000478175	0.000462574	0.000459327	0.000529831	0.000486977	0.000304077	0.000453331	0.000443554	0.000386717
3339				Di-2-thienyl disulfide;	-5.36237958805279;	MS1 mz matched	228.931	321.132	6.83166e-06	0.000103393	0.000153827	0.000114756	9.47018e-05	0.000104075	0.000159603	0.000147267	0.00015057	0.000140379	7.22533e-05	0.000158018	3.49245e-05	0.000167648	0.000108211	0.00013129	6.81378e-05	0.000116378	8.32433e-05	9.97623e-05	0.00012287	0.000172306	0.000154887	0.000159055	0.000152279	0.000108155	0.000112468	7.66279e-05	0.000156579	0.000113458	0.000126977	5.59041e-05	0.000169006	6.4051e-05	0.000103984	0.000153922	0.000177284	7.73529e-05	0.000162221	0.000142695	0.000137226
3361						Unmapped	229.035	52.036	0.00051316	0.000390125	0.000394087	0.000691156	0.000497132	0.00042737	0.0002971	0.000289068	0.000277155	0.000322673	0.000356254	0.00024877	0.000190952	0.000401693	0.000299417	0.000438313	0.000291551	0.000495325	0.000562363	0.000446888	0.000387549	0.000270775	0.000316392	0.000248809	0.000305881	0.000247883	0.000171995	0.000258808	0.000395957	0.000268661	0.0016058	5.7578e-05	0.000513601	0.000723837	0.000725204	0.000626094	0.000537789	0.00088058	0.000204099	0.00056214	0.000567919
3394	Phenylacetylglycine	0.9998	UTYVDVLMYQPLQB-UHFFFAOYSA-N			MS2 reverse	230.025	125.927	0.000465268	0.000516157	0.000483169	0.000465991	0.000482647	0.00042241	0.000610791	0.000972079	0.000610707	0.000653997	0.000378329	0.000999198	0.000453277	0.000703326	0.000633532	0.000503331	0.000521981	0.000484232	0.000256019	0.000441391	0.00050844	0.000658792	0.000739604	0.000805086	0.00067798	0.00111126	0.000732265	0.000643902	0.000889816	0.00084431	0.000670606	0.000783096	0.000530213	0.000513138	0.000624263	0.000947147	0.000612835	0.000407176	0.000647316	0.000653618	0.000484154
3401				3-Dehydroquinate;2-Hydroxy-2-(2-oxopropyl)butanedioic acid;3-Dehydroquite;3-Dehydroquinic acid;5-Dehydroquite;5-Dehydroquinic acid;4-Hydroxy-4-methyl-2-oxoadipate;4-Hydroxy-2-oxo-heptanedioate;4-Hydroxy-2-ketopimelate;4-Hydroxy-2-oxoheptanedioic acid;4-Hydroxy-2-oxoheptanedioate;2,4-Dihydroxyhept-2-enedioate;2,4-Dihydroxyhept-2-1,7-dioate;2,4-Dihydroxyhept-2-enedioic acid;2-Keto-5-epi-valiolone	-3.8837610349156;-3.8837610349156;-3.68328582768861;-3.68328582768861;-3.68328582768861;-3.68328582768861;-3.68328582768861	MS1 mz matched	230.066	294.451	1.01225e-05	1.73527e-05	2.04769e-05	1.27277e-05	1.517e-05	7.42962e-05	2.0454e-05	4.19723e-05	2.24585e-05	3.97952e-05	2.8333e-05	1.7607e-05	2.96756e-05	1.54147e-05	2.27576e-05	3.17692e-05	3.4249e-05	3.41493e-05	1.04905e-05	2.76645e-05	7.3997e-05	1.36507e-05	2.07339e-05	1.47692e-05	3.07877e-05	3.46925e-05	3.20309e-05	2.37926e-05	1.75233e-05	2.70098e-05	2.05085e-05	5.26001e-05	6.308e-05	2.9745e-05	4.14834e-05	1.30551e-05	3.72663e-05	5.85896e-05	2.6396e-05	3.38268e-05	9.2332e-05
3436				Altretamine;	-15.6766799501991;	MS1 mz matched	231.123	41.1185	2.90475e-05	4.13977e-05	4.97577e-05	3.69395e-05	3.92856e-05	2.55261e-05	7.1299e-05	4.39615e-05	6.29842e-05	5.09427e-05	2.34586e-05	6.31218e-05	4.28508e-05	5.80479e-05	4.68698e-05	3.96331e-05	4.74179e-05	3.81443e-05	3.72773e-05	4.06182e-05	4.82321e-05	4.84393e-05	5.10421e-05	5.53725e-05	5.07715e-05	7.0122e-05	4.46613e-05	5.91836e-05	5.98807e-05	5.84619e-05	4.16065e-05	3.60209e-05	5.19002e-05	4.50642e-05	4.3648e-05	5.17477e-05	5.22946e-05	3.56326e-05	4.89934e-05	4.71671e-05	4.40805e-05
3486				Cysteinyl-Hydroxyproline;Hydroxyprolyl-Cysteine;Phenelzine sulfate	-7.40470392553528;-7.40470392553528;-7.28679004414868	MS1 mz matched	233.066	111.591	6.9793e-05	6.73626e-05	5.63612e-05	5.43439e-05	6.19652e-05	5.47216e-05	5.23613e-05	4.8926e-05	8.48264e-05	6.02089e-05	4.4579e-05	5.55542e-05	3.51958e-05	0.000105167	6.0124e-05	5.42805e-05	5.16818e-05	6.55755e-05	5.74431e-05	5.72452e-05	5.40897e-05	5.32529e-05	6.26114e-05	5.77378e-05	5.69229e-05	5.99311e-05	6.60577e-05	4.83065e-05	6.98042e-05	6.10249e-05	6.38681e-05	3.2975e-05	7.55356e-05	0.000113972	7.15878e-05	0.000123449	6.02747e-05	6.3313e-05	7.97618e-05	8.16997e-05	5.22907e-05
3491				Cysteinyl-Leucine;Leucyl-Cysteine;Cysteinyl-Isoleucine;Isoleucyl-Cysteine;Geranyl phosphate	-0.720193309807166;-0.720193309807166;-0.720193309807166;-0.720193309807166;6.59754867638644	MS1 mz matched	233.104	137.412	0.000100147	7.04977e-05	6.64821e-05	7.63582e-05	7.83712e-05	6.40072e-05	0.000101682	9.80054e-05	9.72992e-05	9.02483e-05	5.61286e-05	0.000113039	6.53997e-05	0.000131821	9.15971e-05	7.54868e-05	6.68905e-05	7.45732e-05	8.75431e-05	7.61234e-05	6.9778e-05	0.000121795	0.000142713	0.000141516	0.00011895	0.000103194	9.9184e-05	0.000104322	0.000153527	0.000115057	0.000175557	0.000111695	0.000127372	0.000184833	0.000149864	0.000252016	0.000195779	0.000112946	0.000193339	0.00018852	0.00011925
3492						Unmapped	233.104	176.715	1.26925e-05	8.92971e-06	9.23342e-06	1.08006e-05	1.0414e-05	9.33016e-06	1.11631e-05	1.02981e-05	9.77378e-06	1.01413e-05	8.6659e-06	1.1131e-05	7.40871e-06	1.34056e-05	1.01528e-05	8.83122e-06	7.75233e-06	1.03123e-05	1.35693e-05	1.01163e-05	1.08606e-05	1.22124e-05	1.38098e-05	1.53069e-05	1.30474e-05	9.73818e-06	1.08512e-05	9.73091e-06	1.47498e-05	1.12675e-05	1.57583e-05	1.03136e-05	1.4824e-05	2.30352e-05	1.59828e-05	1.92937e-05	1.20749e-05	9.71054e-06	1.41834e-05	1.38156e-05	1.15823e-05
3495				Cyclotetradecane;	-0.514221090321649;	MS1 mz matched	233.161	26.49	0.00014437	0.000123667	0.000133457	5.50637e-05	0.000114139	0.000124858	0.000154407	0.000173218	0.000142101	0.000148646	7.37406e-05	0.000170835	0.000127232	0.000174716	0.000136631	0.000146208	0.000191212	0.000128451	0.000122051	0.00014698	0.000130216	0.000141079	0.000141667	0.000154621	0.000141896	0.000238856	0.000173045	0.000189788	0.00017582	0.000194377	0.000140908	0.000221467	0.000188389	0.000322253	0.000218254	0.000418035	0.000182692	0.00011482	0.000174291	0.000222459	0.000180666
3508				Asparaginyl-Cysteine;Cysteinyl-Asparagine;Carboxin	-1.10183379065542;-1.10183379065542;-18.2178079668193	MS1 mz matched	234.062	213.802	2.0062e-06	2.76274e-06	5.27323e-06	2.71905e-06	3.1903e-06	9.33373e-06	1.7418e-05	2.41787e-05	1.44492e-05	1.63449e-05	3.79915e-06	1.12277e-05	1.36917e-05	1.2672e-05	1.03476e-05	1.03281e-05	1.19393e-05	5.37469e-06	3.45496e-06	7.77427e-06	1.69568e-05	2.50199e-05	1.63143e-05	1.7544e-05	1.89587e-05	1.6202e-05	1.40809e-05	1.24476e-05	7.92779e-06	1.26646e-05	2.41657e-05	7.11187e-06	1.92522e-05	2.23731e-05	1.82257e-05	2.75449e-05	2.1094e-05	9.99564e-06	2.48147e-05	2.08623e-05	1.08872e-05
3534				Brassinin;	4.28606186345659;	MS1 mz matched	235.045	151.719	0.000768185	0.000505433	0.00088095	0.000844727	0.000749824	0.000878976	0.000100449	8.56326e-05	8.53478e-05	0.000287601	0.000815027	3.27539e-05	4.39876e-05	4.98114e-05	0.000235395	0.00066452	0.000676001	0.00109795	0.00123652	0.000918747	0.00105849	7.29961e-05	7.38559e-05	8.35855e-05	0.000322232	5.14428e-05	7.10985e-05	7.90941e-05	8.18935e-05	7.08822e-05	0.000268599	5.12279e-05	0.00102921	0.0014627	0.000702933	4.33044e-05	3.35674e-05	0.00120719	5.67693e-05	0.000335207	0.00104337
3542	3-Hydroxyisovaleric acid	0.7384	AXFYFNCPONWUHW-UHFFFAOYSA-N			MS2 forward	235.119	106.476	4.84943e-05	3.21751e-05	3.60008e-05	3.70963e-05	3.84416e-05	3.37515e-05	3.87072e-05	4.52489e-05	3.86896e-05	3.90993e-05	2.65505e-05	5.77347e-05	2.75285e-05	5.21477e-05	4.09903e-05	3.44929e-05	3.20626e-05	3.50416e-05	3.59562e-05	3.43883e-05	3.37884e-05	4.65681e-05	4.89367e-05	5.28387e-05	4.5533e-05	4.98852e-05	2.61106e-05	4.29152e-05	5.87577e-05	4.44172e-05	6.09888e-05	4.0627e-05	4.71673e-05	6.13544e-05	5.25344e-05	6.39234e-05	7.15899e-05	3.50995e-05	6.57496e-05	5.90906e-05	3.62962e-05
3566						Unmapped	236.86	302.151	0.000124478	0.000307592	0.00053315	0.000321359	0.000321645	0.000357712	0.000419314	0.000535274	0.000391656	0.000425989	0.000162297	0.000531136	0.000408401	0.000477878	0.000394928	0.000451089	0.000498716	0.00030659	0.000212439	0.000367209	0.000437132	0.000529233	0.000498945	0.000346841	0.000453038	0.000796903	0.00053316	0.000619764	0.000465535	0.000603841	0.000269804	0.000594041	0.000439925	0.000150558	0.000363582	0.000528259	0.000465073	0.000222488	0.000526785	0.000435651	0.000367419
3568						Unmapped	236.883	414.228	0.00018069	8.95972e-05	0.000268302	0.000185985	0.000181143	0.000167789	0.000346589	0.00021234	0.000316854	0.000260893	0.000183374	0.000215252	0.000118105	0.000247368	0.000191025	0.00021151	0.000206901	0.000340681	0.000224992	0.000246021	0.000291672	0.00028604	0.000281487	0.000339786	0.000299746	0.000318094	0.000263053	0.000257155	0.000249091	0.000271848	0.000293583	0.000384813	0.000234133	0.000239785	0.000288078	0.000239958	0.000299473	0.000144557	0.00026674	0.000237682	0.000193736
3595	L-Gulonic gamma-lactone	0.9502	SXZYCXMUPBBULW-SKNVOMKLSA-N			MS2 forward	237.061	87.832	0.000255741	0.000472	0.000336725	0.000317452	0.000345479	0.000213545	0.000516013	0.00056864	0.000426619	0.000431204	0.000307188	0.00052917	0.000349366	0.000587262	0.000443246	0.000333303	0.000348164	0.000301952	0.000290067	0.000318372	0.000467629	0.000498383	0.000271955	0.000475807	0.000428444	0.000564106	0.0001887	0.000536393	0.000603997	0.000473299	0.000391963	0.00058668	0.000336978	0.000223454	0.000384769	0.000511817	0.000430934	0.00013435	0.000121034	0.000299534	0.000271958
3649				Thiram;Tetramethylthioperoxydicarbonic diamide	13.23731199	MS1 mz matched	238.991	276.091	0.00019227	0.000194274	0.000137379	0.000278977	0.000200725	0.000156898	0.000150029	0.000217566	0.000177877	0.000175593	0.000190523	0.000254167	0.00016222	0.00027964	0.000221637	0.000135602	0.000228129	0.000244498	0.000199751	0.000201995	0.000207234	0.000133	0.000205376	0.000214475	0.000190021	9.52966e-05	0.000123501	0.00018328	0.000301258	0.000175834	0.000241682	0.000192419	0.000170572	0.000395381	0.000250013	0.000206747	0.00019492	0.000174779	0.000173319	0.000187441	0.000220329
3664				Bentazone;S 1319	9.79392802289164;9.79392802289164	MS1 mz matched	239.059	33.743	0.000570384	0.000616825	0.000722867	0.000148111	0.000514547	0.000632764	0.000662133	0.000764455	0.000612288	0.00066791	0.000229801	0.00066315	0.000456218	0.00102907	0.00059456	0.000732515	0.000620993	0.000297039	0.00053579	0.000546584	0.000458811	0.000770921	0.000965927	0.000323411	0.000629767	0.00075396	0.000756127	0.000914187	0.00089742	0.000830424	0.000483787	0.00101454	0.000645069	0.0010226	0.000791499	0.00104788	0.00101718	0.000880812	0.000745085	0.000922739	0.000970336
3665	D-Mannose	0.9931	WQZGKKKJIJFFOK-QTVWNMPRSA-N			MS2 forward	239.076	293.522	0.00168304	0.00135388	0.00132766	0.00160272	0.00149183	0.00134209	0.00153681	0.00167407	0.00176792	0.00158022	0.000996362	0.00155077	0.000965558	0.00192534	0.00135951	0.00135769	0.00108278	0.00144511	0.00137524	0.00131521	0.0013303	0.00154285	0.00165903	0.0017495	0.00157042	0.00152513	0.00180727	0.00143996	0.00207926	0.00171291	0.00144662	0.00165014	0.00148565	0.00186543	0.00161196	0.00176898	0.00178087	0.00129249	0.00167872	0.00163027	0.00143555
3690						Unmapped	240.043	183.429	0.000196524	0.000215622	0.000368822	0.000260438	0.000260351	0.000105608	0.000454492	0.000383494	0.00043991	0.000345876	0.000134442	0.000400895	0.000320769	0.00042206	0.000319541	0.000345054	0.000377493	0.000250865	0.000180346	0.00028844	0.000427684	0.000366949	0.000323231	0.000339922	0.000364447	0.000449271	0.000372771	0.000367037	0.000325705	0.000378696	0.000262856	0.000331069	0.000272009	0.000248845	0.000278695	0.000264745	0.000320537	0.000137295	0.000286127	0.000252176	0.000247224
3691						Unmapped	240.043	156.567	0.000672286	0.000721286	0.00119844	0.00158559	0.0010444	0.000950391	0.0012207	0.00111746	0.00136131	0.00116247	0.000534003	0.00121261	0.000853582	0.0012698	0.000967499	0.000898356	0.000957279	0.000873826	0.000672483	0.000850486	0.00126618	0.00106979	0.000876225	0.00110896	0.00108029	0.00125453	0.00100369	0.00112284	0.00113974	0.0011302	0.000761042	0.000769728	0.00110558	0.00185874	0.00112377	0.000910726	0.000897459	0.000764623	0.00118132	0.000938532	0.00118443
3707						Unmapped	240.788	212.837	1.2408e-05	1.05034e-05	1.22093e-05	1.26057e-05	1.19316e-05	9.7789e-06	1.37379e-05	1.3427e-05	1.06484e-05	1.18981e-05	1.03991e-05	1.47915e-05	1.03832e-05	1.46822e-05	1.2564e-05	1.06957e-05	1.14482e-05	1.76546e-05	1.31843e-05	1.32457e-05	1.27411e-05	1.30663e-05	1.58275e-05	1.68469e-05	1.46205e-05	1.00878e-05	1.02247e-05	1.05466e-05	1.60604e-05	1.17299e-05	1.6844e-05	9.38947e-06	1.57025e-05	2.53208e-05	1.68142e-05	1.55047e-05	1.18697e-05	1.27427e-05	2.0585e-05	1.51755e-05	1.31731e-05
3710				2,2-Dibromo-2-cyanoacetamide;	1.91425937179352;	MS1 mz matched	240.869	402.288	3.31514e-05	3.38143e-05	3.8375e-05	5.64266e-05	4.04418e-05	3.23836e-05	6.48417e-05	6.14019e-05	5.4289e-05	5.32291e-05	3.58208e-05	5.06402e-05	5.26791e-05	5.87658e-05	4.94765e-05	4.58366e-05	5.42572e-05	6.63326e-05	4.19799e-05	5.21016e-05	6.88689e-05	6.58671e-05	4.7759e-05	8.19448e-05	6.61099e-05	5.54562e-05	6.24887e-05	6.93341e-05	5.8433e-05	6.1428e-05	6.48349e-05	9.93067e-05	4.21255e-05	3.88777e-05	6.12862e-05	4.9309e-05	4.44461e-05	3.64501e-05	5.82895e-05	4.71237e-05	4.95494e-05
3726	D-Mannose-6-phosphate	0.9365	NBSCHQHZLSJFNQ-QTVWNMPRSA-N			MS2 reverse	241.011	64.747	0.00370146	0.003052	0.00427751	0.00171176	0.00318568	0.00463012	0.000637145	0.000754136	0.000780344	0.00170044	0.00327372	0.00032634	0.000304443	0.000482051	0.00109664	0.00354903	0.00393285	0.00518238	0.00448617	0.00428761	0.00474338	0.000434517	0.00050207	0.000621916	0.00157547	0.00064424	0.000642843	0.000764477	0.000708264	0.000689956	0.00192399	0.000540985	0.00497047	0.00526891	0.00317609	0.000353094	0.000366853	0.00484563	0.000513192	0.00151969	0.0047373
3732	L-Cysteine	0.8417	XUJNEKJLAYXESH-REOHCLBHSA-N			MS2 reverse	241.037	37.708	0.000156393	0.000196014	0.00025841	0.000237151	0.000211992	1.51085e-05	2.62951e-05	7.00018e-05	6.52184e-05	4.41559e-05	0.000190125	5.41908e-05	5.27481e-05	6.11954e-05	8.95649e-05	0.000210401	0.000240112	0.000295156	0.000286794	0.000258116	0.000270131	7.02162e-05	2.85414e-05	2.07214e-05	9.74025e-05	1.49188e-05	1.9983e-05	8.82117e-05	6.24395e-05	4.63883e-05	0.000107939	2.51742e-05	1.1195e-05	0.00018199	8.15745e-05	5.15195e-05	2.71001e-05	0.000329243	5.81929e-05	0.000116514	0.000334177
3739				Ethyl trans-p-methoxycinnamate;Aceteugenol;Phenylmethylglycidic ester;Isoeugenyl acetate;Cuelure;Verimol I;Isoeugenol acetate;(2RS,5RS)-(E)-2-(2-Phenylethenyl)-1,3-dioxan-5-ol;2,3-Dihydro-6-methoxy-2,2-dimethyl-4H-1-benzopyran-4-one;Benzyl 2-methyl-3-oxobutanoate;p-Methoxycinmic acid ethyl ester;Ethyl p-methoxycinmate;3-Dimethylallyl-4-hydroxybenzoate;Acetyleugenol	3.42416078229817;3.42416078229817;3.42416078229817;3.42416078229817;3.42416078229817;3.42416078229817;3.42416078229817;3.42416078229817;3.42416078229817;3.39650344524238;3.39650344524238;3.39650344524238;3.39650344524238	MS1 mz matched	241.072	46.168	0.000376169	0.000429531	0.000273158	0.000538712	0.000404392	9.68078e-05	0.000161949	0.000173342	0.000153415	0.000146378	0.000140572	0.000105946	8.98725e-05	0.000154287	0.000122669	0.000249155	0.000222759	0.000336519	0.000256084	0.000266129	0.000155446	0.00011783	0.000117515	0.000184271	0.000143765	0.000124543	0.000163096	0.000104697	0.000132874	0.000131303	0.000340133	0.000417902	0.000279796	0.000354147	0.000347994	0.000129373	0.000142575	0.00013065	9.91581e-05	0.000125439	0.000129679
3745	Inositol cyclic phosphate	0.6578	SXHMVNXROAUURW-FTYOSCRSSA-N			MS2 forward	241.119	219.853	2.40971e-05	1.56986e-05	1.35468e-05	1.77257e-05	1.7767e-05	1.89793e-05	2.27748e-05	2.25998e-05	2.20687e-05	2.16056e-05	1.61191e-05	1.63327e-05	1.91484e-05	2.52999e-05	1.9225e-05	1.59589e-05	1.75289e-05	1.72281e-05	2.03575e-05	1.77683e-05	1.83471e-05	2.18024e-05	2.68859e-05	2.33734e-05	2.26022e-05	2.46175e-05	2.3509e-05	1.73445e-05	2.82062e-05	2.34193e-05	2.44682e-05	1.83098e-05	3.05898e-05	5.11535e-05	3.11303e-05	3.8999e-05	2.97208e-05	2.60263e-05	3.29559e-05	3.19255e-05	2.89665e-05
3752				(3S,5R,6R,7E)-3,5,6-Trihydroxy-7-megastigmen-9-one;2-Carboxy-4-dodecanolide;	-2.63512381803549;-2.63512381803549;	MS1 mz matched	241.151	27.9525	6.39419e-06	4.73095e-05	6.0482e-05	4.55974e-05	3.99458e-05	5.86899e-05	1.2645e-05	1.59063e-05	1.70826e-05	2.60809e-05	4.58091e-06	6.0961e-05	1.07598e-05	1.44618e-05	2.26909e-05	9.71477e-06	5.64823e-05	4.55355e-05	1.22793e-05	3.1003e-05	5.49924e-05	5.31264e-05	1.13327e-05	1.40286e-05	3.337e-05	5.96182e-05	6.25109e-05	6.43966e-05	1.39165e-05	5.01106e-05	1.08699e-05	6.70585e-05	1.14215e-05	4.86637e-05	3.45034e-05	1.43692e-05	7.36193e-05	4.54598e-05	1.59466e-05	3.73487e-05	7.61696e-05
3756	Pentadecanoic Acid	0.9998	WQEPLUUGTLDZJY-UHFFFAOYSA-N			MS2 reverse	241.216	43.6995	0.000175971	0.000345404	0.000351859	0.00011063	0.000245966	0.000134927	0.000216354	0.000295066	0.000414979	0.000265332	7.90086e-05	0.000404931	0.000189366	0.000238554	0.000227965	0.000421966	0.000393399	8.64052e-05	0.000134939	0.000259177	0.000214925	0.000359127	0.000297479	0.000288626	0.00029004	0.000567526	0.000649652	0.000437199	0.000373243	0.000506905	0.000160847	0.000410116	0.000297888	0.000162698	0.000257887	0.000354674	0.000483921	0.000215829	0.00017569	0.000307528	0.000229181
3782	L-homocysteic acid	0.7283	VBOQYPQEPHKASR-VKHMYHEASA-N			MS2 reverse	242.04	156.597	0.000213995	0.000227119	0.000377999	0.000488966	0.00032702	0.000302913	0.00036557	0.000352868	0.00039883	0.000355045	0.000170853	0.000384079	0.000273555	0.000394044	0.000305633	0.000296976	0.000301873	0.000262992	0.000206756	0.000267149	0.000386072	0.000329976	0.000269817	0.000331007	0.000329218	0.000392957	0.000314622	0.00034707	0.000354329	0.000352244	0.000238535	0.000253062	0.000351571	0.000571944	0.000353778	0.000278802	0.000276719	0.000241264	0.000366507	0.000290823	0.000366602
3783						Unmapped	242.051	288.771	0.000191552	0.000262696	0.000495615	0.000244517	0.000298595	0.000192944	0.000540951	0.000592847	0.000539611	0.000466588	0.000165772	0.000655011	0.000423249	0.000351563	0.000398899	0.000466908	0.000339845	0.000276166	0.000224966	0.000326971	0.000489075	0.000559309	0.000507284	0.000649749	0.000551354	0.000421961	0.000587251	0.000578747	0.000629612	0.000554393	0.000225434	0.000475333	0.000461308	0.000171696	0.000333443	0.000506953	0.000503696	0.000358823	0.000584498	0.000488493	0.000490201
3793						Unmapped	242.176	126.382	0.000421941	0.000583676	0.000388798	0.000509265	0.00047592	0.000285909	0.000214479	0.000155388	0.000316584	0.00024309	0.00017069	0.000174068	0.000120407	0.000224991	0.000172539	0.000346707	0.000428942	0.000378148	0.000233413	0.000346803	0.000599126	0.000316357	0.000182637	0.000207837	0.000326489	0.000387391	0.000177613	0.000558698	0.000198768	0.000330617	0.000262806	0.00034412	0.000171495	0.000322355	0.000275194	0.000315528	0.000287705	0.00018568	0.000151489	0.0002351	0.000247516
3811						Unmapped	242.994	25.082	2.76728e-05	2.76402e-05	7.63809e-06	3.75122e-05	2.51158e-05	2.77931e-05	3.41076e-05	4.43031e-05	5.93799e-05	4.13959e-05	1.70003e-05	4.48421e-05	3.1588e-05	5.48452e-05	3.70689e-05	5.04657e-05	5.14048e-05	1.75454e-05	3.74684e-05	3.92211e-05	3.63584e-05	4.38572e-05	2.70519e-05	4.50098e-05	3.80693e-05	4.7334e-05	5.61961e-05	6.3508e-05	4.83072e-05	5.38363e-05	4.07209e-05	2.7582e-05	5.01499e-05	5.31255e-05	4.28946e-05	4.41905e-05	2.93298e-05	3.49095e-05	4.5902e-05	3.8583e-05	2.13794e-05
3816				Isosorbide Mononitrate;gamma-Carboxyglutamic acid;Brassical A	-20.8696485677514;-20.8696485677514;-7.85173824409679	MS1 mz matched	243.028	163.568	0.025027	0.0181581	0.0280023	0.0285466	0.0249335	0.0334944	0.00660327	0.00524998	0.00517703	0.0126312	0.0233047	0.00216036	0.00286864	0.00304828	0.00784549	0.0237757	0.0329165	0.0345744	0.0340381	0.0313262	0.0342546	0.00480338	0.00454822	0.00665683	0.0125658	0.00391315	0.00406117	0.00500319	0.00504686	0.00450609	0.0181977	0.00323677	0.0343192	0.0423104	0.024516	0.0021063	0.00175432	0.0327688	0.00351451	0.010036	0.0324328
3817				Dihydrolipoate;Dihydrolipoate;Dihydrolipoic acid;Dihydrothioctic acid	-5.62868723258809;-5.76758922466016	MS1 mz matched	243.027	132.161	0.00316559	0.00231833	0.0038895	0.00341357	0.00319675	0.00874369	0.000590962	0.000544669	0.000539402	0.00260468	0.00331412	0.000223292	0.000324983	0.000283584	0.0010365	0.00293468	0.00369626	0.00508356	0.00450576	0.00405506	0.00457228	0.000437871	0.00045404	0.000565667	0.00150746	0.000395433	0.000486386	0.000545514	0.000456314	0.000470912	0.00170478	0.000321521	0.00440671	0.00547268	0.00297642	0.000184285	0.000223844	0.00459372	0.000345121	0.00133674	0.00429545
3818				Dihydrolipoate;Dihydrolipoate;Dihydrolipoic acid;Dihydrothioctic acid	-0.822362211115506;-0.961264870799462	MS1 mz matched	243.027	117.599	0.00126814	0.000813052	0.00122682	0.00125837	0.0011416	0.00139396	0.000165739	0.000144904	0.00015499	0.000464898	0.00114984	7.14961e-05	8.24076e-05	8.00791e-05	0.000345956	0.00102931	0.0010693	0.00193046	0.00173194	0.00144025	0.00153652	0.000119646	0.000137179	0.000159904	0.000488313	0.000125575	0.000139165	0.000160496	0.000135858	0.000140273	0.000597836	9.77121e-05	0.00151213	0.00216484	0.00109313	6.43094e-05	7.29248e-05	0.00176956	9.88112e-05	0.000501402	0.00153149
3825				Ng-L-Glutamyl-L-aspartic acid;Na-L-Glutamyl-L-aspartic acid;L-beta-aspartyl-L-glutamic acid ;	3.43101211136327;3.43101211136327;3.43101211136327;	MS1 mz matched	243.061	386.081	1.1092e-05	1.04883e-05	1.14252e-05	1.31251e-05	1.15327e-05	1.72977e-05	1.69558e-05	2.25614e-05	2.96485e-05	2.16159e-05	1.16608e-05	1.76042e-05	1.66406e-05	2.01942e-05	1.6525e-05	1.18552e-05	1.28536e-05	1.88857e-05	1.34725e-05	1.42667e-05	1.49392e-05	2.2143e-05	1.60163e-05	2.09322e-05	1.85077e-05	2.00604e-05	2.48532e-05	1.7178e-05	2.12346e-05	2.08316e-05	1.9556e-05	2.59622e-05	1.53119e-05	2.57213e-05	2.16379e-05	1.84721e-05	2.49913e-05	1.34356e-05	2.34445e-05	2.00859e-05	1.81437e-05
3855						Unmapped	244.808	160.85	1.27808e-05	1.26244e-05	1.31875e-05	1.55286e-05	1.35303e-05	1.46737e-05	6.61382e-06	9.22118e-06	1.0109e-05	1.01544e-05	1.19453e-05	7.5381e-06	7.53838e-06	6.98933e-06	8.50279e-06	1.31072e-05	1.78999e-05	2.09614e-05	1.5225e-05	1.67984e-05	1.62271e-05	6.90317e-06	9.64685e-06	1.00932e-05	1.07176e-05	8.81723e-06	7.30977e-06	1.02108e-05	9.83794e-06	9.04394e-06	1.33684e-05	9.27561e-06	1.41523e-05	1.15229e-05	1.20798e-05	8.01574e-06	7.92329e-06	1.48098e-05	5.96926e-06	9.17952e-06	1.75834e-05
3879	gamma-L-Glutamyl-L-valine	0.9696	AQAKHZVPOOGUCK-UHFFFAOYSA-N			MS2 forward	245.113	365.987	7.39865e-06	7.44027e-06	1.17018e-05	1.22022e-05	9.68572e-06	2.36107e-05	2.90726e-05	2.93313e-05	3.14617e-05	2.83691e-05	1.6351e-05	3.04912e-05	1.96665e-05	3.03675e-05	2.42191e-05	1.35814e-05	1.23949e-05	1.3382e-05	8.16848e-06	1.18817e-05	2.75121e-05	2.39927e-05	1.63277e-05	3.00564e-05	2.44722e-05	2.33585e-05	3.39991e-05	2.02226e-05	2.51002e-05	2.56701e-05	2.66694e-05	2.53738e-05	2.29845e-05	2.36061e-05	2.46585e-05	2.16614e-05	2.79102e-05	1.31262e-05	2.27976e-05	2.13738e-05	2.06227e-05
3892				N-Succinyl-L-glutamate;(2S)-2-(3-Carboxypropanoylamino)pentanedioic acid	3.2379592439999998	MS1 mz matched	246.061	434.61	3.74205e-06	2.98291e-06	4.73052e-06	5.05517e-06	4.12766e-06	1.09393e-05	1.22684e-05	1.20901e-05	1.48631e-05	1.25402e-05	6.60883e-06	6.28061e-06	6.48586e-06	8.81821e-06	7.04838e-06	5.17485e-06	5.19958e-06	8.35551e-06	3.30959e-06	5.50988e-06	8.29443e-06	1.01481e-05	9.11448e-06	1.31817e-05	1.01847e-05	1.30073e-05	7.64374e-06	5.70478e-06	7.76478e-06	8.53016e-06	1.03805e-05	1.25779e-05	1.04519e-05	1.12961e-05	1.11766e-05	8.7375e-06	1.15789e-05	6.05473e-06	1.3185e-05	9.88903e-06	6.95141e-06
3910						Unmapped	246.98	323.855	0.00233049	0.00318379	0.00328106	0.00341317	0.00305212	0.00326027	0.00405996	0.0035234	0.0039527	0.00369908	0.00247281	0.00393439	0.00135521	0.00435984	0.00303056	0.0032939	0.00246362	0.00319877	0.0033724	0.00308217	0.00303173	0.00356665	0.00510134	0.00381997	0.00387992	0.00290119	0.00319577	0.00271492	0.00469273	0.00337615	0.0034221	0.00250092	0.0042046	0.00278165	0.00322732	0.00458273	0.00445318	0.00323489	0.00404925	0.00408001	0.0033327
3912				alpha-Terthienyl;Terthiophene	5.2823063909999997	MS1 mz matched	246.98	345.716	0.00175401	0.00201015	0.00252105	0.00175554	0.00201019	0.00157414	0.00248087	0.00262222	0.00235021	0.00225686	0.00126277	0.00262603	0.00205927	0.00231816	0.00206656	0.00215708	0.00244241	0.00198887	0.00187628	0.00211616	0.00258156	0.0022907	0.00251511	0.0022716	0.00241474	0.00313933	0.0027056	0.00289215	0.0024334	0.00279262	0.00194866	0.00312173	0.00229499	0.00209282	0.00236455	0.0024856	0.00224491	0.00147041	0.00210921	0.00207753	0.00200089
3965				Cysteinyl-Gamma-glutamate;Gamma-glutamyl-Cysteine;Cysteinyl-Glutamine;Glutaminyl-Cysteine;Dubamine	5.35253314757718;5.35253314757718;5.35253314757718;5.35253314757718;2.64936024308776	MS1 mz matched	248.08	44.949	0.00163869	0.00126556	0.000988996	0.00229976	0.00154825	0.000117509	0.000284599	0.000320561	0.000380269	0.000275735	0.000292619	0.000151148	9.60046e-05	0.000198459	0.000184558	0.000871201	0.000854558	0.00147578	0.000985123	0.00104666	0.000397251	0.000354278	0.000166139	0.000717476	0.000408786	0.000193177	0.000262592	0.000204684	0.000159238	0.000204923	0.00111737	0.00139024	0.000595981	0.000854796	0.000989596	0.00028794	0.000261404	0.000338654	0.000219446	0.000276861	0.000218017
3966				Aminofurantoin;Dihydrolipoate;Dihydrolipoic acid;Dihydrothioctic acid	1.72979247601092;3.84505948306124	MS1 mz matched	248.079	154.371	4.51888e-05	5.63147e-05	6.04647e-05	0.000205466	9.18585e-05	9.12001e-06	2.2126e-05	1.6847e-05	2.3396e-05	1.78722e-05	1.57336e-05	1.14332e-05	1.08383e-05	1.6047e-05	1.3513e-05	5.30446e-05	6.60026e-05	0.000144418	7.54433e-05	8.47271e-05	3.51653e-05	2.79026e-05	1.14747e-05	4.51092e-05	2.9913e-05	1.45948e-05	1.58046e-05	1.58893e-05	1.15503e-05	1.44597e-05	7.18661e-05	9.60618e-05	2.71776e-05	5.52103e-05	6.25789e-05	1.7687e-05	1.78469e-05	1.63861e-05	1.44688e-05	1.65972e-05	2.685e-05
3977						Unmapped	248.581	44.952	0.000439813	0.000327431	0.000303127	0.000651506	0.000430469	2.28136e-05	8.96254e-05	6.91899e-05	9.86256e-05	7.00636e-05	7.96017e-05	4.40039e-05	2.07519e-05	5.57485e-05	5.00265e-05	0.000235402	0.000221504	0.000417706	0.000287735	0.000290587	0.000119625	0.000129509	4.54796e-05	0.00020559	0.000125051	7.21785e-05	5.56858e-05	5.40017e-05	3.96604e-05	5.53816e-05	0.000346845	0.000361838	0.000159816	0.000240685	0.000277296	7.49368e-05	8.42069e-05	0.000102535	6.06298e-05	8.05772e-05	5.78099e-05
3986				Oxidized Photinus luciferin	15.600804999999999	MS1 mz matched	248.98	24.7275	0.00226922	0.00236325	0.00340124	0.00183614	0.00246746	0.00226781	0.00253315	0.00355437	0.00272876	0.00277102	0.0017698	0.0036174	0.00283599	0.00308281	0.0028265	0.00304215	0.00363348	0.00309287	0.00280698	0.00314387	0.00433278	0.0030783	0.00382693	0.00436604	0.00390101	0.00459363	0.00418479	0.00444411	0.00444442	0.00441673	0.00203613	0.0032654	0.00286961	0.00416826	0.00308485	0.00326129	0.00273991	0.0022525	0.00311205	0.00284144	0.00220709
4064	D-Neopterin	0.8463	BMQYVXCPAOLZOK-XINAWCOVSA-N			MS2 forward	252.073	322.69	3.35905e-08	8.91136e-07	4.11999e-06	2.18411e-07	1.31578e-06	9.2795e-07	4.73327e-06	1.69345e-05	3.6576e-06	6.56333e-06	4.32206e-07	8.19576e-06	1.08208e-05	2.79725e-06	5.56151e-06	6.1248e-06	4.85283e-06	8.59764e-07	8.66369e-07	3.17594e-06	1.19776e-05	1.29289e-05	3.44688e-06	2.45959e-06	7.70326e-06	1.48697e-05	1.1992e-05	7.98495e-06	1.49854e-06	9.08631e-06	1.04952e-06	1.46049e-05	1.91547e-06	4.11026e-08	4.40275e-06	1.02266e-06	8.24002e-06	6.96994e-07	1.4423e-05	6.09566e-06	4.04674e-06
4075						Unmapped	252.891	300.988	4.43828e-05	0.000116455	0.000194626	0.00011616	0.000117906	0.000127422	0.000159834	0.00021636	0.000145257	0.000162218	6.28991e-05	0.000215596	0.000169247	0.00018404	0.000157946	0.000165178	0.000186972	0.000120708	7.52916e-05	0.000137037	0.000173853	0.00020192	0.00018305	0.000141031	0.000174964	0.000283979	0.000198738	0.000231965	0.000176302	0.000222746	0.000104303	0.000207598	0.000157485	6.37242e-05	0.000133278	0.00018372	0.000166564	8.13769e-05	0.000201383	0.000158261	0.000152566
4076						Unmapped	252.914	417.309	0.000104593	0.000119526	0.000176146	0.000116238	0.000129126	0.000114921	0.000217516	0.000161008	0.00021378	0.000176806	0.000117939	0.000130882	0.00011277	0.000151178	0.000128192	0.000140981	0.000114399	0.000239103	0.000141539	0.000159005	0.000183211	0.000224572	0.00018053	0.000216465	0.000201195	0.000220852	0.000183096	0.000154894	0.000158957	0.00017945	0.000215785	0.000225173	0.000136617	0.000154861	0.000183109	0.000149025	0.00019745	9.20583e-05	0.000211682	0.000162554	0.000130264
4087	D-galacturonic acid	0.6346	AEMOLEFTQBMNLQ-YMDCURPLSA-N			MS2 forward	253.056	152.393	0.000268995	0.000169171	0.000313929	0.000290385	0.00026062	0.000228601	4.99256e-05	4.11136e-05	4.40694e-05	9.09275e-05	0.000302396	1.8983e-05	2.86178e-05	4.18654e-05	9.79657e-05	0.000247102	0.000185955	0.000410186	0.000397749	0.000310248	0.000362795	4.22936e-05	3.94121e-05	6.13541e-05	0.000126464	3.07501e-05	3.94809e-05	5.16975e-05	3.86391e-05	4.01419e-05	0.00011592	3.18912e-05	0.000300697	0.000468098	0.000229151	1.74015e-05	2.15347e-05	0.000352833	3.84644e-05	0.000107558	0.000335668
4096				2,6-Dimethoxy-4-phenanthrenol;Dexketoprofen;Ketoprofen;3,6-Dimethoxy-4-phenanthrenol;Ketoprofen;Chalepensin;3-(alpha,alpha-Dimethylallyl)psoralen;(R)-4-Methoxydalbergione;4'-Methoxyflavanone	10.6484091170206;10.6484091170206;10.6484091170206;10.6484091170206;10.6259762615862;10.6259762615862;10.6259762615862;10.6259762615862	MS1 mz matched	253.092	292.782	1.25298e-05	2.26633e-05	2.0968e-05	2.39853e-05	2.00366e-05	6.56444e-05	9.38946e-05	0.000113878	0.000104105	9.43806e-05	3.62655e-05	0.000100099	8.50977e-05	0.000116816	8.45696e-05	4.5187e-05	2.84524e-05	2.40391e-05	1.71435e-05	2.87055e-05	6.84197e-05	9.79969e-05	7.52437e-05	9.99895e-05	8.54124e-05	0.000114922	0.000112486	9.1827e-05	0.000101682	0.000105229	5.69085e-05	6.44104e-05	4.75035e-05	3.78848e-05	5.16768e-05	7.8804e-05	8.55825e-05	3.89285e-05	9.25466e-05	7.39654e-05	5.44329e-05
4103	cis-9-Palmitoleic acid	0.9799	SECPZKHBENQXJG-FPLPWBNLSA-N			MS2 forward	253.216	43.582	0.000134079	0.000230577	0.000258023	0.000198567	0.000205312	5.86142e-05	0.000109846	0.000173093	0.000239093	0.000145162	5.78786e-05	0.000206319	0.000128932	0.000131235	0.000131091	0.000331949	0.000285138	7.81694e-05	6.58491e-05	0.000190276	0.000194446	0.00050582	0.000528627	0.000415651	0.000411136	0.000957147	0.000982319	0.00078498	0.000554915	0.00081984	0.000151671	0.000263267	0.000184924	0.000163045	0.000190727	0.000211168	0.000516126	0.000154208	0.000112774	0.000248569	0.000148604
4133						Unmapped	254.893	414.848	5.34069e-05	5.80023e-05	6.72157e-05	4.69392e-05	5.6391e-05	5.65923e-05	9.58819e-05	7.77198e-05	0.000108982	8.47939e-05	5.84359e-05	5.57946e-05	4.11792e-05	6.87098e-05	5.60299e-05	6.47105e-05	6.27586e-05	0.000102999	6.57721e-05	7.40601e-05	8.52728e-05	7.9186e-05	8.04838e-05	0.000104813	8.74388e-05	9.16613e-05	8.41431e-05	6.10209e-05	7.35886e-05	7.76035e-05	8.56489e-05	0.000101156	6.40547e-05	6.27963e-05	7.84139e-05	6.95613e-05	8.4896e-05	3.76556e-05	9.57239e-05	7.19592e-05	5.21989e-05
4142				2,3,4-Trichlorobiphenyl;PCB 21;2,3',5-Trichlorobiphenyl;PCB 26;2,3,6-Trichlorobiphenyl;PCB 24	23.8391506841247;23.8391506841247;23.8391506841247	MS1 mz matched	254.967	275.885	0.00222971	0.000481031	0.000291005	0.000780911	0.000945664	0.00106534	0.000697271	0.000322327	0.00064838	0.000683331	0.000787617	0.000330847	2.01787e-05	0.000886313	0.000506239	0.000277758	0.00010678	0.000475646	0.00120587	0.000516512	0.000248707	0.000414298	0.000862964	0.000695223	0.000555298	6.01585e-05	8.56794e-05	8.95958e-05	0.000854888	0.00027258	0.000979321	1.03659e-05	0.000858414	0.00307842	0.00123163	0.00164878	0.000711591	0.000936358	0.000409867	0.00092665	0.000466965
4166	Palmitic acid	0.9996	IPCSVZSSVZVIGE-UHFFFAOYSA-N			MS2 forward	255.233	43.681	0.0102866	0.0275554	0.022943	0.00338007	0.0160413	0.0041532	0.0181383	0.0294835	0.0213566	0.0182829	0.0053467	0.0297725	0.0216964	0.0142967	0.0177781	0.0407635	0.0521595	0.00472006	0.00754182	0.0262962	0.015944	0.0229052	0.0261105	0.0165264	0.0203715	0.0482106	0.0337352	0.0454931	0.0349226	0.0405903	0.0113925	0.0652244	0.0230579	0.00547299	0.0262869	0.0276294	0.0189594	0.0153952	0.0170246	0.0197522	0.0133412
4181				Formothion	-20.812507660000001	MS1 mz matched	255.989	37.568	0.000252578	0.00028634	0.000286868	0.000242785	0.000267143	0.000233335	0.00027478	0.000270366	0.000301751	0.000270058	0.000149911	0.000306108	0.000152529	0.000307137	0.000228921	0.000283103	0.000240818	0.000313916	0.000266931	0.000276192	0.000246635	0.000273412	0.000262342	0.00031133	0.00027343	0.000268288	0.000268832	0.000258897	0.000333339	0.000282339	0.000274748	0.000164622	0.000260871	0.000315978	0.000254055	0.000216546	0.000228068	0.000189711	0.000237656	0.000217995	0.000262491
4191						Unmapped	256.058	250.524	8.81441e-06	8.87668e-06	5.56245e-06	1.13532e-05	8.65167e-06	1.42789e-05	1.66902e-05	1.63483e-05	1.84267e-05	1.6436e-05	1.24599e-05	1.72611e-05	9.5873e-06	2.12943e-05	1.51506e-05	9.90949e-06	1.0141e-05	1.21005e-05	9.14606e-06	1.03243e-05	1.42155e-05	1.67985e-05	1.77832e-05	1.90761e-05	1.69683e-05	1.15922e-05	1.33925e-05	1.00806e-05	2.15844e-05	1.41624e-05	3.35959e-05	6.22404e-06	2.20962e-05	3.6002e-05	2.44795e-05	2.07891e-05	1.7219e-05	1.62242e-05	1.82139e-05	1.81115e-05	1.87913e-05
4236	3-Methyluridine	1	UTQUILVPBZEHTK-ZOQUXTDFSA-N			MS2 reverse	257.077	141.374	1.82004e-05	1.59359e-05	1.47912e-05	1.71276e-05	1.65137e-05	5.95113e-05	6.58601e-05	7.21584e-05	6.76195e-05	6.62873e-05	4.42036e-05	8.203e-05	6.35616e-05	9.91557e-05	7.22377e-05	2.47766e-05	1.94118e-05	2.02961e-05	1.80708e-05	2.06388e-05	6.86924e-05	7.88007e-05	7.99921e-05	9.53503e-05	8.07089e-05	0.000102228	9.83406e-05	8.2044e-05	0.00010178	9.60983e-05	0.000135101	4.61294e-05	8.73789e-05	0.000127359	9.89921e-05	0.000166758	0.000155211	9.45956e-05	0.000168989	0.000146388	0.000132221
4237	L-Pyroglutamic acid	0.7521	ODHCTXKNWHHXJC-VKHMYHEASA-N			MS2 forward	257.077	381.084	1.35797e-05	1.0539e-05	1.02366e-05	1.28718e-05	1.18068e-05	1.63762e-05	1.76208e-05	2.19515e-05	2.47653e-05	2.01785e-05	1.01645e-05	1.97235e-05	1.0873e-05	1.83888e-05	1.47875e-05	1.18182e-05	1.19288e-05	1.48522e-05	1.1525e-05	1.2531e-05	1.86429e-05	1.97133e-05	1.64288e-05	2.12006e-05	1.89964e-05	1.79577e-05	1.66242e-05	1.4519e-05	1.57929e-05	1.62235e-05	2.18671e-05	2.59866e-05	1.94414e-05	2.49498e-05	2.30612e-05	1.91696e-05	2.44603e-05	1.55255e-05	2.35861e-05	2.06854e-05	1.83044e-05
4309				Urolithin D;Oxydeprofos	-4.18409900235677;1.53828049473131	MS1 mz matched	259.022	66.3065	0.000927638	0.00103245	0.00160129	0.000904048	0.00111636	0.00165082	0.000242044	0.000237102	0.000230475	0.000590109	0.000588777	0.000104869	0.000142691	0.00015235	0.000247172	0.00111165	0.00137254	0.00155315	0.00189717	0.00148363	0.00179657	0.000199997	0.000218357	0.000235904	0.000612707	6.38313e-05	0.000194836	0.000229944	0.000223595	0.000178052	0.000515804	0.000169585	0.00183325	0.00152592	0.00101114	0.000112832	0.000110446	0.00177963	0.000159981	0.000540722	0.00172056
4321				Acetaldehyde butyl phenethyl acetal;2,6-Di-tert-butyl-1,4-benzenediol;Kobusone;Isokobusone;Rishitin;(10betaH,11xi)-11-Hydroxy-13-nor-6-eremophilen-8-one;Rishitin;Isokobusone;Kobusone	-8.91196594890059;-8.91196594890059;-8.91196594890059;-8.91196594890059;-8.91196594890059;-8.91196594890059;-9.00243966119116;-9.00243966119116;-9.00243966119116	MS1 mz matched	259.108	48.2845	0.000183962	0.000148537	0.000114607	0.000117046	0.000141038	0.000100188	0.000227158	0.000191925	0.000206846	0.000181529	0.000102505	0.000192577	0.000115577	0.000231578	0.000160559	0.00013299	0.000127079	0.000117676	0.000164553	0.000135575	0.000115287	0.000217353	0.00026652	0.000225191	0.000206088	0.000191344	0.000169566	0.000187386	0.000283483	0.000207945	0.000260244	0.000165992	0.000190809	0.000256055	0.000218275	0.000400086	0.000289125	0.000175382	0.000236809	0.00027535	3.72774e-05
4322				Fructose 1-phosphate;Inositol phosphate;Myo-inositol 1-phosphate;Mannose 6-phosphate;Glucose 1-phosphate;Glucose 6-phosphate;D-Tagatose 6-phosphate;Beta-D-Fructose 6-phosphate;Fructose 6-phosphate;1D-myo-Inositol 3-phosphate;D-Tagatose 1-phosphate;D-Mannose 1-phosphate;D-fructose 1-phosphate;Beta-D-Glucose 6-phosphate;Beta-D-Fructose 2-phosphate;Dolichyl phosphate D-mannose;Sorbose 1-phosphate;Ga…	-3.07531681539626;-3.07531681539626;-3.07531681539626;-3.07531681539626;-3.07531681539626;-3.07531681539626;-3.07531681539626;-3.07531681539626;-3.07531681539626;-3.07531681539626;-3.07531681539626;-3.07531681539626;-3.07531681539626;-3.07531681539626;-3.	MS1 mz matched	259.129	348.329	5.23513e-06	1.27967e-05	1.5457e-05	1.40515e-05	1.18851e-05	9.91328e-06	3.78466e-05	4.18979e-05	3.77219e-05	3.18449e-05	2.34184e-05	3.46069e-05	4.62229e-05	3.92384e-05	3.58716e-05	1.63424e-05	2.38708e-05	2.33265e-05	8.53488e-06	1.80186e-05	4.0606e-05	3.43641e-05	2.15865e-05	3.56115e-05	3.3042e-05	4.01727e-05	4.52377e-05	3.63049e-05	3.20807e-05	3.8449e-05	3.38396e-05	4.48413e-05	2.69687e-05	2.46678e-05	3.25793e-05	1.95494e-05	2.85896e-05	9.42922e-06	3.24084e-05	2.24941e-05	2.83967e-05
4364						Unmapped	260.917	172.156	2.68541e-05	3.30254e-05	4.23791e-05	3.63666e-05	3.46563e-05	2.24051e-05	6.48555e-05	6.59769e-05	5.41104e-05	5.1837e-05	2.92319e-05	6.39859e-05	4.83488e-05	6.21196e-05	5.09215e-05	3.60605e-05	3.75601e-05	5.84233e-05	3.17931e-05	4.09593e-05	5.46224e-05	7.01565e-05	5.41818e-05	8.27369e-05	6.54244e-05	7.32118e-05	6.911e-05	5.95662e-05	6.02624e-05	6.55376e-05	6.0069e-05	8.95771e-05	3.70398e-05	3.4174e-05	5.5215e-05	6.83827e-05	5.46649e-05	1.85757e-05	7.33762e-05	5.37499e-05	2.35926e-05
4432				N-Phosphotaurocyamine;Taurocyamine phosphate;N(omega)-Phosphotaurocyamine	-15.38444099	MS1 mz matched	263.011	342.333	0.000867038	0.00221423	0.00293812	0.0020249	0.00201107	0.00222066	0.00294155	0.00293273	0.00285226	0.0027368	0.00168234	0.0031541	0.00113709	0.00276195	0.00218387	0.00257164	0.00258678	0.00289264	0.00265798	0.00267726	0.00270725	0.0027293	0.00314372	0.0028584	0.00285967	0.00320607	0.00301784	0.0028802	0.00333397	0.00310952	0.00242085	0.001453	0.00315696	0.00253566	0.00239162	0.00307467	0.0030459	0.00170088	0.00297953	0.00270024	0.00264066
4435				Phosphocreatine;p-Chloroacetoacetanilide;4'-Chloroacetoacetanilide	10.3916014593933;-9.47687642144204	MS1 mz matched	263.043	289.805	9.06253e-05	0.000111448	0.000100593	8.09864e-05	9.59131e-05	5.90513e-05	5.82311e-05	0.000148281	8.0772e-05	8.65839e-05	7.10228e-05	0.000209606	0.000135999	0.000146673	0.000140825	7.86765e-05	0.000145632	9.29046e-05	0.000109225	0.00010661	9.91779e-05	6.71707e-05	0.000113563	0.000141385	0.000105324	0.00010806	0.00013016	0.000148533	0.000197365	0.00014603	8.42609e-05	0.000145996	8.46988e-05	5.13569e-05	9.15782e-05	9.08127e-05	9.04969e-05	0.000127841	9.08887e-05	0.00010001	0.000129855
4440				Alanyl-Aspartate;5-L-Glutamylglycine;Aspartyl-Alanine;L-beta-aspartyl-L-alanine ;Levamisole	1.85471371795388;1.85471371795388;1.85471371795388;1.85471371795388;14.2106637800198	MS1 mz matched	263.096	345.76	5.1632e-05	3.52973e-05	4.33558e-05	3.82975e-05	4.21457e-05	3.48231e-05	4.85508e-05	5.81978e-05	4.15143e-05	4.57715e-05	2.94741e-05	6.41739e-05	3.62e-05	6.63291e-05	4.90443e-05	3.65889e-05	4.90573e-05	4.69407e-05	4.67722e-05	4.48398e-05	4.79742e-05	5.00876e-05	7.18485e-05	7.08746e-05	6.01962e-05	5.52709e-05	4.46285e-05	5.49307e-05	7.12023e-05	5.65081e-05	6.09314e-05	3.77961e-05	4.33327e-05	6.07508e-05	5.07027e-05	7.22345e-05	4.00129e-05	5.30013e-05	4.90949e-05	5.35859e-05	3.67675e-05
4506				(S)-Pterosin K;13H-Dibenzo[a,g]fluorene	-1.49638853881301;-9.92297910337148	MS1 mz matched	265.107	37.466	5.6901e-05	6.23144e-05	7.94527e-05	4.38135e-05	6.06204e-05	0.000161672	0.00030887	0.000280979	0.000339098	0.000272655	6.65341e-05	0.000358962	0.000270311	0.000489001	0.000296202	8.29093e-05	0.000124224	0.000197732	4.36886e-05	0.000112138	0.000123157	0.000288488	0.000275772	0.000151193	0.000209653	0.000400721	0.000315007	0.000408749	0.000456146	0.000395156	8.50757e-05	0.000111877	0.000179118	8.52427e-05	0.000115328	0.000286297	0.00034071	0.000219026	0.000319511	0.000291386	0.000220674
4513				3-[[5-Methyl-2-(1-methylethyl)cyclohexyl]oxy]-1,2-propanediol;Diethyl phenyl phosphate;Phosphoric acid, diethyl phenyl ester	16.5312561096794;-23.892527069076	MS1 mz matched	265.157	24.9105	0.0203977	0.0266768	0.0131665	0.0545939	0.0287087	0.0045632	0.00533172	0.00410516	0.0073173	0.00532934	0.00199255	0.00594789	0.00251134	0.00461062	0.0037656	0.0158671	0.0131151	0.00754326	0.00666265	0.010797	0.00525776	0.00353587	0.00244302	0.00604553	0.00432055	0.0063807	0.00776741	0.00538144	0.00620128	0.00643271	0.00848846	0.0121447	0.00640023	0.0118311	0.00971613	0.00527658	0.00624954	0.00435441	0.00157278	0.00436333	0.00837034
4525				Tiadinil	-16.59405752	MS1 mz matched	266.019	234.419	4.85248e-05	4.22644e-05	5.4177e-05	6.89464e-05	5.34782e-05	3.56999e-05	7.08653e-05	6.18692e-05	7.92422e-05	6.19191e-05	2.54052e-05	5.55616e-05	4.11341e-05	6.92149e-05	4.7829e-05	4.71241e-05	3.73733e-05	5.58239e-05	3.65233e-05	4.42112e-05	5.79124e-05	6.19086e-05	5.02668e-05	6.61771e-05	5.90662e-05	6.998e-05	6.02236e-05	6.4873e-05	6.13405e-05	6.41043e-05	6.50395e-05	4.51842e-05	5.76061e-05	6.54813e-05	5.83278e-05	7.18352e-05	8.6235e-05	3.76817e-05	7.23226e-05	6.70186e-05	4.74955e-05
4557						Unmapped	266.967	297.732	4.5391e-05	2.90738e-05	2.6634e-05	4.82042e-05	3.73258e-05	4.42086e-05	4.87811e-05	3.36492e-05	4.67139e-05	4.33382e-05	3.35526e-05	3.57424e-05	1.59326e-05	4.91593e-05	3.35967e-05	2.79929e-05	1.88625e-05	4.09533e-05	4.49671e-05	3.31939e-05	3.35467e-05	4.24833e-05	4.97158e-05	5.52556e-05	4.52504e-05	2.6425e-05	3.49762e-05	2.36664e-05	5.46954e-05	3.49407e-05	5.20672e-05	2.1998e-05	4.48209e-05	6.23735e-05	4.53149e-05	5.65372e-05	4.28495e-05	4.32873e-05	4.11387e-05	4.59531e-05	3.49637e-05
4567				Aminofurantoin;Dihydrolipoate;Dihydrolipoic acid;Dihydrothioctic acid	1.72979247601092;3.84505948306124	MS1 mz matched	267.071	152.592	0.000577772	0.000430852	0.000663271	0.00062726	0.000574789	0.000618887	9.9902e-05	9.04152e-05	0.000104941	0.000228536	0.000542523	4.72717e-05	5.37871e-05	5.53239e-05	0.000174726	0.00051101	0.000541909	0.000868645	0.000790471	0.000678009	0.000725408	7.39249e-05	7.60024e-05	9.2287e-05	0.000241906	6.59401e-05	9.0342e-05	0.000105188	8.56935e-05	8.6791e-05	0.000227092	5.88955e-05	0.000772334	0.000958716	0.000504259	4.33135e-05	4.09584e-05	0.000865554	6.81222e-05	0.000254487	0.000772559
4568				Lansine;Mukeic acid;9-Hydroxy-2-nitrofluorene;9-OHNF	16.5455345160497;16.5455345160497;16.7357972537986	MS1 mz matched	267.071	362.875	9.5348e-06	1.18289e-05	1.55257e-05	1.31082e-05	1.24994e-05	2.24572e-05	2.3746e-05	3.28818e-05	3.60138e-05	2.87747e-05	1.34108e-05	3.09862e-05	2.09817e-05	2.96762e-05	2.37637e-05	1.56361e-05	1.56489e-05	1.54807e-05	7.03276e-06	1.34496e-05	2.71028e-05	3.82799e-05	2.59432e-05	3.19136e-05	3.08099e-05	3.20781e-05	3.70002e-05	2.89437e-05	1.95971e-05	2.94048e-05	2.88452e-05	3.21322e-05	2.61894e-05	3.49084e-05	3.05188e-05	2.15176e-05	3.49256e-05	1.20013e-05	2.80431e-05	2.41219e-05	1.92863e-05
4570				Dihydrolipoate;Dihydrolipoate;Dihydrolipoic acid;Dihydrothioctic acid	-5.62868723258809;-5.76758922466016	MS1 mz matched	267.071	133.453	0.000162988	0.000119805	0.000194454	0.000183014	0.000165065	0.000202651	5.18214e-05	3.96097e-05	4.48731e-05	8.47388e-05	0.000176263	2.46801e-05	2.6087e-05	2.81236e-05	6.37885e-05	0.000150592	0.000187434	0.000213247	0.000238167	0.00019736	0.000221871	3.73882e-05	3.64481e-05	4.23204e-05	8.45069e-05	3.1085e-05	3.36009e-05	3.58859e-05	3.90427e-05	3.49036e-05	7.88309e-05	2.92896e-05	0.000253913	0.000272796	0.000158707	2.37047e-05	2.27795e-05	0.000247171	3.04773e-05	8.1033e-05	0.000224628
4583				Allopurinol riboside;Arabinosylhypoxanthine;Inosine;8-Azaadenosine	22.658495948105;22.658495948105;22.658495948105;10.3553152637321	MS1 mz matched	267.232	43.0505	4.20147e-05	5.15572e-05	6.17558e-05	4.91241e-05	5.11129e-05	1.94753e-05	6.35336e-05	5.62612e-05	9.06283e-05	5.74746e-05	3.77083e-05	5.95459e-05	4.12214e-05	4.87544e-05	4.68075e-05	5.7758e-05	6.45842e-05	5.49796e-05	4.06622e-05	5.4496e-05	6.60129e-05	9.70236e-05	6.98459e-05	9.51422e-05	8.20061e-05	9.813e-05	0.000145733	9.99812e-05	8.85279e-05	0.000108093	8.36462e-05	8.74172e-05	4.15018e-05	4.22805e-05	6.37114e-05	6.21508e-05	0.000131425	3.4327e-05	6.60496e-05	7.3488e-05	3.79904e-05
4625				7-Hydroxy-2-methyl-4-oxo-4H-1-benzopyran-5-acetic acid;7-Acetoxy-6-methoxycoumarin;2-Hydroxy-6-oxo-6-(2-hydroxyphenyl)-hexa-2,4-dienoate;2-O,3-Dimethylflaviolin	9.29961009824221;9.29961009824221;9.39958846899584;9.39958846899584	MS1 mz matched	269.023	164.278	0.000139321	0.000118766	0.000168907	0.00016612	0.000148279	0.000160284	5.938e-05	5.03996e-05	4.18082e-05	7.79679e-05	0.000133719	2.50678e-05	2.6678e-05	3.36042e-05	5.47672e-05	0.000157245	0.000154457	0.000188338	0.000179356	0.000169849	0.000203186	4.99868e-05	4.70929e-05	5.12769e-05	8.78857e-05	4.36521e-05	4.06887e-05	4.77777e-05	4.85496e-05	4.5167e-05	0.000101144	3.73753e-05	0.000208562	0.000234131	0.000145303	2.48857e-05	1.92007e-05	0.000126102	3.58272e-05	5.15039e-05	0.000171864
4641				3,5-Dinitro-4-hydroxyphenylpyruvate	-20.35887138	MS1 mz matched	269.139	105.294	5.6591e-05	6.18476e-05	6.63237e-05	4.92207e-05	5.84957e-05	6.83095e-05	5.74121e-05	4.70651e-05	6.97329e-05	6.06299e-05	3.21657e-05	6.41978e-05	3.65277e-05	6.3303e-05	4.90486e-05	0.000651603	0.00050836	0.000132592	0.000165087	0.000364411	0.000270411	0.000297408	0.000260265	0.000230432	0.000264629	0.000374972	0.000315226	0.000323444	0.000334306	0.000336987	0.000131167	6.12255e-05	0.000139615	0.00015836	0.000122592	7.13049e-05	6.61457e-05	8.21877e-05	4.08903e-05	6.51321e-05	8.51427e-05
4645				Leflunomide;A771726;Leflunomide	14.8689543177401;14.8689543177401;14.8689543177401	MS1 mz matched	269.211	45.2345	0.000111345	0.000140069	0.000148019	9.42429e-05	0.000123419	0.00011767	9.77648e-05	0.000144099	0.000172365	0.000132975	4.38995e-05	0.000141327	0.000104452	0.000137027	0.000106677	0.000209733	0.000216436	5.36808e-05	7.6408e-05	0.000139064	0.00010948	0.000135529	0.000156262	0.000121269	0.000130635	0.000211344	0.000193314	0.000187428	0.00016799	0.000190019	0.000111419	0.000176822	0.000159951	0.000159759	0.000151988	0.000100801	0.000136269	0.000103208	8.1137e-05	0.000105354	0.000123824
4648	Heptadecanoic acid	0.7743	KEMQGTRYUADPNZ-UHFFFAOYSA-N			MS2 forward	269.247	43.003	8.05093e-05	0.000210493	0.000190908	6.9626e-05	0.000137884	6.13706e-05	0.000210235	0.000268719	0.000191921	0.000183062	5.51337e-05	0.000286628	0.000175193	0.000122632	0.000159897	0.00028632	0.000322733	5.87714e-05	7.60132e-05	0.000185959	0.000176985	0.000327186	0.000295841	0.000230048	0.000257515	0.000556604	0.000470857	0.000414295	0.000249877	0.000422908	0.000126955	0.000463801	0.00014111	5.23944e-05	0.000196065	0.000282661	0.000344115	9.64081e-05	0.000183658	0.000226711	0.000105111
4659				Brassica oleracea Alkaloid;3,5-Dinitro-L-tyrosine	15.6909523426124;6.27241102091377	MS1 mz matched	270.046	152.514	0.000718812	0.000644594	0.000908277	0.000836154	0.000776959	0.000745262	0.000272213	0.000250693	0.000244788	0.000378239	0.000734125	0.000119187	0.000159851	0.000157068	0.000292558	0.00078892	0.000819066	0.00101793	0.00102403	0.000912486	0.0010334	0.000223834	0.000217425	0.000244945	0.0004299	0.000194253	0.000216093	0.000254487	0.000239369	0.00022605	0.00049878	0.00016364	0.000955871	0.00107417	0.000673114	0.000106826	0.000117993	0.000929864	0.000172732	0.000331854	0.00107569
4662				Phosphocreatine;p-Chloroacetoacetanilide;4'-Chloroacetoacetanilide	10.3916014593933;-9.47687642144204	MS1 mz matched	270.052	290.29	5.68072e-05	8.27742e-05	9.56039e-05	4.72108e-05	7.0599e-05	4.8727e-05	3.4372e-05	4.55117e-05	3.98771e-05	4.21219e-05	6.0738e-05	2.30623e-05	2.42829e-05	2.60306e-05	3.35284e-05	7.03269e-05	0.000154724	9.46086e-05	6.20799e-05	9.54348e-05	0.000159863	2.34261e-05	2.87772e-05	2.81357e-05	6.00504e-05	2.8084e-05	3.88595e-05	2.62286e-05	3.45051e-05	3.19193e-05	5.4716e-05	3.66936e-05	0.000145413	0.000115212	8.80085e-05	3.87028e-05	3.36012e-05	5.54895e-05	3.41705e-05	4.0491e-05	0.000100901
4676				Luteolinidin;Pelargonidin;3,5,7-Trihydroxy-2-(4-hydroxyphenyl)benzopyrylium chloride;3,4',5,7-Tetrahydroxyflavylium chloride;Pelargonidin chloride;Pelargonidol chloride;Luteolinidin	21.8352573025734;21.8352573025734;21.8352573025734	MS1 mz matched	270.251	42.932	1.62877e-05	3.75477e-05	3.48273e-05	1.11297e-05	2.49481e-05	1.01648e-05	4.41763e-05	4.80319e-05	3.87922e-05	3.52913e-05	1.21382e-05	4.48263e-05	4.73406e-05	2.57324e-05	3.25094e-05	7.32656e-05	6.75742e-05	1.13165e-05	1.49285e-05	4.17712e-05	3.99932e-05	5.86006e-05	6.22081e-05	3.27044e-05	4.83766e-05	0.000108918	7.18553e-05	7.9472e-05	4.7147e-05	7.6848e-05	1.68776e-05	8.7071e-05	3.14636e-05	1.15661e-05	3.67446e-05	5.15963e-05	7.02188e-05	1.76151e-05	3.74503e-05	4.42201e-05	1.8767e-05
4689				Bis(2-methyl-3-furanyl)tetrasulfide;	9.09688609367603;	MS1 mz matched	270.936	38.177	9.47314e-06	9.12567e-06	9.99523e-06	1.25349e-05	1.02822e-05	8.16209e-06	1.28779e-05	1.10295e-05	9.42382e-06	1.03733e-05	8.21891e-06	1.33168e-05	9.90606e-06	1.54388e-05	1.17201e-05	9.37664e-06	9.21429e-06	1.0271e-05	1.23384e-05	1.03001e-05	8.85569e-06	1.36257e-05	1.21707e-05	1.15211e-05	1.15433e-05	1.43513e-05	1.20692e-05	1.27037e-05	1.31281e-05	1.30631e-05	1.3609e-05	1.07657e-05	1.26116e-05	1.56601e-05	1.31616e-05	8.29408e-06	9.34971e-06	7.48464e-06	1.25082e-05	9.40916e-06	1.23275e-05
4690						Unmapped	270.941	347.603	0.000578227	0.00072843	0.000980303	0.000509688	0.000699162	0.000527448	0.00071447	0.000621592	0.000652694	0.000629051	0.000388488	0.000672287	0.000471993	0.000737613	0.000567596	0.000884593	0.000671407	0.000621681	0.000580741	0.000689606	0.000904372	0.000745846	0.000775635	0.00104173	0.000866897	0.000756929	0.000664792	0.000683958	0.000751597	0.000714319	0.000611803	0.000758007	0.00110794	0.000660695	0.000784612	0.000816762	0.000740461	0.00045417	0.0010506	0.000765498	0.000555029
4691						Unmapped	270.941	321.798	4.96349e-05	0.000273027	0.000307612	0.000285721	0.000228999	0.0002591	0.000370947	0.0003261	0.000338424	0.000323643	0.000179452	0.000340433	0.000114407	0.000395117	0.000257352	0.000280728	0.000169924	0.000289541	0.000220041	0.000240058	0.000267669	0.000373469	0.000391288	0.000376201	0.000352157	0.000240228	0.000251451	0.00022339	0.000413564	0.000282158	0.000298152	0.000180995	0.000399023	0.000150329	0.000257125	0.000384844	0.000379117	0.000212696	0.000324665	0.000325331	0.000331471
4701				11-Hydroxycanthin-6-one	-23.722923040000001	MS1 mz matched	271.022	48.8475	0.00119949	0.000905832	0.00229301	0.00117968	0.0013945	0.00258762	6.72701e-05	7.60983e-05	8.96575e-05	0.000705161	0.00231956	3.04593e-05	3.41558e-05	3.76925e-05	0.000605468	0.0017785	0.00254761	0.00353253	0.00346442	0.00283077	0.003902	5.51899e-05	6.42593e-05	3.80336e-05	0.00101487	5.42961e-05	5.20781e-05	4.80415e-05	4.42884e-05	4.9676e-05	0.00043823	6.1036e-05	0.00306754	0.00199573	0.00139063	3.38838e-05	4.70019e-05	0.00296912	2.90546e-05	0.000769764	0.00240763
4755				4-Bromophenylacetate;4-Bromophenylacetic acid	-8.8800441570000004	MS1 mz matched	272.968	276.925	1.00798e-05	1.58283e-05	1.22425e-05	1.55913e-05	1.34355e-05	1.58645e-05	1.72521e-05	1.66637e-05	1.45561e-05	1.60841e-05	1.51615e-05	2.27146e-05	7.08323e-06	1.91301e-05	1.60224e-05	1.1199e-05	1.26164e-05	1.84672e-05	2.1076e-05	1.58396e-05	1.53407e-05	1.60135e-05	1.9451e-05	2.0831e-05	1.79091e-05	1.04498e-05	1.26382e-05	1.6565e-05	2.65016e-05	1.65387e-05	2.18095e-05	6.72927e-06	2.16178e-05	4.43332e-05	2.36225e-05	2.23316e-05	1.81528e-05	1.84768e-05	2.79181e-05	2.17198e-05	1.76702e-05
4762				Phosphoramide mustard;Isophosphamide mustard;Quinmerac	22.6221824071606;22.6221824071606;11.7634071169184	MS1 mz matched	273.019	48.8575	0.000397403	0.000315319	0.00069669	0.000405879	0.000453823	0.000810849	5.00526e-05	4.31997e-05	1.2526e-05	0.000229157	0.000524949	3.72354e-05	2.71604e-05	5.00355e-05	0.000159845	0.000526644	0.000759575	0.00105846	0.000774031	0.000779678	0.000860469	4.41088e-05	4.26669e-05	1.85562e-05	0.00024145	4.00275e-05	3.95417e-05	3.86514e-05	5.03951e-05	4.21539e-05	0.000119887	3.52577e-05	0.000912662	0.00061637	0.000421044	4.37338e-05	4.19538e-05	0.000930561	3.61799e-05	0.000263107	0.000756545
4797				Kinetin;Kinetin;6-Furfuryladenine	15.2970482640906;15.3430782027205	MS1 mz matched	274.092	247.917	2.58231e-05	2.05178e-05	2.80805e-05	2.92566e-05	2.59195e-05	5.98736e-05	0.000137304	0.000111665	0.00011968	0.000107131	5.33289e-05	9.36366e-05	6.99647e-05	0.00013646	8.83474e-05	5.93966e-05	3.71268e-05	3.82515e-05	2.33757e-05	3.95377e-05	7.82243e-05	0.000130895	8.62811e-05	8.74829e-05	9.57208e-05	8.84769e-05	0.000101022	7.54551e-05	9.00139e-05	8.87419e-05	0.000153725	6.3581e-05	0.000127894	0.000167572	0.000128193	9.87798e-05	0.000103426	5.04779e-05	0.000136697	9.73451e-05	7.87238e-05
4800				(卤)-Ribaline;5-Amino-6-(4-hydroxy-2-butenoyl)-2,2-dimethyl-4-chromanone;Dubinidine	10.6133506172877;10.6133506172877;10.4606860094697	MS1 mz matched	274.119	127.766	6.71518e-05	3.89542e-05	3.74902e-05	6.23351e-05	5.14828e-05	5.14199e-05	5.23443e-05	4.89919e-05	5.08908e-05	5.09117e-05	5.10111e-05	7.708e-05	3.16061e-05	7.16472e-05	5.78361e-05	5.84197e-05	3.79586e-05	4.23815e-05	4.89801e-05	4.6935e-05	4.33145e-05	5.9675e-05	7.42156e-05	6.6265e-05	6.08675e-05	5.02152e-05	4.90474e-05	4.60581e-05	7.23857e-05	5.44266e-05	8.52805e-05	4.23086e-05	6.27472e-05	0.000129963	8.00749e-05	0.000100382	7.36588e-05	6.27319e-05	7.63517e-05	7.8281e-05	8.29275e-05
4843				Panaquinquecol 2;Ginsenoyne K;Ginsenoyne C;[8]-Shogaol;Cyclandelate;Panaquinquecol 7;Buddledin A;[6]-Shogaol;Shogaol;Sugeonyl acetate;Onchidal;[E,(+)]-2-[(E)-2-Acetoxyethenyl]-4-(2,2-dimethyl-6-methylenecyclohexyl)-2-butel	-18.2523574429225;-18.2523574429225;-18.2523574429225;-18.2523574429225;-18.2523574429225;-18.2523574429225;-18.0908671210699;-18.0908671210699;-18.0908671210699;-18.0908671210699	MS1 mz matched	275.168	33.036	2.29015e-05	4.40665e-05	4.18545e-05	0.000122593	5.78538e-05	5.80724e-05	1.73499e-05	3.43473e-05	3.58408e-05	3.64026e-05	0.00036703	7.13631e-05	0.000528361	2.49073e-05	0.000247915	4.59256e-05	4.5976e-05	3.50711e-05	1.6851e-05	3.59559e-05	6.15026e-05	2.89245e-05	2.11376e-05	4.17992e-05	3.8341e-05	3.48854e-05	5.22002e-05	7.13838e-05	4.52941e-05	5.09409e-05	2.47914e-05	1.95274e-05	2.13769e-05	5.14297e-05	2.92813e-05	2.13267e-05	4.379e-05	3.01412e-05	3.13162e-05	3.16435e-05	4.44507e-05
4879						Unmapped	276.931	171.775	4.36434e-05	4.84511e-05	7.35031e-05	4.80252e-05	5.34057e-05	3.62592e-05	0.000119457	9.95792e-05	0.000105795	9.02726e-05	5.4592e-05	9.43939e-05	7.63646e-05	0.000114349	8.49248e-05	6.69145e-05	5.48425e-05	9.70851e-05	5.43322e-05	6.82936e-05	8.31033e-05	0.000133202	0.00010374	0.00014828	0.000117081	0.000106758	0.000118792	0.000107808	9.46414e-05	0.000107	0.000118946	0.00015684	5.83743e-05	5.83813e-05	9.81355e-05	9.53689e-05	8.44994e-05	3.05063e-05	0.000110857	8.0308e-05	4.1219e-05
4886						Unmapped	276.999	25.683	2.84846e-05	3.39916e-05	4.39482e-05	2.58709e-05	3.30738e-05	3.14498e-05	3.67483e-05	4.36751e-05	5.46002e-05	4.16183e-05	3.35176e-05	5.17829e-05	3.88833e-05	5.51965e-05	4.48451e-05	4.24613e-05	4.74275e-05	3.18105e-05	2.69441e-05	3.71608e-05	3.49455e-05	4.27353e-05	3.8916e-05	4.29508e-05	3.98869e-05	5.70236e-05	5.32629e-05	4.77099e-05	5.19607e-05	5.24893e-05	3.5586e-05	2.62828e-05	4.29913e-05	3.84641e-05	3.5831e-05	4.78145e-05	3.99285e-05	2.63924e-05	4.74814e-05	4.04042e-05	3.27801e-05
4888				Alcoifosfamide;Alcophosphamide;Cyclophosphamide;Cyclophosphamide hydrate;Alcophosphamide;Alcoifosfamide	-12.1851397025589;-12.1851397025589;-12.2416066441755;-12.2416066441755;-12.2416066441755	MS1 mz matched	277.032	296.328	0.000381289	0.000203944	0.000215963	0.000313581	0.000278694	0.000291964	0.000317147	0.000279995	0.000337901	0.000306752	0.000211006	0.00024615	0.000117437	0.000337429	0.000228006	0.000221717	0.000144864	0.000276182	0.000339982	0.000245686	0.000234338	0.000266016	0.000318882	0.000347742	0.000291745	0.000206028	0.000262019	0.000186394	0.000377076	0.000257879	0.000331918	0.000175949	0.000292301	0.000506683	0.000326713	0.000413541	0.00036248	0.000267799	0.000304274	0.000337023	0.000236997
4892				Dehydroxymethylflazine;	11.4640552159574;	MS1 mz matched	277.072	106.476	0.000103095	8.568e-05	8.4608e-05	0.000153206	0.000106647	6.82384e-05	9.37105e-05	8.41691e-05	9.16805e-05	8.44496e-05	5.1671e-05	9.45555e-05	5.94413e-05	0.00010672	7.80968e-05	7.45597e-05	9.38975e-05	8.1431e-05	8.85489e-05	8.46093e-05	6.6682e-05	9.52609e-05	0.000117926	8.62543e-05	9.15308e-05	8.53195e-05	7.44842e-05	8.35807e-05	0.000115598	8.97455e-05	8.32262e-05	8.04383e-05	7.92137e-05	9.22676e-05	8.37865e-05	0.000108002	8.02287e-05	6.34791e-05	9.72607e-05	8.72427e-05	6.88989e-05
4903				Panaxacol;Panaxytriol;1-(4-Hydroxy-3-methoxyphenyl)-3-decanone;8-Acetoxy-4-acoren-3-one;6-Paradol;3-Decanone, 1-(4-hydroxy-3-methoxyphenyl)-;Paxytriol	-7.88926360582979;-7.88926360582979;-7.88926360582979;-7.88926360582979;-7.90831530602732;-7.90831530602732	MS1 mz matched	277.185	32.9235	0.000141809	0.00231656	0.000202344	0.000165183	0.000706475	4.78248e-05	7.86533e-05	0.00344339	0.00038682	0.000989173	0.130952	0.000297591	0.199095	0.000106061	0.0826128	0.000345346	0.00303928	0.000360742	0.000121314	0.00096667	0.00802638	6.55568e-05	0.00072101	0.000156471	0.00224236	0.00412544	0.0050426	0.0168774	0.00904625	0.00877291	0.0025405	0.000561058	6.12187e-05	0.000235465	0.000849561	0.000168188	0.0028014	0.00297116	0.00807437	0.00350378	0.000555941
4904	all cis-(6,9,12)-Linolenic acid	0.6997	VZCCETWTMQHEPK-QNEBEIHSSA-N			MS2 forward	277.216	43.0875	1.09255e-05	5.5703e-05	4.06719e-05	1.09822e-05	2.95707e-05	5.13709e-06	2.00164e-05	9.55963e-06	2.95525e-05	1.60664e-05	0.000874783	3.30582e-05	0.00161538	1.40919e-05	0.000634329	3.48194e-05	4.51977e-05	1.40048e-05	1.19408e-05	2.64907e-05	1.94742e-05	3.07655e-05	2.28056e-05	3.95167e-05	2.81405e-05	2.14725e-05	0.000100936	0.000177991	5.65822e-05	8.92454e-05	1.75522e-05	1.92678e-05	6.64589e-05	0.000107447	5.26816e-05	1.37898e-05	6.05955e-05	5.02259e-05	5.22805e-05	4.42229e-05	4.84824e-05
4937	Thymidine	0.6832	IQFYYKKMVGJFEH-XLPZGREQSA-N			MS2 reverse	279.038	157.896	3.63248e-05	3.37164e-05	3.80099e-05	6.80286e-05	4.40199e-05	0.000129148	0.000140604	0.000144257	0.000131815	0.000136456	8.03117e-05	0.000131184	9.6227e-05	0.000167176	0.000118725	5.49143e-05	4.07674e-05	4.00493e-05	3.85185e-05	4.35624e-05	0.000147051	0.000171362	0.000127032	0.000149274	0.00014868	0.000127366	0.000146551	0.000104565	0.000137942	0.000129106	0.000125118	7.71979e-05	0.000112544	0.000135153	0.000112503	0.000156278	0.000120474	8.47456e-05	0.000172219	0.000133429	0.000147018
4949	Linoleic acid	0.9979	OYHQOLUKZRVURQ-HZJYTTRNSA-N			MS2 forward	279.232	42.522	9.87334e-05	0.000131719	0.000367081	0.000110145	0.000176919	5.20221e-05	0.000159448	0.000112837	0.00022933	0.000138409	7.30626e-05	0.000325252	0.000139498	0.000156856	0.000173667	0.000364867	0.000415559	0.000151883	9.57631e-05	0.000257018	0.000188615	0.000410925	0.000299015	0.00039125	0.000322451	0.000381178	0.00097272	0.00162712	0.000604176	0.0008963	0.000147533	0.000223827	0.000105028	0.00011568	0.000148017	0.000138061	0.000503775	0.000424109	0.000158497	0.000306111	0.000317232
4973				Coenzyme M disulfide;(S-CoM)2;Coenzyme M;2,2'-Dithiodiethanesulfonic acid	-19.920123719999999	MS1 mz matched	280.93	304.375	1.65418e-05	2.59021e-05	2.74125e-05	3.19473e-05	2.54509e-05	2.07568e-05	2.54254e-05	3.89651e-05	3.96633e-05	3.12026e-05	2.65158e-05	4.11707e-05	3.35783e-05	4.93825e-05	3.76618e-05	2.68386e-05	3.81705e-05	2.68001e-05	3.3037e-05	3.12115e-05	5.22363e-05	2.60357e-05	2.79109e-05	3.15874e-05	3.44425e-05	3.678e-05	4.89583e-05	4.25527e-05	4.24045e-05	4.26739e-05	4.01778e-05	4.19415e-05	2.3067e-05	2.20489e-05	3.18088e-05	2.69994e-05	2.78108e-05	2.67932e-05	2.57624e-05	2.68415e-05	3.56351e-05
4984						Unmapped	281.013	171.557	0.000244082	0.000250388	0.000289909	0.000267788	0.000263042	0.000184629	0.000590501	0.000522977	0.000510516	0.000452156	0.00018221	0.00047705	0.000289138	0.000626515	0.000393728	0.000261623	0.000230354	0.000317224	0.000224735	0.000258484	0.000305783	0.000609549	0.00052975	0.000652592	0.000524419	0.000559643	0.000548246	0.000481481	0.000549425	0.000534699	0.000431704	0.000629508	0.00026582	0.000282599	0.000402408	0.000604532	0.00042842	0.000130027	0.000511998	0.000418744	0.000166915
4985						Unmapped	281.009	347.325	2.65376e-05	3.11414e-05	1.84627e-05	3.66397e-05	2.81953e-05	1.77382e-05	2.63702e-05	3.59481e-05	2.32832e-05	2.58349e-05	2.21479e-05	4.27431e-05	3.446e-05	4.3512e-05	3.57157e-05	2.06804e-05	4.17218e-05	3.01827e-05	4.10547e-05	3.34099e-05	2.95826e-05	1.94843e-05	1.95615e-05	3.46711e-05	2.58249e-05	2.02972e-05	3.42796e-05	4.33536e-05	4.19761e-05	3.49766e-05	2.79037e-05	3.43805e-05	1.97006e-05	4.75233e-05	3.2377e-05	1.82554e-05	2.38892e-05	3.70586e-05	1.91216e-05	2.45812e-05	3.38798e-05
4999				8-Hydroxynevirapine;3-Hydroxynevirapine;2-Hydroxynevirapine;12-Hydroxynevirapine;2,3-Diphenyl-3-(2-pyridinyl)acrylonitrile	15.3283269445608;15.3283269445608;15.3283269445608;15.3283269445608;1.06339349416405	MS1 mz matched	281.108	347.772	2.84437e-05	2.78913e-05	3.1249e-05	2.83587e-05	2.89857e-05	2.8718e-05	5.05067e-05	4.82324e-05	4.11827e-05	4.216e-05	2.61865e-05	4.44039e-05	4.15954e-05	4.72069e-05	3.98482e-05	3.11497e-05	3.30253e-05	3.75523e-05	3.12743e-05	3.32504e-05	4.81915e-05	4.36458e-05	4.61251e-05	4.49183e-05	4.57202e-05	5.98749e-05	4.29724e-05	4.32772e-05	4.88076e-05	4.8733e-05	4.16981e-05	4.39077e-05	3.6241e-05	4.30971e-05	4.1236e-05	4.40113e-05	4.41642e-05	2.8971e-05	3.98798e-05	3.92566e-05	3.48788e-05
5002				Cynaratriol;Pisumic acid;Anguidol;Dihydrophaseic acid;Octyl gallate;Artabsinolide D;Oxyhumulinic acid;Epidihydrophaseic acid;Bisbynin;Hymenoxon;Qing Hau Sau;Artemisinin;Dihydrophaseic acid;(-)-Dihydrophaseic acid	13.7198119753738;13.7198119753738;13.7198119753738;13.7198119753738;13.7198119753738;13.7198119753738;13.7198119753738;13.7198119753738;13.7198119753738;13.8041664141805;13.8041664141805;13.8041664141805	MS1 mz matched	281.151	27.695	4.07213e-05	9.21084e-05	5.4863e-05	0.000132794	8.01216e-05	3.1085e-05	1.74822e-05	2.03303e-05	2.31377e-05	2.30088e-05	1.42752e-05	2.11657e-05	1.76045e-05	2.78935e-05	2.02347e-05	4.53582e-05	3.18103e-05	2.9968e-05	3.27965e-05	3.49833e-05	2.87086e-05	2.46129e-05	2.15756e-05	2.76457e-05	2.56357e-05	2.68356e-05	2.80231e-05	1.83042e-05	2.34462e-05	2.41523e-05	3.29818e-05	4.36183e-05	2.32597e-05	5.75318e-05	3.93479e-05	2.63995e-05	2.48776e-05	1.33018e-05	1.39614e-05	1.96351e-05	3.07821e-05
5005	Oleic acid	1	ZQPPMHVWECSIRJ-KTKRTIGZSA-N			MS2 forward	281.248	43.131	0.000768519	0.00123707	0.00161155	0.000555178	0.00104308	0.0005787	0.00119765	0.00166483	0.00224424	0.00142135	0.000465199	0.00212851	0.0013881	0.00155531	0.00138428	0.00551952	0.00494091	0.000577261	0.000679989	0.00292942	0.00296162	0.0110697	0.0113499	0.00723154	0.0081532	0.0081318	0.00813747	0.00941384	0.0068883	0.00814285	0.00124922	0.00270132	0.00173628	0.000682304	0.00159228	0.00242432	0.00288364	0.00105392	0.00142182	0.00194593	0.00107393
5051						Unmapped	282.771	161.121	1.2986e-05	1.24384e-05	1.83155e-05	1.67979e-05	1.51344e-05	1.2359e-05	9.62501e-06	9.84381e-06	9.94389e-06	1.04429e-05	1.25804e-05	1.00439e-05	6.48397e-06	1.14259e-05	1.01336e-05	1.29806e-05	2.50278e-05	1.89834e-05	1.70672e-05	1.85147e-05	1.98075e-05	1.04426e-05	1.26727e-05	1.09729e-05	1.34739e-05	1.09445e-05	1.02786e-05	1.09484e-05	1.15114e-05	1.09207e-05	1.29504e-05	1.17565e-05	1.27256e-05	1.47865e-05	1.30547e-05	8.78662e-06	8.98371e-06	3.18856e-05	8.33922e-06	1.44988e-05	2.22393e-05
5080				Metominostrobin	9.5893896900000009	MS1 mz matched	283.119	50.543	0.00209989	0.00797118	0.00532018	0.00371119	0.00477561	0.00360901	0.00193683	0.00263933	0.00194468	0.00253246	0.00271971	0.00452602	0.00332176	0.00782613	0.0045984	0.00937817	0.00707885	0.00513424	0.00469963	0.00657272	0.0035352	0.00417236	0.00242064	0.0032298	0.0033395	0.00479307	0.00262567	0.00410897	0.00768446	0.00480304	0.00290787	0.00389739	0.00946408	0.00542722	0.00542414	0.0030028	0.00408476	0.00207944	0.00268913	0.00296403	0.00579072
5081				2-Phenylethyl beta-D-glucopyranoside;	-3.47873844821054;	MS1 mz matched	283.118	80.7945	0.000449283	0.00239339	0.00163958	0.00107554	0.00138945	0.00107918	0.000574665	0.000819954	0.000619906	0.000773427	0.000748557	0.00171307	0.00104097	0.00246726	0.00149246	0.00275397	0.0021498	0.00126819	0.00121678	0.00184719	0.000845072	0.00121923	0.000668614	0.000645317	0.000844557	0.00149624	0.000816051	0.00123053	0.00218058	0.00143085	0.000831662	0.00117146	0.00276535	0.00110967	0.00146953	0.000759031	0.00122794	0.000524727	0.000895719	0.000851854	0.00151831
5083				Estrone-3,4-quinone;Estrone-2,3-quinone;16-Oxoestrone;(S)-17-Hydroxy-9,11,13,15-octadecatetraynoic acid;Allogibberic acid;16-Ketoestrone;3-Hydroxy-1,3,5(10)-estratriene-16,17-dione;alpha,alpha'-Diethyl-3,4,4'-stilbenetriol;3,4,4'-Trihydroxy-alpha,alpha'-diethylstilbene;(E)-4-[1-Ethyl-2-(4-hydroxyphenyl)-1-butenyl]-1,2-benzenediol;(+)-Larreatricin	13.8666950899685;13.8666950899685;13.8666950899685;13.8666950899685;14.0233095375364;14.0233095375364;14.0233095375364;14.0233095375364	MS1 mz matched	283.145	27.9325	0.000264654	0.000272424	0.000234458	0.000370285	0.000285455	3.70628e-05	5.72287e-06	5.41769e-05	9.49415e-05	4.7976e-05	1.60183e-05	3.01567e-05	2.70017e-05	5.19541e-05	3.12827e-05	0.000217851	0.000170316	0.000227494	0.000152698	0.00019209	8.21509e-05	6.13015e-05	3.44155e-05	7.45173e-05	6.30963e-05	4.82522e-05	4.83987e-05	3.61063e-05	3.49946e-05	4.1938e-05	0.000154394	0.00024166	0.000121262	0.000129704	0.000161755	5.69399e-05	7.30188e-05	5.34773e-05	3.62112e-05	5.49118e-05	4.37004e-05
5088				Phenytoin catechol;Octadecanoic acid;Stearate;Stearic acid;Isooctadecanoic acid;Isostearic acid	20.0220356370642;3.48821461180702;3.48821461180702	MS1 mz matched	283.272	26.126	0.000359903	0.000375306	0.000440656	0.000236245	0.000353028	0.00032821	0.00058274	0.000550406	0.000523345	0.000496175	0.000303957	0.000542079	0.000424598	0.000595307	0.000466486	0.000414164	0.000443998	0.000542362	0.000456186	0.000464177	0.000596317	0.00055997	0.000529808	0.00062119	0.000576821	0.000557722	0.000652579	0.000520527	0.000605049	0.000583969	0.000575058	0.000692266	0.000520509	0.000488965	0.0005692	0.000529828	0.00054813	0.000360307	0.000626643	0.000516227	0.000440605
5119				N-Monodesmethyl-rizatriptan;	5.37419549567688;	MS1 mz matched	284.16	292.143	1.39917e-05	1.34808e-05	1.61525e-05	1.22302e-05	1.39638e-05	1.44824e-05	1.63084e-05	2.04764e-05	2.04049e-05	1.7918e-05	7.05122e-06	1.46073e-05	1.022e-05	2.03347e-05	1.30533e-05	2.46792e-05	1.89591e-05	2.20825e-05	2.07268e-05	2.16119e-05	1.90171e-05	2.69123e-05	3.05467e-05	2.96972e-05	2.65433e-05	3.97618e-05	3.08889e-05	3.0296e-05	4.21354e-05	3.57705e-05	2.93463e-05	5.14723e-05	3.91733e-05	3.6871e-05	3.92158e-05	4.11098e-05	3.34988e-05	2.72781e-05	3.95493e-05	3.5359e-05	2.96475e-05
5131						Unmapped	284.96	58.504	0.000557033	0.000212761	0.000242396	0.00113635	0.000537135	0.000400543	0.000161318	0.000104367	0.000118033	0.000196065	0.000283407	8.72317e-05	7.61752e-05	9.78607e-05	0.000136169	0.000226618	0.000195954	0.000274952	0.000347502	0.000261257	0.000240788	0.000110132	0.000106711	0.000124406	0.000145509	0.000104899	0.000103828	0.000115978	0.00011347	0.000109544	0.000178324	0.000127793	0.000298674	0.000492536	0.000274332	0.000121729	7.65454e-05	0.000314099	0.000107124	0.000154874	0.000279323
5138						Unmapped	284.977	297.585	8.9798e-05	5.10136e-05	4.14777e-05	7.34071e-05	6.39241e-05	6.87785e-05	8.03973e-05	5.83181e-05	8.062e-05	7.20285e-05	5.80913e-05	5.53409e-05	3.07415e-05	8.32627e-05	5.68591e-05	5.12824e-05	3.19258e-05	6.64395e-05	7.25634e-05	5.55528e-05	4.79184e-05	7.01712e-05	8.79767e-05	8.71626e-05	7.33072e-05	3.75822e-05	5.36925e-05	3.41089e-05	8.92214e-05	5.36512e-05	8.08296e-05	3.78165e-05	7.23749e-05	0.000101457	7.31194e-05	9.11261e-05	7.12946e-05	6.49796e-05	7.26483e-05	7.50121e-05	5.43238e-05
5193						Unmapped	286.176	227.286	1.24976e-05	9.15992e-06	7.71733e-06	1.15732e-05	1.0237e-05	1.03358e-05	1.16365e-05	1.07267e-05	1.08918e-05	1.08977e-05	9.61033e-06	1.21591e-05	6.00931e-06	1.44428e-05	1.05554e-05	7.11351e-06	8.11868e-06	8.5899e-06	1.05512e-05	8.59333e-06	8.24054e-06	1.03167e-05	1.3886e-05	1.01155e-05	1.06397e-05	9.41517e-06	9.17058e-06	9.66943e-06	1.84906e-05	1.16864e-05	1.39491e-05	7.94919e-06	1.31884e-05	2.05838e-05	1.39176e-05	1.82752e-05	1.52694e-05	1.02417e-05	1.41956e-05	1.44955e-05	1.40242e-05
5208				1,6-phthalenedisulfonic acid;2,6-phthalenedisulfonic acid	-4.1670110237686;-4.1670110237686	MS1 mz matched	286.973	346.788	0.000509541	0.000479325	0.000671352	0.000495175	0.000538848	0.000429166	0.000641625	0.000650187	0.000660385	0.000595341	0.000351286	0.000637097	0.000503421	0.000623651	0.000528864	0.000553146	0.000605194	0.000545616	0.000513716	0.000554418	0.00065191	0.000626724	0.000668326	0.000630422	0.000644346	0.000792629	0.00067261	0.000715665	0.000678522	0.000714856	0.000510197	0.000843177	0.000610942	0.000608426	0.000643185	0.000703201	0.000590777	0.000395433	0.0006034	0.000573202	0.000537624
5209						Unmapped	286.973	323.041	0.000399142	0.000603741	0.000541376	0.000614948	0.000539802	0.000581458	0.000768671	0.000648778	0.000694821	0.000673432	0.000440167	0.000734182	0.00028058	0.000825457	0.000570097	0.000613623	0.000442401	0.000586567	0.000558561	0.000550288	0.000573313	0.000677586	0.000798013	0.000827324	0.000719059	0.0005221	0.000571622	0.000498166	0.000927296	0.000629796	0.000660988	0.000430136	0.000809315	0.000445632	0.000586518	0.000849155	0.000741489	0.000522151	0.000742009	0.000713701	0.000655211
5229				2-Hydroxyestradiol;16,17-Epiestriol;O-Geranylvanillin;16b-Hydroxyestradiol;2-Polyprenyl-3-methyl-6-methoxy-1,4-benzoquinone;Estriol;4-hydroxystradiol;4-Hydroxyestradiol;17-Epiestriol;6beta-Hydroxy-17beta-estradiol;6beta-Hydroxyestradiol-17beta;Estriol;1,3,5(10)-Estratriene-3,16-alpha,17beta-triol;2-Hydroxyestradiol;2-Hydroxyestradiol-17beta;2-OH-Estradiol;4-Hydroxyestradiol-17beta;4-OH-Estradiol;…	-18.2963300938613;-18.2963300938613;-18.2963300938613;-18.2963300938613;-18.2963300938613;-18.2963300938613;-18.2963300938613;-18.2963300938613;-18.2963300938613;-18.1415645143884;-18.1415645143884;-18.1415645143884;-18.1415645143884;-18.1415645143884	MS1 mz matched	287.167	36.6985	1.85111e-06	3.89026e-06	3.75376e-06	1.65651e-06	2.78791e-06	2.43844e-06	5.01508e-06	3.07994e-06	4.38501e-06	3.72962e-06	0.000115046	6.2775e-06	0.000183314	4.32413e-06	7.72402e-05	5.43118e-06	6.02927e-06	1.21295e-06	1.7761e-06	3.61237e-06	5.40903e-06	1.10033e-05	9.14276e-06	6.78705e-06	8.08553e-06	3.65865e-05	3.50283e-05	8.98322e-06	2.79191e-05	2.71293e-05	6.29821e-06	1.03439e-05	6.79997e-06	2.11737e-06	6.38986e-06	8.24735e-06	7.00019e-06	2.73486e-06	7.69831e-06	6.42018e-06	3.97946e-06
5285				2,6-Dimethoxy-4-phenanthrenol;Dexketoprofen;Ketoprofen;3,6-Dimethoxy-4-phenanthrenol;Ketoprofen;Chalepensin;3-(alpha,alpha-Dimethylallyl)psoralen;(R)-4-Methoxydalbergione;4'-Methoxyflavanone	10.6484091170206;10.6484091170206;10.6484091170206;10.6484091170206;10.6259762615862;10.6259762615862;10.6259762615862;10.6259762615862	MS1 mz matched	289.069	292.839	1.40448e-05	1.17025e-05	2.04771e-05	1.52053e-05	1.53574e-05	2.38112e-05	3.19214e-05	3.09115e-05	3.74612e-05	3.10263e-05	1.62559e-05	3.15431e-05	2.57078e-05	4.01759e-05	2.84207e-05	2.04678e-05	1.42146e-05	2.30648e-05	8.23814e-06	1.64963e-05	2.9695e-05	3.44108e-05	3.47057e-05	3.30792e-05	3.29727e-05	4.11271e-05	3.42376e-05	2.56107e-05	3.57443e-05	3.41799e-05	1.9323e-05	2.12683e-05	2.79424e-05	2.09902e-05	2.2381e-05	1.93104e-05	8.59707e-06	8.34087e-06	2.00892e-05	1.40844e-05	2.54954e-05
5323	D-Ribulose 1,5-bisphosphate	0.716	YAHZABJORDUQGO-NQXXGFSBSA-N			MS2 forward	290.961	38.373	2.38133e-05	2.47983e-05	2.80089e-05	6.04354e-05	3.4264e-05	3.06417e-05	2.91287e-05	2.12837e-05	2.31837e-05	2.60595e-05	1.81036e-05	3.382e-05	2.29386e-05	2.80237e-05	2.57215e-05	1.79121e-05	3.33079e-05	2.18532e-05	3.10814e-05	2.60386e-05	2.74641e-05	3.06365e-05	1.99609e-05	3.03044e-05	2.70915e-05	3.81711e-05	2.78726e-05	3.91588e-05	2.6616e-05	3.29546e-05	2.62387e-05	1.66041e-05	1.78743e-05	2.94434e-05	2.25402e-05	4.02092e-05	1.70367e-05	1.7667e-05	2.30363e-05	2.44873e-05	2.23035e-05
5344				norsertraline;12-OPDA;(15Z)-12-Oxophyto-10,15-dienoate;(15Z)-12-Oxophyto-10,15-dienoic acid;9(S),13(S)-12-Oxo-PDA;12-Oxo-10,15(Z)-phytodienoic acid;(9Z,15Z)-(13S)-12,13-Epoxyoctadeca-9,11,15-trienoic acid;(9Z,15Z)-(13S)-12,13-Epoxyoctadeca-9,11,15-trienoate;(9Z)-(13S)-12,13-Epoxyoctadeca-9,11,15-trienoate;12,13(S)-EOT;12,13(S)-EOTrE;alpha-Licanic acid;(9Z,11E,13E)-4-Oxooctadeca-9,11,13-trienoic a…	-6.84455669501239;-9.58235313838925;-9.58235313838925;-9.58235313838925;-9.58235313838925;-9.58235313838925;-9.58235313838925;-9.58235313838925;-9.58235313838925;-9.58235313838925	MS1 mz matched	291.2	32.6355	6.67152e-05	0.00211693	0.000119622	8.17351e-05	0.000596251	4.21049e-05	4.31988e-05	0.00169601	0.000307407	0.00052218	0.0593659	0.000188637	0.1139	3.64989e-05	0.0433727	0.000232408	0.00208965	0.000282556	6.81754e-05	0.000668196	0.00549856	4.97285e-05	0.000574056	7.76719e-05	0.00155	0.00438184	0.00388706	0.009909	0.00517675	0.00583866	0.00137846	0.000325573	3.56385e-05	0.000201078	0.000485187	8.90166e-05	0.00217197	0.00159851	0.00551603	0.00234388	0.00029218
5353						Unmapped	292.002	337.351	0.000421317	0.000307205	0.0003898	0.000525792	0.000411028	0.000283503	0.000327313	0.000440043	0.000434509	0.000371342	0.000165602	0.000264646	0.000283255	0.000623902	0.000334351	0.000387026	0.000346285	0.000232179	0.000580997	0.000386622	0.000210115	0.000505086	0.00025797	0.00025981	0.000308245	0.000418422	0.000479179	0.000432258	0.000437386	0.000441811	0.000361415	0.00038331	0.000498821	0.000575014	0.00045464	0.000316043	0.000487009	0.000461733	7.59592e-05	0.000335186	0.00047029
5364				Oxaprozin;Oxaprozin	-9.81729448950449;-9.83981178094774	MS1 mz matched	292.102	290.073	3.75988e-06	5.84739e-06	8.12645e-06	9.20162e-06	6.73383e-06	2.36462e-05	2.38678e-05	2.73964e-05	2.72598e-05	2.55425e-05	1.0442e-05	2.58209e-05	1.57769e-05	2.54426e-05	1.93706e-05	1.19893e-05	8.08653e-06	8.2055e-06	4.33168e-06	8.15325e-06	1.92354e-05	1.9981e-05	2.07133e-05	2.2346e-05	2.05689e-05	2.90092e-05	2.75467e-05	2.45968e-05	2.60041e-05	2.67892e-05	1.87717e-05	2.33991e-05	1.84688e-05	1.6781e-05	1.93551e-05	2.52298e-05	2.94707e-05	1.74982e-05	2.83003e-05	2.51247e-05	2.40658e-05
5372				Calcium iodide	22.683556159999998	MS1 mz matched	292.894	411.127	0.00036737	0.000261094	0.000228646	0.000282435	0.000284886	0.000274824	0.000275174	0.000338862	0.000294558	0.000295855	0.000176198	0.000249376	0.000147678	0.000293699	0.000216738	0.000212235	0.000219378	0.000264164	0.000248879	0.000236164	0.000300211	0.0002747	0.00025741	0.000285706	0.000279507	0.000280452	0.000342002	0.000274154	0.000343356	0.000309991	0.000261506	0.000369221	0.000275088	0.000356109	0.000315481	0.000277892	0.000327382	0.000229609	0.000308465	0.000285837	0.000249028
5403				Cinchonidine;(R)-Rhazinilam;Cinchonine;(9S)-Cinchon-9-ol;Eburmonine;Vinburnine;Cinchonidine;(8alpha,9R)-Cinchon-9-ol;10-Deoxysarpagine;Sarpagan-17-ol;Coryntheal	5.90740394241323;5.90740394241323;5.95261566987944;5.95261566987944;5.95261566987944;5.95261566987944;5.95261566987944	MS1 mz matched	293.175	44.318	0.000906989	0.000909257	0.000877582	0.000794457	0.000872071	0.000629924	0.000616556	0.000657997	0.000892352	0.000699207	0.000505414	0.000714629	0.00161328	0.000750936	0.000896065	0.000669625	0.000755458	0.000503574	0.000492421	0.000605269	0.000848232	0.000700002	0.000830861	0.000668738	0.000761958	0.000775739	0.000627463	0.000962322	0.000785878	0.00078785	0.000651857	0.000849434	0.00069548	0.000670244	0.000716754	0.000822348	0.000845783	0.000784465	0.000993063	0.000861415	0.00132348
5407				Fukiic acid;3-Oxo-delta4-steroid;3-Oxo-delta5-steroid;3-Oxo-delta1-steroid	2.93892689502578;-18.3679017243619;-18.3679017243619;-18.3679017243619	MS1 mz matched	293.189	25.029	0.00403178	0.00878199	0.0078927	0.000367221	0.00526842	0.00166824	0.00155718	0.00176139	0.00276056	0.00193684	0.000688567	0.00190965	0.00517624	0.000999191	0.00219341	0.00664865	0.00817818	0.00288572	0.002864	0.00514414	0.00156913	0.00140075	0.00119362	0.00188625	0.00151244	0.00198643	0.00366191	0.00190975	0.00187882	0.00235923	0.00365441	0.0056603	0.0036151	0.0045974	0.0043818	0.00152926	0.00231741	0.00178232	9.44463e-05	0.00143086	0.00253747
5438						Unmapped	294.902	299.898	8.07494e-05	0.000229791	0.000340738	0.000225847	0.000219281	0.000240652	0.000319949	0.000445062	0.000296655	0.00032558	0.000128727	0.000436505	0.000337248	0.000378654	0.000320283	0.000303049	0.00032565	0.00023731	0.000136631	0.00025066	0.000341419	0.000411211	0.000345864	0.000281748	0.000345061	0.000477827	0.000395476	0.00039718	0.000353553	0.000406009	0.000200613	0.000329476	0.000302381	0.000110175	0.000235661	0.000289538	0.000322522	0.000159363	0.000417749	0.000297293	0.000309687
5439				S-(4-Bromophenyl)-mercaptopyruvate	-14.237219079999999	MS1 mz matched	294.902	348.437	0.000275464	0.000249699	0.000351601	0.000285062	0.000290457	0.000268552	0.000337875	0.000333068	0.000327178	0.000316668	0.000190262	0.000310149	0.00021456	0.000354259	0.000267307	0.000304219	0.000252848	0.000276338	0.000277677	0.00027777	0.000296014	0.000366202	0.000401869	0.000329851	0.000348484	0.000386281	0.000346661	0.00031689	0.000358174	0.000352001	0.000293866	0.000347498	0.000357597	0.000347301	0.000336565	0.000390877	0.000346359	0.000223632	0.000331401	0.000323067	0.000278182
5440				S-(4-Bromophenyl)-mercaptopyruvate	-10.586650089999999	MS1 mz matched	294.902	321.132	3.88907e-05	7.52047e-05	0.000117598	7.32521e-05	7.62365e-05	7.38303e-05	0.000119669	0.000114856	0.000110548	0.000104726	4.46749e-05	0.000116847	2.31795e-05	0.000121672	7.65934e-05	0.000110412	4.81853e-05	8.64068e-05	5.52512e-05	7.50639e-05	9.1095e-05	0.000110618	0.000118955	0.000109085	0.000107438	7.53108e-05	8.21048e-05	3.44514e-05	0.000107699	7.48916e-05	8.91936e-05	2.98338e-05	0.000120427	4.71818e-05	7.16591e-05	0.000107369	0.000127141	5.61211e-05	0.000117657	0.000102072	0.000100457
5475	Mevalonic acid	0.9921	KJTLQQUUPVSXIM-ZCFIWIBFSA-N			MS2 reverse	295.138	252.83	1.58114e-05	3.13264e-06	2.4165e-06	5.80257e-06	6.79077e-06	4.14629e-06	3.88269e-06	3.45821e-06	3.0938e-06	3.64525e-06	1.49427e-05	2.54714e-06	7.22616e-06	3.34041e-06	7.0141e-06	3.83104e-06	5.72606e-06	3.61029e-06	3.56036e-06	4.18194e-06	4.13154e-06	5.14196e-06	2.62908e-06	1.09738e-05	5.7191e-06	3.82322e-06	9.92418e-06	1.17214e-05	4.62076e-06	7.5224e-06	6.07666e-06	3.41083e-06	3.83721e-05	3.78787e-06	1.29119e-05	3.99195e-06	1.38673e-05	2.14212e-06	3.05118e-06	5.76313e-06	2.77382e-06
5481				cis-Coutaric acid;2-O-Feruloyltartronic acid;Caffeoylmalic acid;Phaseolic acid	-14.4229341025111;-14.4229341025111;-14.4229341025111;-14.4229341025111	MS1 mz matched	295.225	44.313	6.38644e-05	0.000130842	0.000114208	4.50836e-05	8.84997e-05	4.76252e-05	8.63408e-05	0.000116233	0.000106399	8.91495e-05	3.1218e-05	0.000145295	9.02592e-05	8.34947e-05	8.75669e-05	0.000155641	0.000134231	8.15894e-05	8.70519e-05	0.000114628	8.776e-05	0.000147879	0.00015897	0.000127806	0.000130604	0.000192202	0.000173507	0.000231029	0.000175015	0.000192939	6.56253e-05	0.000230263	9.95837e-05	5.37279e-05	0.0001123	0.000123593	0.000144114	6.25453e-05	7.99369e-05	0.000102547	7.59664e-05
5495				Ascorbic acid-2-sulfate;L-Ascorbate 6-phosphate	23.8193919363745;-13.2813330083281	MS1 mz matched	296.009	276.498	0.000219099	0.000100535	0.000105463	0.000167107	0.000148051	0.000110596	0.000144842	0.000111125	0.000144289	0.000127713	9.44946e-05	0.000121121	2.11432e-05	0.00017714	0.000103475	8.59729e-05	7.56381e-05	0.00011585	0.000144855	0.000105579	8.86969e-05	0.000120156	0.000134003	0.00014652	0.000122344	5.26822e-05	5.21151e-05	6.44104e-05	0.000162335	8.28856e-05	0.00015173	4.8004e-06	0.000142032	0.00032779	0.000156588	0.000195489	0.000122591	0.000112694	0.000127502	0.000139569	9.96991e-05
5502	S-Methyl-5'-thioadenosine	0.9663	WUUGFSXJNOTRMR-IOSLPCCCSA-N			MS2 forward	296.081	98.631	1.29088e-05	1.47346e-05	1.45989e-05	1.43377e-05	1.4145e-05	2.09045e-05	2.94728e-05	3.16448e-05	2.59763e-05	2.69996e-05	1.75615e-05	2.58187e-05	2.25104e-05	2.95948e-05	2.38713e-05	1.81886e-05	1.68299e-05	1.62134e-05	1.52436e-05	1.66189e-05	2.3128e-05	2.62147e-05	2.31307e-05	2.27139e-05	2.37969e-05	2.29008e-05	2.57884e-05	2.15317e-05	2.07909e-05	2.2753e-05	3.99491e-05	2.08953e-05	3.64426e-05	2.33923e-05	3.01698e-05	2.68039e-05	2.75302e-05	2.78916e-05	2.87085e-05	2.77336e-05	3.50373e-05
5516						Unmapped	296.881	301.267	1.26518e-05	3.05333e-05	4.22209e-05	5.29916e-05	3.45994e-05	3.24729e-05	3.3368e-05	3.78001e-05	4.08462e-05	3.61218e-05	1.36314e-05	3.58767e-05	3.21234e-05	5.00674e-05	3.29248e-05	3.7742e-05	4.16597e-05	2.93362e-05	2.0443e-05	3.22952e-05	2.92725e-05	3.29849e-05	4.43207e-05	3.34122e-05	3.49976e-05	3.88635e-05	4.471e-05	4.09353e-05	2.57198e-05	3.75571e-05	3.02691e-05	5.35238e-05	4.27799e-05	1.62522e-05	3.57063e-05	4.7655e-05	4.37737e-05	2.22206e-05	4.0072e-05	3.84303e-05	2.74176e-05
5534				Irilone;3,8-Dihydroxy-1-methylanthraquinone-2-carboxylic acid;Glyzaglabrin;Aflatoxin P1;3,8-Dihydroxy-9-methoxycoumestan;Isotrifoliol;Trifoliol;Sativol;Bowdichione;Irilone;2',7-Dihydroxy-4',5'-methylenedioxyisoflavone;DMI;Aflatoxin P1;AFP1;5-Hydroxypseudobaptigenin;5,7-Dihydroxy-3',4'-methylenedioxyisoflavone	-6.57377912847173;-6.57377912847173;-6.57377912847173;-6.57377912847173;-6.57377912847173;-6.57377912847173;-6.57377912847173;-6.57377912847173;-6.44594808155407;-6.44594808155407;-6.44594808155407;-6.44594808155407;-6.44594808155407	MS1 mz matched	297.046	33.761	0.000130057	0.000141602	0.000178552	0.00013737	0.000146895	0.000158007	0.000135921	0.000183001	0.000150584	0.000156878	7.27577e-05	0.000169466	0.000125394	0.000234782	0.0001506	0.000174166	0.000145304	9.27794e-05	9.57849e-05	0.000127009	0.000137963	0.000202634	0.000252926	0.000130495	0.000181004	0.000219428	0.000190774	0.000205942	0.000192805	0.000202237	0.000103312	0.000218379	0.000124609	0.000118164	0.000141116	0.000249131	0.000232888	0.000191955	0.000208563	0.000220635	0.000238628
5544				Sayanedin;Alfalone;4',5-Dihydroxy-7-methoxy-6-methylflavone;Apigenin 7,4'-dimethyl ether;Apigenin dimethylether;Afrormosin;Sayanedine;Coumafuryl;Fumarin;R1128A	-9.09676089839833;-9.09676089839833;-9.09676089839833;-9.01758933125859;-9.01758933125859;-9.01758933125859;-9.01758933125859;-9.01758933125859	MS1 mz matched	297.081	152.514	7.03102e-05	4.84001e-05	8.54691e-05	8.03448e-05	7.11311e-05	7.85244e-05	1.50107e-05	1.26774e-05	1.33911e-05	2.99009e-05	7.23983e-05	7.27478e-06	7.70666e-06	1.18105e-05	2.47976e-05	6.67853e-05	6.30748e-05	0.000103877	9.97038e-05	8.33601e-05	9.45348e-05	1.18323e-05	1.14413e-05	1.24569e-05	3.25663e-05	8.8211e-06	1.09512e-05	1.26209e-05	1.10995e-05	1.08732e-05	3.35813e-05	1.9066e-05	0.000102547	0.000120717	6.89777e-05	1.05902e-05	9.05426e-06	0.000108716	9.09981e-06	3.4365e-05	0.000103305
5547				3,7,8,15-Scirpenetetrol;Toxin T2 tetrol;Sesamex;Neoilludin A	-2.14126414338868;-2.14126414338868;-2.01246655939015;-2.01246655939015	MS1 mz matched	297.134	48.041	0.0111417	0.00167428	0.00541469	0.00463135	0.0057155	0.000453992	0.000323061	0.00038609	0.000302169	0.000366328	0.000317498	0.000893715	0.000603102	0.0015194	0.000833428	0.0061689	0.00552506	0.000741873	0.00309783	0.00388341	0.00169917	0.000548104	0.000430884	0.00039918	0.000769333	0.000672868	0.000479851	0.000625217	0.00116857	0.000736627	0.00249961	0.00332861	0.00367391	0.000755154	0.00256432	0.00038407	0.000530071	0.000204382	0.000572809	0.000422833	0.000514867
5556				Gravelliferone;Auraptene;5-Hydroxy-7-(4-hydroxyphenyl)-1-phenyl-3-heptanone;4-(3-Hydroxy-7-phenyl-6-heptenyl)-1,2-benzenediol;Ostruthin;Glepidotin C;Doisynoestrol;cis-1-Ethyl-1,2,3,4-tetrahydro-7-methoxy-2-methyl-2-phenthrenecarboxylic acid	17.7557524104698;17.7557524104698;17.7557524104698;17.7557524104698;17.7376408192186;17.7376408192186;17.7376408192186	MS1 mz matched	297.162	27.377	0.00469984	0.00472933	0.00448242	0.00648452	0.00509903	0.00109906	0.00167637	0.00196042	0.00271132	0.00186179	0.000541735	0.00122577	0.000697323	0.00148328	0.000987027	0.00428608	0.00433675	0.00412584	0.00283616	0.00389621	0.00248737	0.00268562	0.0010152	0.00258968	0.00219447	0.00129474	0.00147123	0.00120768	0.00104093	0.00125365	0.00307176	0.00431381	0.00251489	0.00349093	0.00334785	0.00223907	0.00292523	0.00248863	0.00137868	0.0022579	0.00173378
5557				Benzoyl glucuronide (Benzoic acid);D-Prephenyllactate	-10.0115508867653;-10.0115508867653	MS1 mz matched	297.243	44.948	9.00474e-05	0.000138891	0.000197424	6.43476e-05	0.000122678	0.000116344	0.000111963	0.00016931	0.000273979	0.000167899	5.5501e-05	0.000175388	0.00011319	0.00015634	0.000125105	0.000244232	0.000323399	6.7563e-05	6.88118e-05	0.000176001	0.000179583	0.000296585	0.000240495	0.000206007	0.000230667	0.000420967	0.000311467	0.000366961	0.000288264	0.000346915	0.000104457	0.000250072	0.000185765	0.000110979	0.000162818	0.000174127	0.000168531	0.000143756	9.95559e-05	0.000146492	0.000147777
5633				1D-1-Guanidino-3-amino-1,3-dideoxy-scyllo-inositol 4-phosphate;N1-Amidinostreptamine 6-phosphate;1D-1-Guanidino-3-amino-1,3-dideoxy-scyllo-inositol 6-phosphate	-18.6668363279627;-18.6668363279627	MS1 mz matched	299.201	40.8945	9.76863e-05	0.000103888	8.30552e-05	6.78605e-05	8.81224e-05	1.88392e-05	1.5235e-05	1.39825e-05	2.45517e-05	1.81521e-05	5.13325e-06	2.01599e-05	4.75568e-05	1.55932e-05	2.21108e-05	0.000249052	0.000132525	3.6228e-05	3.08479e-05	0.000112163	1.13183e-05	1.46431e-05	1.51499e-05	1.63595e-05	1.43677e-05	1.7533e-05	1.53834e-05	2.255e-05	3.54776e-06	1.47536e-05	6.07095e-05	6.00269e-05	7.97868e-05	6.94285e-05	6.74879e-05	2.20104e-05	2.31655e-05	1.06065e-05	1.30768e-05	1.72148e-05	1.52828e-05
5696				Gamma-glutamyl-Arginine;Arginyl-Gamma-glutamate;Glutaminyl-Arginine;Arginyl-Glutamine;trans,trans-Farnesyl phosphate;Farnesyl phosphate;(2E,6E)-Farnesyl phosphate	-18.1606228338721;-18.1606228338721;-18.1606228338721;-18.1606228338721;0.217100144482938	MS1 mz matched	301.165	32.76	3.6052e-05	2.06089e-05	3.84048e-05	7.0073e-05	4.12847e-05	3.63077e-05	3.04335e-05	3.88382e-05	5.88283e-05	4.11019e-05	6.95374e-05	6.06098e-05	0.000112729	5.8359e-05	7.53088e-05	4.5765e-05	4.87304e-05	3.56013e-05	3.79963e-05	4.20232e-05	2.61653e-05	3.6625e-05	3.78545e-05	2.81319e-05	3.21942e-05	5.9081e-05	4.22037e-05	8.2413e-05	5.65412e-05	6.00597e-05	0.00010517	5.13401e-05	6.358e-05	0.000162022	9.55283e-05	4.84492e-05	4.29197e-05	3.07777e-05	3.62531e-05	3.95999e-05	3.36682e-05
5698	Eicosapentaenoic acid	0.7957	JAZBEHYOTPTENJ-JLNKQSITSA-N			MS2 forward	301.216	40.111	0.000108325	0.000109923	0.000186307	6.65661e-05	0.00011778	5.15328e-06	1.02557e-05	1.26478e-05	1.14116e-05	9.86709e-06	1.03032e-05	1.27681e-05	5.46651e-06	2.08238e-05	1.23404e-05	0.000400346	0.000239019	3.99766e-05	2.4463e-05	0.000175951	1.03151e-05	1.38011e-05	1.90956e-05	1.40431e-05	1.43137e-05	1.243e-05	1.57991e-05	1.61805e-05	1.22732e-05	1.41707e-05	0.000101034	0.000107422	0.000121068	7.36733e-05	0.0001008	1.23758e-05	1.04814e-05	9.86065e-06	1.13904e-05	1.10271e-05	1.29956e-05
5703						Unmapped	301.887	59.534	0.00038682	0.000269026	0.000297682	0.000483062	0.000359147	0.000312835	0.000321906	0.000361883	0.000354543	0.000337792	0.000277979	0.000341722	0.000238646	0.000472222	0.000332642	0.000319113	0.000261274	0.000308894	0.000370624	0.000314976	0.000290088	0.000339195	0.000356434	0.000488373	0.000368523	0.000316093	0.000345132	0.000327833	0.000453376	0.000360608	0.000429273	0.000301071	0.000351403	0.000439342	0.000380273	0.000364836	0.000317499	0.00024943	0.000344809	0.000319143	0.000295737
5728				Neuraminic acid;N-(1-Deoxy-1-fructosyl)serine;Neuraminic acid;5-Amino-3,5-dideoxy-D-glycero-D-galacto-2-nonulosonic acid;Miserotoxin	2.18461255401114;2.18461255401114;2.24638836917415;2.24638836917415	MS1 mz matched	302.065	164.355	4.85727e-05	3.29496e-05	3.39747e-05	4.05219e-05	3.90047e-05	0.000130927	0.000202151	0.000196754	0.000165592	0.000173856	0.000125745	0.000224626	0.000153783	0.000311647	0.00020395	4.67963e-05	3.96098e-05	4.49939e-05	4.27677e-05	4.35419e-05	0.000142033	0.000217892	0.000137959	0.000200286	0.000174542	0.000163417	0.000192014	0.000131781	0.000164018	0.000162807	0.000123117	0.000103865	6.91525e-05	0.000105458	0.000100398	0.000165866	0.000134328	7.0326e-05	0.000171405	0.000135481	0.000152161
5747						Unmapped	302.971	59.016	0.000362001	0.000132524	0.000169265	0.00060137	0.00031629	0.000211797	3.40594e-05	2.91726e-05	3.03386e-05	7.6342e-05	0.00021977	1.35799e-05	1.39358e-05	2.44059e-05	6.7923e-05	0.000140279	0.000121989	0.000191667	0.000268165	0.000180525	0.000169467	2.47349e-05	3.618e-05	3.2702e-05	6.57711e-05	1.8215e-05	2.26382e-05	2.59994e-05	3.35903e-05	2.51108e-05	8.78325e-05	1.72304e-05	0.000217537	0.000394957	0.000179389	1.53483e-05	1.48945e-05	0.00024403	1.95732e-05	7.34616e-05	0.000209924
5768				Chlorambucil;16alpha-Hydroxydehydroepiandrosterone;5-Androstene-3beta,16alpha-diol-17-one;7alpha-Hydroxytestosterone;19-Hydroxytestosterone;17beta,19-Dihydroxyandrost-4-en-3-one;6beta-Hydroxytestosterone;6beta,17beta-Dihydroxyandrost-4-en-3-one;11-Ketoetiocholanolone;3alpha-Hydroxy-5beta-androstane-11,17-dione;16alpha-Hydroxytestosterone;16alpha,17beta-Dihydroxy-4-androsten-3-one;14alpha,17beta-D…	-15.125636069625;11.8295695187741;11.8295695187741;11.8295695187741;11.8295695187741;11.8295695187741;11.8295695187741;11.8295695187741;11.8295695187741;11.8295695187741;11.8295695187741;11.8295695187741;11.8295695187741;11.8295695187741;11.8295695187741;	MS1 mz matched	303.207	29.8225	2.34039e-05	2.77898e-05	2.78171e-05	3.64895e-05	2.88751e-05	5.77192e-05	1.97371e-05	2.6235e-05	2.48559e-05	3.21368e-05	0.000162457	5.6034e-05	0.000309829	1.60012e-05	0.00013608	3.31426e-05	3.60922e-05	1.28118e-05	1.37655e-05	2.3953e-05	3.60613e-05	1.77629e-05	2.49245e-05	4.93296e-05	3.20196e-05	4.21318e-05	6.64662e-05	5.01127e-05	2.31143e-05	4.54563e-05	2.00897e-05	2.10169e-05	3.01586e-05	2.60636e-05	2.43322e-05	3.11028e-05	3.23005e-05	1.81775e-05	3.02333e-05	2.79535e-05	3.21423e-05
5769	Arachidonic Acid (peroxide free)	0.9521	YZXBAPSDXZZRGB-DOFZRALJSA-N			MS2 forward	303.232	40.716	2.8363e-05	3.06823e-05	5.48727e-05	2.75938e-05	3.5378e-05	1.01386e-05	2.88988e-05	2.35187e-05	3.47042e-05	2.43151e-05	1.64264e-05	2.71341e-05	1.41602e-05	2.73357e-05	2.12641e-05	8.65108e-05	5.853e-05	3.34702e-05	2.14525e-05	4.99909e-05	2.29673e-05	3.38945e-05	3.19934e-05	3.34015e-05	3.05642e-05	5.78871e-05	3.11931e-05	6.52327e-05	2.73934e-05	4.54266e-05	4.57816e-05	5.02582e-05	3.71517e-05	2.67457e-05	3.99843e-05	2.5101e-05	2.37445e-05	1.54062e-05	2.52459e-05	2.23744e-05	1.76873e-05
5808				Fenoldopam;Fenoldopam	24.7648451707858;24.4377790009979	MS1 mz matched	304.764	160.847	1.51518e-05	1.45345e-05	1.81597e-05	1.8269e-05	1.65288e-05	1.43946e-05	7.55416e-06	1.09416e-05	9.51957e-06	1.06025e-05	1.16013e-05	8.57494e-06	8.44001e-06	9.55646e-06	9.54317e-06	1.48617e-05	1.96846e-05	2.18165e-05	1.75332e-05	1.8474e-05	2.05607e-05	7.76691e-06	8.7064e-06	1.0711e-05	1.19363e-05	1.0067e-05	9.29624e-06	1.09412e-05	1.13175e-05	1.04055e-05	1.60925e-05	1.1615e-05	1.75737e-05	1.62385e-05	1.53799e-05	9.40703e-06	8.38386e-06	1.52577e-05	7.29339e-06	1.00855e-05	1.86633e-05
5825				Uridine 2',3'-cyclic phosphate ;Monobromobisphenol A;3-Monobromobisphenol A	2.28118392723772;1.63385077383478	MS1 mz matched	305.023	339.391	0.112991	0.126762	0.115778	0.158581	0.128528	0.140948	0.141015	0.133191	0.136059	0.137803	0.128429	0.136746	0.0729552	0.066755	0.101221	0.114068	0.101674	0.155029	0.0778887	0.112165	0.120511	0.144453	0.162452	0.0923864	0.129951	0.125365	0.129395	0.119865	0.0813466	0.113993	0.174059	0.104522	0.0792282	0.10946	0.116817	0.091142	0.147249	0.146146	0.147985	0.133131	0.140799
5828				Pelargonidin;4-Carboxy-4'-sulfoazobenzene	6.46408268562174;1.56650796820404	MS1 mz matched	305.031	27.111	3.07526e-05	2.47584e-05	3.17442e-05	1.97085e-05	2.67409e-05	2.16257e-05	2.5261e-05	3.06861e-05	3.34275e-05	2.77501e-05	1.24469e-05	3.69901e-05	2.1053e-05	2.88766e-05	2.48417e-05	2.69368e-05	4.24386e-05	1.90149e-05	2.08077e-05	2.72995e-05	2.14952e-05	3.10666e-05	2.82628e-05	3.33128e-05	2.85344e-05	3.65612e-05	3.64479e-05	3.11127e-05	2.97125e-05	3.34586e-05	2.08565e-05	2.56905e-05	3.19747e-05	3.09775e-05	2.73748e-05	3.00312e-05	2.13533e-05	1.9733e-05	2.65297e-05	2.44118e-05	2.41367e-05
5839				Fluconazole;Glutathione amide;L-gamma-Glutamyl-L-cysteinylglycimide	3.05321002114884;16.9879235465103	MS1 mz matched	305.099	50.5005	4.41815e-05	0.000144372	0.000107464	6.73719e-05	9.08475e-05	6.40904e-05	4.57415e-05	6.76404e-05	5.28699e-05	5.75855e-05	4.13175e-05	0.00011312	7.4301e-05	0.000195313	0.000106013	0.000142544	9.57912e-05	7.33887e-05	7.43671e-05	9.65227e-05	4.26447e-05	0.00010099	6.53061e-05	8.62545e-05	7.37988e-05	0.000113389	7.11693e-05	0.000113035	0.000180985	0.000119645	8.24664e-05	0.000100558	0.000110877	7.22144e-05	9.15289e-05	8.37203e-05	0.000121568	2.70047e-05	7.12272e-05	7.58802e-05	7.65168e-05
5857				2,3-Diphosphoglyceric acid;Glyceric acid 1,3-biphosphate;Sedoheptulose 7-phosphate;D-Sedoheptulose 7-phosphate;D-altro-Heptulose 7-phosphate;altro-Heptulose 7-phosphate;Sedoheptulose 1-phosphate;altro-Heptulose 1-phosphate;D-glycero-beta-D-manno-Heptose 7-phosphate;D-glycero-beta-D-manno-Heptose 1-phosphate;D-glycero-alpha-D-manno-Heptose 7-phosphate;D-glycero-alpha-D-manno-Heptose 1-phosphate;D-…	22.1773579699858;22.1773579699858;12.7568479276181;12.7568479276181;12.7568479276181;12.7568479276181;12.7568479276181;12.7568479276181;12.7568479276181;12.7568479276181	MS1 mz matched	306.057	156.007	3.98621e-06	4.44657e-06	5.18687e-06	4.95327e-06	4.64323e-06	8.10263e-06	1.85096e-05	2.06592e-05	1.88406e-05	1.6528e-05	1.01029e-05	1.75722e-05	1.28249e-05	1.92987e-05	1.49497e-05	9.82269e-06	8.85067e-06	5.4198e-06	3.61307e-06	6.92656e-06	1.56967e-05	2.20676e-05	1.62478e-05	2.21537e-05	1.90415e-05	1.67608e-05	1.899e-05	1.53627e-05	1.849e-05	1.74009e-05	2.04584e-05	1.15317e-05	1.5018e-05	2.0147e-05	1.67888e-05	1.9251e-05	1.85127e-05	1.24508e-05	2.10041e-05	1.78046e-05	1.7957e-05
5911				Pantoyllactone glucoside;N-(2-Methoxyphenyl)-N'-(2-phtyl)urea;INF271	14.3176087976093;-4.10788398782078	MS1 mz matched	308.133	297.263	7.4336e-06	1.0259e-05	4.73164e-06	1.03264e-05	8.18764e-06	3.40224e-05	2.30654e-05	2.8713e-05	2.65729e-05	2.80934e-05	1.13332e-05	2.12518e-05	1.32971e-05	3.20581e-05	1.9485e-05	8.62694e-06	7.08804e-06	8.9909e-06	8.8732e-06	8.39477e-06	2.85852e-05	2.79254e-05	2.89489e-05	3.50693e-05	3.01322e-05	1.80113e-05	2.96926e-05	1.41939e-05	3.77039e-05	2.49004e-05	2.31932e-05	1.01802e-05	3.17454e-05	3.33315e-05	2.46126e-05	2.26943e-05	3.11122e-05	3.51617e-05	8.67445e-05	4.39282e-05	3.58588e-05
5923				Oxidized Photinus luciferin	15.600804999999999	MS1 mz matched	309.007	25.428	3.24215e-05	2.99761e-05	4.08617e-05	3.15613e-05	3.37052e-05	3.92759e-05	4.34354e-05	4.87129e-05	5.23748e-05	4.59498e-05	1.40162e-05	4.76855e-05	3.37077e-05	4.79497e-05	3.58398e-05	3.79358e-05	4.22669e-05	2.76703e-05	2.80019e-05	3.39687e-05	3.32679e-05	4.85384e-05	3.49736e-05	5.18505e-05	4.21576e-05	5.06783e-05	4.57235e-05	5.32253e-05	4.28107e-05	4.81095e-05	2.56597e-05	3.43236e-05	4.4225e-05	4.13428e-05	3.63878e-05	5.27011e-05	4.02551e-05	2.97898e-05	3.91224e-05	4.04671e-05	3.49846e-05
5935				Sinapine;Sipine;Sipoylcholine	-11.6579716550684;-11.5035397242018	MS1 mz matched	309.162	28.339	0.000155492	0.000148105	0.000246471	0.000254269	0.000201084	4.56528e-05	5.82303e-05	0.000189174	0.000100402	9.83648e-05	1.8099e-05	6.11956e-05	2.81906e-05	6.50893e-05	4.31436e-05	0.000180659	0.000146583	0.000136478	9.94269e-05	0.000140787	9.7352e-05	0.000215192	0.000214499	0.000103935	0.000157745	6.99313e-05	0.000108843	4.10107e-05	4.13293e-05	6.52787e-05	0.000109296	0.000138466	8.26724e-05	0.000113021	0.000110864	8.57315e-05	0.000125284	9.59283e-05	5.87913e-05	9.14337e-05	5.55985e-05
5943				(R)-3-Hydroxy-hexadecanoic acid;(R)-2-Hydroxyhexadecanoic acid;16-Hydroxypalmitate;16-Hydroxypalmitic acid	17.8342146153449;17.8342146153449;17.9991485301512	MS1 mz matched	309.184	24.718	0.000742128	0.00171607	0.00202695	0.000234294	0.00117986	0.000827634	0.000485623	0.00051043	0.000816311	0.00066	0.000199627	0.000622074	0.000283053	0.00037965	0.000371101	0.00145274	0.00170686	0.000766163	0.000733214	0.00116474	0.000605854	0.000392137	0.000507359	0.000773709	0.000569765	0.000512206	0.00135739	0.000500419	0.000737997	0.000777002	0.000847326	0.00119926	0.000707712	0.00114681	0.000975279	0.000329521	0.000902682	0.000527269	0.000222852	0.000495581	0.000972815
5947						Unmapped	309.279	41.411	7.47822e-06	1.84719e-05	2.61936e-05	8.20218e-06	1.50865e-05	7.13612e-06	1.22598e-05	1.62723e-05	1.42386e-05	1.24767e-05	6.27999e-06	1.49706e-05	1.27906e-05	1.2862e-05	1.17258e-05	3.91502e-05	4.43949e-05	1.06603e-05	8.57559e-06	2.56953e-05	1.84149e-05	4.96653e-05	5.9306e-05	2.83002e-05	3.89216e-05	5.93764e-05	6.37042e-05	6.62527e-05	4.30164e-05	5.80874e-05	1.41935e-05	3.24984e-05	1.22993e-05	7.90888e-06	1.6725e-05	1.76129e-05	2.83855e-05	1.06759e-05	1.53527e-05	1.80067e-05	1.08376e-05
5987						Unmapped	310.933	347.772	0.000246907	0.000224298	0.000294572	0.000256273	0.000255513	0.000233989	0.000307477	0.000301627	0.000303306	0.0002866	0.000181941	0.000274096	0.000200158	0.000322205	0.0002446	0.000265898	0.000231297	0.000270174	0.000244664	0.000253008	0.000271592	0.000326184	0.000342721	0.000305073	0.000311393	0.000354089	0.000300925	0.000290521	0.000328593	0.000318532	0.000262263	0.000328587	0.000300342	0.000311608	0.0003007	0.000327617	0.000313618	0.000202745	0.000300011	0.000285998	0.000244854
5988						Unmapped	310.933	299.253	7.06717e-05	0.000164825	0.000211345	0.000166839	0.00015342	0.000164537	0.000253152	0.000309764	0.000525353	0.000313202	0.000120635	0.000301111	0.000217943	0.000299344	0.000234758	0.000197689	0.000191498	0.000201086	0.000109703	0.000174994	0.000258431	0.000312314	0.000243859	0.000243383	0.000264497	0.000276059	0.000262929	0.000243428	0.00026651	0.000262231	0.000168771	0.000182493	0.000212758	0.000105553	0.000167394	0.000181082	0.000207758	0.000113176	0.000330179	0.000208049	0.000233081
5989						Unmapped	310.934	321.785	4.82665e-05	0.000106425	0.000134564	0.000108903	9.95396e-05	9.73825e-05	0.000150433	0.000130622	0.000130564	0.000127251	6.53654e-05	0.000141042	3.52e-05	0.000166089	0.000101924	0.000130406	6.52185e-05	0.000117966	7.73508e-05	9.77353e-05	0.000104808	0.00014717	0.000153727	0.000152619	0.000139581	9.4549e-05	9.38179e-05	7.90544e-05	0.000158146	0.000106392	0.00011927	6.2093e-05	0.000159008	6.21742e-05	0.000100636	0.000153371	0.000157172	7.65739e-05	0.000150337	0.000134363	0.000134708
5990						Unmapped	310.933	275.921	0.000299396	0.000100366	8.5617e-05	0.000164055	0.000162358	0.000202606	0.000152999	7.81243e-05	0.000135543	0.000142318	0.000127537	7.72209e-05	7.82318e-06	0.00020502	0.0001044	7.61319e-05	2.79904e-05	0.000107836	0.000191513	0.000100868	6.89892e-05	0.000132026	0.000196607	0.000138787	0.000134102	2.29082e-05	2.51381e-05	3.11522e-05	0.000166824	6.15056e-05	0.000176661	1.32348e-07	0.000196248	0.000394954	0.000191999	0.000302615	0.000157406	0.000151019	0.000109913	0.000180238	0.000103729
5997				Thiophene-4,5-epoxide;Suprofen S-oxide;	15.8321651618263;15.8321651618263;	MS1 mz matched	311.024	164.823	0.000407267	0.000293144	0.000397678	0.000308799	0.000351722	0.000286371	0.000226551	0.000174268	0.000186904	0.000218523	0.000181265	8.58243e-05	0.00010734	0.000128584	0.000125753	0.000426508	0.000497855	0.000292915	0.000222608	0.000359972	0.000384574	0.000187985	0.000146893	0.00025335	0.000243201	0.000165046	0.00013895	0.000213068	0.000166936	0.000171	0.000341497	0.000133845	0.000579221	0.000341573	0.000349034	8.20256e-05	5.91853e-05	0.000117387	0.000134851	9.83622e-05	0.000299302
5998				Thiophene-4,5-epoxide;Suprofen S-oxide;	15.8321651618263;15.8321651618263;	MS1 mz matched	311.023	132.785	2.95054e-05	7.09977e-05	0.000109897	9.56107e-05	7.65027e-05	8.5147e-05	2.94714e-05	2.38677e-05	2.47966e-05	4.08207e-05	9.93952e-05	1.32296e-05	2.00914e-05	1.7778e-05	3.76235e-05	9.00744e-05	9.74519e-05	0.00012189	0.000122991	0.000108102	0.0001418	2.37102e-05	2.06241e-05	2.79442e-05	5.35197e-05	1.90912e-05	2.21722e-05	2.39952e-05	2.37076e-05	2.22415e-05	6.18295e-05	2.21334e-05	0.000114162	0.000129012	8.17842e-05	1.46517e-05	1.47785e-05	0.000101714	1.92753e-05	3.76049e-05	0.000113716
6007				1-Naphtaldehyde;PS-6;Antibiotic PS 6;Penicillin F;2-Pentenylpenicillin	6.31241629497643;8.33027889783191;8.33027889783191	MS1 mz matched	311.112	44.946	4.75631e-05	0.000133896	0.000229516	0.000128477	0.000134863	0.000135898	1.35832e-05	2.92715e-05	1.66018e-05	4.88386e-05	7.79266e-05	2.40928e-05	2.24055e-05	3.04935e-05	3.87296e-05	0.000218701	0.000179641	0.000160369	0.000155429	0.000178535	0.000128792	2.65703e-05	2.90791e-05	7.07839e-06	4.788e-05	3.12386e-05	2.37482e-05	3.53091e-05	4.94375e-05	3.49334e-05	6.87026e-05	2.28147e-05	0.000316446	0.000141814	0.000137444	2.02957e-05	1.52841e-05	0.000103058	2.43011e-05	4.07348e-05	0.000225889
6014				N-Undecylbenzenesulfonic acid;Praziquantel;Norajmaline	9.88064692646008;-15.3755576043525;-15.3755576043525	MS1 mz matched	311.179	27.0635	0.0168963	0.0168675	0.0188849	0.0202788	0.0182319	0.00517501	0.00720653	0.00885208	0.0132458	0.00861985	0.00173782	0.00617208	0.00323059	0.00584481	0.00424632	0.0174979	0.0181	0.0141533	0.00974461	0.014874	0.0109202	0.0125662	0.00453636	0.0120756	0.0100246	0.00606357	0.00739983	0.00597616	0.00510856	0.00613703	0.0104891	0.0160535	0.00988547	0.0132485	0.0124191	0.011194	0.0128186	0.0108773	0.00569034	0.0101451	0.00724858
6019	Phytanic acid	0.9998	RLCKHJSFHOZMDR-UHFFFAOYSA-N			MS2 reverse	311.295	41.0445	3.36367e-05	6.14195e-05	7.59866e-05	2.89661e-05	5.00022e-05	3.57205e-05	0.00010625	0.000102456	4.8177e-05	7.31507e-05	2.14083e-05	6.50623e-05	7.5628e-05	5.29974e-05	5.3774e-05	9.81043e-05	0.000162147	4.12048e-05	3.86364e-05	8.50232e-05	6.4175e-05	0.000103331	0.000121329	7.06198e-05	8.98638e-05	6.87259e-05	0.000101377	5.80619e-05	5.9014e-05	7.17946e-05	4.26814e-05	0.000384381	5.66662e-05	3.37089e-05	0.000129359	7.33499e-05	6.54118e-05	4.07596e-05	8.51388e-05	6.6165e-05	4.39374e-05
6031						Unmapped	312.012	235.056	0.000153059	0.000137262	0.000165063	0.000224915	0.000170075	0.000122175	0.000171363	0.000199047	0.000210614	0.0001758	0.00011302	0.000228607	0.000217819	0.000191779	0.000187806	0.0001256	0.000163418	0.000148208	0.000152624	0.000147463	0.000182388	0.000118249	0.000155883	0.000224682	0.0001703	0.00019828	0.000163136	0.000199798	0.000227484	0.000197175	0.000193514	9.93319e-05	0.000151528	0.000185541	0.000157479	0.000255974	0.000315411	0.00028102	0.0001502	0.000250651	0.000228413
6062						Unmapped	312.907	172.06	6.25293e-05	7.07777e-05	8.67051e-05	7.88998e-05	7.4728e-05	4.94013e-05	0.000141903	0.000130358	0.000131199	0.000113215	7.20544e-05	0.000124805	9.65798e-05	0.000144285	0.000109431	8.88632e-05	7.8491e-05	0.000131569	7.88277e-05	9.44376e-05	0.000101528	0.00016343	0.000102314	0.000253382	0.000155163	0.000142758	0.00015637	0.000131599	0.000134868	0.000141399	0.000160345	0.000194074	7.24591e-05	8.60126e-05	0.000128223	0.00011574	0.00012641	4.64612e-05	0.00014903	0.00010941	5.58257e-05
6083						Unmapped	313.039	171.11	2.46101e-05	1.58245e-05	6.62295e-05	6.74808e-05	4.35362e-05	1.07091e-05	3.76444e-06	2.07907e-06	4.18647e-06	5.18477e-06	9.89519e-06	4.06276e-06	5.22221e-06	5.68282e-06	6.21575e-06	8.29433e-05	4.41833e-05	5.45605e-05	4.02247e-05	5.5478e-05	1.71532e-05	5.36882e-06	6.25717e-06	6.30536e-06	8.77113e-06	7.31308e-06	7.5431e-06	6.58639e-06	5.71903e-06	6.7904e-06	4.11687e-05	7.20916e-06	3.41097e-05	2.53452e-05	2.69582e-05	3.45685e-06	3.44981e-06	3.54581e-06	5.03269e-06	3.87129e-06	1.2989e-05
6091				2,6-Dimethoxy-4-phenanthrenol;Dexketoprofen;Ketoprofen;3,6-Dimethoxy-4-phenanthrenol;Ketoprofen;Chalepensin;3-(alpha,alpha-Dimethylallyl)psoralen;(R)-4-Methoxydalbergione;4'-Methoxyflavanone	10.6484091170206;10.6484091170206;10.6484091170206;10.6484091170206;10.6259762615862;10.6259762615862;10.6259762615862;10.6259762615862	MS1 mz matched	313.113	292.76	4.89162e-06	6.31863e-06	5.77771e-06	6.9345e-06	5.98061e-06	1.78085e-05	2.76691e-05	2.95239e-05	2.88965e-05	2.59745e-05	1.11083e-05	3.0297e-05	2.48757e-05	3.07189e-05	2.425e-05	1.08446e-05	9.74613e-06	7.89978e-06	5.6829e-06	8.54334e-06	1.86096e-05	2.62816e-05	1.97894e-05	2.47491e-05	2.23574e-05	3.06024e-05	3.24149e-05	2.68416e-05	2.69637e-05	2.92056e-05	1.63799e-05	1.69244e-05	1.54771e-05	1.09627e-05	1.4936e-05	2.08101e-05	2.4426e-05	1.17549e-05	2.61283e-05	2.07799e-05	1.55679e-05
6123				Gravelliferone;Auraptene;5-Hydroxy-7-(4-hydroxyphenyl)-1-phenyl-3-heptanone;4-(3-Hydroxy-7-phenyl-6-heptenyl)-1,2-benzenediol;Ostruthin;Glepidotin C;Doisynoestrol;cis-1-Ethyl-1,2,3,4-tetrahydro-7-methoxy-2-methyl-2-phenthrenecarboxylic acid	0.353505157533829;0.353505157533829;0.353505157533829;0.353505157533829;0.335393881459386;0.335393881459386;0.335393881459386	MS1 mz matched	314.17	288.406	6.14196e-06	7.5314e-06	1.02483e-05	7.95973e-06	7.97035e-06	1.11623e-05	1.03238e-05	1.45223e-05	1.46237e-05	1.2658e-05	4.99186e-06	1.05741e-05	5.15082e-06	1.38044e-05	8.63029e-06	2.06047e-05	1.24341e-05	1.82051e-05	1.36869e-05	1.62327e-05	1.66045e-05	2.5062e-05	2.30172e-05	2.40164e-05	2.2175e-05	3.3531e-05	3.15686e-05	2.76214e-05	2.73552e-05	3.0019e-05	2.5443e-05	4.04926e-05	3.11427e-05	2.97712e-05	3.17124e-05	3.17428e-05	2.9185e-05	1.72518e-05	3.82265e-05	2.91015e-05	2.55518e-05
6145				Lythidathion	-22.152526680000001	MS1 mz matched	314.971	59.0185	0.000181722	8.10981e-05	0.000181069	0.000378007	0.000205474	0.000183661	1.06276e-05	1.06608e-05	1.00543e-05	5.37509e-05	0.000209432	8.16155e-06	7.02569e-06	1.03209e-05	5.87351e-05	0.000122821	0.000172336	0.000226114	0.000263335	0.000196152	0.000219386	9.64834e-06	8.86664e-06	1.16743e-05	6.23937e-05	9.61751e-06	1.05372e-05	1.05648e-05	1.08234e-05	1.03857e-05	3.31774e-05	1.02999e-05	0.00025549	0.000275472	0.00014361	9.28202e-06	1.00875e-05	0.000275174	9.11407e-06	7.59143e-05	0.000206813
6146				Lythidathion	3.6762111229999999	MS1 mz matched	314.979	276.746	0.000266025	0.000163793	0.000102695	0.000175927	0.00017711	0.000176148	0.000158335	0.000129647	0.000158216	0.000155587	0.000221405	0.000222409	3.675e-05	0.000216792	0.000174339	9.26076e-05	8.08553e-05	0.000206259	0.000289811	0.000167383	0.000121425	0.000117378	0.000191366	0.000271794	0.000175491	5.12555e-05	6.56398e-05	7.26811e-05	0.000322219	0.000127949	0.000283978	1.26759e-05	0.000211702	0.000548508	0.000264216	0.000261193	0.000164619	0.000276971	0.000244938	0.00023693	0.000208068
6147				1,1,1-Trichloro-2,2-bis(4-hydroxyphenyl)ethane;HPTE;p,p'-Hydroxy-DDT	11.71045865	MS1 mz matched	314.986	297.689	9.67435e-05	6.9614e-05	4.98058e-05	8.74638e-05	7.59068e-05	7.41444e-05	9.44846e-05	8.51744e-05	7.61916e-05	8.24987e-05	6.4553e-05	9.74833e-05	4.97394e-05	7.61143e-05	7.19725e-05	5.1427e-05	5.54023e-05	6.46221e-05	8.79853e-05	6.48592e-05	8.48869e-05	6.3467e-05	8.33959e-05	0.000108486	8.50589e-05	5.62463e-05	5.44712e-05	3.92766e-05	0.000121262	6.7814e-05	0.000107457	5.65062e-05	8.81297e-05	0.000123086	9.37946e-05	0.000103525	7.98818e-05	7.18564e-05	0.000103886	8.97873e-05	7.99906e-05
6158				SC-57666	-23.094447110000001	MS1 mz matched	315.075	31.714	4.03982e-05	2.91608e-05	4.70379e-05	3.48329e-05	3.78575e-05	4.45015e-05	3.05187e-05	4.20599e-05	2.1331e-05	3.46028e-05	1.22966e-05	3.46408e-05	2.90885e-05	4.11578e-05	2.9296e-05	3.03901e-05	4.04011e-05	7.1235e-06	2.17874e-05	2.49255e-05	3.7578e-05	2.66758e-05	4.26867e-05	2.50293e-05	3.29925e-05	3.40902e-05	3.13517e-05	5.94661e-05	4.7628e-05	4.3134e-05	2.24007e-05	4.74015e-05	3.73786e-05	3.05048e-05	3.44214e-05	4.30254e-05	2.964e-05	2.72158e-05	2.09626e-05	3.0211e-05	3.19163e-05
6177	Meclofenamate	0.6619	SBDNJUWAMKYJOX-UHFFFAOYSA-N			MS2 reverse	315.993	173.061	4.1881e-05	4.82571e-05	5.17724e-05	4.95052e-05	4.78539e-05	3.74654e-05	0.000100542	9.33284e-05	9.28852e-05	8.10553e-05	3.57973e-05	9.4911e-05	6.09359e-05	0.000114867	7.66279e-05	5.90969e-05	5.0594e-05	6.03556e-05	4.74892e-05	5.43839e-05	6.1051e-05	0.000112007	9.93491e-05	0.000132631	0.000101259	9.80299e-05	0.000104958	8.91553e-05	9.89775e-05	9.77801e-05	8.58038e-05	0.000133155	5.49875e-05	5.79703e-05	8.2979e-05	0.000108495	8.02836e-05	2.51675e-05	0.000102255	7.90503e-05	4.40138e-05
6204						Unmapped	316.99	173.316	0.000157936	0.000183059	0.000201202	0.000187984	0.000182545	0.000136049	0.000399511	0.000347267	0.000346296	0.000307281	0.000145759	0.00035525	0.000223566	0.00043321	0.000289446	0.000227406	0.000176873	0.000232545	0.000174521	0.000202836	0.000224121	0.000421087	0.000367188	0.000494544	0.000376735	0.000369585	0.000371734	0.000318733	0.000380766	0.000360205	0.000306785	0.000480422	0.00019128	0.000234246	0.000303183	0.000429115	0.000312187	8.95842e-05	0.000365747	0.000299158	0.00017125
6275						Unmapped	319.01	25.118	3.57179e-05	2.8529e-05	3.63499e-05	2.62347e-05	3.17079e-05	2.57747e-05	3.05039e-05	4.04228e-05	4.61195e-05	3.57052e-05	1.24747e-05	3.98938e-05	3.06607e-05	4.73555e-05	3.25962e-05	3.42749e-05	3.53506e-05	1.83122e-05	2.37938e-05	2.79329e-05	3.06092e-05	3.63929e-05	3.08512e-05	3.87793e-05	3.41581e-05	4.07588e-05	4.62462e-05	3.96466e-05	3.33649e-05	4.00041e-05	3.37537e-05	3.0641e-05	4.56432e-05	3.38187e-05	3.59642e-05	3.68674e-05	3.58727e-05	1.97474e-05	2.84037e-05	3.02228e-05	2.60005e-05
6282				3-p-Coumaroyl-1,5-quinolactone;4-p-Coumaroyl-1,5-quinolactone;7-Hydroxy-6-methoxy-alpha-pyrufuran;Coptisine	13.9001703264413;13.9001703264413;13.9001703264413;5.47404607982928	MS1 mz matched	319.094	50.904	8.57163e-05	0.000334266	0.000190186	0.000124531	0.000183675	0.000113676	0.000101	0.000126068	0.000101319	0.000110515	9.75125e-05	0.000230344	0.000152683	0.000340933	0.000205368	0.000381586	0.000275835	0.000177447	0.000171009	0.000251469	0.000105237	0.000202982	0.000110498	0.000167608	0.000146581	0.000232474	0.000134916	0.000198727	0.000340416	0.000226633	0.000149544	0.000219725	0.000355932	0.000153535	0.000219684	0.000142491	0.000200169	7.60518e-05	0.000123482	0.000135549	0.000172377
6284				3,7,8,15-Scirpenetetrol;Toxin T2 tetrol;Sesamex;Neoilludin A	-2.14126414338868;-2.14126414338868;-2.01246655939015;-2.01246655939015	MS1 mz matched	319.115	48.041	0.000126585	6.58802e-05	7.12836e-05	3.002e-05	7.34422e-05	9.29248e-05	3.14803e-05	5.02076e-05	6.02851e-05	5.87244e-05	2.08045e-06	0.000156403	2.89888e-05	0.000230861	0.000104583	0.00011029	7.66397e-05	8.1199e-06	5.24426e-05	6.1873e-05	5.19589e-05	7.11167e-05	3.38327e-05	4.19143e-06	4.02749e-05	6.91038e-06	6.17295e-05	8.74854e-05	0.000142536	7.46654e-05	7.92864e-05	9.39957e-05	0.000110659	0.000100521	9.61156e-05	5.04579e-05	7.80831e-05	3.18511e-05	9.85393e-05	6.47328e-05	5.6185e-06
6345				Chloramphenicol;Chloramphenicol	-13.4370632381641;-13.3535271789327	MS1 mz matched	321.004	40.299	1.33565e-05	4.55343e-05	3.50229e-05	4.92777e-05	3.57978e-05	8.07667e-05	0.000122984	0.000200973	0.000200979	0.000151426	9.56886e-05	6.59382e-05	1.62265e-05	6.69422e-05	6.11989e-05	5.07814e-05	2.50995e-05	2.7771e-05	3.67303e-05	3.50956e-05	8.36317e-05	0.000131718	4.8087e-05	0.000133634	9.92675e-05	4.02306e-05	0.000120193	5.75725e-05	5.78717e-05	6.89669e-05	1.58982e-05	1.77464e-05	1.64944e-05	3.22837e-05	2.06057e-05	2.36732e-05	1.45884e-05	7.66489e-05	1.91234e-05	3.35085e-05	0.000137581
6357				4-(3,4-Dihydroxyphenyl)-2,3-dihydro-2,3-dihydroxy-1H-phenalen-1-one;Decarboxytetracenomycin F1;Tetrangomycin;11-Deoxylandomycinone	-9.47019668627442;-9.39692459205011;-9.39692459205011;-9.39692459205011	MS1 mz matched	321.081	359.663	1.95379e-05	1.42471e-05	2.13531e-05	1.81166e-05	1.83137e-05	2.06275e-05	2.4212e-05	2.04858e-05	3.9963e-05	2.63221e-05	1.09912e-05	1.81722e-05	1.12188e-05	2.29644e-05	1.58367e-05	1.7836e-05	1.0912e-05	2.54958e-05	1.32915e-05	1.68838e-05	1.79443e-05	3.18565e-05	2.24104e-05	2.60584e-05	2.45674e-05	3.42761e-05	2.50198e-05	1.88969e-05	2.01961e-05	2.45972e-05	2.39719e-05	2.42277e-05	2.27768e-05	3.37131e-05	2.61724e-05	2.26585e-05	2.52731e-05	1.06654e-05	3.47237e-05	2.33302e-05	1.22254e-05
6367	L-Carnitine	0.8473	PHIQHXFUZVPYII-ZCFIWIBFSA-N			MS2 reverse	321.206	68.8215	1.02175e-05	1.49485e-05	1.42697e-05	1.61768e-05	1.39032e-05	1.15825e-05	1.49007e-05	1.67023e-05	1.48347e-05	1.4505e-05	8.52431e-06	1.81426e-05	1.45188e-05	1.56747e-05	1.42151e-05	4.9911e-05	5.18281e-05	1.35004e-05	1.49418e-05	3.25453e-05	2.86336e-05	3.97093e-05	4.99265e-05	4.39753e-05	4.05612e-05	7.64403e-05	7.06743e-05	7.97776e-05	5.46278e-05	7.038e-05	1.41173e-05	2.22764e-05	1.76244e-05	1.24466e-05	1.66162e-05	1.47175e-05	1.31201e-05	1.08165e-05	1.68247e-05	1.38697e-05	8.75393e-06
6406						Unmapped	322.954	276.495	1.49529e-05	8.53014e-06	1.01751e-05	8.65181e-06	1.05775e-05	7.1538e-06	1.13481e-05	9.43056e-06	9.78462e-06	9.42928e-06	1.06748e-05	1.37482e-05	8.36511e-06	1.3729e-05	1.16293e-05	9.42108e-06	1.33181e-05	1.23645e-05	1.3041e-05	1.20362e-05	1.21004e-05	7.6608e-06	1.43582e-05	1.68086e-05	1.2732e-05	7.84111e-06	1.02884e-05	1.08466e-05	9.69799e-06	9.66853e-06	1.48115e-05	8.27824e-06	1.2802e-05	1.56179e-05	1.28774e-05	1.52071e-05	1.0287e-05	9.64086e-06	2.14192e-05	1.41385e-05	8.20298e-06
6435						Unmapped	323.255	42.298	1.87315e-05	3.78382e-05	3.25628e-05	1.60453e-05	2.62945e-05	1.9555e-05	4.58571e-05	5.70122e-05	2.72663e-05	3.74227e-05	1.34484e-05	3.81242e-05	4.04219e-05	2.60109e-05	2.95013e-05	4.29821e-05	6.03222e-05	2.42728e-05	2.51394e-05	3.81791e-05	3.21296e-05	4.63711e-05	4.18077e-05	3.01949e-05	3.76258e-05	3.94783e-05	5.44104e-05	5.03662e-05	3.44917e-05	4.46866e-05	2.56743e-05	0.000142462	3.42195e-05	1.0291e-05	5.31616e-05	4.1844e-05	4.59055e-05	2.13884e-05	4.91317e-05	3.95674e-05	2.21636e-05
6465						Unmapped	324.725	211.684	2.75316e-05	2.71117e-05	2.73788e-05	3.15129e-05	2.83837e-05	2.36917e-05	2.6803e-05	2.67967e-05	3.0649e-05	2.69851e-05	2.66501e-05	2.96438e-05	3.5219e-05	3.60627e-05	3.18939e-05	2.42932e-05	3.56112e-05	3.18602e-05	3.60091e-05	3.19434e-05	2.7751e-05	2.07497e-05	3.79174e-05	3.79508e-05	3.10922e-05	2.59689e-05	2.40779e-05	2.54007e-05	4.11925e-05	2.916e-05	3.29696e-05	2.19092e-05	2.63022e-05	2.96624e-05	2.77108e-05	3.82828e-05	3.9526e-05	3.19557e-05	1.90065e-05	3.21928e-05	3.35199e-05
6504				2-Dodecylbenzenesulfonic acid;4-Dodecylbenzenesulfonic Acid;Ajmaline;Isoajmaline;Hydroquinidine;(-)-Tortuosamine;Tortuosamine	7.46340573294979;7.46340573294979;-16.5542916388219;-16.5542916388219;-16.5542916388219;-16.5542916388219	MS1 mz matched	325.195	26.9605	0.0240061	0.0230536	0.0270521	0.02269	0.0242005	0.00696293	0.00904259	0.0113021	0.0190056	0.0115783	0.00217493	0.0100247	0.00473606	0.00749644	0.00610803	0.0263786	0.0278096	0.0147057	0.011909	0.0202007	0.0135189	0.013652	0.00598763	0.0142677	0.0118566	0.00998157	0.0105958	0.00921307	0.0073447	0.00928378	0.0116709	0.0211781	0.013189	0.0163658	0.0156009	0.0132092	0.0145318	0.01227	0.0069917	0.0117507	0.00936576
6520						Unmapped	326.027	234.278	0.000202138	0.000191172	0.00022027	0.000330018	0.0002359	0.000142339	0.000249457	0.00025528	0.000305258	0.000238083	0.000158315	0.000330148	0.000297247	0.000299178	0.000271222	0.000187438	0.000274774	0.000214554	0.000228088	0.000226214	0.000238668	0.00019127	0.000227641	0.000320722	0.000244575	0.000289015	0.000220702	0.000284052	0.000336797	0.000282641	0.000261139	0.000169369	0.000205466	0.000238358	0.000218583	0.00031892	0.000342443	0.000352691	0.000221216	0.000308818	0.000295249
6557						Unmapped	326.998	24.65	3.03365e-05	1.76917e-05	2.66676e-05	1.20773e-05	2.16933e-05	1.83925e-05	1.75179e-05	2.9622e-05	3.09806e-05	2.41283e-05	9.15444e-06	2.38828e-05	1.76653e-05	2.86684e-05	1.98427e-05	2.92556e-05	3.33229e-05	1.38084e-05	1.04159e-05	2.17007e-05	1.82303e-05	2.79021e-05	1.41461e-05	4.01947e-05	2.51183e-05	3.89136e-05	1.54595e-05	3.33608e-05	2.58796e-05	2.84034e-05	1.47265e-05	1.56283e-05	2.20107e-05	2.00442e-05	1.81024e-05	2.32156e-05	2.23426e-05	1.18222e-05	2.06383e-05	1.95047e-05	1.51327e-05
6572				norsertraline;12-OPDA;(15Z)-12-Oxophyto-10,15-dienoate;(15Z)-12-Oxophyto-10,15-dienoic acid;9(S),13(S)-12-Oxo-PDA;12-Oxo-10,15(Z)-phytodienoic acid;(9Z,15Z)-(13S)-12,13-Epoxyoctadeca-9,11,15-trienoic acid;(9Z,15Z)-(13S)-12,13-Epoxyoctadeca-9,11,15-trienoate;(9Z)-(13S)-12,13-Epoxyoctadeca-9,11,15-trienoate;12,13(S)-EOT;12,13(S)-EOTrE;alpha-Licanic acid;(9Z,11E,13E)-4-Oxooctadeca-9,11,13-trienoic a…	-6.84455669501239;-9.58235313838925;-9.58235313838925;-9.58235313838925;-9.58235313838925;-9.58235313838925;-9.58235313838925;-9.58235313838925;-9.58235313838925;-9.58235313838925	MS1 mz matched	327.162	33.1415	3.10351e-05	3.67324e-05	3.50686e-05	7.12391e-05	4.35188e-05	2.09693e-05	3.60082e-05	3.03054e-05	3.54921e-05	3.06938e-05	2.13215e-05	3.21198e-05	2.59278e-05	2.91494e-05	2.71296e-05	1.63907e-05	2.06005e-05	3.45348e-05	2.73896e-05	2.47289e-05	3.99182e-05	2.9317e-05	3.01193e-05	2.7701e-05	3.17639e-05	2.69608e-05	3.01964e-05	2.90934e-05	2.73752e-05	2.84064e-05	3.55959e-05	4.35305e-05	2.3069e-05	2.92787e-05	3.28685e-05	3.04981e-05	3.43671e-05	2.82827e-05	2.55447e-05	2.96731e-05	4.81156e-05
6592				Nitisinone;Mecarbam	-19.1398839393701;-22.1572814760543	MS1 mz matched	328.045	440.81	2.05923e-05	2.48409e-05	3.40408e-05	1.89781e-05	2.4613e-05	2.73243e-05	5.37382e-05	2.51104e-05	5.11265e-05	3.93248e-05	1.85128e-05	3.01701e-05	1.64816e-05	2.90325e-05	2.35493e-05	2.51352e-05	1.96486e-05	3.32909e-05	3.11439e-05	2.73047e-05	2.77902e-05	3.65156e-05	4.71324e-05	5.89515e-05	4.25974e-05	3.88516e-05	2.98766e-05	2.21173e-05	3.62636e-05	3.17773e-05	3.10695e-05	6.69044e-05	2.68767e-05	4.55483e-05	4.25997e-05	2.38991e-05	5.28056e-05	2.44894e-05	5.93104e-05	4.01261e-05	3.34368e-05
6619						Unmapped	328.983	325.09	0.00302842	0.00324542	0.00308651	0.00356886	0.0032323	0.00333638	0.00389663	0.00379007	0.00393848	0.00374039	0.00257746	0.00379293	0.00190944	0.00435274	0.00315814	0.0030912	0.00265264	0.00336468	0.00387459	0.00324578	0.00310897	0.00420537	0.005263	0.00415254	0.00418247	0.00336883	0.00333612	0.00323193	0.00503079	0.00374192	0.00359971	0.00282438	0.00458219	0.00381266	0.00370474	0.00477	0.0044502	0.00323099	0.00426541	0.00417915	0.00425767
6620				(S)-5-Diphosphomevalonic acid;(R)-Mevalonic acid-5-pyrophosphate;(R)-5-Diphosphomevalote;alpha-D-Ribose 1-methylphosphote 5-phosphate;(R)-Mevalote 3,5-bisphosphate;(R)-3,5-Diphosphomevalote;(R)-3,5-Bisphosphomevalote	15.5201411345068;15.5201411345068;15.5841018786169;15.5841018786169;15.5841018786169	MS1 mz matched	328.982	342.813	0.00186214	0.00189612	0.00240176	0.00215657	0.00207915	0.00145134	0.00235997	0.00252371	0.00219637	0.00213285	0.0011011	0.00259294	0.00170879	0.00204573	0.00186214	0.00219789	0.00208562	0.00224484	0.00200709	0.00213386	0.00225661	0.00245793	0.00252209	0.00246037	0.00242425	0.00265418	0.00243238	0.00244608	0.00224845	0.00244527	0.00247572	0.00266186	0.00250789	0.00173973	0.0023463	0.00213951	0.00246755	0.00218611	0.00229284	0.0022715	0.00218328
6628	Inosine 5'-monophosphate (IMP)	0.8361	GRSZFWQUAKGDAV-KQYNXXCUSA-N			MS2 reverse	329.029	476.379	1.40629e-05	1.29802e-05	2.73087e-05	1.83285e-05	1.81701e-05	1.57202e-05	2.34637e-05	1.94294e-05	2.87114e-05	2.18311e-05	1.56166e-05	1.62087e-05	1.35943e-05	2.0302e-05	1.64304e-05	1.61477e-05	1.3778e-05	2.50111e-05	2.0615e-05	1.88879e-05	2.13535e-05	2.70285e-05	2.28003e-05	2.81473e-05	2.48324e-05	3.03802e-05	2.24214e-05	1.69598e-05	1.79468e-05	2.1927e-05	2.89044e-05	2.85425e-05	1.95257e-05	2.53359e-05	2.55771e-05	2.44221e-05	3.29933e-05	1.45408e-05	2.20688e-05	2.35063e-05	1.32977e-05
6640				Miraxanthin-III	2.8474356119999999	MS1 mz matched	329.123	51.2245	5.71234e-05	0.000136088	0.00011762	6.98898e-05	9.51803e-05	3.8519e-05	5.75878e-05	5.03126e-05	5.80317e-05	5.11128e-05	6.7661e-05	5.46579e-05	8.55279e-05	0.00017602	9.59667e-05	0.000217139	0.000103826	0.000109999	0.000113255	0.000136055	6.8099e-05	0.000104129	6.71063e-05	7.80512e-05	7.93464e-05	6.60708e-05	6.32758e-05	6.28969e-05	0.000133224	8.1367e-05	7.36946e-05	0.000105246	0.000181166	0.000103237	0.000115836	4.80045e-05	7.2524e-05	4.1057e-05	5.35142e-05	5.37749e-05	8.75512e-05
6680						Unmapped	330.84	411.406	0.000251538	0.000203134	0.000130326	0.000231358	0.000204089	0.000180891	0.000229131	0.000279305	0.000159571	0.000212225	0.000152665	0.000216582	0.000136657	0.000241251	0.000186788	0.000169798	0.000184964	0.00023417	0.000199343	0.000197069	0.000255263	0.000207304	0.000164032	0.00027409	0.000225172	0.000156713	0.000254746	0.000232714	0.000316778	0.000240238	0.000226866	0.000323035	0.000230769	0.000292313	0.000268246	0.000205911	0.000181742	0.000156323	0.000310306	0.00021357	0.000193715
6755				3,7,8,15-Scirpenetetrol;Toxin T2 tetrol;Sesamex;Neoilludin A	-2.14126414338868;-2.14126414338868;-2.01246655939015;-2.01246655939015	MS1 mz matched	333.109	48.915	0.000478762	7.31154e-05	0.000195433	0.000118273	0.000216396	1.84067e-05	2.3265e-05	3.00574e-05	2.71915e-05	2.47302e-05	1.66238e-05	5.62773e-05	3.89861e-05	6.22923e-05	4.35449e-05	0.000246508	0.000286714	3.51395e-05	0.000120222	0.000172146	4.98922e-05	3.68065e-05	2.26109e-05	3.00745e-05	3.4846e-05	4.92633e-05	4.10767e-05	4.28394e-05	7.26351e-05	5.14536e-05	0.000180493	0.000239374	0.000141233	4.36075e-05	0.000151177	2.73889e-05	3.04778e-05	1.77313e-05	2.47694e-05	2.50919e-05	2.00612e-05
6791						Unmapped	334.837	301.341	3.48168e-05	8.31734e-05	0.000149093	8.57815e-05	8.82162e-05	9.862e-05	0.000124021	0.000158307	0.000110943	0.000122973	4.41275e-05	0.000150589	0.000119076	0.000132566	0.00011159	0.000133349	0.000135651	8.27702e-05	5.47564e-05	0.000101632	0.000120768	0.00015284	0.000143332	9.32727e-05	0.000127553	0.000224831	0.000154695	0.000172883	0.00013356	0.000171492	7.35403e-05	0.000160567	0.000122238	4.19242e-05	9.95673e-05	0.000143136	0.000130678	5.98944e-05	0.000148295	0.000120501	0.000104503
6796						Unmapped	334.894	348.336	0.000105069	9.86097e-05	0.00013566	0.000112454	0.000112948	0.000102405	0.000130853	0.000125263	0.000129135	0.000121914	7.89302e-05	0.000178639	8.43153e-05	0.000133354	0.00011881	0.000160553	9.46323e-05	0.000110703	0.0001041	0.000117497	0.000157975	0.00013814	0.000154329	0.000125692	0.000144034	0.000144629	0.000134417	0.000120115	0.000142438	0.0001354	0.000113777	0.000135286	0.000134887	0.000137578	0.000130382	0.000153695	0.000141949	8.55984e-05	0.000129927	0.000127792	0.000108522
6797						Unmapped	334.894	321.103	4.01041e-06	2.73222e-05	4.8583e-05	2.93876e-05	2.73258e-05	2.66762e-05	4.80038e-05	4.15512e-05	4.14483e-05	3.94199e-05	2.40079e-05	4.40466e-05	3.87386e-06	4.67248e-05	2.96633e-05	2.59934e-05	1.85304e-05	3.36673e-05	2.24767e-05	2.51669e-05	1.66245e-05	5.2415e-05	4.01164e-05	4.29114e-05	3.80168e-05	3.25014e-05	3.20706e-05	4.35279e-06	4.20735e-05	2.77496e-05	3.15209e-05	1.44087e-06	4.58634e-05	1.83633e-05	2.42971e-05	4.15143e-05	5.26943e-05	2.12979e-05	4.47038e-05	4.00526e-05	4.05199e-05
6803						Unmapped	334.968	276.634	6.44683e-05	4.83457e-05	3.48552e-05	4.45884e-05	4.80644e-05	4.19865e-05	3.71709e-05	4.10429e-05	4.45641e-05	4.11911e-05	5.2916e-05	6.20149e-05	2.50014e-05	5.84714e-05	4.96009e-05	2.83451e-05	8.63146e-05	6.23441e-05	7.10185e-05	6.20056e-05	4.55093e-05	3.16863e-05	4.47804e-05	8.22449e-05	5.10552e-05	2.08586e-05	2.72565e-05	3.89149e-05	8.15899e-05	4.2155e-05	7.12643e-05	2.10885e-05	3.99449e-05	4.94836e-05	4.54453e-05	5.93574e-05	5.66187e-05	7.45616e-05	4.29591e-05	5.83742e-05	6.06842e-05
6848				Tenoxicam;	-2.21411785320185;	MS1 mz matched	336.018	46.188	6.05665e-05	6.4778e-05	8.15708e-05	0.000281349	0.000122066	3.73057e-05	7.95651e-05	8.93746e-05	0.000120297	8.16355e-05	2.90767e-05	9.65119e-05	4.80845e-05	0.000106297	6.99924e-05	6.77007e-05	0.000111291	3.17821e-05	6.264e-05	6.83535e-05	6.15936e-05	6.23151e-05	7.11555e-05	6.31317e-05	6.4549e-05	9.55268e-05	0.00010348	9.04863e-05	9.96229e-05	9.72791e-05	4.9317e-05	4.5911e-05	6.84416e-05	7.35461e-05	5.93039e-05	7.36645e-05	0.000101989	5.78925e-05	6.70784e-05	7.5156e-05	5.92998e-05
6882						Unmapped	336.969	276.615	0.000207687	0.000100919	7.34143e-05	0.000126108	0.000127032	0.000146174	0.000111219	7.85762e-05	0.000131865	0.000116959	0.000100327	9.37464e-05	1.39404e-05	0.000156692	9.11763e-05	7.0733e-05	4.80398e-05	0.000112418	0.000139525	9.26791e-05	6.72072e-05	8.81578e-05	0.000127808	0.000149274	0.000108112	4.05055e-05	4.6798e-05	3.38166e-05	0.000154023	6.87858e-05	0.00014951	1.09459e-05	0.000142324	0.000260048	0.000140707	0.000185811	0.000118664	0.000118828	9.95171e-05	0.000130705	9.81716e-05
6887						Unmapped	337	25.086	2.34922e-05	3.11895e-05	3.83383e-05	2.69944e-05	3.00036e-05	2.30414e-05	3.04312e-05	3.85189e-05	4.99954e-05	3.54967e-05	1.46708e-05	3.84517e-05	2.22027e-05	4.49589e-05	3.0071e-05	4.20793e-05	3.53922e-05	2.32859e-05	2.22744e-05	3.0758e-05	3.71067e-05	3.44994e-05	2.58683e-05	3.5865e-05	3.33349e-05	4.70172e-05	4.93289e-05	3.64182e-05	3.46677e-05	4.1858e-05	2.41285e-05	3.4428e-05	4.50861e-05	2.16506e-05	3.13233e-05	4.00345e-05	3.1812e-05	2.08124e-05	2.77763e-05	3.01088e-05	2.92339e-05
6892				Imidazoleacetic acid ribotide;1-(5-Phosphoribosyl)imidazole-4-acetate	3.73138394012389;3.7804890675339	MS1 mz matched	337.053	296.144	0.000390032	0.000226115	0.000204515	0.000362431	0.000295774	0.000273964	0.000330014	0.0002981	0.000379547	0.000320406	0.000239418	0.000244572	0.000111077	0.000365233	0.000240075	0.000226068	0.000124029	0.000320476	0.000309751	0.000245081	0.000236914	0.000288789	0.00030982	0.000378506	0.000303507	0.000187626	0.000276386	0.000175304	0.000408897	0.000262053	0.000353977	0.000169117	0.00031781	0.000548096	0.00034725	0.000442582	0.000383283	0.000289284	0.000313194	0.000357086	0.000245341
6904				Panaxacol;Panaxytriol;1-(4-Hydroxy-3-methoxyphenyl)-3-decanone;8-Acetoxy-4-acoren-3-one;6-Paradol;3-Decanone, 1-(4-hydroxy-3-methoxyphenyl)-;Paxytriol	-7.88926360582979;-7.88926360582979;-7.88926360582979;-7.88926360582979;-7.90831530602732;-7.90831530602732	MS1 mz matched	337.194	27.719	0.000112909	0.000122178	0.000148005	0.000172537	0.000138907	4.86482e-05	5.95111e-05	7.95603e-05	0.000127921	7.891e-05	1.38538e-05	0.000374464	3.32197e-05	3.9866e-05	0.000115351	0.000144191	0.000131739	0.000101497	7.72549e-05	0.00011367	9.572e-05	9.61878e-05	4.55208e-05	0.000108978	8.66016e-05	6.61759e-05	9.80895e-05	5.81403e-05	5.12305e-05	6.84091e-05	7.67517e-05	0.000123267	7.55521e-05	9.4073e-05	9.2411e-05	9.64786e-05	9.9933e-05	7.72225e-05	4.37276e-05	7.93404e-05	5.77392e-05
6906				alpha-Santalyl phenylacetate;Santalyl phenylacetate;11beta,17beta-Dihydroxy-9alpha-fluoro-17alpha-methyl-5alpha-androstan-3-one;11beta,17beta-Dihydroxy-9alpha-fluoro-17alpha-methyl-5beta-androstan-3-one	-1.71542825083443;-1.71542825083443;-5.02622952669774;-5.02622952669774	MS1 mz matched	337.216	24.257	0.000300417	0.000580569	0.00078792	5.02368e-05	0.000429786	0.000315542	0.000185329	0.000216488	0.000509469	0.000306707	6.04031e-05	0.000258185	0.000141011	0.000119104	0.000144676	0.000703278	0.000691767	0.000205331	0.000210783	0.00045279	0.000236467	0.000277602	0.000227249	0.000265129	0.000251612	0.000261075	0.000630638	0.000208044	0.000258896	0.000339663	0.000300562	0.000484269	0.000304079	0.000383417	0.000368082	0.000257687	0.00034839	0.000332074	9.63986e-05	0.000258637	0.000304155
6907						Unmapped	337.234	43.676	7.15328e-05	0.000128974	0.000130851	4.59197e-05	9.43196e-05	4.84186e-05	8.05778e-05	0.000184132	0.000100317	0.000103361	5.18791e-05	0.000157703	0.000103943	0.00010101	0.000103634	0.000114051	0.00014737	6.23982e-05	6.71978e-05	9.77542e-05	9.97376e-05	0.000134884	0.000117463	9.59435e-05	0.000112007	0.000201426	0.000158375	0.000183513	0.000157154	0.000175117	9.34296e-05	0.000191188	0.000139663	4.33489e-05	0.000116907	0.000128762	0.000129165	8.15156e-05	0.000103383	0.000110706	9.17274e-05
6941				Evocarpine	-3.5371497999999999	MS1 mz matched	338.243	111.894	8.17022e-05	4.81148e-05	0.000111051	0.000119406	9.00685e-05	6.48983e-05	7.9395e-05	6.51291e-05	6.93048e-05	6.96818e-05	6.83301e-05	6.84783e-05	4.79003e-05	7.68429e-05	6.53879e-05	4.50873e-05	0.000103105	5.4403e-05	9.37453e-05	7.40852e-05	0.000153175	6.42428e-05	5.45133e-05	7.72885e-05	8.73049e-05	0.000151618	5.8697e-05	5.96767e-05	8.2789e-05	8.81952e-05	5.39815e-05	5.57655e-05	6.47739e-05	4.57409e-05	5.50654e-05	6.79935e-05	7.36148e-05	8.00149e-05	6.86397e-05	7.25658e-05	5.18716e-05
6955						Unmapped	338.928	276.37	0.000179138	5.68179e-05	4.24147e-05	8.95831e-05	9.19884e-05	6.86393e-05	7.4672e-05	4.29489e-05	8.30395e-05	6.73249e-05	7.19598e-05	4.07922e-05	8.78649e-06	9.95892e-05	5.52819e-05	4.94011e-05	2.2131e-05	7.20978e-05	0.000107616	6.28115e-05	4.80844e-05	6.71704e-05	9.3521e-05	9.35658e-05	7.55854e-05	1.19524e-05	2.56277e-05	1.88235e-05	7.37939e-05	3.25494e-05	0.000106839	6.12197e-06	7.41543e-05	0.000242569	0.000107421	0.000103819	6.72478e-05	6.97271e-05	6.37365e-05	7.61327e-05	5.19696e-05
6977				Vulgaxanthin II;Vulgaxanthin-II	3.32440762038621;3.22296375638568	MS1 mz matched	339.092	155.124	2.59768e-05	2.47575e-05	4.65327e-05	4.18873e-05	3.47886e-05	5.88715e-05	7.21868e-06	7.29671e-06	7.10222e-06	2.01223e-05	3.82354e-05	4.99344e-06	5.06303e-06	3.27685e-06	1.28922e-05	8.56698e-05	8.56849e-05	0.000125	0.000117044	0.00010335	0.000154515	7.24972e-06	8.44401e-06	8.96449e-06	4.47932e-05	7.94673e-06	8.19687e-06	9.46797e-06	9.12642e-06	8.6845e-06	1.61171e-05	7.4285e-06	7.80957e-05	0.000109761	5.28505e-05	4.9152e-06	5.12305e-06	9.00245e-05	6.21191e-06	2.65687e-05	0.000117124
6992				14,19-Dihydroaspidospermatine;Norethindrone acetate;Norethisterone acetate;17-Hydroxy-3-oxo-17alpha-preg-1,4-diene-21-carboxylic acid, gamma-lactone	-11.8242848649055;21.3266283328392;21.3266283328392	MS1 mz matched	339.211	26.512	0.00918862	0.00984312	0.0125241	0.00578782	0.00933592	0.00371192	0.00477473	0.00589031	0.0103809	0.00618946	0.00119136	0.00709837	0.00328635	0.00411906	0.00392378	0.012387	0.011981	0.0060916	0.00443618	0.00872396	0.00643447	0.00774893	0.00400222	0.00772417	0.00647745	0.00624917	0.00634344	0.00606945	0.00516183	0.00595597	0.00321109	0.00937732	0.00614312	0.00662927	0.0063402	0.00729229	0.0080211	0.00696718	0.00332757	0.00640203	0.00525444
6996	Behenic acid	0.8757	UKMSUNONTOPOIO-UHFFFAOYSA-N			MS2 forward	339.325	40.211	6.86118e-06	1.1593e-05	1.79045e-05	7.40142e-06	1.094e-05	9.60645e-06	2.2243e-05	1.84589e-05	1.01389e-05	1.51118e-05	4.49966e-06	1.18972e-05	1.18881e-05	1.03276e-05	9.65315e-06	1.68707e-05	2.55236e-05	1.39261e-05	9.68978e-06	1.65026e-05	1.46397e-05	2.20149e-05	2.87667e-05	2.00904e-05	2.13779e-05	1.59877e-05	2.39666e-05	1.34202e-05	1.37821e-05	1.67891e-05	1.07722e-05	5.72109e-05	1.35178e-05	9.02549e-06	2.26316e-05	1.94712e-05	1.72537e-05	9.9415e-06	2.10018e-05	1.6917e-05	1.1418e-05
7014				7-Chloro-6-demethylcepharadione B;Aristolochic acid;Aristolochic acid I	13.2369440166107;-10.5555255830926	MS1 mz matched	340.043	241.327	0.00077903	0.000788643	0.000835042	0.000994417	0.000849283	0.000363263	0.000824339	0.000927126	0.000926135	0.000760216	0.000508557	0.0011805	0.00120418	0.00105136	0.000986149	0.000734688	0.00132827	0.000744548	0.00068857	0.00087402	0.000813172	0.000780511	0.000924034	0.0010045	0.000880555	0.00108017	0.000831508	0.00104661	0.00127709	0.00105884	0.000618455	0.000865003	0.000655822	0.000999003	0.000784571	0.00104789	0.000986365	0.000780358	0.0007327	0.000886828	0.00085225
7017				Aristolochic acid;Aristolochic acid I	11.363902919999999	MS1 mz matched	340.057	172.584	3.90665e-05	8.28198e-05	9.99218e-05	3.95054e-05	6.53284e-05	3.89657e-05	3.18522e-05	3.2513e-05	2.1929e-05	3.1315e-05	5.49885e-05	1.09077e-05	1.79247e-05	1.7039e-05	2.5215e-05	7.89649e-05	0.000188572	7.50564e-05	6.47777e-05	0.000101843	0.00017006	1.93663e-05	1.82281e-05	1.80669e-05	5.64304e-05	1.37926e-05	2.81393e-05	1.78802e-05	2.81259e-05	2.19845e-05	3.25607e-05	2.98876e-05	0.000145743	9.20205e-05	7.5053e-05	2.58139e-05	2.38146e-05	4.34842e-05	1.87007e-05	2.79533e-05	6.93887e-05
7045						Unmapped	340.965	37.5775	2.48258e-05	2.15743e-05	2.72807e-05	2.32804e-05	2.42403e-05	1.92254e-05	2.45629e-05	2.68786e-05	2.44743e-05	2.37853e-05	1.16909e-05	2.96871e-05	1.25239e-05	3.03897e-05	2.10729e-05	2.99844e-05	2.11622e-05	3.70329e-05	2.3236e-05	2.78539e-05	2.49007e-05	2.47117e-05	1.93125e-05	2.53264e-05	2.35628e-05	2.72561e-05	2.79808e-05	2.7948e-05	3.12522e-05	2.86093e-05	2.75097e-05	1.4588e-05	2.54264e-05	2.47389e-05	2.30657e-05	1.9887e-05	2.21877e-05	1.92596e-05	2.13639e-05	2.06746e-05	2.5209e-05
7055				Fluconazole;Glutathione amide;L-gamma-Glutamyl-L-cysteinylglycimide	3.05321002114884;16.9879235465103	MS1 mz matched	341.076	51.043	1.30684e-05	4.8544e-05	2.89405e-05	2.38777e-05	2.86077e-05	1.59773e-05	2.00766e-05	2.3722e-05	2.03256e-05	2.00254e-05	1.34776e-05	3.77649e-05	2.62871e-05	6.09891e-05	3.46297e-05	4.97034e-05	3.46483e-05	2.31511e-05	2.05405e-05	3.20108e-05	2.81918e-05	3.16926e-05	2.25471e-05	3.57094e-05	2.95352e-05	4.72369e-05	2.55779e-05	3.6406e-05	5.55687e-05	4.11974e-05	2.67577e-05	4.48808e-05	4.31088e-05	2.23478e-05	3.42738e-05	3.02298e-05	4.28232e-05	1.12057e-05	2.40884e-05	2.70868e-05	2.43267e-05
7058	D-(+)-Melibiose	0.7389	AYRXSINWFIIFAE-UHFFFAOYSA-N			MS2 forward	341.107	397.486	3.92185e-05	2.57172e-05	3.83738e-05	3.70021e-05	3.50779e-05	4.23433e-05	5.14265e-05	4.89908e-05	6.42164e-05	5.17442e-05	2.4132e-05	4.11826e-05	2.99643e-05	6.63996e-05	4.04196e-05	2.90991e-05	2.47302e-05	3.86597e-05	2.51947e-05	2.94209e-05	3.96414e-05	5.04293e-05	4.77917e-05	5.60568e-05	4.84798e-05	5.62817e-05	5.84642e-05	3.88069e-05	4.8846e-05	5.05997e-05	4.5045e-05	5.599e-05	4.77136e-05	6.93895e-05	5.45345e-05	4.41956e-05	5.42544e-05	2.82677e-05	6.51525e-05	4.79676e-05	3.46989e-05
7060	Trehalose	0.8841	HDTRYLNUVZCQOY-LIZSDCNHSA-N			MS2 forward	341.107	351.619	5.59103e-05	3.32252e-05	3.21622e-05	0.000173351	7.36622e-05	4.02994e-05	1.60088e-05	1.37996e-05	1.68337e-05	2.17354e-05	1.28819e-05	1.1867e-05	9.36066e-06	1.61312e-05	1.25602e-05	1.63313e-05	2.41901e-05	4.12757e-05	1.98504e-05	2.54119e-05	1.26697e-05	1.66167e-05	1.69854e-05	2.21063e-05	1.70945e-05	1.4079e-05	2.59991e-05	1.21426e-05	1.26178e-05	1.62096e-05	2.43043e-05	2.55065e-05	1.52357e-05	1.99318e-05	2.12446e-05	1.30714e-05	1.70627e-05	8.49624e-06	1.16703e-05	1.25752e-05	1.9971e-05
7124				ACRL Toxin II;15-Deacetylcalonectrin;Dihydrocumambrin A;Inulicin;Cinmodial	8.52180610763121;8.52180610763121;8.52180610763121;8.43710978376813;8.43710978376813	MS1 mz matched	343.138	50.51	0.000338803	0.000395502	0.000341704	0.000307356	0.000345841	0.000191889	0.000112291	0.000149169	0.00011547	0.000142205	0.000134558	0.000252575	0.000172819	0.000429068	0.000247255	0.000539187	0.000372911	0.000199844	0.000261556	0.000343375	0.000141897	0.000217708	0.000131828	0.000160454	0.000162972	0.000242301	0.00014847	0.000224134	0.000406396	0.000255325	0.000179585	0.000268776	0.00050918	0.000278563	0.000309026	0.000160019	0.000215898	0.000106789	0.000161798	0.000161126	0.000249546
7125				2-Phenylethyl beta-D-glucopyranoside;	-3.47873844821054;	MS1 mz matched	343.138	80.547	0.000109272	0.000169554	0.000170463	0.000107014	0.000139076	6.2543e-05	4.4275e-05	5.33437e-05	5.12975e-05	5.28648e-05	4.90116e-05	0.000131851	6.07698e-05	0.000182557	0.000106047	0.000231104	0.000179528	8.85035e-05	0.000109765	0.000152225	6.46471e-05	6.90237e-05	5.81858e-05	5.61432e-05	6.2e-05	8.57812e-05	6.10585e-05	0.000105417	0.000160091	0.000103087	9.06707e-05	0.000128192	0.000217545	8.94921e-05	0.000131475	6.45031e-05	9.3355e-05	4.44797e-05	6.73138e-05	6.74129e-05	0.00011583
7161						Unmapped	345.014	327.65	0.00962887	0.00832637	0.00715232	0.0103092	0.00885418	0.00912175	0.00834194	0.00839045	0.0085658	0.00860499	0.00756197	0.00848012	0.00798402	0.0111777	0.00880096	0.00760058	0.00655373	0.0086261	0.0105022	0.00832065	0.00719116	0.00933678	0.0104434	0.0110405	0.00950296	0.00794855	0.008347	0.00761821	0.0128752	0.00919725	0.00971533	0.0117087	0.00997075	0.0126857	0.0110201	0.0124543	0.00980494	0.00892687	0.00918497	0.0100928	0.00880171
7162						Unmapped	345.014	342.18	0.00470233	0.00402581	0.00521041	0.00488637	0.00470623	0.00350424	0.00561182	0.00589603	0.00513463	0.00503668	0.00281966	0.00611824	0.00190654	0.00585841	0.00417571	0.00422517	0.0046757	0.0050421	0.00472615	0.00466728	0.00528405	0.00480212	0.00605475	0.0049369	0.00526945	0.00563969	0.00527169	0.00476159	0.00646143	0.0055336	0.00542177	0.00240558	0.00542836	0.00548162	0.00468433	0.00633424	0.00508319	0.0047603	0.00493579	0.00527838	0.00479805
7218				Pyrithiobac-sodium;Pyrithiobac sodium	14.65424196	MS1 mz matched	347	166.091	8.24674e-05	9.61652e-05	0.000127449	0.000105075	0.000102789	0.000106292	7.54606e-05	5.87037e-05	5.55312e-05	7.3997e-05	8.22535e-05	3.40035e-05	4.21628e-05	4.09616e-05	4.98454e-05	0.000150268	0.000104842	0.000121762	9.98998e-05	0.000119193	0.000141358	6.59305e-05	5.30009e-05	7.88924e-05	8.47953e-05	5.42606e-05	5.06062e-05	6.05337e-05	5.49722e-05	5.50932e-05	0.000109601	4.87942e-05	0.000133111	0.00016513	0.000114159	3.036e-05	2.49811e-05	5.62605e-05	4.50848e-05	3.91716e-05	0.000108225
7233				Gibberellin A58;3-Epigibberellin A1;Gibberellin A67;Gibberellin A77;8-Angeloylegelolide;Gibberellin A54;Gibberellin A90;Triphasiol;Gibberellin A81;Gibberellin A60;Gibberellin A63;Gibberellin A1;Gibberellin 1;1,2-Bis(3,4-dimethoxyphenyl)propane-1,3-diol;1,2-Bis(3,4-dimethoxyphenyl)-1,3-propanediol;3-Hydroxy-5,9,17-trioxo-4,5:9,10-disecoandrosta-1(10),2-dien-4-oate;(1E,2Z)-3-Hydroxy-5,9,17-trioxo-4…	9.87972997727798;9.87972997727798;9.87972997727798;9.87972997727798;9.87972997727798;9.87972997727798;9.87972997727798;9.87972997727798;9.87972997727798;9.87972997727798;9.87972997727798;9.84669860426152;9.84669860426152;9.84669860426152;9.84669860426152;9.84669860426152;9.84669860426152;9.84669860426152;9.84669860426152;9.84669860426152;9.84669860426152;9.84669860426152	MS1 mz matched	347.161	24.915	2.76268e-05	3.84671e-05	2.74198e-05	1.25128e-05	2.65066e-05	8.44448e-06	7.6096e-06	7.0862e-06	1.34989e-05	9.15979e-06	3.22914e-06	8.55019e-06	4.10919e-06	9.70863e-06	6.39929e-06	2.30591e-05	3.18853e-05	1.18398e-05	9.30319e-06	1.90218e-05	8.39788e-06	6.11117e-06	5.00242e-06	8.8152e-06	7.08167e-06	1.02913e-05	1.27483e-05	9.40557e-06	1.33009e-05	1.14365e-05	1.28217e-05	2.50045e-05	1.6089e-05	1.65982e-05	1.76284e-05	1.03005e-05	1.22052e-05	1.1017e-05	4.13697e-06	9.41491e-06	1.52134e-05
7278				Penicillin V;Penicillin V;Penicillin X	-1.19282371763636;-1.07171339324021;-1.07171339324021	MS1 mz matched	349.093	297.374	3.40683e-05	2.76445e-05	2.90012e-05	3.92637e-05	3.24944e-05	3.42627e-05	4.8346e-05	3.39947e-05	4.37043e-05	4.00769e-05	2.13994e-05	3.26508e-05	2.09532e-05	4.23825e-05	2.93464e-05	2.87385e-05	1.97086e-05	3.88759e-05	3.14811e-05	2.9701e-05	3.26512e-05	5.19949e-05	4.34708e-05	4.98208e-05	4.44844e-05	3.72948e-05	3.65977e-05	2.91782e-05	4.17922e-05	3.62157e-05	4.10845e-05	3.12584e-05	3.94676e-05	5.10844e-05	4.07237e-05	4.6913e-05	3.79309e-05	2.08062e-05	5.04862e-05	3.90341e-05	3.02299e-05
7288						Unmapped	349.252	24.372	5.9241e-05	9.11897e-05	5.24348e-05	4.73665e-05	6.2558e-05	1.63973e-05	1.61307e-05	2.267e-05	1.66344e-05	1.79581e-05	7.07993e-06	2.08316e-05	1.73124e-05	2.51529e-05	1.75942e-05	7.79179e-05	6.96593e-05	2.10163e-05	2.13247e-05	4.74796e-05	1.69326e-05	1.57754e-05	2.51788e-05	1.47953e-05	1.81705e-05	2.64661e-05	2.9779e-05	2.81714e-05	1.65478e-05	2.52411e-05	2.66016e-05	6.13368e-05	4.72919e-05	1.10938e-05	3.6581e-05	1.56559e-05	1.52507e-05	1.18789e-05	1.27313e-05	1.38792e-05	1.78084e-05
7296				Meloxicam;Meloxicam	-1.80922260515741;-1.67447833506273	MS1 mz matched	350.034	108.105	4.03395e-05	6.90185e-05	8.60941e-05	4.52781e-05	6.01826e-05	2.93795e-05	0.000103075	8.92138e-05	0.000132079	8.84369e-05	2.23432e-05	9.72864e-05	7.83552e-05	9.20999e-05	7.25211e-05	7.80963e-05	9.56059e-05	2.54133e-05	3.47502e-05	5.84664e-05	6.32749e-05	8.43233e-05	7.97764e-05	6.87634e-05	7.40345e-05	0.000110519	8.30086e-05	0.000113609	9.27743e-05	9.99777e-05	3.55201e-05	6.44309e-05	6.48791e-05	4.05896e-05	5.13549e-05	6.26453e-05	5.97666e-05	3.86228e-05	5.24978e-05	5.33831e-05	5.66898e-05
7297						Unmapped	350.034	46.226	0.000149608	0.000178717	0.000245928	0.000148153	0.000180601	8.23705e-05	0.000225072	0.000258439	0.000308377	0.000218565	6.80342e-05	0.000250456	0.000187504	0.000235714	0.000185427	0.000208983	0.000263183	8.87781e-05	0.000141776	0.00017568	0.000153964	0.000206304	0.000157243	0.000193576	0.000177772	0.000270548	0.000203861	0.000243608	0.000217225	0.00023381	0.000127097	0.000149527	0.000194181	0.000185104	0.000163977	0.000228105	0.000211827	0.000158066	0.000170303	0.000192075	0.000170124
7311						Unmapped	350.868	300.554	3.59883e-05	8.92814e-05	0.000149553	9.35076e-05	9.20826e-05	9.8422e-05	0.00012984	0.000175267	0.000121815	0.000131336	5.24852e-05	0.000173634	0.000135522	0.000152275	0.000128479	0.000132063	0.000140457	9.60408e-05	5.6082e-05	0.000106161	0.000138706	0.000164602	0.000149773	0.000106837	0.00013998	0.000225836	0.000166099	0.00018088	0.000148928	0.000180436	7.87865e-05	0.000159737	0.000129841	4.778e-05	0.000104036	0.000137872	0.000129617	6.28234e-05	0.000164874	0.000123797	0.000121988
7338				8-iso-PGF3a;Lipoxin B4;15-Epi-lipoxin A4;13,14-Dihydro-15-keto-PGE2;Prostaglandin H2;8-iso-15-keto-PGF2a;Prostaglandin D2;Levuglandin E2;20-Hydroxy-leukotriene B4;(5Z)-(15S)-11alpha-Hydroxy-9,15-dioxoprostanoate;Cinncassiol D1;Thromboxane A2;Prostaglandin F3a;Prostaglandin I2;Prostaglandin E2;(ent-6alpha,7alpha,16alphaH)-6,7,17-Trihydroxy-19-kauranoic acid;Sterebin B;Sterebin C;Lipoxin A4;13,14-D…	0.0735325485983427;0.0735325485983427;0.0735325485983427;0.0735325485983427;0.0735325485983427;0.0735325485983427;0.0735325485983427;0.0735325485983427;0.0735325485983427;0.0735325485983427;0.0735325485983427;0.0735325485983427;0.0735325485983427;0.0735325485983427;0.0735325485983427;0.0735325485983427;0.0735325485983427;0.0735325485983427;0.0735325485983427;0.0735325485983427;0.0735325485983427;…	MS1 mz matched	351.219	44.318	8.94971e-05	0.000168055	0.000137896	4.54869e-05	0.000110234	5.27861e-05	0.000144278	0.000188371	0.000214308	0.000149936	6.9181e-05	0.000217249	0.000205658	0.000145889	0.000159494	0.000204278	0.000272653	0.000118169	0.000134353	0.000182363	0.000112387	0.000240437	0.000220488	0.000183828	0.000189285	0.000305373	0.000266844	0.000290737	0.000291963	0.000288729	0.000129365	0.000377314	0.000145991	0.000117792	0.000192616	0.000225863	0.000209831	0.000127055	0.000171767	0.000183629	8.94182e-05
7374						Unmapped	352.943	347.012	0.000355344	0.00031077	0.000409932	0.000334458	0.000352626	0.000305084	0.000437723	0.00041372	0.000420057	0.000394146	0.000233142	0.000417172	0.000333596	0.000419467	0.000350844	0.000383121	0.000389353	0.000377886	0.000351608	0.000375492	0.000410083	0.000427812	0.000452257	0.000421597	0.000427937	0.000522178	0.000421462	0.000482053	0.000430973	0.000464167	0.000364372	0.00050969	0.000415732	0.000420955	0.000427688	0.000478739	0.000434372	0.000259712	0.000408612	0.000395359	0.000316578
7375						Unmapped	352.944	322.462	0.000152341	0.000293574	0.0003335	0.000283895	0.000265827	0.000281488	0.000381183	0.00032091	0.000357996	0.000335394	0.000198542	0.000311587	0.000125588	0.000435884	0.0002679	0.000258449	0.000168175	0.000293371	0.000236841	0.000239209	0.000271089	0.000348771	0.000404945	0.000372281	0.000349271	0.000250011	0.00026933	0.000184565	0.000452229	0.000289034	0.000318445	0.000197148	0.000403957	0.000183409	0.00027574	0.000407575	0.000376567	0.000236153	0.00034953	0.000342456	0.000320468
7376						Unmapped	352.944	276.433	0.00444715	0.000817235	0.000488101	0.00146856	0.00180526	0.001991	0.00106956	0.000499558	0.00113245	0.00117314	0.00139219	0.000555523	1.2742e-05	0.00156196	0.000880603	0.00052853	0.000150676	0.000818828	0.0022958	0.000948457	0.000379626	0.000688044	0.00174194	0.00120196	0.00100289	5.74941e-05	9.17254e-05	0.000100916	0.00155854	0.00045217	0.00173178	6.48868e-07	0.00155359	0.00597333	0.00231484	0.00303487	0.00125471	0.00171235	0.000668028	0.00166749	0.000848704
7377						Unmapped	352.943	298.309	0.000265345	0.000267885	0.000233142	0.000388371	0.000288686	0.00033355	0.000549657	0.000374222	0.00051469	0.00044303	0.000370885	0.000379057	0.000198404	0.000522328	0.000367668	0.000267031	0.000157785	0.000412467	0.000328145	0.000291357	0.000395087	0.000472234	0.000431016	0.000552843	0.000462795	0.000213137	0.000301177	0.000198176	0.000493235	0.000301431	0.000492429	0.000164981	0.00039255	0.00044532	0.00037382	0.000349413	0.000340748	0.000310805	0.000533949	0.000383729	0.000373474
7381						Unmapped	352.995	392.546	3.22877e-05	3.50108e-05	4.01428e-05	3.40232e-05	3.53661e-05	4.23999e-05	4.72785e-05	4.52911e-05	4.73017e-05	4.55678e-05	2.74859e-05	3.29735e-05	3.50019e-05	5.92305e-05	3.8673e-05	3.18812e-05	3.20984e-05	4.52976e-05	2.94056e-05	3.46707e-05	4.81222e-05	4.67029e-05	5.29882e-05	5.30698e-05	5.02208e-05	4.69079e-05	4.52448e-05	3.37258e-05	5.60369e-05	4.54789e-05	2.53341e-05	4.27721e-05	3.49644e-05	5.99782e-05	4.07622e-05	3.14061e-05	3.4262e-05	2.14914e-05	5.43231e-05	3.53707e-05	2.87277e-05
7404						Unmapped	353.341	40.111	6.4173e-06	5.48162e-06	8.34294e-06	7.4503e-06	6.92304e-06	3.91132e-06	8.73209e-06	6.23562e-06	4.17192e-06	5.76274e-06	2.7896e-06	3.38481e-06	4.25185e-06	4.18368e-06	3.65249e-06	6.18702e-06	9.85594e-06	9.97658e-06	4.07249e-06	7.52301e-06	4.20947e-06	6.97965e-06	9.90285e-06	5.72368e-06	6.70391e-06	2.45705e-05	8.57422e-06	2.00474e-05	5.00974e-06	1.45505e-05	6.29953e-06	2.18772e-05	4.48671e-06	3.91716e-06	9.14516e-06	7.78984e-06	5.21827e-06	2.65682e-06	5.72131e-06	5.34656e-06	3.73021e-06
7423				Gravacridonediol methyl ether;Promucosine;Marshmine;Buntanine;Romucosine C;(5,12,13-Triaza-indeno[1,2-b]anthracen-13-yl)-acetic acid ethyl ester	-16.8180627958572;-16.8180627958572;-16.8180627958572;-16.8180627958572;-16.8180627958572;10.9818290152994	MS1 mz matched	354.129	381.495	5.84249e-06	5.94938e-06	6.21418e-06	8.65831e-06	6.66609e-06	1.645e-05	1.58409e-05	1.94077e-05	2.67963e-05	1.96237e-05	9.58677e-06	1.97622e-05	1.50338e-05	2.04013e-05	1.6196e-05	1.04426e-05	8.70704e-06	1.04256e-05	6.48259e-06	9.01446e-06	1.83214e-05	1.99687e-05	1.48164e-05	1.89202e-05	1.80067e-05	2.47659e-05	2.33123e-05	1.82143e-05	1.81566e-05	2.11123e-05	1.94663e-05	2.39907e-05	1.88116e-05	2.22138e-05	2.11206e-05	2.0842e-05	3.14606e-05	1.53441e-05	3.31493e-05	2.5199e-05	2.09125e-05
7459				Alizapride;	-1.66545290247464;	MS1 mz matched	355.197	292.042	6.7259e-06	6.1167e-06	8.66533e-06	4.1535e-06	6.41536e-06	8.76549e-06	7.73919e-06	1.33342e-05	1.11713e-05	1.02525e-05	5.26073e-06	9.95168e-06	3.8828e-06	7.81005e-06	6.72631e-06	1.18987e-05	7.86982e-06	9.39563e-06	8.04651e-06	9.30265e-06	8.96298e-06	9.51071e-06	1.11206e-05	8.91045e-06	9.62617e-06	1.89418e-05	1.26858e-05	1.19893e-05	1.58728e-05	1.48724e-05	2.26862e-05	2.6064e-05	2.67801e-05	2.10315e-05	2.41404e-05	3.14902e-05	2.60365e-05	2.1915e-05	2.47339e-05	2.60439e-05	1.98118e-05
7482						Unmapped	356.02	241.689	0.000125823	0.000116625	0.000133427	0.000101735	0.000119403	5.40653e-05	0.000147314	0.00016149	0.000135607	0.000124619	8.70614e-05	0.000240577	0.000161289	0.000159718	0.000162161	0.000114929	0.000137971	0.000156149	0.000108717	0.000129442	0.000127911	0.000145644	0.000150626	0.00018759	0.000152943	0.000148237	0.000126862	0.000137598	0.000203446	0.000154036	0.000122081	0.000137915	0.000137116	0.000311818	0.000177232	0.000174647	0.000159588	0.000115267	0.000295772	0.000186319	0.000146042
7504						Unmapped	356.887	416.04	1.9818e-05	2.03489e-05	1.83908e-05	2.0698e-05	1.98139e-05	1.61015e-05	3.68601e-05	2.47422e-05	3.31921e-05	2.7724e-05	1.62168e-05	1.73879e-05	1.51252e-05	2.71889e-05	1.89797e-05	2.33245e-05	1.69042e-05	2.65956e-05	2.57834e-05	2.31519e-05	3.28004e-05	3.36987e-05	2.27085e-05	3.51435e-05	3.10878e-05	2.87171e-05	3.06113e-05	1.25097e-05	2.12422e-05	2.32701e-05	3.2302e-05	3.33962e-05	1.87483e-05	2.21569e-05	2.66509e-05	1.87217e-05	2.87367e-05	1.54942e-05	2.78072e-05	2.26899e-05	2.06602e-05
7510						Unmapped	356.94	276.369	6.41604e-05	1.42076e-05	9.09553e-06	2.20565e-05	2.738e-05	3.26809e-05	1.85753e-05	2.63836e-05	3.04839e-05	2.70309e-05	2.45127e-05	2.07332e-05	3.16871e-06	2.8424e-05	1.92097e-05	8.59431e-06	6.40719e-06	1.31115e-05	3.36451e-05	1.54395e-05	9.66049e-06	2.512e-05	2.54828e-05	2.12058e-05	2.03673e-05	4.49521e-06	6.17605e-06	3.94724e-06	2.54749e-05	1.00233e-05	2.83132e-05	5.93484e-06	2.65902e-05	8.99499e-05	3.7697e-05	4.8794e-05	1.95047e-05	2.77099e-05	1.54513e-05	2.7865e-05	1.55077e-05
7515						Unmapped	356.965	276.866	8.33797e-06	1.48039e-05	1.29512e-05	2.06716e-05	1.41911e-05	1.56711e-05	1.35437e-05	1.75145e-05	1.86988e-05	1.6357e-05	1.16586e-05	1.71963e-05	8.01839e-06	1.89591e-05	1.39581e-05	1.25656e-05	1.39737e-05	1.55316e-05	1.54023e-05	1.43683e-05	1.41567e-05	1.35011e-05	1.84723e-05	2.17013e-05	1.69579e-05	1.32153e-05	1.28384e-05	1.21439e-05	2.87453e-05	1.67357e-05	2.3456e-05	1.08231e-05	1.75759e-05	5.26021e-06	1.42788e-05	1.81762e-05	1.74875e-05	2.4962e-05	1.25968e-05	1.83056e-05	1.94588e-05
7533				3,7,8,15-Scirpenetetrol;Toxin T2 tetrol;Sesamex;Neoilludin A	-2.14126414338868;-2.14126414338868;-2.01246655939015;-2.01246655939015	MS1 mz matched	357.154	48.822	0.000937289	0.000175477	0.000548144	0.000335327	0.000499059	6.12682e-05	3.73171e-05	5.19556e-05	3.40545e-05	4.61489e-05	3.81961e-05	9.23231e-05	7.49453e-05	0.000134913	8.50945e-05	0.000601348	0.000433905	6.15241e-05	0.000279854	0.000344158	4.28765e-05	5.64232e-05	5.18088e-05	4.49418e-05	4.90126e-05	7.91923e-05	5.00655e-05	6.84599e-05	8.16235e-05	6.98353e-05	0.000174253	0.000282325	0.00030292	0.000101923	0.000215355	4.76261e-05	5.49537e-05	2.33184e-05	4.60618e-05	4.299e-05	5.9698e-05
7583						Unmapped	359.005	25.062	2.91319e-05	2.03497e-05	2.63296e-05	1.27496e-05	2.21402e-05	1.96761e-05	3.1261e-05	3.75521e-05	4.72941e-05	3.39458e-05	6.68295e-06	4.03402e-05	2.13276e-05	3.64265e-05	2.61943e-05	3.68602e-05	3.94959e-05	1.29138e-05	2.08007e-05	2.75177e-05	2.72901e-05	3.93609e-05	3.36414e-05	4.09058e-05	3.52996e-05	3.86758e-05	3.91498e-05	3.49944e-05	3.8127e-05	3.77368e-05	1.90513e-05	2.85938e-05	3.97045e-05	2.7245e-05	2.86486e-05	3.81121e-05	3.12609e-05	1.88228e-05	2.81556e-05	2.90878e-05	2.94513e-05
7596				Tryptophyl-Arginine;Arginyl-Tryptophan;Cortisone;17alpha,21-Dihydroxy-4-pregnene-3,11,20-trione;Kendall's compound E;Reichstein's substance Fa;Aldosterone;11beta,21-Dihydroxy-3,20-dioxo-4-pregnen-18-al;Prednisolone;Cinerin II;Tricyclodehydroisohumulone;Aldosterone hemiacetal;11beta,18-Epoxy-18,21-dihydroxypregn-4-ene-3,20-dione	-15.94015447394;-15.94015447394;-23.467373249411;-23.467373249411;-23.467373249411;-23.467373249411;-23.467373249411;-23.467373249411	MS1 mz matched	359.185	32.842	1.18592e-05	9.10034e-06	1.93003e-05	1.52309e-05	1.38727e-05	1.52567e-05	1.04923e-05	1.06157e-05	1.87536e-05	1.37796e-05	0.000113184	1.32244e-05	0.000184208	1.09152e-05	8.03828e-05	2.59913e-05	7.55488e-06	8.57955e-06	9.43904e-06	1.28912e-05	1.62256e-05	1.23062e-05	1.02473e-05	1.06521e-05	1.23578e-05	1.94182e-05	1.80767e-05	4.20404e-05	2.08416e-05	2.50942e-05	9.53753e-06	1.41224e-05	1.16607e-05	1.62297e-05	1.28876e-05	6.70674e-06	1.32266e-05	1.04673e-05	1.59812e-05	1.15955e-05	1.30856e-05
7612				Chloramphenicol;Bialaphos;Bilafos;2-Amino-4-(methylphosphino)butyrylalanylalanine;gamma-(Hydroxymethylphosphinyl)-L-alpha-aminobutyryl-L-alanyl-L-alanine;Phosphinothricin tripeptide	-3.09473925284699;10.5222567393482	MS1 mz matched	360.084	290.126	8.33879e-05	9.86324e-05	0.000155849	7.63887e-05	0.000103565	9.71964e-05	4.82613e-05	6.4457e-05	4.52229e-05	6.37844e-05	9.79925e-05	2.73277e-05	2.46474e-05	4.0121e-05	4.75221e-05	0.00010959	0.000309899	0.000138546	8.91333e-05	0.000161792	0.000184299	3.6543e-05	4.1282e-05	3.57826e-05	7.44766e-05	4.03507e-05	5.62541e-05	3.73991e-05	4.77226e-05	4.54316e-05	6.39049e-05	6.56716e-05	0.000236553	0.000187046	0.000138294	4.54222e-05	5.34417e-05	8.37371e-05	4.89506e-05	5.78879e-05	0.000155104
7670						Unmapped	362.16	33.5895	7.59457e-06	6.43141e-05	1.1538e-05	4.63532e-06	2.20205e-05	3.62325e-06	3.55584e-06	7.45444e-05	1.43792e-05	2.40257e-05	0.000435465	1.33194e-05	0.000536747	3.92156e-06	0.000247363	1.1392e-05	7.87378e-05	1.01772e-05	5.55488e-06	2.64655e-05	0.000155481	4.40122e-06	2.01248e-05	5.45278e-06	4.6365e-05	9.58212e-05	0.000109802	0.000313045	0.000182048	0.000175179	6.69013e-05	1.81097e-05	1.03031e-05	8.47085e-06	2.59463e-05	9.64275e-06	6.75769e-05	6.60486e-05	0.000119544	6.57031e-05	2.19851e-05
7692				Xanthotoxol glucoside;	-18.5536435305769;	MS1 mz matched	363.073	89.7115	0.00029798	0.000404281	0.000419433	0.000312111	0.000358451	0.000246903	0.000489828	0.000552489	0.000369844	0.000414766	0.000224085	0.000503949	0.000480038	0.000538081	0.000436538	0.000457461	0.000500983	0.00029282	0.000329221	0.000395121	0.000386554	0.000726117	0.000668772	0.000420135	0.000550394	0.000560957	0.000571498	0.000490242	0.000576297	0.000549748	0.000426062	0.000699621	0.000434537	0.000288245	0.000462116	0.000462858	0.000345035	0.000285244	0.00061842	0.000427889	0.000448215
7743						Unmapped	365.012	37.709	9.76948e-05	8.87144e-05	0.000116811	9.71982e-05	0.000100105	8.99872e-05	0.000141555	0.000118655	0.000164948	0.000128786	7.05884e-05	0.000168991	8.93797e-05	0.000138483	0.000116861	0.000132647	0.00010456	0.000127484	0.000109901	0.000118648	8.32909e-05	0.000112136	0.000113702	0.000143874	0.000113251	0.000142166	0.000113974	0.000130521	0.000168267	0.000138732	0.000119086	4.41525e-05	0.000110868	0.000171126	0.000111308	9.89071e-05	9.4393e-05	7.51978e-05	4.6108e-05	7.86515e-05	0.000123554
7760	(4Z,7Z,10Z,13Z,16Z,19Z)-4,7,10,13,1 6,19-Docosahexaenoic acid	0.9537	MBMBGCFOFBJSGT-KUBAVDMBSA-N			MS2 reverse	365.187	27.041	4.50342e-05	7.26977e-05	6.64447e-05	2.35948e-05	5.19429e-05	2.93493e-05	3.56292e-05	5.31837e-05	6.61468e-05	4.60773e-05	1.09392e-05	4.44796e-05	1.8131e-05	4.30004e-05	2.91376e-05	6.51089e-05	9.06281e-05	7.05012e-05	4.1015e-05	6.68133e-05	4.75805e-05	6.16135e-05	2.85097e-05	6.03923e-05	4.9524e-05	6.16662e-05	4.54913e-05	4.90903e-05	3.62169e-05	4.81162e-05	4.97156e-05	9.02981e-05	4.74859e-05	4.72994e-05	5.86997e-05	6.09636e-05	6.23915e-05	4.64339e-05	3.48175e-05	5.11516e-05	4.55876e-05
7768				Bepridil;Bepridil	-4.7872165815583;-4.74981236379161	MS1 mz matched	365.265	42.2925	3.50285e-05	6.25e-05	5.84612e-05	3.78407e-05	4.84576e-05	3.95291e-05	6.62816e-05	7.92405e-05	3.59836e-05	5.52587e-05	2.55985e-05	6.04902e-05	5.24229e-05	4.55968e-05	4.60271e-05	5.29385e-05	7.48109e-05	4.62606e-05	4.31528e-05	5.42907e-05	5.30894e-05	4.97004e-05	5.05253e-05	4.36806e-05	4.92489e-05	5.49058e-05	6.67991e-05	5.75034e-05	3.99018e-05	5.47775e-05	4.25077e-05	0.000135259	4.89231e-05	1.93219e-05	6.15028e-05	5.94818e-05	0.000120119	4.03616e-05	6.39626e-05	7.09812e-05	4.09323e-05
7811				Acetaminophen glucuronide;Blepharin;Diclobutrazol	-13.5021763595722;-13.5021763595722;1.52862892682049	MS1 mz matched	367.106	293.515	0.0119989	0.0181295	0.0277635	0.0218468	0.0199347	0.0215231	0.0248216	0.0262447	0.022175	0.0236911	0.0113376	0.0266572	0.0198366	0.026584	0.0211039	0.0240426	0.0235469	0.0214706	0.0188824	0.0219856	0.0199604	0.0289613	0.0286986	0.0235282	0.0252871	0.0376017	0.0287595	0.0286374	0.0262738	0.0303181	0.0210785	0.0347354	0.026546	0.0230819	0.0263605	0.0319776	0.0264997	0.0159012	0.026438	0.0252041	0.0198816
7823				(1S,3R,4R)-8,10-Dihydroxyfenchone 10-O-b-D-glucoside;(1R,3S,4S,6R)-6,9-Dihydroxyfenchone 6-O-b-D-glucoside;Nepetaside;Glucosyl 6-hydroxy-2,6-dimethyl-2E,7-octadienoate;Gibberellin A3;Gibberellic acid;Gibberellin;Antheridic acid;Antheridiogen-An;Hallactone A;Polactone A;Strigol;Cyropicrin;Molephantin;Saupirin;Gibberellin A29-catabolite;Gibberellin A6;Gibberellin A34-catabolite	-5.19671290587168;-5.19671290587168;-5.19671290587168;-5.19671290587168;-9.8159679237241;-9.8159679237241;-9.8159679237241;-9.8159679237241;-9.8159679237241;-9.8159679237241;-9.8159679237241;-9.8159679237241;-9.8159679237241;-9.8159679237241;-9.8159679237	MS1 mz matched	367.356	39.986	6.12944e-06	1.12749e-05	1.72177e-05	9.62435e-06	1.10616e-05	9.43123e-06	1.73248e-05	1.40072e-05	8.19394e-06	1.22393e-05	5.29645e-06	1.18544e-05	8.78461e-06	1.13655e-05	9.32524e-06	1.62443e-05	2.02253e-05	1.71905e-05	1.13194e-05	1.62449e-05	9.67481e-06	2.07687e-05	2.82487e-05	2.20257e-05	2.01795e-05	1.24021e-05	1.74705e-05	1.08861e-05	1.20248e-05	1.31959e-05	1.14747e-05	5.06086e-05	9.39545e-06	8.63662e-06	2.00288e-05	1.70517e-05	2.1503e-05	9.5269e-06	1.9441e-05	1.68806e-05	1.17266e-05
7859						Unmapped	368.975	323.781	0.000534674	0.000818669	0.000834613	0.000895883	0.00077096	0.000845935	0.00105323	0.00092275	0.00104906	0.000967742	0.000642698	0.000967882	0.00039699	0.00112748	0.000783762	0.000815379	0.000577807	0.000826498	0.000830661	0.000762586	0.000752063	0.000953306	0.00114586	0.000962755	0.000953496	0.000747488	0.000783693	0.000682103	0.00129601	0.000877323	0.000905192	0.00062697	0.00104409	0.000676576	0.000813207	0.00120771	0.000951389	0.00084014	0.000920821	0.000980014	0.000904207
7860						Unmapped	368.975	345.551	0.000464858	0.000448302	0.000646936	0.000442298	0.000500599	0.000411973	0.00059355	0.000686909	0.000629849	0.00058057	0.000325141	0.000660789	0.000509243	0.000564821	0.000514998	0.00058153	0.000630595	0.000503259	0.000479868	0.000548813	0.000598906	0.000578462	0.000614009	0.000572691	0.000591017	0.000817219	0.000689548	0.000739536	0.000603792	0.000712524	0.000489231	0.000819603	0.000595779	0.000701423	0.000651509	0.000640293	0.00053187	0.000368404	0.000562771	0.000525835	0.000504253
7866				Sesamolin;Glycyrrhizaflavonol A;Gancaonin P;Justisolin;Uralenol;8'-Episesaminone;2,3-Dehydrokievitol;Neouralenol;Glycyrrhizaisoflavone A;Styraxin;Norsolorinic acid;Norsolorite;2-Hexanoyl-1,3,6,8-tetrahydroxy-9,10-anthraquinone	-9.00014245651054;-9.00014245651054;-9.00014245651054;-9.00014245651054;-9.00014245651054;-9.00014245651054;-9.00014245651054;-9.00014245651054;-9.00014245651054;-9.12740239067197;-9.12740239067197	MS1 mz matched	369.102	151.75	0.000118244	7.70027e-05	0.000135144	0.00012924	0.000114908	0.000134545	1.46055e-05	1.14282e-05	1.15447e-05	4.30309e-05	0.00012736	5.60667e-06	6.84608e-06	7.8165e-06	3.69073e-05	0.000102941	0.000104293	0.000174764	0.000185107	0.000141776	0.000168189	1.00554e-05	1.06268e-05	1.0874e-05	4.99364e-05	9.7044e-06	9.5716e-06	1.38975e-05	9.59331e-06	1.06917e-05	3.94798e-05	9.80787e-06	0.000152735	0.000231036	0.000108265	6.26284e-06	2.91991e-06	0.000185584	8.74382e-06	5.08777e-05	0.000169762
7869				Sedoheptulose 1,7-bisphosphate;5'-Prenylhomoeriodictyol;Sigmoidin B 3'-methyl ether;Alkannin beta,beta-dimethylacrylate;Sophoraisoflavanone A;Fargesin;beta,beta-Dimethylacrylshikonin;Dmask;(+)-Demethoxyaschantin;Bursehernin;(-)-Bursehernin;(3R,4R)-4-(2H-1,3-Benzodioxol-5-ylmethyl)-3-[(3,4-dimethoxyphenyl)methyl]oxolan-2-one	-10.456265803115;-10.1861017512896;-10.1861017512896;-10.1861017512896;-10.1861017512896;-10.1861017512896;-10.1861017512896;-10.1861017512896	MS1 mz matched	369.138	26.952	2.84287e-05	2.80732e-05	3.37498e-05	3.82642e-05	3.2129e-05	1.52281e-05	1.65082e-05	2.19815e-05	3.20638e-05	2.14454e-05	4.89268e-06	2.05188e-05	7.66763e-06	1.74941e-05	1.26433e-05	2.84278e-05	2.56247e-05	4.14312e-05	2.07915e-05	2.90688e-05	2.36653e-05	2.61277e-05	1.14512e-05	3.04615e-05	2.29264e-05	1.74014e-05	2.21475e-05	1.89273e-05	1.49282e-05	1.83511e-05	2.47221e-05	4.66459e-05	2.47866e-05	2.45156e-05	3.01676e-05	2.30349e-05	2.69682e-05	2.03474e-05	1.73595e-05	2.19275e-05	1.91748e-05
7904						Unmapped	370.945	276.349	2.05026e-05	1.54649e-05	1.24692e-05	1.51246e-05	1.58903e-05	1.42686e-05	1.65561e-05	1.76485e-05	1.68434e-05	1.63292e-05	1.52994e-05	2.06913e-05	4.91419e-06	2.01189e-05	1.52559e-05	1.23879e-05	9.08632e-06	1.82945e-05	1.949e-05	1.48147e-05	1.54471e-05	1.58212e-05	1.8725e-05	2.20588e-05	1.8013e-05	1.08912e-05	8.85163e-06	1.27208e-05	2.35e-05	1.39909e-05	2.17332e-05	3.79744e-06	2.06225e-05	4.84614e-05	2.36536e-05	2.30528e-05	1.98819e-05	1.77315e-05	2.78046e-05	2.21177e-05	1.94979e-05
7918				1-Naphtaldehyde;PS-6;Antibiotic PS 6;Penicillin F;2-Pentenylpenicillin	6.31241629497643;8.33027889783191;8.33027889783191	MS1 mz matched	371.133	45.008	0.000123109	0.000114368	0.000198941	0.000122483	0.000139725	9.58468e-05	2.70322e-05	3.49639e-05	2.86779e-05	4.66302e-05	4.96684e-05	3.03071e-05	2.53138e-05	3.43761e-05	3.49164e-05	0.000204583	0.000154833	0.000106509	0.000118846	0.000146193	7.3255e-05	2.91446e-05	2.27739e-05	1.02744e-05	3.3862e-05	3.51768e-05	2.68479e-05	3.55814e-05	3.31319e-05	3.26845e-05	4.16907e-05	4.79916e-05	0.000180525	0.000116909	9.67792e-05	2.32442e-05	2.6733e-05	4.90783e-05	2.51838e-05	3.10598e-05	0.000130898
8015						Unmapped	375.008	297.176	0.000175155	9.92532e-05	8.84833e-05	0.000162579	0.000131367	0.000139712	0.00016668	0.000114727	0.000163148	0.000146067	0.000120014	0.000112002	4.69437e-05	0.000171287	0.000112562	8.90182e-05	5.91987e-05	0.000138415	0.000152866	0.000109874	0.000111534	0.000128314	0.000152269	0.000182875	0.000143748	7.93767e-05	0.000104609	7.12295e-05	0.000171325	0.000106635	0.000173836	6.44134e-05	0.000169206	0.00024455	0.000163002	0.000193	0.000153547	0.000133326	0.00015869	0.000159641	0.000109093
8021				3-O-(4-O-Methyl-a-D-glucopyranuronosyl)-L-arabinose;3'-Ketolactose;4-O-beta-D-Glucopyranuronosyl-L-fucose;2-O-(4-O-Methyl-a-D-glucopyranuronosyl)-D-xylose;2-O-a-D-Galactopyranuronosyl-L-rhamnose;4-O-(4-O-Methyl-alpha-D-glucopyranuronosyl)-L-arabinose;Cellobiono-1,5-lactone;Cellobiose-1,5-lactone;Cellobionolactone;3-Ketolactose;3-Ketosucrose;3-Dehydro-alpha-D-glucosyl-beta-D-fructofuranoside	-7.53159591597141;-7.53159591597141;-7.53159591597141;-7.53159591597141;-7.53159591597141;-7.53159591597141;-7.64479686296532;-7.64479686296532;-7.64479686296532	MS1 mz matched	375.068	248.485	5.93357e-05	3.79402e-05	3.07832e-05	4.03533e-05	4.21031e-05	3.21641e-05	3.54026e-05	3.25951e-05	3.68188e-05	3.42452e-05	3.42525e-05	3.00784e-05	1.76911e-05	4.39408e-05	3.14907e-05	3.13257e-05	2.86493e-05	3.59797e-05	3.92109e-05	3.37914e-05	3.59451e-05	2.8704e-05	4.88302e-05	4.56756e-05	3.97887e-05	2.5035e-05	2.66009e-05	2.55788e-05	4.4342e-05	3.03892e-05	4.14165e-05	1.96406e-05	4.21887e-05	5.72238e-05	4.01174e-05	4.15322e-05	3.10777e-05	4.26635e-05	2.62538e-05	3.53818e-05	2.88447e-05
8055						Unmapped	376.864	58.263	2.819e-05	1.5241e-05	1.51751e-05	4.13175e-05	2.49809e-05	1.25679e-05	2.77258e-05	2.2559e-05	2.35835e-05	2.1609e-05	1.87342e-05	2.86249e-05	1.84234e-05	3.37433e-05	2.48815e-05	1.60163e-05	1.07337e-05	1.77294e-05	1.96158e-05	1.60238e-05	1.70836e-05	2.91995e-05	3.18249e-05	3.61919e-05	2.8575e-05	2.20392e-05	2.35837e-05	2.35024e-05	3.26052e-05	2.54326e-05	3.1315e-05	2.26664e-05	1.75499e-05	2.27409e-05	2.35681e-05	3.31276e-05	2.88105e-05	1.20334e-05	2.89425e-05	2.57285e-05	1.68789e-05
8060						Unmapped	376.905	347.772	0.00017454	0.000145751	0.000197669	0.000173052	0.000172753	0.000154825	0.000209183	0.000196426	0.000202084	0.000190629	0.000118777	0.00019063	0.000137817	0.000209929	0.000164288	0.00017555	0.000152238	0.000178416	0.000158877	0.00016627	0.000177285	0.000222041	0.000231612	0.000191739	0.000205669	0.00023531	0.000197624	0.000198012	0.00021596	0.000211726	0.000174162	0.000215361	0.000202911	0.000212089	0.000201131	0.000232165	0.000211898	0.000131963	0.00020678	0.000195702	0.000167914
8061						Unmapped	376.905	321.322	1.3704e-05	6.53634e-05	8.55148e-05	6.20523e-05	5.66586e-05	6.06385e-05	9.33916e-05	7.71893e-05	9.04313e-05	8.04127e-05	3.77267e-05	8.3642e-05	2.36544e-05	0.000103793	6.2204e-05	8.00658e-05	4.01569e-05	7.10398e-05	4.70108e-05	5.95683e-05	6.65152e-05	9.91572e-05	9.09306e-05	9.08092e-05	8.68531e-05	5.5447e-05	5.94859e-05	4.24011e-05	9.4416e-05	6.29375e-05	7.16363e-05	3.106e-05	9.85376e-05	4.03184e-05	6.03881e-05	9.57395e-05	0.000102563	4.46466e-05	9.64932e-05	8.48604e-05	8.13063e-05
8098				Gonyautoxin V;2'-Carboxy-4-[bis(2-chloroethyl)amino]-2-methylazobenzene;Azo-mustard;CB 1414	-20.0904259571078;-5.2745370832293	MS1 mz matched	378.083	121.255	0.000486741	0.00057213	0.000234085	0.000216584	0.000377385	0.000210709	0.00051153	0.00125097	0.000883154	0.000714092	0.000309618	0.00101447	0.000378704	0.00100124	0.000676009	0.000422828	0.000798018	0.000255842	0.000410569	0.000471814	0.000348151	0.000954574	0.000629648	0.00108689	0.000754815	0.000544767	0.000477959	0.000583668	0.00114847	0.000688716	0.000298777	0.000575045	0.000407126	0.000458282	0.000434808	0.000523964	0.000772705	0.000495674	0.000812244	0.000651147	0.000330811
8102				Gonyautoxin V;Gonyautoxin 5;Gonyautoxin V;GTX5;Toxin B1	8.44731175304275;8.49110108121514	MS1 mz matched	378.094	293.213	0.000416626	0.000332738	0.000543912	0.000518262	0.000452884	0.000304003	0.00064132	0.000433583	0.000611728	0.000497659	0.000197972	0.00038376	0.000258167	0.000563521	0.000350855	0.00045758	0.000273621	0.000398002	0.000332693	0.000365474	0.000364536	0.000666853	0.000543284	0.00046863	0.000510826	0.000609878	0.000476073	0.000429656	0.0004827	0.000499577	0.000455663	0.000410715	0.000516209	0.000511247	0.000473459	0.000568725	0.000542956	0.000281202	0.000562171	0.000488763	0.000290027
8113						Unmapped	378.863	299.119	1.16642e-05	1.26505e-05	2.75112e-05	2.18748e-05	1.84252e-05	1.36336e-05	2.41689e-05	2.40932e-05	2.01339e-05	2.05074e-05	1.49088e-05	2.57405e-05	2.22278e-05	2.11543e-05	2.10079e-05	1.66455e-05	2.3716e-05	1.58361e-05	2.01016e-05	1.90748e-05	2.34828e-05	2.22615e-05	3.14018e-05	2.66447e-05	2.59477e-05	2.44398e-05	2.32767e-05	2.22261e-05	2.60425e-05	2.39963e-05	2.1814e-05	1.33742e-05	1.74405e-05	1.98472e-05	1.8119e-05	2.40471e-05	2.38538e-05	1.76794e-05	3.3716e-05	2.48241e-05	2.17436e-05
8128				Tetracenomycin D3	24.709961660000001	MS1 mz matched	379.063	48.129	4.80056e-05	5.26469e-05	0.000117759	7.33293e-05	7.29353e-05	3.69576e-05	6.30597e-05	5.76831e-05	7.42772e-05	5.79944e-05	3.1043e-05	5.72667e-05	4.8683e-05	6.56674e-05	5.0665e-05	6.16072e-05	8.09794e-05	6.4513e-05	6.81127e-05	6.88031e-05	6.20624e-05	6.60312e-05	4.21411e-05	5.62629e-05	5.66244e-05	7.06958e-05	4.94881e-05	7.53323e-05	6.95202e-05	6.62591e-05	5.71547e-05	5.43209e-05	9.42772e-05	8.69504e-05	7.31758e-05	5.61639e-05	5.70019e-05	6.11317e-05	5.75937e-05	5.79728e-05	7.21348e-05
8140				Fludrocortisone;Fludrocortisone	8.11467857338864;8.12046505001678	MS1 mz matched	379.203	26.731	2.98056e-05	3.08999e-05	3.82788e-05	2.58204e-05	3.12012e-05	1.68244e-05	2.43113e-05	2.76379e-05	4.18673e-05	2.76602e-05	9.76253e-06	3.26831e-05	1.99573e-05	2.44976e-05	2.17251e-05	3.87998e-05	3.22584e-05	2.30785e-05	1.99095e-05	2.85116e-05	3.59654e-05	3.46285e-05	2.14476e-05	3.68526e-05	3.22235e-05	3.66693e-05	3.78933e-05	4.41325e-05	3.47244e-05	3.83549e-05	3.85262e-05	3.21161e-05	2.92587e-05	2.56221e-05	3.13808e-05	2.91991e-05	3.34335e-05	3.71221e-05	2.91355e-05	3.22225e-05	2.70821e-05
8143				Bisnorcholic acid;	1.90844977211267;	MS1 mz matched	379.251	42.4205	2.52448e-05	6.58652e-05	5.16699e-05	2.45727e-05	4.18381e-05	1.97866e-05	0.000108016	0.000103542	5.30312e-05	7.1094e-05	2.28081e-05	7.35631e-05	9.01757e-05	5.35911e-05	6.00345e-05	7.72446e-05	0.000102773	3.78991e-05	3.06191e-05	6.21338e-05	5.44598e-05	0.000111721	8.7092e-05	6.82742e-05	8.03867e-05	7.75061e-05	0.000101697	9.33535e-05	5.87627e-05	8.28297e-05	6.19033e-05	0.000290312	5.04012e-05	1.60143e-05	0.000104658	8.95502e-05	9.37703e-05	3.53888e-05	9.05474e-05	7.73142e-05	4.55654e-05
8205				7-Hydroxy-2-methyl-4-oxo-4H-1-benzopyran-5-carboxylic acid 7-glucoside;Austrobailign 1;12-Deoxyaklanonic acid	15.7114817197151;-24.3388406284762;-24.3388406284762	MS1 mz matched	381.09	290.423	4.32837e-05	4.92434e-05	5.38556e-05	5.03983e-05	4.91952e-05	3.32188e-05	5.3071e-05	6.11661e-05	5.53177e-05	5.06934e-05	2.60828e-05	5.99101e-05	4.11441e-05	6.542e-05	4.81392e-05	4.62613e-05	4.88821e-05	4.9611e-05	4.10865e-05	4.64602e-05	4.4417e-05	5.42359e-05	5.32082e-05	5.94571e-05	5.28296e-05	5.32261e-05	6.47086e-05	5.45883e-05	7.03444e-05	6.07168e-05	4.38744e-05	5.79975e-05	4.46062e-05	4.50202e-05	4.78746e-05	5.69168e-05	5.10528e-05	4.5721e-05	4.78894e-05	5.0395e-05	5.10783e-05
8212				Digallate;Digallic acid	13.034418929999999	MS1 mz matched	381.243	25.105	0.000212391	0.000415897	0.000490858	5.73203e-05	0.000294117	0.000153035	0.000103423	0.000110485	0.000234763	0.000150427	3.60481e-05	0.000172874	0.000103956	6.6805e-05	9.49206e-05	0.000488417	0.000418597	0.000123932	0.000111991	0.000285734	0.000137243	0.000120247	0.000119571	0.000184936	0.000140499	0.000172306	0.000331276	0.000122225	0.000159846	0.000196413	0.000138552	0.000273262	0.000191316	0.000282323	0.000221363	9.59603e-05	0.000227295	0.000134982	5.16229e-05	0.000127465	0.000193563
8254						Unmapped	382.954	297.943	2.83733e-05	2.34908e-05	2.09014e-05	3.28165e-05	2.63955e-05	2.85402e-05	5.34213e-05	2.47435e-05	3.25228e-05	3.4807e-05	2.72807e-05	3.0287e-05	1.87756e-05	4.23212e-05	2.96661e-05	2.35294e-05	2.19276e-05	2.91409e-05	2.65092e-05	2.52768e-05	2.71686e-05	2.87014e-05	3.40234e-05	4.2652e-05	3.31364e-05	1.82404e-05	2.99907e-05	1.95075e-05	4.14297e-05	2.72921e-05	3.58539e-05	1.93198e-05	3.16545e-05	3.79807e-05	3.12022e-05	3.64669e-05	3.02844e-05	2.83233e-05	3.5458e-05	3.26331e-05	2.8516e-05
8259						Unmapped	383.025	25.082	2.20597e-05	1.58653e-05	2.80845e-05	2.22498e-05	2.20648e-05	2.1285e-05	2.88121e-05	2.82213e-05	4.86088e-05	3.17318e-05	7.11701e-06	3.46204e-05	2.26036e-05	3.18581e-05	2.40498e-05	3.087e-05	3.719e-05	1.53288e-05	2.05343e-05	2.59807e-05	2.49141e-05	2.51515e-05	2.15412e-05	2.72833e-05	2.47225e-05	3.68308e-05	3.31632e-05	3.29184e-05	2.97032e-05	3.31539e-05	1.94883e-05	2.54041e-05	3.12345e-05	2.35308e-05	2.49144e-05	3.28638e-05	2.67139e-05	1.65494e-05	2.06986e-05	2.42064e-05	2.29353e-05
8321				3-O-alpha-D-Glucopyranuronosyl-D-xylose;Aldobiouronic acid D3;Tributyltin chloride;Tri-n-butylchlorotin;Tributylchlorostanne	-5.86166342924855;-5.86166342924855;2.14669732166284	MS1 mz matched	385.097	151.939	9.91411e-05	9.24516e-05	9.85275e-05	0.000107843	9.94907e-05	9.26586e-05	6.29883e-05	5.70361e-05	5.44297e-05	6.67782e-05	8.92247e-05	2.98643e-05	3.13591e-05	4.19024e-05	4.80876e-05	9.10971e-05	8.89253e-05	0.000103836	0.000111487	9.88363e-05	0.000114907	5.27664e-05	4.80824e-05	6.08972e-05	6.91633e-05	4.39906e-05	5.5638e-05	5.34979e-05	5.78798e-05	5.27516e-05	9.03145e-05	4.58271e-05	0.000108694	0.000203873	0.000112177	2.79414e-05	2.80397e-05	0.000175407	4.52345e-05	6.91557e-05	0.00017157
8325				Cafenstrole	13.423152310000001	MS1 mz matched	385.109	25.2675	2.1067e-05	2.04485e-05	2.21743e-05	4.78604e-05	2.78876e-05	1.40739e-05	1.20284e-05	1.0369e-05	1.43044e-05	1.26939e-05	7.15648e-06	9.80401e-06	6.00883e-06	1.0589e-05	8.38959e-06	1.88968e-05	2.94592e-05	1.13678e-05	1.34474e-05	1.82928e-05	1.86608e-05	1.42894e-05	7.60836e-06	1.68174e-05	1.4344e-05	1.56845e-05	1.29819e-05	1.46565e-05	1.12743e-05	1.36493e-05	1.6428e-05	2.92711e-05	1.75112e-05	2.35937e-05	2.1701e-05	1.58941e-05	1.17098e-05	9.92847e-06	1.48128e-05	1.30863e-05	2.2637e-05
8329				7-Hydroxydehydroglaucine;Romucosine D;Allocryptopine;Heroin;Diamorphine;Diacetylmorphine;Fumaricine;Homochelidonine;(+/-)-Homochelidonine	-12.5228349983463;-12.5228349983463;-12.46080264901;-12.46080264901;-12.46080264901;-12.46080264901	MS1 mz matched	385.164	36.0315	3.88879e-05	5.63165e-05	5.29516e-05	2.90932e-05	4.43123e-05	0.000132274	0.000230077	0.000203301	0.00025391	0.00020489	4.49764e-05	0.00028714	0.000196989	0.000374884	0.000225997	4.20913e-05	0.000103205	1.43286e-05	2.26395e-05	4.55661e-05	9.56441e-05	0.00022776	0.000215414	0.000102356	0.000160293	0.000313919	0.000256937	0.000333047	0.000363414	0.000316829	5.96481e-05	6.81848e-05	0.000146045	6.41817e-05	8.45149e-05	0.00022025	0.000270032	0.000175656	0.000234545	0.000225121	0.000166064
8373						Unmapped	387.025	338.627	0.100029	0.108998	0.100891	0.051028	0.0902366	0.122354	0.117184	0.114623	0.11157	0.116433	0.106126	0.116222	0.0640405	0.0942688	0.0951643	0.0982172	0.0839488	0.0720928	0.0678853	0.080536	0.0996822	0.123936	0.0785632	0.137828	0.110002	0.103001	0.110001	0.0983667	0.0727113	0.09602	0.143881	0.0883305	0.0675366	0.100647	0.100099	0.168199	0.127816	0.128007	0.123661	0.136921	0.061938
8378				(E)-2-Methylgeranyl diphosphate	5.7911980500000002	MS1 mz matched	387.091	50.397	1.85407e-05	3.35811e-05	2.85151e-05	2.15158e-05	2.55382e-05	1.91347e-05	1.40935e-05	1.65886e-05	2.05126e-05	1.75823e-05	1.66582e-05	3.01673e-05	2.50015e-05	4.79064e-05	2.99333e-05	4.23603e-05	3.24619e-05	2.69053e-05	2.51305e-05	3.17145e-05	3.50701e-05	2.55722e-05	1.38807e-05	2.26488e-05	2.4293e-05	4.01367e-05	1.7419e-05	2.57347e-05	4.35062e-05	3.16991e-05	2.02372e-05	2.43606e-05	3.87937e-05	3.07767e-05	2.85421e-05	1.68516e-05	2.11658e-05	2.12454e-05	2.00453e-05	1.9827e-05	2.93951e-05
8407				5'-Hydroxytenoxicam;Dihydrozeatin riboside	-5.65972595609623;-4.52778589005028	MS1 mz matched	388.342	110.025	2.70117e-05	1.46203e-05	2.54938e-05	0.000168638	5.89408e-05	2.10553e-06	1.49893e-05	1.52459e-05	1.56693e-05	1.20025e-05	3.22667e-06	1.14462e-05	1.56765e-05	1.13755e-05	1.04312e-05	2.85978e-05	2.35872e-05	4.11953e-06	7.91625e-06	1.60552e-05	1.29067e-05	1.53995e-05	1.8844e-05	9.72825e-06	1.42196e-05	1.59866e-05	1.83433e-05	1.75439e-05	1.52134e-05	1.67718e-05	7.73032e-06	2.00264e-05	1.45382e-05	5.87176e-06	1.20417e-05	1.27787e-05	1.46831e-05	1.02621e-05	1.10504e-05	1.21936e-05	8.98693e-06
8421						Unmapped	389.001	166.023	7.67737e-05	9.21569e-05	0.000120738	9.75315e-05	9.68001e-05	9.32683e-05	8.56942e-05	6.55038e-05	6.36012e-05	7.70169e-05	6.97267e-05	3.64588e-05	4.94295e-05	5.5131e-05	5.26865e-05	0.000142487	0.000105716	0.000114203	8.32987e-05	0.000111426	0.000135405	7.98043e-05	5.69318e-05	8.13614e-05	8.83757e-05	5.67866e-05	5.68903e-05	6.55073e-05	7.4389e-05	6.33933e-05	0.000131094	6.73088e-05	0.000108596	0.00015048	0.00011437	3.2438e-05	2.79388e-05	4.21934e-05	5.08268e-05	3.83492e-05	9.53719e-05
8439				(E)-26,27-Dinorergosta-4,22-dien-3-one;	2.94346103684744;	MS1 mz matched	389.29	34.3595	0.000159874	0.000254762	0.000242867	4.18951e-05	0.000174849	3.99351e-05	0.000157386	0.000249866	0.000191577	0.000159691	3.13806e-05	0.000276415	0.000197576	0.000154877	0.000165062	0.000278206	0.000422917	3.49178e-05	7.39309e-05	0.000202493	0.000123994	0.000186803	0.000214655	0.000101273	0.000156681	0.000300415	0.000301379	0.000380509	0.000225061	0.000301841	0.000103457	0.000364308	0.000296009	5.07984e-05	0.000203643	0.00022968	0.000193235	0.000182743	0.000124303	0.00018249	0.00017376
8452				Glucoconringiin;Glucoconringiin;2-Hydroxy-2-methylpropyl glucosinolate	-6.05583756405897;-6.08831314420363	MS1 mz matched	390.058	111.685	0.000415101	0.000716796	0.000874952	0.000599639	0.000651622	0.000256478	0.00104914	0.00082161	0.000778884	0.000726528	0.000360694	0.000779503	0.000744327	0.000911191	0.000698929	0.000833836	0.000700432	0.000626303	0.000465284	0.000656464	0.000522212	0.00105909	0.000964406	0.000593725	0.000784859	0.000850483	0.000793615	0.000789192	0.00093894	0.000843058	0.000593145	0.00075253	0.000683549	0.000405493	0.000608679	0.000699097	0.000588912	0.000471912	0.000819993	0.000644979	0.000609086
8458				Orysastrobin	16.556591040000001	MS1 mz matched	390.192	33.726	1.9039e-05	1.7397e-05	1.73497e-05	2.13495e-05	1.87838e-05	8.47013e-06	1.99001e-05	5.26847e-05	4.86489e-05	3.24259e-05	5.49393e-05	4.90704e-05	9.24784e-05	4.19657e-05	5.96134e-05	2.35781e-05	2.29676e-05	3.68214e-06	3.71862e-06	1.34866e-05	3.19929e-05	1.82782e-05	3.21077e-05	9.49897e-06	2.29695e-05	5.34613e-05	3.24777e-05	6.97795e-05	3.68332e-05	4.81379e-05	1.84766e-05	1.02889e-05	2.53067e-05	5.44816e-06	1.48801e-05	1.7248e-05	1.47083e-05	4.29273e-05	6.72098e-05	3.55233e-05	6.37687e-06
8476				beta-D-3-[5-Deoxy-5-(dimethylarsinyl)ribofuranosyloxy]-2-hydroxy-1-propanesulfonic acid;	-3.12337198624231;	MS1 mz matched	391.012	25.0405	2.54184e-05	2.47075e-05	3.88871e-05	1.94133e-05	2.71066e-05	2.50248e-05	2.77189e-05	3.25944e-05	5.01589e-05	3.38742e-05	9.98977e-06	3.33403e-05	2.30181e-05	3.494e-05	2.5322e-05	3.08705e-05	4.37494e-05	1.39405e-05	1.87945e-05	2.68388e-05	2.86834e-05	3.30511e-05	2.41835e-05	3.1959e-05	2.94693e-05	3.94522e-05	3.67473e-05	4.21758e-05	3.16406e-05	3.7504e-05	2.52254e-05	2.27554e-05	3.56058e-05	3.00866e-05	2.84183e-05	3.52877e-05	3.07065e-05	1.82143e-05	2.33559e-05	2.68911e-05	2.9121e-05
8526						Unmapped	392.878	299.688	6.93255e-05	0.000190689	0.000266005	0.000226098	0.000188029	0.000240567	0.000333596	0.000362353	0.000274559	0.000302769	0.000110603	0.00039843	0.000266074	0.000332392	0.000276875	0.0002497	0.000247254	0.00023101	0.000116665	0.000211157	0.000287415	0.000359509	0.00028765	0.000225985	0.00029014	0.000381983	0.000313199	0.000320702	0.000292759	0.000327161	0.000168498	0.000249024	0.000250851	9.42183e-05	0.000190648	0.000229513	0.000306749	0.000122351	0.000367426	0.00025651	0.00025969
8527						Unmapped	392.878	276.37	5.45932e-05	2.99545e-05	3.59775e-05	4.46455e-05	4.12927e-05	4.62628e-05	5.87918e-05	3.78995e-05	4.61798e-05	4.72835e-05	2.90423e-05	3.23792e-05	5.88705e-06	5.50668e-05	3.05938e-05	3.30707e-05	1.34894e-05	3.27266e-05	4.07553e-05	3.00105e-05	3.18419e-05	4.56938e-05	5.9997e-05	3.94876e-05	4.42551e-05	1.54237e-05	1.44357e-05	1.76083e-05	4.7968e-05	2.38589e-05	4.46634e-05	1.3703e-06	6.25394e-05	7.53484e-05	4.59804e-05	7.65329e-05	5.36944e-05	3.26135e-05	4.03148e-05	5.07889e-05	3.34177e-05
8528						Unmapped	392.936	321.899	4.77036e-05	0.00010262	0.000123655	0.000100591	9.36426e-05	9.34939e-05	0.000133373	0.000114439	0.000129746	0.000117763	6.83185e-05	0.00011983	3.82025e-05	0.000163717	9.7517e-05	0.000113363	6.8791e-05	0.000108163	8.03576e-05	9.26688e-05	9.84918e-05	0.000133943	0.000146205	0.000141385	0.000130006	7.64292e-05	8.95874e-05	7.82244e-05	0.000153319	9.93901e-05	0.00011437	5.34467e-05	0.000146585	5.79082e-05	9.30774e-05	0.00014115	0.000143104	7.74195e-05	0.000128053	0.000122432	0.000126433
8538				9-Hydroxy-4-methoxypsoralen 9-glucoside;5'-Butyrylphosphouridine	-15.6334848639834;15.5700259110865	MS1 mz matched	393.084	152.252	0.0010277	0.00157694	0.000946397	0.000850422	0.00110037	0.000735101	0.00059418	0.000565637	0.000569581	0.000616125	0.000529484	0.00024487	0.000452092	0.000384182	0.000402657	0.00201956	0.000938141	0.000887375	0.00078589	0.00115774	0.000952429	0.000469953	0.00055705	0.000726583	0.000676504	0.000484058	0.000447412	0.000570423	0.000797264	0.000574789	0.00084699	0.000294802	0.00122311	0.000951194	0.000829023	0.000254141	0.000258319	0.00107113	0.000338921	0.000480628	0.00087045
8587				1-Amino-2,4-dibromoanthraquinone	20.058888670000002	MS1 mz matched	394.902	349.688	1.94455e-05	2.36122e-05	1.18074e-05	1.74194e-05	1.80711e-05	1.57484e-05	1.63199e-05	2.39407e-05	1.44207e-05	1.76074e-05	1.6756e-05	3.01879e-05	2.19678e-05	2.6661e-05	2.38932e-05	1.56953e-05	2.77733e-05	1.84474e-05	2.25247e-05	2.11102e-05	2.47832e-05	1.41265e-05	1.46482e-05	2.52653e-05	1.97058e-05	2.08889e-05	2.57594e-05	3.12176e-05	3.20128e-05	2.74697e-05	2.36118e-05	3.01998e-05	1.61946e-05	7.81456e-06	1.94552e-05	1.90829e-05	1.64441e-05	2.35892e-05	1.09232e-05	1.75099e-05	2.43779e-05
8613				1-(3-Methylbutanoyl)-6-apiosylglucose;Zwittermicin A	0.427612516886803;-24.5473727335569	MS1 mz matched	395.387	39.501	2.05279e-06	3.24451e-06	5.76395e-06	3.82467e-06	3.72148e-06	3.28872e-06	6.96213e-06	4.68644e-06	4.97496e-06	4.97806e-06	1.82941e-06	3.04425e-06	3.03508e-06	3.93495e-06	2.96092e-06	6.05872e-06	5.36858e-06	4.29114e-06	3.9982e-06	4.92916e-06	3.26232e-06	9.18892e-06	1.09372e-05	1.11352e-05	8.63091e-06	4.79641e-06	5.27134e-06	3.63438e-06	5.81105e-06	4.8783e-06	3.56474e-06	1.14983e-05	4.14944e-06	3.36402e-06	5.64414e-06	7.79334e-06	6.35387e-06	4.15354e-06	8.76266e-06	6.76585e-06	3.24584e-06
8631				Simulansamide;R-L3	13.6171860667289;-2.65485611552753	MS1 mz matched	396.158	27.0635	7.74092e-05	7.39372e-05	0.000106662	7.19419e-05	8.24875e-05	4.46923e-05	6.82114e-05	8.52152e-05	9.88627e-05	7.42454e-05	2.84859e-05	7.29109e-05	3.7033e-05	8.36052e-05	5.55087e-05	8.54903e-05	8.20063e-05	0.000103849	7.81933e-05	8.73848e-05	8.61159e-05	9.97299e-05	5.24055e-05	0.00011145	8.74253e-05	7.22683e-05	6.74614e-05	6.86466e-05	5.87752e-05	6.67879e-05	9.36081e-05	0.000114146	8.1532e-05	8.25635e-05	9.29624e-05	8.95673e-05	8.8374e-05	7.57801e-05	6.78171e-05	8.03846e-05	6.92562e-05
8667				17-Propylestra-1,3,5(10)-triene-3,17beta-diol diacetate;Preg-5,16,20-triene-3beta,20-diol diacetate	10.797354497489;10.797354497489	MS1 mz matched	397.238	26.077	0.000381365	0.000783795	0.00091293	0.000249115	0.000581801	0.000297609	0.000148043	0.000168345	0.000340426	0.000238606	7.86782e-05	0.000238511	0.000123149	0.000143804	0.000146035	0.000680329	0.000712842	0.000264107	0.000291949	0.000487307	0.00023288	0.000136876	0.00018466	0.000248654	0.000200768	0.000168391	0.000584621	0.000117071	0.000288305	0.000289597	0.000349974	0.000551915	0.000322735	0.00046462	0.000422311	0.000120961	0.000343411	0.000192897	7.06951e-05	0.000181991	0.000368535
8716						Unmapped	399.037	151.847	7.06572e-05	6.30894e-05	8.77504e-05	8.03939e-05	7.54727e-05	7.81386e-05	1.71348e-05	1.838e-05	1.8499e-05	3.30381e-05	7.09443e-05	9.38426e-06	1.33233e-05	1.29285e-05	2.66451e-05	6.54923e-05	9.06785e-05	9.75306e-05	0.000110348	9.10123e-05	9.90371e-05	1.38409e-05	1.83985e-05	1.80417e-05	3.73295e-05	1.44058e-05	1.67365e-05	1.88158e-05	1.96951e-05	1.74133e-05	4.60517e-05	1.37102e-05	7.11718e-05	8.63317e-05	5.43164e-05	1.05427e-05	1.10586e-05	0.000110161	1.28611e-05	3.61558e-05	0.000106082
8760						Unmapped	400.866	347.875	0.000142796	0.000130171	0.000177062	0.00015108	0.000150277	0.000139547	0.000177835	0.000166462	0.000171584	0.000163857	9.75354e-05	0.000158715	0.000111409	0.000178637	0.000136574	0.000157725	0.00012534	0.000153273	0.000140162	0.000144125	0.00014353	0.000199238	0.000206701	0.000177568	0.000181759	0.000200111	0.000178619	0.000166113	0.000183533	0.000182094	0.000149754	0.000176238	0.000189536	0.000180022	0.000173887	0.000208895	0.000193998	0.000110065	0.000175661	0.000172155	0.000149227
8761						Unmapped	400.866	321.148	1.67177e-06	4.54283e-05	6.50505e-05	4.74312e-05	3.98954e-05	4.05235e-05	6.59362e-05	5.78069e-05	6.25872e-05	5.67134e-05	2.52349e-05	6.68158e-05	1.25784e-05	6.62425e-05	4.27179e-05	6.10332e-05	2.76954e-05	4.33724e-05	2.99165e-05	4.05044e-05	4.77548e-05	7.08592e-05	5.97468e-05	6.16742e-05	6.00088e-05	4.29329e-05	4.47458e-05	3.04237e-05	6.31515e-05	4.53135e-05	4.72204e-05	3.35784e-06	6.97627e-05	2.545e-05	3.64478e-05	6.23779e-05	7.5294e-05	2.98007e-05	6.83933e-05	5.89665e-05	5.62071e-05
8782				4-Hydroxy-5-(3',4'-dihydroxyphenyl)-valeric acid-O-glucuronide;4-Hydroxy-5-(3',5'-dihydroxyphenyl)-valeric acid-O-glucuronide;Saphemycin	-7.98649720696563;-7.98649720696563;-21.386565655765	MS1 mz matched	401.107	48.909	5.10411e-05	1.13522e-05	3.08944e-05	1.66806e-05	2.74921e-05	6.2114e-06	1.82304e-05	1.55047e-05	2.35727e-05	1.58798e-05	2.03037e-05	2.03649e-05	1.83155e-05	1.17068e-05	1.76727e-05	3.91066e-05	3.22428e-05	3.17535e-05	6.09855e-05	4.10221e-05	2.51624e-05	2.27209e-05	1.74168e-05	2.65824e-05	2.29706e-05	2.11469e-05	8.69628e-06	2.1516e-05	2.87314e-05	2.00227e-05	1.7017e-05	3.60157e-05	2.35195e-05	7.12103e-06	2.09183e-05	2.05178e-05	5.52739e-06	1.69189e-05	1.95036e-05	1.56169e-05	1.77409e-05
8790				Bepridil;Bepridil	7.88031437177899;7.91771906336704	MS1 mz matched	401.239	113.344	7.12332e-05	8.51458e-05	4.96849e-05	6.81489e-05	6.85532e-05	5.58471e-05	8.97892e-05	7.57052e-05	6.31144e-05	7.1114e-05	5.81228e-05	0.000156811	0.000106537	6.18832e-05	9.58385e-05	5.03058e-05	4.89468e-05	4.31071e-05	7.63718e-05	5.46828e-05	0.000135783	0.000130333	0.00011191	7.82459e-05	0.000114068	0.00014586	0.000120498	7.43556e-05	8.33518e-05	0.000106016	5.90524e-05	4.96439e-05	5.51714e-05	7.67899e-05	6.01644e-05	6.50936e-05	7.89729e-05	4.66431e-05	0.000118111	7.72053e-05	5.68271e-05
8823				Isatidine;Retrorsine N-oxide	-15.24250831	MS1 mz matched	402.357	109.77	0.000116606	7.9994e-05	9.78384e-05	0.000710463	0.000251225	1.3519e-05	5.3131e-05	8.61096e-05	5.59665e-05	5.21815e-05	1.22223e-05	7.03208e-05	5.8898e-05	4.1049e-05	4.56225e-05	0.000113972	0.000148438	1.53593e-05	3.07498e-05	7.71297e-05	4.90526e-05	6.02956e-05	7.65547e-05	3.32118e-05	5.47787e-05	9.83728e-05	7.52699e-05	0.00010492	7.96454e-05	8.95519e-05	2.78985e-05	8.34764e-05	8.01053e-05	1.9824e-05	5.2826e-05	7.48917e-05	7.77385e-05	4.92065e-05	3.97935e-05	6.04076e-05	3.98969e-05
8846				Isoachifolidiene;Columbaridione;2-(4-Allyl-2-methoxyphenoxy)-1-(4-hydroxy-3-methoxyphenyl)-1-propanol;3-Dehydronobilin;Safficinolide;5-(6-Hydroxy-3,7-dimethyl-2,7-octadienyloxy)-7-methoxycoumarin;Rosmadial;(1(10)E,4E,6a,8b)-8-Angeloyloxy-14-oxo-1(10),4,11(13)-germacratrien-12,6-olide;Malabaricano;Formoterol	13.4416204408795;13.4416204408795;13.4416204408795;13.4416204408795;13.4416204408795;13.4416204408795;13.4416204408795;13.4416204408795;13.4416204408795;-19.1763691347871	MS1 mz matched	403.187	46.224	6.05145e-05	6.48505e-06	6.3283e-05	3.60032e-05	4.15714e-05	0.000252842	0.000117286	6.98035e-05	8.43081e-05	0.00013106	0.000215261	0.000102791	6.3789e-05	0.000207679	0.00014738	5.83736e-05	6.74237e-05	3.23757e-05	2.09373e-05	4.47776e-05	0.000266723	0.00011106	8.5199e-05	8.29859e-05	0.000136492	0.000363205	0.000115829	0.00015317	0.000108222	0.000185106	2.94518e-05	4.51871e-05	3.88769e-05	5.14099e-05	4.12314e-05	0.000123524	0.000130548	4.28864e-05	7.46897e-05	9.29122e-05	0.000385643
8848	hydrocortisone 21-acetate	0.7328	ALEXXDVDDISNDU-JZYPGELDSA-N			MS2 reverse	403.207	27.6355	5.83407e-05	4.14309e-05	4.60169e-05	5.22866e-05	4.95188e-05	3.93422e-06	1.74723e-05	7.34645e-06	3.50822e-05	1.59588e-05	2.64308e-05	5.37102e-06	4.70454e-05	2.62683e-05	2.62789e-05	6.14646e-05	5.42472e-05	2.03018e-05	2.452e-05	4.01334e-05	2.90758e-05	2.97986e-05	1.0397e-05	2.81099e-05	2.43453e-05	4.00982e-05	2.51081e-05	4.25329e-05	2.80705e-05	3.39524e-05	2.5331e-05	4.90914e-05	2.79753e-05	2.72335e-05	3.24078e-05	6.90753e-06	2.9592e-05	2.68394e-05	1.98983e-05	2.08093e-05	2.45324e-05
8893						Unmapped	405.028	25.4115	2.79106e-05	2.02151e-05	3.84088e-05	2.61661e-05	2.81751e-05	2.30088e-05	2.61031e-05	3.38005e-05	4.75632e-05	3.26189e-05	7.53803e-06	3.83917e-05	2.11321e-05	3.52647e-05	2.55816e-05	3.88142e-05	3.8538e-05	1.17741e-05	1.80542e-05	2.67951e-05	2.29988e-05	3.21248e-05	2.71849e-05	2.898e-05	2.78221e-05	3.83773e-05	3.8447e-05	3.97097e-05	2.45631e-05	3.52743e-05	1.98312e-05	3.25194e-05	3.38518e-05	2.68242e-05	2.82567e-05	2.9407e-05	2.71791e-05	2.06732e-05	2.49929e-05	2.55631e-05	2.43422e-05
8895				1-O-p-Coumaroyl-(b-D-glucose 6-O-sulfate);4,4',6,6'-Tetranitro-2,2'-azoxytoluene;2,4',6,6'-Tetranitro-2',4-azoxytoluene;2,2',6,6'-Tetranitro-4,4'-azoxytoluene	1.2966160494402;16.2752994759838;16.2752994759838;16.2752994759838	MS1 mz matched	405.058	151.79	0.00011453	0.00011569	0.000200615	0.000165839	0.000149168	8.43976e-05	4.76437e-05	3.64892e-05	4.10994e-05	5.24075e-05	0.000108522	1.74756e-05	2.36597e-05	2.36341e-05	4.33229e-05	0.000164596	0.000155133	0.000193456	0.000172985	0.000171543	0.000201409	3.55558e-05	3.13565e-05	3.44748e-05	7.56991e-05	3.21089e-05	3.00683e-05	4.15816e-05	3.51444e-05	3.47258e-05	7.96333e-05	1.9436e-05	0.000187914	0.000195184	0.000120542	1.43805e-05	1.45928e-05	0.000167298	2.59883e-05	5.55649e-05	0.000174721
8998						Unmapped	408.306	109.755	1.50149e-05	1.23876e-05	1.90025e-05	0.000104315	3.768e-05	2.478e-06	1.10011e-05	1.3851e-05	1.15817e-05	9.72796e-06	3.30592e-06	1.40653e-05	1.31773e-05	9.70299e-06	1.00629e-05	1.90111e-05	2.1608e-05	3.85515e-06	6.87963e-06	1.28385e-05	1.09134e-05	1.42222e-05	1.31705e-05	8.09232e-06	1.15996e-05	1.55093e-05	1.29365e-05	1.78151e-05	1.21546e-05	1.46039e-05	6.28734e-06	1.47887e-05	1.34963e-05	4.64204e-06	9.80359e-06	1.15965e-05	1.26361e-05	7.69177e-06	9.5684e-06	1.03732e-05	8.50817e-06
9008				N-Carbamoyl glucuronide lorcaserin;	14.0842733908951;	MS1 mz matched	408.91	299.223	7.42103e-05	0.000164572	0.000214287	0.000166418	0.000154872	0.000168397	0.000267962	0.000391063	0.000257748	0.000271293	0.000120188	0.000315101	0.000218821	0.000315948	0.000242514	0.000194634	0.000186527	0.000201591	0.000103171	0.000171481	0.00025967	0.000439878	0.000244111	0.000243826	0.000296871	0.000269723	0.000259159	0.000228355	0.000263442	0.00025517	0.000178028	0.000161599	0.000213328	0.000108711	0.000165416	0.000175409	0.000203594	0.00011297	0.000345952	0.000209481	0.000228058
9009				N-Carbamoyl glucuronide lorcaserin;	14.3823919746716;	MS1 mz matched	408.91	276.233	0.000379223	0.000111056	9.84605e-05	0.000200654	0.000197348	0.000238296	0.000166569	8.17896e-05	0.000170298	0.000164238	0.000150491	8.1282e-05	7.90588e-06	0.000222492	0.000115543	9.63739e-05	2.96861e-05	0.000112778	0.000229631	0.000117117	7.48817e-05	0.000124891	0.000214709	0.0001581	0.000143145	4.64303e-05	2.76437e-05	3.24107e-05	0.000196324	7.57022e-05	0.000211961	3.21829e-06	0.000221342	0.000508915	0.000236359	0.00038701	0.00018889	0.000176173	0.00012446	0.000219133	0.000118138
9026				LPA(0:0/16:0);LPA(16:0/0:0);1-Palmitoylglycerol 3-phosphate;1-Hexadecanoyl-sn-glycero-3-phosphate	-11.6911099612682;-11.6911099612682;-11.5933642303283	MS1 mz matched	409.239	25.308	3.0464e-05	2.97642e-05	2.87912e-05	2.23347e-05	2.78385e-05	1.62133e-05	1.09336e-05	1.24004e-05	2.00531e-05	1.49001e-05	1.54415e-05	1.63485e-05	8.99327e-06	1.60481e-05	1.42079e-05	3.28493e-05	4.26292e-05	6.31259e-06	9.10841e-06	2.27249e-05	1.36533e-05	1.29448e-05	1.01917e-05	1.33413e-05	1.25328e-05	1.95152e-05	2.10156e-05	1.41557e-05	1.22307e-05	1.67293e-05	8.33705e-06	1.88373e-05	2.08693e-05	1.30492e-05	1.52732e-05	1.3064e-05	1.38621e-05	2.84652e-05	7.11785e-06	1.56273e-05	1.90652e-05
9051				Dihydroxyfumitremorgin C;12alpha,13alpha-Dihydroxyfumitremorgin C;12,13-Dihydroxyfumitremorgin C	-8.31972571134424;-8.26889673947474	MS1 mz matched	410.174	26.949	0.00010862	0.000105019	0.000120969	7.67232e-05	0.000102833	6.83432e-05	9.53898e-05	9.92411e-05	0.000134855	9.94573e-05	3.40951e-05	0.000106571	5.741e-05	0.000109317	7.6848e-05	0.000121475	0.000115023	0.00013414	8.94592e-05	0.000115024	0.000115505	0.000140131	7.71223e-05	0.000129212	0.000115492	0.000116894	0.00010862	0.000100063	9.27217e-05	0.000104575	0.000101685	0.000180039	0.000118093	0.000115602	0.000128855	0.000125205	0.000120385	9.68993e-05	8.67871e-05	0.000107319	9.44649e-05
9073				Obtusol;Spiro(5.5)undecan-3-ol, 2,9-dibromo-8-chloro-1,1,9-trimethyl-5-methylene-, (2S,3R,6S,8S,9S)-	11.813668809999999	MS1 mz matched	410.985	327.046	0.00761373	0.00835875	0.00720225	0.00799915	0.00779347	0.00827711	0.008827	0.00878238	0.00857088	0.00861434	0.00780141	0.00882081	0.00778669	0.0118382	0.00906177	0.00729584	0.00648381	0.00846007	0.00988504	0.00803119	0.00704862	0.00968714	0.0105786	0.0103137	0.00940701	0.00767204	0.00832428	0.00737571	0.0124975	0.00896739	0.00994674	0.0116074	0.0100209	0.00964177	0.0103042	0.0127742	0.0099043	0.00847914	0.00954016	0.0101745	0.00888641
9074				Obtusol;Spiro(5.5)undecan-3-ol, 2,9-dibromo-8-chloro-1,1,9-trimethyl-5-methylene-, (2S,3R,6S,8S,9S)-	11.2398551	MS1 mz matched	410.985	342.149	0.0037778	0.00431651	0.00542922	0.00660242	0.00503149	0.00563629	0.00545377	0.0054918	0.00523728	0.00545479	0.0026672	0.00584212	0.00236375	0.00558402	0.00411427	0.00475474	0.00465182	0.00533734	0.00488856	0.00490812	0.00527976	0.00457433	0.00632239	0.00587595	0.00551311	0.00582236	0.00539948	0.00585221	0.00695418	0.00600705	0.00460074	0.00309164	0.00567683	0.00324427	0.00415337	0.00671504	0.00554249	0.00365995	0.00464899	0.00514162	0.00482996
9077				dIDP;Pyraflufen-ethyl	3.09282217041224;-1.48050921749183	MS1 mz matched	411.02	25.1085	1.62798e-05	1.46532e-05	2.20856e-05	1.23144e-05	1.63332e-05	9.12746e-06	1.28724e-05	1.46631e-05	2.64117e-05	1.57687e-05	3.55021e-06	2.15686e-05	1.09668e-05	1.7293e-05	1.33447e-05	2.23692e-05	1.54037e-05	8.32085e-06	1.03724e-05	1.41166e-05	1.8045e-05	1.12974e-05	1.51393e-05	1.18403e-05	1.40805e-05	2.75891e-05	1.86169e-05	1.89467e-05	1.49842e-05	2.00342e-05	1.29845e-05	1.20895e-05	1.56464e-05	1.26517e-05	1.3343e-05	1.33366e-05	1.48666e-05	1.33942e-05	1.62804e-05	1.44694e-05	1.25488e-05
9113				Acenocoumarol;Boc-Asn-OPhNO2	9.90587998893633;4.81140291177051	MS1 mz matched	412.341	34.7355	2.61866e-06	7.66357e-06	3.42669e-06	1.35598e-06	3.76623e-06	1.82713e-06	2.50736e-06	7.70305e-06	1.0628e-05	5.66638e-06	7.54176e-08	1.22232e-05	3.14649e-06	6.39885e-06	5.461e-06	3.07875e-06	4.9045e-06	8.17528e-07	1.02904e-06	2.45746e-06	9.84897e-06	1.00013e-05	3.6791e-06	2.86375e-06	6.59828e-06	2.79823e-05	5.84507e-06	2.1886e-05	1.61563e-05	1.79674e-05	1.76657e-06	6.49553e-06	2.84343e-06	2.04058e-06	3.28653e-06	1.39284e-05	7.4116e-06	4.04126e-06	4.83954e-06	7.55521e-06	4.69817e-06
9116						Unmapped	412.831	411.734	5.88044e-05	6.30214e-05	2.45478e-05	4.44997e-05	4.77183e-05	4.27406e-05	5.41763e-05	7.56915e-05	3.97638e-05	5.30931e-05	3.84287e-05	7.19143e-05	4.65406e-05	6.27463e-05	5.49075e-05	3.8075e-05	6.32029e-05	5.8688e-05	6.11436e-05	5.52774e-05	6.4225e-05	4.9949e-05	2.85765e-05	5.72006e-05	4.99878e-05	3.13977e-05	7.61518e-05	6.64099e-05	8.18159e-05	6.39438e-05	5.06962e-05	8.3822e-05	3.68623e-05	3.89066e-05	5.25718e-05	4.80255e-05	4.54139e-05	4.99798e-05	3.33515e-05	4.41927e-05	5.87378e-05
9120						Unmapped	412.955	276.746	0.000155359	8.70404e-05	5.03047e-05	9.33006e-05	9.65011e-05	0.000100144	7.59479e-05	5.73009e-05	7.76083e-05	7.77503e-05	0.00012003	0.000144111	1.27518e-05	0.000112883	9.7444e-05	4.65627e-05	3.08655e-05	0.000102301	0.000174393	8.85306e-05	5.1755e-05	5.895e-05	9.9979e-05	0.000143605	8.85722e-05	2.69051e-05	2.73564e-05	2.79441e-05	0.000161758	6.09909e-05	0.000149232	5.77554e-06	0.000112354	0.000355246	0.000155652	0.0001583	8.85674e-05	0.000170221	0.00011629	0.000133344	0.000102969
9123						Unmapped	412.962	298.09	3.60419e-05	3.11058e-05	2.5885e-05	4.16279e-05	3.36652e-05	3.73686e-05	4.65872e-05	3.96563e-05	4.01545e-05	4.09416e-05	3.60207e-05	4.42733e-05	2.524e-05	4.74433e-05	3.82443e-05	2.76914e-05	2.59586e-05	4.20364e-05	3.80737e-05	3.344e-05	4.08475e-05	3.81631e-05	4.60824e-05	5.41871e-05	4.482e-05	2.73025e-05	3.52731e-05	3.08049e-05	5.54755e-05	3.7214e-05	4.66357e-05	1.68882e-05	4.31995e-05	5.27207e-05	3.9861e-05	4.99571e-05	3.96477e-05	3.73597e-05	4.97287e-05	4.41733e-05	4.02978e-05
9137				4-O-Methylmelleolide;Clausarinol;Eplerenone;Armillarin;Armillaripin;Magnoshinin;Eplerenone;Estra-1,3,5(10)-triene-3,6alpha,17beta-triol triacetate;Estra-1,3,5(10)-triene-3,6beta,17beta-triol triacetate	-2.990553655202;-2.990553655202;-2.990553655202;-2.990553655202;-2.990553655202;-2.89712175791514;-2.89712175791514;-2.89712175791514;-2.89712175791514	MS1 mz matched	413.195	35.35	0.00018294	1.95059e-05	3.73986e-05	6.3256e-05	7.57751e-05	2.57189e-05	3.9797e-05	3.55543e-05	4.13448e-05	3.56038e-05	1.35129e-05	4.62611e-05	4.20027e-05	6.84931e-05	4.25675e-05	3.61668e-05	0.000166878	5.34802e-06	1.02104e-05	5.46509e-05	1.895e-05	4.39551e-05	3.62816e-05	1.77971e-05	2.92459e-05	6.05709e-05	4.85157e-05	6.5308e-05	6.92977e-05	6.09231e-05	9.58872e-05	4.618e-05	6.23253e-05	1.61499e-05	5.51356e-05	5.10202e-05	4.90815e-05	3.80247e-05	3.44871e-05	4.31534e-05	3.02743e-05
9178				Acaciabiuronic acid;4-O-alpha-D-Glucopyranuronosyl-D-galactose;2-O-beta-D-Glucopyranuronosyl-D-mannose;3-O-beta-D-Galactopyranuronosyl-D-galactose;Tetracenomycin M;Fridamycin E	-6.95347221786039;-6.95347221786039;-6.95347221786039;-6.95347221786039;9.54815866568184;9.54815866568184	MS1 mz matched	415.108	152.286	0.00137094	0.000867144	0.00152643	0.00147899	0.00131087	0.0015737	0.00012944	0.000105358	0.000100536	0.000477259	0.00146247	2.26974e-05	4.80048e-05	3.95754e-05	0.000393186	0.00117411	0.00118605	0.00201388	0.00217459	0.00163715	0.00182567	8.52937e-05	7.80486e-05	9.43355e-05	0.000520837	6.08644e-05	7.39086e-05	9.78808e-05	8.79472e-05	8.01502e-05	0.000418536	4.72157e-05	0.00185469	0.00253933	0.00121494	2.09838e-05	2.30201e-05	0.00221465	5.78458e-05	0.000579124	0.00190312
9211				6,6'-Dibromoindigotin;6,6'-Dibromoindigo;Tyrian purple	3.4053984329999998	MS1 mz matched	416.897	347.805	8.46e-05	7.10422e-05	0.000101688	8.29253e-05	8.50638e-05	7.96755e-05	0.000102674	9.51063e-05	0.000155498	0.000108239	5.9285e-05	8.74278e-05	6.37505e-05	0.000101566	7.80073e-05	8.98644e-05	8.05092e-05	8.73756e-05	7.78771e-05	8.39066e-05	8.85816e-05	0.000110462	0.000124181	9.96251e-05	0.000105713	0.000122809	9.89993e-05	9.12693e-05	0.000104076	0.000104288	8.76506e-05	0.000104574	0.000106719	0.000112382	0.000102831	0.000119615	0.000104787	6.09255e-05	0.000103817	9.72859e-05	7.84899e-05
9212				6,6'-Dibromoindigotin;6,6'-Dibromoindigo;Tyrian purple	11.24683623	MS1 mz matched	416.897	321.263	1.98966e-06	3.17214e-05	4.20909e-05	3.03961e-05	2.65495e-05	2.82972e-05	4.59867e-05	3.81165e-05	4.02326e-05	3.81583e-05	2.05462e-05	4.31531e-05	1.0891e-05	4.59112e-05	3.01253e-05	3.74035e-05	1.91564e-05	3.33061e-05	2.13711e-05	2.78093e-05	3.05904e-05	4.80338e-05	4.2649e-05	4.33584e-05	4.11579e-05	2.78391e-05	2.84066e-05	2.04486e-05	4.29199e-05	2.99036e-05	3.61935e-05	8.89941e-06	4.72778e-05	1.6035e-05	2.71014e-05	4.51469e-05	4.83242e-05	2.11153e-05	4.3402e-05	3.94971e-05	4.13842e-05
9239						Unmapped	418.161	36.503	7.39201e-06	6.99148e-06	1.0215e-05	7.07709e-06	7.9189e-06	2.5515e-05	5.41131e-05	4.97039e-05	5.73645e-05	4.66742e-05	8.66559e-06	4.30786e-05	4.98768e-05	7.2263e-05	4.3471e-05	1.40222e-05	2.18856e-05	5.67982e-06	6.74259e-06	1.20825e-05	1.72078e-05	4.35738e-05	4.68495e-05	2.28094e-05	3.26101e-05	5.6256e-05	3.61796e-05	6.65577e-05	6.63738e-05	5.63418e-05	1.21488e-05	1.85622e-05	2.1717e-05	1.38042e-05	1.6558e-05	4.77779e-05	3.95389e-05	3.06252e-05	3.46113e-05	3.81383e-05	3.29116e-05
9241				PE(P-16:0e/0:0);ORG 20599	-24.2966562737076;23.5552566298841	MS1 mz matched	418.263	43.241	0.00056527	0.000503466	0.000799609	0.000591427	0.000614943	0.000946387	0.00103058	0.00128673	0.00164355	0.00122681	0.00041775	0.00155533	0.000930178	0.00152224	0.00110637	0.0020501	0.00195935	0.000589139	0.000638203	0.0013092	0.00268386	0.00266187	0.00240616	0.00249342	0.00256133	0.00214365	0.00251635	0.00239245	0.00220126	0.00231343	0.0015148	0.000754437	0.0017134	0.00145856	0.0013603	0.00158593	0.00161905	0.00107437	0.00118523	0.00136615	0.0013995
9263						Unmapped	419.042	294.739	6.80399e-05	8.17101e-05	5.1419e-05	6.98635e-05	6.77581e-05	4.5249e-05	4.81939e-05	8.636e-05	6.10246e-05	6.02069e-05	5.86742e-05	0.000105682	6.79822e-05	9.07415e-05	8.07699e-05	4.84323e-05	7.96192e-05	7.5262e-05	8.4915e-05	7.20571e-05	7.36078e-05	4.66302e-05	6.50965e-05	9.7346e-05	7.06701e-05	5.9745e-05	7.95007e-05	6.49095e-05	0.000124634	8.21973e-05	8.14809e-05	7.90356e-05	5.09038e-05	6.31472e-05	6.86419e-05	7.46045e-05	8.12096e-05	9.74006e-05	6.00406e-05	7.83138e-05	9.56436e-05
9266				6,6'-Dibromoindigotin;6,6'-Dibromoindigo;Tyrian purple	9.7606289079999993	MS1 mz matched	419.053	235.221	1.73811e-05	1.7483e-05	3.18703e-05	2.06612e-05	2.18489e-05	9.66567e-06	4.93398e-05	3.57091e-05	3.86591e-05	3.33434e-05	9.21699e-06	2.60535e-05	1.89044e-05	3.7482e-05	2.29142e-05	3.25509e-05	1.56477e-05	2.534e-05	1.2248e-05	2.14466e-05	3.15824e-05	4.54277e-05	1.90057e-05	2.59658e-05	3.04954e-05	4.13722e-05	3.15738e-05	4.0608e-05	2.57697e-05	3.48309e-05	2.39682e-05	3.1948e-05	2.65628e-05	2.34824e-05	2.64904e-05	2.47152e-05	2.91228e-05	1.41094e-05	3.81283e-05	2.65189e-05	1.53816e-05
9307						Unmapped	420.931	347.446	1.21107e-05	1.03335e-05	1.4622e-05	1.18445e-05	1.22277e-05	6.45807e-06	1.32392e-05	9.59768e-06	1.27945e-05	1.05224e-05	7.40903e-06	6.7004e-06	3.81916e-06	1.22221e-05	7.53767e-06	1.16705e-05	6.95942e-06	1.10868e-05	8.48828e-06	9.55124e-06	1.27614e-05	1.27146e-05	1.21563e-05	1.28497e-05	1.26205e-05	1.02369e-05	1.68068e-05	8.82555e-06	1.17834e-05	1.19132e-05	1.53843e-05	1.45991e-05	9.79304e-06	1.28182e-05	1.31487e-05	7.83467e-06	1.21829e-05	8.02099e-06	1.2779e-05	1.02044e-05	9.67035e-06
9316				Chloramphenicol succite	-13.7746654	MS1 mz matched	421.023	24.512	2.0436e-05	1.71398e-05	2.47333e-05	9.74797e-06	1.80143e-05	1.54712e-05	1.29222e-05	1.95945e-05	3.05282e-05	1.9629e-05	6.09838e-06	2.0572e-05	1.52234e-05	2.55649e-05	1.68647e-05	2.86693e-05	2.30461e-05	6.3461e-06	8.45433e-06	1.66289e-05	1.31448e-05	2.37303e-05	1.57255e-05	1.95966e-05	1.80493e-05	2.74651e-05	1.6185e-05	2.87887e-05	2.0348e-05	2.31967e-05	1.47361e-05	1.62567e-05	2.50124e-05	1.6532e-05	1.81343e-05	1.59381e-05	1.66747e-05	1.4518e-05	1.8323e-05	1.63634e-05	1.47036e-05
9325				7-Hydroxydehydroglaucine;Romucosine D;Allocryptopine;Heroin;Diamorphine;Diacetylmorphine;Fumaricine;Homochelidonine;(+/-)-Homochelidonine	-12.5228349983463;-12.5228349983463;-12.46080264901;-12.46080264901;-12.46080264901;-12.46080264901	MS1 mz matched	421.141	36.637	5.34395e-05	5.20967e-05	5.29158e-05	4.29395e-05	5.03479e-05	0.000136801	0.000229383	0.000176854	0.000303168	0.000211552	4.10848e-05	0.000272135	0.000170393	0.00037152	0.000213783	4.23664e-05	0.000107587	2.31816e-05	2.16356e-05	4.86927e-05	7.10228e-05	0.000205402	0.000202344	0.000104848	0.000145904	0.000274019	0.00025243	0.000304291	0.000338208	0.000292237	6.39339e-05	5.52252e-05	0.000100853	6.05818e-05	7.01485e-05	0.000172099	0.00021989	0.000146035	0.000198098	0.000184031	0.000115971
9328				Calpeptin;N-Cbz-leu-nleu-al	3.8650479849999999	MS1 mz matched	421.239	24.066	5.88532e-05	0.000111522	0.000118122	4.32266e-05	8.2931e-05	5.38466e-05	6.27408e-05	7.68835e-05	0.000138451	8.29805e-05	2.76599e-05	0.000126224	5.79952e-05	8.15248e-05	7.3351e-05	0.000147674	9.71286e-05	3.19348e-05	3.80032e-05	7.86851e-05	0.000116704	7.34149e-05	5.20729e-05	4.52045e-05	7.18491e-05	8.80648e-05	0.000100041	9.29767e-05	7.4894e-05	8.89941e-05	8.02326e-05	6.14471e-05	8.01125e-05	9.06303e-05	7.81056e-05	6.52256e-05	8.21478e-05	0.000122305	4.76728e-05	7.93378e-05	0.00010747
9363				3-Glucosyl-2,3',4,4',6-pentahydroxybenzophenone;Azimsulfuron	-14.5727229838613;-19.3792728457895	MS1 mz matched	423.094	152.496	0.00439139	0.00280212	0.00615324	0.00421831	0.00439127	0.00446161	0.000482974	0.000316858	0.000337195	0.00139966	0.0034284	8.59052e-05	0.000157908	0.00010484	0.000944264	0.00457913	0.00511453	0.00576209	0.0052116	0.00516683	0.00624858	0.000235436	0.000261304	0.000254678	0.00175	0.000206911	0.00018929	0.000406974	0.00025387	0.000264261	0.00174267	8.86735e-05	0.00777452	0.00711998	0.00418146	5.24507e-05	5.80615e-05	0.00508501	0.000158504	0.00133851	0.00534827
9364						Unmapped	423.094	167.918	0.000420851	0.00045359	0.000694197	0.000552557	0.000530299	0.000675614	0.00010031	7.14661e-05	5.96911e-05	0.00022677	0.000284871	2.04511e-05	3.2923e-05	2.89012e-05	9.17865e-05	0.000652128	0.000550177	0.000426805	0.000394283	0.000505848	0.000666175	6.89495e-05	5.57616e-05	6.8087e-05	0.000214743	4.59856e-05	4.69705e-05	7.12899e-05	5.88662e-05	5.5778e-05	0.000302071	3.17754e-05	0.000696301	0.000791064	0.000455303	1.82504e-05	1.30217e-05	0.000223161	4.19386e-05	7.4093e-05	0.000476584
9387						Unmapped	424.19	26.518	4.83179e-05	4.8729e-05	6.37784e-05	3.07906e-05	4.7904e-05	4.2934e-05	6.26591e-05	6.35536e-05	8.8324e-05	6.43677e-05	2.83748e-05	8.3886e-05	4.48457e-05	5.95893e-05	5.4174e-05	6.95098e-05	6.0346e-05	6.32095e-05	3.775e-05	5.77038e-05	6.94677e-05	8.29765e-05	5.45274e-05	8.92624e-05	7.40585e-05	9.62728e-05	8.10522e-05	7.11188e-05	7.27865e-05	8.03075e-05	3.98964e-05	8.89146e-05	6.82339e-05	4.76657e-05	6.11777e-05	7.06148e-05	5.10922e-05	6.23885e-05	4.91407e-05	5.8309e-05	6.51168e-05
9456				beta-D-3-[5-Deoxy-5-(dimethylarsinyl)ribofuranosyloxy]-2-hydroxy-1-propanesulfonic acid;	-3.12337198624231;	MS1 mz matched	426.98	25.556	0.000160773	0.000136759	0.000405138	6.33433e-05	0.000191503	1.49908e-05	1.61554e-05	1.83462e-05	5.72283e-06	1.38038e-05	3.95722e-06	2.46382e-05	1.29501e-05	2.25867e-05	1.60331e-05	0.000246198	0.000259491	0.000177757	0.000220096	0.000225885	1.69898e-05	1.9788e-05	1.72267e-05	6.89208e-06	1.52241e-05	2.9795e-05	2.27529e-05	2.75634e-05	2.16693e-05	2.54451e-05	0.000132776	0.000287779	0.000322982	0.00014487	0.000222102	1.78219e-05	1.94487e-05	1.35754e-05	1.49843e-05	1.64576e-05	1.61518e-05
9485						Unmapped	428.019	331.07	4.71658e-05	0.00053475	0.000857153	0.000745141	0.000546052	0.000629175	0.000910078	0.000950464	0.000527765	0.000754371	0.000522024	0.000598883	0.000550544	0.00066149	0.000583235	0.000479667	0.000732322	0.000556701	0.000695759	0.000616112	0.000520037	0.000690203	0.000685218	0.00112779	0.000755811	0.000553461	0.00054519	0.00055938	0.000900978	0.000639752	0.00068499	0.00082982	0.00103637	0.000326122	0.000719325	0.000837005	0.000978033	0.00065908	0.000584072	0.000764547	0.000633669
9566				Apiosylglucosyl 4-hydroxybenzoate;Licoagroside B;2-(2,4,5-Trimethoxyphenyl)-5,6,7,8-tetramethoxy-4H-1-benzopyran-4-one;2-(3,4,5-Trimethoxyphenyl)-5,6,7,8-tetramethoxy-4H-1-benzopyran-4-one;(-)-Medicocarpin;Medicarpin 3-O-glucoside	14.4027177735129;14.4027177735129;-20.8264875897611;-20.8264875897611;-20.8264875897611	MS1 mz matched	431.131	27.208	2.14933e-05	1.15253e-05	1.71511e-05	1.38522e-05	1.60055e-05	1.05098e-05	8.84257e-06	8.17088e-06	1.55475e-05	1.07677e-05	9.86028e-06	1.10458e-05	7.16082e-06	9.59686e-06	9.41595e-06	1.44201e-05	2.53621e-05	1.59408e-05	1.35206e-05	1.73109e-05	1.19227e-05	1.57109e-05	8.0848e-06	1.48734e-05	1.2648e-05	1.61449e-05	1.75701e-05	1.57098e-05	9.23365e-06	1.46646e-05	1.39077e-05	1.79067e-05	1.02085e-05	1.53345e-05	1.43394e-05	1.62109e-05	1.25663e-05	1.12395e-05	9.60715e-06	1.2406e-05	1.14213e-05
9567				15beta-hydroxycyproterone acetate;Armillaricin;Zizybeoside I	-0.813799462704255;-0.813799462704255;15.7347964842873	MS1 mz matched	431.17	36.56	6.7759e-05	4.85417e-05	7.45417e-05	6.29025e-05	6.34362e-05	0.000105198	0.000267937	0.000150512	0.000355482	0.000219782	0.000114518	0.000200127	0.000250958	0.000426175	0.000247944	7.39662e-05	8.65938e-05	1.91534e-05	3.40509e-05	5.34411e-05	0.000225312	0.00025223	0.000244369	0.000151786	0.000218424	0.000209726	0.000290315	0.00021107	0.000307392	0.000254626	9.11036e-05	7.26766e-05	0.000104533	0.000121146	9.73648e-05	0.000139965	0.000195455	0.00016525	0.000249552	0.000187555	0.000308179
9598				Fe(III)dicitrate;Iron(III)dicitrate	5.2117564099999996	MS1 mz matched	432.944	276.884	5.58594e-05	4.45638e-05	2.98353e-05	4.51477e-05	4.38515e-05	4.59266e-05	3.38633e-05	3.81372e-05	4.99398e-05	4.19667e-05	5.39116e-05	5.12569e-05	1.68524e-05	5.43197e-05	4.40852e-05	2.67229e-05	3.30343e-05	5.15822e-05	7.11534e-05	4.56232e-05	3.97773e-05	3.03123e-05	4.85282e-05	7.64203e-05	4.87595e-05	2.16619e-05	2.30514e-05	2.73548e-05	7.31038e-05	3.6293e-05	6.64763e-05	4.73011e-06	4.09851e-05	6.25891e-05	4.36951e-05	5.85535e-05	4.06047e-05	7.60791e-05	3.48291e-05	5.25166e-05	5.80621e-05
9631				Borax;Cibarian;beta-D-Glucopyranose, 1,6-bis(3-nitropropanoate);Cororian;alpha-D-Glucopyranose, 2,6-bis(3-nitropropanoate)	3.11342859175541;5.23442366380749;5.23442366380749	MS1 mz matched	434.084	152.058	0.000191125	0.000140748	0.000312825	0.000206491	0.000212797	0.000150182	2.20459e-05	1.74403e-05	2.24249e-05	5.30233e-05	0.000155689	5.22969e-06	9.5034e-06	7.76527e-06	4.45468e-05	0.000218548	0.0002601	0.000280184	0.000272197	0.000257757	0.000463652	1.19218e-05	1.46503e-05	1.79125e-05	0.000127034	1.33152e-05	1.37807e-05	1.87901e-05	1.83434e-05	1.60573e-05	6.20654e-05	7.82174e-06	0.000362859	0.000564617	0.000249341	5.13516e-06	5.08254e-06	0.000301224	7.72926e-06	7.97928e-05	0.000333741
9648						Unmapped	434.811	413.039	0.000206227	0.000153694	0.0001059	0.000174492	0.000160078	0.000185267	0.000172442	0.000192063	0.000139196	0.000172242	0.000142631	0.000206663	0.000137623	0.000210093	0.000174252	0.000126371	0.00016529	0.000190314	0.00014688	0.000157214	0.000206654	0.000163449	0.000151192	0.000234219	0.000188879	0.00016024	0.000183658	0.000205433	0.000207316	0.000189162	0.000187786	0.000229662	0.000150754	0.000131916	0.00017503	0.000203014	0.00012482	0.000171671	0.000128282	0.000156947	0.00018133
9649						Unmapped	434.811	299.887	5.0081e-06	1.34271e-05	1.81432e-05	1.42867e-05	1.27163e-05	1.43857e-05	2.20533e-05	2.80472e-05	2.0993e-05	2.13698e-05	5.3447e-06	1.51353e-05	2.83344e-05	1.53594e-05	1.60435e-05	3.03542e-05	2.63282e-05	2.04406e-05	8.00989e-06	2.12832e-05	2.11499e-05	2.42379e-05	2.01925e-05	1.42472e-05	1.99569e-05	3.49576e-05	2.28498e-05	2.94949e-05	2.51e-05	2.81006e-05	1.22181e-05	3.32027e-05	1.96563e-05	1.01999e-05	1.88192e-05	2.36552e-05	1.71495e-05	9.20591e-06	2.54742e-05	1.88712e-05	1.67899e-05
9658						Unmapped	434.946	346.461	0.000241474	0.000208564	0.000319074	0.00021197	0.00024527	0.00020676	0.000312364	0.000333529	0.000292839	0.000286373	0.000161274	0.000318279	0.000246412	0.000299463	0.000256357	0.000275169	0.000297214	0.000254179	0.000243932	0.000267624	0.000314658	0.000314931	0.000334982	0.000295355	0.000314982	0.000404554	0.000326598	0.000371749	0.000296811	0.000349928	0.000244876	0.000416076	0.000310616	0.000311414	0.000320746	0.000330257	0.000348774	0.000185165	0.000277056	0.000285313	0.000231367
9659				Fipronil	17.074189560000001	MS1 mz matched	434.946	322.544	0.000181464	0.000288038	0.00032951	0.000313791	0.000278201	0.00029386	0.000389704	0.0002799	0.000343367	0.000326708	0.000221036	0.000360446	0.000144699	0.000412679	0.000284715	0.000318865	0.000170654	0.000300588	0.00028279	0.000268224	0.000234152	0.000358235	0.000475593	0.000408635	0.000369154	0.000260741	0.000223679	0.000186401	0.000465469	0.000284072	0.000319524	0.000222617	0.000436101	0.00019446	0.000293176	0.000436005	0.000370078	0.000281984	0.000349089	0.000359289	0.000334418
9660				Fipronil	14.959442689999999	MS1 mz matched	434.945	276.37	0.00013938	6.5244e-05	4.39637e-05	8.66084e-05	8.3799e-05	9.92084e-05	7.46457e-05	5.5748e-05	8.33482e-05	7.82376e-05	6.74266e-05	8.04492e-05	7.12062e-06	0.000103199	6.45487e-05	4.68063e-05	3.15296e-05	7.14038e-05	9.8795e-05	6.21337e-05	4.42512e-05	6.09587e-05	8.66879e-05	0.000101544	7.33605e-05	1.1877e-05	1.17103e-05	1.37863e-05	0.000124068	4.03603e-05	0.000104984	4.80984e-06	9.26708e-05	0.000173478	9.39856e-05	0.000130379	9.72283e-05	9.83993e-05	6.13288e-05	9.68339e-05	6.71277e-05
9664						Unmapped	435.029	296.885	0.000136084	6.90299e-05	5.9404e-05	0.000125545	9.75158e-05	0.00010177	0.000128833	8.99803e-05	0.000130896	0.00011287	9.1895e-05	7.92243e-05	3.20432e-05	0.000126346	8.23771e-05	7.24913e-05	3.74785e-05	0.000109652	0.000111302	8.2731e-05	8.0692e-05	0.000101516	0.000117091	0.000141747	0.000110262	5.12665e-05	7.95945e-05	4.7385e-05	0.000141127	7.98432e-05	0.000137594	4.90805e-05	0.000119201	0.000199408	0.000126321	0.000142264	0.000119669	0.00010759	0.00010917	0.000119673	8.548e-05
9667				Isoyatein;Italipyrone;Hemiariensin;Dihydroanhydropodorhizol;Yatein;(-)-Yatein;(3R,4R)-4-(1,3-Benzodioxol-5-ylmethyl)-3-(3,4,5-trimethoxybenzyl)dihydrofuran-2(3H)-one;(+)-Aschantin	11.9876885915211;11.9876885915211;11.9876885915211;11.9954357366742;11.9954357366742	MS1 mz matched	435.116	24.372	2.01693e-05	2.0982e-05	1.78039e-05	1.5591e-05	1.86365e-05	1.68603e-05	1.23375e-05	1.49974e-05	1.49232e-05	1.47796e-05	7.04804e-06	1.75245e-05	7.51293e-06	1.57035e-05	1.19472e-05	1.5779e-05	1.97643e-05	1.71168e-05	1.38445e-05	1.66262e-05	1.56967e-05	1.4125e-05	1.48025e-05	2.36188e-05	1.70607e-05	1.71167e-05	2.17711e-05	1.36202e-05	1.9295e-05	1.79508e-05	1.42215e-05	2.36271e-05	1.5238e-05	2.75013e-05	2.0147e-05	1.51229e-05	1.71495e-05	1.86303e-05	7.95879e-06	1.47154e-05	1.91879e-05
9669				Roflumilast N-oxide;S-Octyl GSH;S-Octyl glutathione	-7.15636904914733;-11.9272248448756	MS1 mz matched	435.222	25.449	1.50599e-05	1.91387e-05	2.16032e-05	7.5462e-06	1.5837e-05	8.65224e-06	7.82809e-06	1.28427e-05	2.39351e-05	1.33146e-05	3.11095e-06	1.66416e-05	3.79767e-05	8.25623e-06	1.64964e-05	1.78084e-05	2.15998e-05	8.06064e-06	7.57107e-06	1.376e-05	8.19383e-06	1.08113e-05	1.46362e-05	1.34259e-05	1.17668e-05	1.27113e-05	1.63514e-05	1.28401e-05	1.48377e-05	1.41851e-05	7.15293e-06	1.02863e-05	1.1508e-05	1.38342e-05	1.06954e-05	1.00603e-05	1.30089e-05	8.98253e-06	5.5839e-06	9.40889e-06	1.71479e-05
9679				Taxifolin 3-arabinoside;Isochinomin;Homomangiferin;3alpha,7alpha,12alpha,26-Tetrahydroxy-5beta-cholestane;5beta-Cholestane-3alpha,7alpha,12alpha,26-tetraol;5beta-Cholestane-3alpha,7alpha,12alpha,26-tetrol	-0.458330640656035;-0.458330640656035;-0.458330640656035;24.5213017923369	MS1 mz matched	435.357	40.501	1.43528e-05	2.8698e-05	1.68799e-05	5.95667e-06	1.64718e-05	3.57687e-06	3.93345e-06	3.95743e-06	7.2491e-06	4.67921e-06	1.11597e-06	6.40443e-06	5.2528e-06	6.53023e-06	4.82586e-06	1.2566e-05	3.08764e-05	7.84657e-06	3.42694e-06	1.3679e-05	1.88795e-05	7.27896e-06	4.24799e-06	4.48586e-06	8.72308e-06	1.85447e-05	6.43372e-06	2.49782e-05	8.03498e-06	1.44979e-05	3.51664e-06	6.8782e-06	4.57208e-06	2.36016e-06	4.33177e-06	7.48731e-06	4.20932e-06	4.41327e-06	3.7927e-06	4.97565e-06	8.8504e-06
9717						Unmapped	436.905	276.497	0.000108742	3.51021e-05	2.91042e-05	5.1554e-05	5.61255e-05	4.30655e-05	4.434e-05	2.68495e-05	4.85142e-05	4.06923e-05	4.87472e-05	2.60626e-05	5.92858e-06	6.58822e-05	3.66551e-05	2.7942e-05	1.50928e-05	4.16361e-05	6.93869e-05	3.85144e-05	2.81371e-05	3.75428e-05	6.84726e-05	5.87883e-05	4.82352e-05	7.2836e-06	1.0822e-05	1.20613e-05	4.67614e-05	1.92321e-05	6.28017e-05	4.22532e-06	4.84708e-05	0.000156272	6.79425e-05	6.75296e-05	4.06042e-05	4.54027e-05	3.56949e-05	4.73078e-05	3.3353e-05
9728				ORG 20599	4.5657618089999996	MS1 mz matched	437.035	25.616	2.15826e-05	2.06386e-05	2.85289e-05	1.82485e-05	2.22496e-05	2.05105e-05	1.99e-05	2.23404e-05	3.99297e-05	2.56701e-05	7.35961e-06	2.98756e-05	1.70744e-05	2.83232e-05	2.06582e-05	2.77532e-05	2.99968e-05	1.11068e-05	1.70837e-05	2.14851e-05	2.51993e-05	2.22935e-05	1.83322e-05	2.07858e-05	2.16527e-05	3.83902e-05	2.75495e-05	3.13138e-05	1.73926e-05	2.86615e-05	1.77098e-05	1.52512e-05	2.70152e-05	1.91308e-05	1.97768e-05	2.54678e-05	2.47538e-05	1.69083e-05	2.11133e-05	2.20608e-05	2.76302e-05
9730				4-Hydroxy-5-(3',4'-dihydroxyphenyl)-valeric acid-O-glucuronide;4-Hydroxy-5-(3',5'-dihydroxyphenyl)-valeric acid-O-glucuronide;Saphemycin	-7.98649720696563;-7.98649720696563;-21.386565655765	MS1 mz matched	437.073	48.9015	4.94281e-05	3.48751e-05	6.56652e-05	5.07633e-05	5.01829e-05	6.23127e-05	1.01126e-05	7.97345e-06	1.14233e-05	2.29555e-05	4.84251e-05	9.16203e-06	6.04932e-06	1.06252e-05	1.85654e-05	5.91646e-05	6.26208e-05	6.45737e-05	8.29619e-05	6.73302e-05	7.8355e-05	7.63091e-06	6.68843e-06	1.04347e-05	2.57773e-05	9.32159e-06	8.19805e-06	9.17434e-06	1.11736e-05	9.4669e-06	1.783e-05	1.0164e-05	7.26372e-05	8.89606e-05	4.73979e-05	7.73227e-06	6.59326e-06	8.02952e-05	9.51343e-06	2.60335e-05	7.9837e-05
9741				LPA(18:0/0:0);LPA(0:0/18:0);Ochrolifuanine A;16-[(1R)-2,3,4,9-Tetrahydro-1H-pyrido[3,4-b]indol-1-yl]-17-norcoryn	-8.84240073360907;-8.84240073360907;-17.1927289122154	MS1 mz matched	437.271	25.214	1.53973e-05	2.98682e-05	2.23667e-05	1.65261e-06	1.73212e-05	3.11471e-06	1.161e-05	1.08847e-05	1.54716e-05	1.02702e-05	3.05857e-06	1.81076e-05	6.11061e-06	1.00421e-05	9.32971e-06	3.62436e-05	3.12226e-05	4.4937e-06	6.08281e-06	1.95107e-05	1.11259e-05	1.19488e-05	1.15765e-05	7.24046e-06	1.04729e-05	1.90553e-05	1.78549e-05	2.1428e-05	1.35407e-05	1.79697e-05	8.37164e-06	1.47286e-05	2.02639e-05	4.88508e-06	1.20623e-05	1.17191e-05	1.35049e-05	1.63858e-05	7.80525e-06	1.23537e-05	1.43164e-05
9817						Unmapped	440.858	348.079	5.48303e-05	4.77368e-05	7.33998e-05	5.49778e-05	5.77362e-05	5.4409e-05	7.30108e-05	6.41932e-05	6.86815e-05	6.50736e-05	3.78057e-05	5.89696e-05	4.34667e-05	7.18301e-05	5.3018e-05	6.14818e-05	5.02345e-05	5.57725e-05	5.39851e-05	5.53685e-05	5.67474e-05	7.74979e-05	7.9547e-05	6.7728e-05	7.03801e-05	7.75805e-05	6.76687e-05	5.87501e-05	7.03893e-05	6.85971e-05	5.89031e-05	6.75977e-05	6.91427e-05	6.95069e-05	6.62876e-05	8.1266e-05	7.68656e-05	4.07309e-05	7.02753e-05	6.72844e-05	5.47359e-05
9818						Unmapped	440.858	321.098	5.72475e-06	1.73015e-05	2.68078e-05	1.7474e-05	1.6827e-05	1.62127e-05	2.80086e-05	2.32784e-05	2.40722e-05	2.2893e-05	1.07545e-05	2.3554e-05	3.43737e-06	2.59466e-05	1.59231e-05	2.51689e-05	9.63431e-06	1.87502e-05	1.19695e-05	1.63807e-05	1.96225e-05	3.09657e-05	2.54854e-05	2.36984e-05	2.4943e-05	1.45256e-05	1.27808e-05	3.71352e-06	2.44958e-05	1.38789e-05	2.05514e-05	2.70693e-06	2.78553e-05	9.74688e-06	1.52151e-05	2.5458e-05	3.04277e-05	1.11346e-05	2.69864e-05	2.35016e-05	2.46703e-05
9826				3-O-(3,6-Anhydro-alpha-D-galactopyranosyl)-D-galactose 4-O-sulfate	-23.51121423	MS1 mz matched	441.011	24.33	1.59546e-05	1.86211e-05	2.57859e-05	1.41059e-05	1.86169e-05	1.59062e-05	1.33654e-05	1.41302e-05	3.0498e-05	1.84749e-05	5.18544e-06	2.37512e-05	1.01324e-05	1.78426e-05	1.42279e-05	2.35449e-05	2.36124e-05	6.11949e-06	1.21079e-05	1.63462e-05	1.81259e-05	2.25779e-05	1.91322e-05	2.39412e-05	2.09443e-05	2.73467e-05	2.63876e-05	1.9629e-05	1.92e-05	2.31408e-05	1.06291e-05	1.19493e-05	1.96044e-05	1.22533e-05	1.36091e-05	1.44899e-05	2.03045e-05	1.6928e-05	1.649e-05	1.70531e-05	1.69272e-05
9835				7-Hydroxy-2-methyl-4-oxo-4H-1-benzopyran-5-carboxylic acid 7-glucoside;Austrobailign 1;12-Deoxyaklanonic acid	15.7114817197151;-24.3388406284762;-24.3388406284762	MS1 mz matched	441.108	289.916	4.06347e-05	5.37226e-05	3.46435e-05	3.85084e-05	4.18773e-05	3.44825e-05	2.94408e-05	5.92334e-05	4.35006e-05	4.16643e-05	2.79928e-05	6.19795e-05	4.49115e-05	5.78537e-05	4.81844e-05	3.33066e-05	5.39136e-05	4.02873e-05	4.3659e-05	4.27916e-05	4.37227e-05	3.04403e-05	4.6176e-05	5.31927e-05	4.33829e-05	4.99973e-05	6.53224e-05	6.12701e-05	7.36854e-05	6.25688e-05	3.39981e-05	5.04704e-05	3.30897e-05	2.8674e-05	3.65581e-05	4.55508e-05	4.55936e-05	4.88044e-05	3.46124e-05	4.36403e-05	5.65499e-05
9836				Borax;Cibarian;beta-D-Glucopyranose, 1,6-bis(3-nitropropanoate);Cororian;alpha-D-Glucopyranose, 2,6-bis(3-nitropropanoate)	3.11342859175541;5.23442366380749;5.23442366380749	MS1 mz matched	441.104	152.97	7.42364e-05	4.28938e-05	8.578e-05	7.63722e-05	6.98206e-05	8.84503e-05	1.2982e-05	9.01781e-06	7.55019e-06	2.95001e-05	7.49375e-05	4.24837e-06	2.66561e-06	5.63267e-06	2.1871e-05	6.32541e-05	5.82261e-05	0.000102548	0.00012532	8.73369e-05	0.000103865	7.40243e-06	5.95626e-06	1.08199e-05	3.20109e-05	6.01442e-06	8.90977e-06	8.04929e-06	6.31972e-06	7.3233e-06	2.14966e-05	5.44434e-06	0.000103766	0.000165117	7.39559e-05	4.31818e-06	4.18967e-06	0.00010458	5.59217e-06	2.96701e-05	0.00010124
9841						Unmapped	441.216	23.179	4.35817e-05	4.54653e-05	5.17065e-05	1.68448e-05	3.93995e-05	1.22454e-05	2.62277e-05	7.39232e-05	4.6672e-05	3.97671e-05	6.79477e-06	5.21128e-05	7.80735e-06	2.97457e-05	2.41152e-05	4.2578e-05	3.58746e-05	5.19237e-06	6.47023e-06	2.25288e-05	3.49364e-05	2.46598e-05	5.47176e-05	1.14541e-05	3.1442e-05	7.6776e-05	3.32729e-05	8.41657e-05	4.68049e-05	6.02549e-05	1.0746e-05	3.70204e-05	5.5146e-05	1.12634e-05	2.8544e-05	5.5812e-05	8.02839e-05	4.47241e-05	4.44244e-05	5.63111e-05	6.47102e-05
9843						Unmapped	441.266	27.008	0.00018419	0.00035027	0.000313867	0.00023428	0.000270652	0.000151138	7.82146e-05	7.97815e-05	0.000166598	0.000118933	3.59108e-05	0.000103978	5.37603e-05	8.21188e-05	6.8942e-05	0.000326175	0.000391317	0.000173302	0.000145103	0.000258974	0.000126764	7.94578e-05	8.13917e-05	0.000175059	0.000115668	9.82949e-05	0.000292178	9.11365e-05	0.00012478	0.000151597	0.000148378	0.000268839	0.000181467	0.000237427	0.000209028	7.27986e-05	0.00017505	8.43245e-05	3.14587e-05	9.09079e-05	0.000172345
9931				Thioproperazine;Yangambin;Lirioresinol-B dimethyl ether;Estrone glucuronide;Estrone 3-glucuronide;Estrone beta-D-glucuronide	11.5294012901572;-17.7909120717023;-17.7909120717023	MS1 mz matched	445.186	36.7305	0.000483899	0.00054048	0.000528583	0.000409698	0.000490665	0.00126414	0.00192712	0.0016669	0.0020534	0.00172789	0.000423508	0.00220383	0.0016996	0.00274559	0.00176813	0.000546432	0.00110636	0.000106542	0.000201407	0.000490186	0.000837067	0.00193253	0.00184009	0.000951022	0.00139018	0.00285797	0.00203499	0.00283311	0.0029929	0.00267974	0.000569868	0.000402309	0.000962314	0.000852806	0.000696824	0.00166394	0.00205432	0.00141303	0.00157593	0.00167681	0.00138063
9963						Unmapped	447.039	25.431	1.48999e-05	2.3652e-05	2.97019e-05	1.12215e-05	1.98688e-05	1.22925e-05	1.39812e-05	1.38135e-05	2.4496e-05	1.61458e-05	9.02639e-06	1.64622e-05	9.96368e-06	1.94042e-05	1.37141e-05	3.06169e-05	3.10565e-05	1.4327e-05	1.2004e-05	2.20011e-05	1.04808e-05	1.45102e-05	1.07653e-05	2.10987e-05	1.42138e-05	2.1818e-05	1.73121e-05	1.92031e-05	1.00826e-05	1.71039e-05	1.29545e-05	6.91984e-06	1.61189e-05	8.78605e-06	1.11948e-05	1.07335e-05	1.25496e-05	9.83196e-06	7.01049e-06	1.00314e-05	2.0542e-05
9991				6-Amino-6-deoxyfutalosine	-8.4718377960000009	MS1 mz matched	448.1	155.024	0.000100011	8.48169e-05	0.000216492	0.000350606	0.000187982	0.000224551	4.49245e-05	4.83042e-05	6.36985e-05	9.53695e-05	9.85408e-05	2.84056e-05	2.7833e-05	3.62394e-05	4.77547e-05	0.000130679	0.000136945	0.000157826	0.000105584	0.000132759	0.000234982	3.8986e-05	3.02417e-05	3.84138e-05	8.56559e-05	3.8652e-05	3.62911e-05	3.90142e-05	4.30827e-05	3.926e-05	6.61177e-05	1.59656e-05	0.000197826	0.000439819	0.000179932	1.40251e-05	1.71887e-05	0.000145768	4.59812e-05	5.57407e-05	0.000261274
10003				Cyhalothrin	-12.79692947	MS1 mz matched	448.844	300.229	1.88607e-05	5.32e-05	8.81309e-05	5.43576e-05	5.36373e-05	5.96906e-05	7.87249e-05	0.000109671	7.54421e-05	8.08822e-05	2.80842e-05	0.000102482	8.10185e-05	9.11753e-05	7.569e-05	7.82326e-05	8.09582e-05	5.61569e-05	3.20228e-05	6.18426e-05	8.41947e-05	0.000103895	9.1386e-05	6.54929e-05	8.62421e-05	0.000125124	9.53495e-05	0.000103738	8.32463e-05	0.000101864	4.56927e-05	8.23798e-05	7.4761e-05	2.53033e-05	5.70342e-05	7.23356e-05	7.65624e-05	3.37123e-05	0.000104912	7.18805e-05	7.1783e-05
10021				4-O-Methylmelleolide;Clausarinol;Eplerenone;Armillarin;Armillaripin;Magnoshinin;Eplerenone;Estra-1,3,5(10)-triene-3,6alpha,17beta-triol triacetate;Estra-1,3,5(10)-triene-3,6beta,17beta-triol triacetate	-2.990553655202;-2.990553655202;-2.990553655202;-2.990553655202;-2.990553655202;-2.89712175791514;-2.89712175791514;-2.89712175791514;-2.89712175791514	MS1 mz matched	449.172	35.7125	0.000402315	2.81449e-05	4.54279e-05	0.000116741	0.000148157	2.44566e-05	4.36309e-05	3.21297e-05	5.6293e-05	3.91275e-05	7.18589e-06	3.92832e-05	3.22674e-05	5.86938e-05	3.43576e-05	5.13608e-05	0.000308501	6.57838e-06	9.4837e-06	9.39809e-05	1.23185e-05	3.73986e-05	2.84012e-05	2.2308e-05	2.51066e-05	4.9084e-05	3.96897e-05	4.43919e-05	5.46901e-05	4.69639e-05	0.000151988	4.27736e-05	4.43317e-05	1.55916e-05	6.36714e-05	3.26163e-05	4.29131e-05	3.13472e-05	3.12953e-05	3.4543e-05	2.97615e-05
10033				Melarsoprol	1.2562924550000001	MS1 mz matched	449.989	38.0595	2.31168e-05	1.89707e-05	2.98821e-05	1.93648e-05	2.28336e-05	1.92229e-05	2.39238e-05	2.71491e-05	3.15017e-05	2.54494e-05	1.04244e-05	3.06121e-05	1.57616e-05	2.36719e-05	2.01175e-05	2.35831e-05	2.69066e-05	2.53347e-05	2.09647e-05	2.41972e-05	1.85208e-05	2.68415e-05	2.48917e-05	2.95255e-05	2.49449e-05	2.67873e-05	2.37128e-05	2.26632e-05	3.23085e-05	2.6368e-05	2.23155e-05	1.11874e-05	2.51388e-05	2.91001e-05	2.19354e-05	2.15117e-05	1.9983e-05	1.95343e-05	2.15242e-05	2.06383e-05	2.24431e-05
10055						Unmapped	450.921	276.557	0.00213407	0.000352545	0.000196217	0.000659685	0.000835629	0.000902975	0.000487855	0.000306121	0.000509789	0.000551685	0.000635127	0.0002563	3.25102e-06	0.000712623	0.000401825	0.000199619	6.97378e-05	0.000342436	0.00102352	0.000408829	0.00016764	0.000306255	0.000747052	0.000526888	0.000436959	2.01314e-05	3.00312e-05	3.84006e-05	0.000681109	0.000192418	0.000757212	1.61145e-06	0.000690335	0.00287141	0.00108014	0.00144664	0.000558788	0.000754106	0.000282226	0.000760441	0.000374046
10057				CI Orange G;C.I. Orange G;Sunset Yellow FCF;C.I. Food Yellow 3;Food yellow No.5	18.8064539324174;18.8064539324174	MS1 mz matched	450.978	324.428	0.000609601	0.000815899	0.000809053	0.000927686	0.000790559	0.000821985	0.00102067	0.000945028	0.000979254	0.000941733	0.000650932	0.000934866	0.000450589	0.00110876	0.000786286	0.000798102	0.000691315	0.000817217	0.00089489	0.000800381	0.000783083	0.000971271	0.00128778	0.000966074	0.00100205	0.000783458	0.000820492	0.000729725	0.00123847	0.000893036	0.000862642	0.000641314	0.00123357	0.000767967	0.000876372	0.00123857	0.00115512	0.000856487	0.000971414	0.0010554	0.00101453
10058				CI Orange G;C.I. Orange G;Sunset Yellow FCF;C.I. Food Yellow 3;Food yellow No.5	18.8064539324174;18.8064539324174	MS1 mz matched	450.977	344.508	0.000126156	0.000419263	0.00054812	0.000466393	0.000389983	0.000444455	0.000553429	0.000587417	0.000497056	0.000520589	0.000265597	0.000559717	0.000400258	0.000548975	0.000443637	0.000473927	0.000536121	0.000416033	0.000407667	0.000458437	0.000540521	0.000471202	0.000537918	0.000483756	0.000508349	0.000683866	0.000621949	0.000655273	0.000739498	0.000675147	0.000513987	0.000763215	0.000506634	0.000518425	0.000575565	0.00059176	0.000468756	0.000406192	0.000454824	0.000480383	0.000456273
10060				beta-D-3-[5-Deoxy-5-(dimethylarsinyl)ribofuranosyloxy]-2-hydroxy-1-propanesulfonic acid;	-3.12337198624231;	MS1 mz matched	451.015	24.6425	1.96096e-05	1.46343e-05	2.04084e-05	1.01279e-05	1.61951e-05	1.23575e-05	1.85852e-05	2.76756e-05	3.98736e-05	2.4623e-05	4.59239e-06	3.1066e-05	1.51484e-05	2.47109e-05	1.88794e-05	3.51948e-05	3.17344e-05	8.93239e-06	1.18801e-05	2.19354e-05	1.7099e-05	2.40822e-05	2.29461e-05	1.54562e-05	1.98959e-05	2.91788e-05	1.88815e-05	3.30922e-05	1.93253e-05	2.51194e-05	9.54265e-06	1.8585e-05	2.51596e-05	1.62655e-05	1.73882e-05	2.43864e-05	2.46095e-05	1.628e-05	1.76463e-05	2.07305e-05	1.55817e-05
10063						Unmapped	451.084	163.511	3.43543e-05	2.75315e-05	3.6832e-05	3.42236e-05	3.32354e-05	4.67352e-05	6.8975e-06	6.61533e-06	6.48599e-06	1.66835e-05	4.1229e-05	5.24884e-06	5.34522e-06	6.58988e-06	1.46032e-05	2.83515e-05	2.96282e-05	5.60841e-05	5.17286e-05	4.14481e-05	5.51437e-05	6.80038e-06	6.23675e-06	6.84211e-06	1.87557e-05	7.34736e-06	7.84733e-06	6.80109e-06	6.49218e-06	7.12199e-06	1.75936e-05	5.82916e-06	4.92333e-05	6.34241e-05	3.402e-05	4.86131e-06	4.30114e-06	4.64523e-05	6.41378e-06	1.55071e-05	4.8945e-05
10072				3-Oxo-12,18-ursadien-28-oic acid;Tyromycic acid;	13.1645315768121;13.1645315768121;	MS1 mz matched	451.327	151.911	2.11843e-05	1.68661e-05	2.76576e-05	3.57494e-05	2.53644e-05	1.65506e-05	2.79434e-05	2.29868e-05	2.70665e-05	2.36368e-05	1.83593e-05	2.30292e-05	1.56743e-05	2.74375e-05	2.11251e-05	2.04251e-05	2.39539e-05	2.75296e-05	2.53012e-05	2.43024e-05	3.27548e-05	2.34544e-05	1.92964e-05	3.05697e-05	2.65188e-05	2.32363e-05	2.33216e-05	2.25784e-05	2.54169e-05	2.36383e-05	1.9405e-05	1.71447e-05	2.35486e-05	4.80226e-05	2.70302e-05	1.96508e-05	2.27077e-05	2.30078e-05	2.3628e-05	2.22486e-05	2.64147e-05
10120				Butyl (S)-3-hydroxybutyrate [arabinosyl-(1->6)-glucoside];Obacunone	-2.26021276707019;10.5680503179856	MS1 mz matched	453.197	359.106	5.31996e-06	4.82907e-06	6.36869e-06	6.81981e-06	5.83438e-06	6.16596e-06	8.593e-06	8.96931e-06	9.36717e-06	8.27386e-06	4.61031e-06	6.29491e-06	5.62175e-06	8.41889e-06	6.23646e-06	7.03985e-06	6.38472e-06	1.04406e-05	5.65435e-06	7.37987e-06	7.89583e-06	8.94016e-06	6.84356e-06	9.14602e-06	8.20639e-06	1.14445e-05	9.62461e-06	7.46445e-06	9.02449e-06	9.38951e-06	1.11216e-05	1.42177e-05	1.13326e-05	1.26834e-05	1.23388e-05	1.07477e-05	1.19496e-05	8.61066e-06	1.26026e-05	1.09776e-05	8.72213e-06
10123				Ceanothenic acid;Ubiquinone-4;13'-Carboxy-alpha-tocotrienol;Primisulfuron	12.5249745101705;12.5249745101705;12.5249745101705;7.9240977094203	MS1 mz matched	453.303	25.319	9.45483e-06	2.47264e-05	3.51424e-05	8.98213e-06	1.95764e-05	8.16096e-06	4.18573e-06	5.31519e-06	1.12893e-05	7.23779e-06	1.26277e-06	7.67642e-06	4.2999e-06	6.17508e-06	4.85354e-06	2.68055e-05	3.59815e-05	4.96111e-06	7.06301e-06	1.87028e-05	9.70802e-06	7.62749e-06	4.27927e-06	6.11893e-06	6.93343e-06	6.20864e-06	2.21055e-05	8.45125e-06	6.62307e-06	1.08471e-05	1.11069e-05	1.65526e-05	1.30072e-05	7.34233e-06	1.20023e-05	6.08036e-06	9.6391e-06	6.67868e-06	4.65011e-06	6.76206e-06	9.63865e-06
10159						Unmapped	454.942	277.728	6.96587e-06	1.77235e-05	1.11631e-05	2.48773e-05	1.51824e-05	1.02054e-05	1.12074e-05	1.51644e-05	2.11909e-05	1.4442e-05	2.41532e-05	1.6907e-05	5.28215e-06	3.1042e-05	1.93461e-05	1.13461e-05	9.55349e-06	1.83294e-05	9.54391e-06	1.21932e-05	1.21671e-05	1.4098e-05	3.18921e-05	2.46044e-05	2.06904e-05	8.89677e-06	7.75393e-06	1.03439e-05	2.18713e-05	1.22165e-05	3.19305e-05	3.33116e-06	3.10519e-05	5.48186e-05	3.0283e-05	4.60651e-05	2.4086e-05	2.77666e-05	1.43272e-05	2.80612e-05	1.81229e-05
10166				6-(Dibromomethylene)-17beta-hydroxyandrost-4-en-3-one;6-(Dibromomethylene)testosterone	-10.964190950000001	MS1 mz matched	455.027	25.029	2.61221e-05	2.2418e-05	3.06119e-05	1.92803e-05	2.46081e-05	2.15993e-05	1.88637e-05	2.54365e-05	4.07267e-05	2.66565e-05	8.14541e-06	3.42065e-05	2.31315e-05	3.23656e-05	2.44622e-05	2.99853e-05	3.4204e-05	8.50826e-06	1.21045e-05	2.12005e-05	1.9515e-05	3.04333e-05	2.55537e-05	2.43766e-05	2.49697e-05	3.75294e-05	2.91714e-05	3.66101e-05	2.65393e-05	3.24625e-05	1.68158e-05	2.13736e-05	3.18993e-05	2.39877e-05	2.35191e-05	2.47659e-05	2.9503e-05	1.6321e-05	1.84192e-05	2.22523e-05	2.54272e-05
10212						Unmapped	456.999	296.55	7.4338e-05	5.94999e-05	3.49469e-05	6.2352e-05	5.77842e-05	4.85263e-05	4.27793e-05	6.40623e-05	6.19224e-05	5.43226e-05	6.27398e-05	7.99803e-05	4.33583e-05	7.23763e-05	6.46137e-05	5.74705e-05	4.83607e-05	6.56295e-05	8.19445e-05	6.33513e-05	5.90429e-05	3.63002e-05	4.8643e-05	9.55592e-05	5.98864e-05	3.31414e-05	5.06692e-05	5.48473e-05	0.000163748	7.56015e-05	8.10586e-05	5.72062e-05	4.3606e-05	6.38106e-05	6.14204e-05	6.37501e-05	6.61207e-05	9.52649e-05	3.95692e-05	6.61762e-05	7.56187e-05
10219				3-Galloylgallocatechin;Epigallocatechin gallate;Epigallocatechin 3-gallate;8-Demethyltetracenomycin C	20.9231951576181;20.9231951576181;20.9480818948359;20.9480818948359	MS1 mz matched	457.094	295.807	5.11363e-05	3.42977e-05	3.49678e-05	4.57734e-05	4.15438e-05	3.94756e-05	4.4209e-05	4.54692e-05	5.21315e-05	4.53213e-05	2.40917e-05	3.59854e-05	1.71301e-05	5.4916e-05	3.30308e-05	3.54461e-05	2.06607e-05	3.85897e-05	4.34701e-05	3.45416e-05	3.54828e-05	4.55632e-05	4.62342e-05	4.76604e-05	4.37351e-05	3.28553e-05	4.19443e-05	3.00355e-05	5.14537e-05	3.90722e-05	4.36262e-05	3.00578e-05	4.46675e-05	7.37474e-05	4.80247e-05	6.2758e-05	5.84341e-05	3.75151e-05	5.0608e-05	5.23288e-05	3.397e-05
10255						Unmapped	458.907	347.43	0.000113737	0.000107083	0.00014939	0.000114059	0.000121067	0.00011888	0.000143264	0.000144655	0.000143773	0.000137643	8.16351e-05	0.000121092	9.05899e-05	0.000149071	0.000110597	0.000122445	0.000105907	0.000118361	0.000113539	0.000115063	0.000123957	0.000153175	0.000157847	0.000222607	0.000164397	0.000163065	0.000143096	0.000137705	0.000153675	0.000149385	0.000114845	0.000151184	0.000131006	0.000146647	0.000135921	0.000161607	0.000152213	8.5515e-05	0.000148806	0.000137035	0.000115676
10256				Doronine;4,8-Secosenecion-8,11,16-trione, 15,20-dihydro-12-(acetyloxy)-20-chloro-15-hydroxy-4-methyl-	-8.262346011	MS1 mz matched	458.907	322.032	2.94239e-05	6.6864e-05	7.90666e-05	6.00236e-05	5.88445e-05	6.13685e-05	8.35132e-05	6.55654e-05	7.92435e-05	7.24227e-05	3.8649e-05	8.04809e-05	2.15488e-05	9.47461e-05	5.88562e-05	7.37946e-05	3.8922e-05	6.60081e-05	5.1443e-05	5.75419e-05	5.83894e-05	8.93092e-05	9.16311e-05	8.73976e-05	8.16818e-05	4.79125e-05	5.08309e-05	4.57577e-05	9.62938e-05	6.01987e-05	7.10746e-05	3.56302e-05	9.46466e-05	3.00727e-05	5.7856e-05	8.59182e-05	9.66422e-05	5.04604e-05	8.41601e-05	7.92952e-05	7.28135e-05
10268				Flupoxam;Flupoxam	-18.5718537304771;-18.4753489938423	MS1 mz matched	459.059	151.259	7.8833e-05	6.53452e-05	9.82473e-05	0.000107546	8.74929e-05	8.1334e-05	2.08894e-05	2.19593e-05	2.30631e-05	3.68115e-05	7.56798e-05	1.36303e-05	1.44668e-05	1.77136e-05	3.03726e-05	8.4066e-05	9.31078e-05	0.000132909	0.000113866	0.000105987	0.000103464	1.93872e-05	2.26219e-05	2.3681e-05	4.22886e-05	1.60492e-05	2.06297e-05	2.199e-05	2.42942e-05	2.07408e-05	4.89871e-05	1.78283e-05	7.57545e-05	9.08918e-05	5.83654e-05	1.48701e-05	1.40843e-05	0.000165771	1.62207e-05	5.27365e-05	0.000112964
10274				N-Desmethyl sildenafil (UK-103,320);Lincomycin hydrochloride;Lincomycin hydrochloride monohydrate	24.7893652505037;-0.691219706205375	MS1 mz matched	459.201	36.131	0.000345285	2.16424e-05	6.55332e-05	0.000159116	0.000147894	2.2742e-05	6.45709e-05	4.10433e-05	7.38532e-05	5.05524e-05	2.18109e-05	5.89369e-05	4.95032e-05	0.000102618	5.82172e-05	5.99439e-05	0.000191839	8.82254e-06	1.59858e-05	6.91479e-05	4.69188e-05	5.81402e-05	5.66646e-05	3.15096e-05	4.83083e-05	5.92539e-05	6.35078e-05	5.90523e-05	6.7234e-05	6.2262e-05	0.000187722	5.70293e-05	5.66053e-05	3.19046e-05	8.33153e-05	4.58754e-05	5.44165e-05	3.62871e-05	4.41608e-05	4.51849e-05	6.71378e-05
10305						Unmapped	460.876	348.94	2.03229e-05	2.71372e-05	1.88416e-05	2.22626e-05	2.21411e-05	1.77651e-05	2.04906e-05	3.17727e-05	1.86679e-05	2.21741e-05	1.75821e-05	3.19514e-05	2.24575e-05	2.74101e-05	2.48503e-05	1.97221e-05	3.03653e-05	2.21865e-05	2.5827e-05	2.45252e-05	2.9334e-05	1.65592e-05	1.48114e-05	2.9139e-05	2.24609e-05	1.66888e-05	2.56637e-05	3.4661e-05	3.69339e-05	2.84868e-05	2.33171e-05	3.19641e-05	1.86213e-05	1.07834e-05	2.11715e-05	2.16795e-05	1.90215e-05	2.43492e-05	1.22368e-05	1.93218e-05	3.12224e-05
10320				Verbasoside;gamma-L-Glutamyl-S-(hercyn-2-yl)-L-cysteine S-oxide	-21.0449003144235;-4.11107786194233	MS1 mz matched	461.153	33.2705	3.24895e-05	1.02147e-05	1.97304e-05	2.62358e-05	2.21676e-05	1.44812e-05	1.45369e-05	1.09604e-05	2.22654e-05	1.5561e-05	1.90646e-05	1.64392e-05	2.67902e-05	2.04566e-05	2.06877e-05	2.06306e-05	9.08312e-06	9.69113e-06	1.09003e-05	1.25763e-05	1.8778e-05	1.566e-05	3.87237e-06	1.35584e-05	1.29672e-05	1.63102e-05	1.69745e-05	4.50481e-05	2.37454e-05	2.55195e-05	8.35501e-06	4.96381e-06	1.64995e-05	1.80437e-05	1.19655e-05	1.59289e-05	1.3294e-05	9.771e-06	1.38054e-05	1.31998e-05	1.57152e-05
10324						Unmapped	461.274	43.67	0.000253801	0.000467837	0.000572732	0.000107492	0.000350465	0.000134705	5.62023e-05	9.71222e-05	7.30988e-05	9.0282e-05	0.000194913	4.79014e-05	7.06947e-05	3.79524e-05	8.78652e-05	0.000730479	0.000840369	0.000190967	0.000279841	0.000510414	0.000429543	7.87409e-05	6.62852e-05	4.70691e-05	0.00015541	0.000118101	8.28498e-05	0.000114805	8.91912e-05	0.000101237	0.000125023	0.000125253	0.000704762	0.000170727	0.000281441	4.1544e-05	3.62006e-05	0.000554246	5.47001e-05	0.000171673	0.000497815
10378				Sulfinpyrazone;Sulfinpyrazone;Sulfoxyphenylpyrazolidine	-6.09522733812634;-6.1862889566025	MS1 mz matched	463.125	28.601	1.31532e-05	1.21679e-05	1.53866e-05	3.78205e-06	1.11225e-05	3.70173e-05	1.68148e-05	9.0334e-06	2.1138e-05	2.10009e-05	7.74134e-06	1.03132e-05	8.84527e-06	1.77967e-05	1.11741e-05	1.72645e-05	2.06264e-05	9.81948e-06	1.00693e-05	1.44449e-05	2.56239e-05	1.42073e-05	1.12332e-05	1.4669e-05	1.64334e-05	2.45566e-05	1.20052e-05	1.29693e-05	1.02262e-05	1.49393e-05	1.22968e-05	1.54069e-05	1.24928e-05	1.39961e-05	1.35482e-05	1.39707e-05	1.73903e-05	6.88976e-06	7.73769e-06	1.14971e-05	4.2816e-05
10382				Pristimerin	-1.507669623	MS1 mz matched	463.289	152.374	1.72171e-05	1.3913e-05	2.35467e-05	1.98825e-05	1.86399e-05	1.6219e-05	5.89213e-06	4.25842e-06	5.66265e-06	8.00806e-06	2.41758e-05	1.93192e-06	2.79871e-06	2.58226e-06	7.87216e-06	1.79159e-05	1.53606e-05	3.30887e-05	3.44286e-05	2.51984e-05	3.10017e-05	5.89646e-06	4.20913e-06	5.94901e-06	1.17641e-05	3.52579e-06	4.70262e-06	4.06568e-06	4.32891e-06	4.15575e-06	1.31138e-05	4.64706e-06	2.55129e-05	3.92195e-05	2.06233e-05	1.56549e-06	2.4377e-06	2.35789e-05	4.13534e-06	7.92935e-06	2.33127e-05
10422						Unmapped	465.031	25.1075	2.43841e-05	2.18588e-05	2.85713e-05	1.11612e-05	2.14938e-05	2.1027e-05	1.81368e-05	2.54807e-05	3.70302e-05	2.54187e-05	4.81821e-06	2.57495e-05	1.34827e-05	2.54556e-05	1.73765e-05	2.45757e-05	3.32029e-05	1.21817e-05	1.14749e-05	2.03588e-05	1.55681e-05	2.38496e-05	1.83941e-05	1.97003e-05	1.9378e-05	2.6182e-05	3.19667e-05	2.74782e-05	2.60374e-05	2.79161e-05	9.00309e-06	1.83179e-05	2.31462e-05	1.57366e-05	1.65509e-05	2.66622e-05	2.0084e-05	1.9785e-05	1.71725e-05	2.09259e-05	2.06672e-05
10423						Unmapped	465.045	234.546	2.29771e-05	2.39668e-05	3.45823e-05	5.44611e-05	3.39968e-05	1.46968e-05	4.13018e-05	4.21287e-05	5.01683e-05	3.70739e-05	1.7158e-05	5.35756e-05	5.44449e-05	4.40766e-05	4.23138e-05	2.34558e-05	3.95866e-05	3.09047e-05	2.63834e-05	3.00826e-05	3.43391e-05	2.81314e-05	3.0497e-05	4.51173e-05	3.45212e-05	3.84837e-05	3.1335e-05	4.02621e-05	5.24148e-05	4.06239e-05	3.88386e-05	1.44735e-05	2.93288e-05	3.54963e-05	2.95343e-05	4.34871e-05	5.77774e-05	4.20221e-05	3.52651e-05	4.46379e-05	3.93635e-05
10437				N-Nitrosotomatidine;	1.81552128249633;	MS1 mz matched	465.319	25.214	8.71601e-05	0.000237827	0.000244534	8.09356e-06	0.000144404	1.93506e-05	4.01878e-05	8.7483e-05	4.00164e-05	4.67594e-05	2.92095e-05	4.40174e-05	9.48001e-05	7.67966e-05	6.12059e-05	0.000283771	0.000435619	5.00131e-05	3.50652e-05	0.000201117	4.08032e-05	4.59083e-05	8.42686e-05	5.05581e-05	5.53845e-05	0.000392731	0.000241064	6.26344e-05	4.19527e-05	0.000184595	5.76935e-05	0.000222875	9.31194e-05	3.18153e-05	0.000101376	5.14536e-05	7.80951e-05	2.81423e-05	2.49447e-05	4.56589e-05	3.23308e-05
10474						Unmapped	467.083	48.919	3.13363e-05	1.91514e-05	4.48881e-05	2.38375e-05	2.98033e-05	3.43351e-05	1.36229e-05	1.15416e-05	1.92606e-05	1.969e-05	3.70649e-05	1.23166e-05	7.20654e-06	1.58358e-05	1.8106e-05	3.21793e-05	4.53111e-05	4.40502e-05	3.32901e-05	3.87077e-05	6.58934e-05	1.47775e-05	1.32778e-05	1.88348e-05	2.81958e-05	1.50762e-05	1.50474e-05	1.39115e-05	1.54799e-05	1.48788e-05	1.79999e-05	1.59353e-05	6.50956e-05	5.71154e-05	3.90366e-05	1.30416e-05	1.08421e-05	4.42108e-05	1.18138e-05	1.9977e-05	5.82688e-05
10485						Unmapped	467.541	338.032	0.000211943	0.000228436	0.000117182	0.000234127	0.000197922	0.000177569	0.000152424	0.000204896	0.000153085	0.000171993	0.000209788	0.000240528	0.000125631	0.000313092	0.00022226	0.000193081	0.000187716	0.000262247	0.000286369	0.000232353	0.000200096	0.000121847	0.000294779	0.000267257	0.000220995	0.000214968	0.000232602	0.000214707	0.000301408	0.000240921	0.000102965	0.000181241	0.000119805	0.000232141	0.000159038	0.000288127	0.000273165	0.000151517	0.000112818	0.000206407	0.000150308
10501						Unmapped	468.922	276.624	1.61396e-05	1.126e-05	9.76576e-06	1.3261e-05	1.26066e-05	1.27727e-05	1.40705e-05	1.27691e-05	1.35223e-05	1.32836e-05	1.27641e-05	1.41836e-05	4.21114e-06	1.62001e-05	1.18397e-05	8.67568e-06	8.30221e-06	1.54163e-05	1.87087e-05	1.27757e-05	1.21984e-05	1.19101e-05	1.65416e-05	1.70209e-05	1.44177e-05	6.25666e-06	7.91105e-06	7.16302e-06	2.09851e-05	1.0579e-05	1.67213e-05	4.05444e-06	1.72809e-05	3.08544e-05	1.72277e-05	1.82232e-05	1.23416e-05	1.63002e-05	2.00943e-05	1.67398e-05	1.50957e-05
10509				1-Phosphatidyl-1D-myo-inositol 3-phosphate;	17.7489315995979;	MS1 mz matched	469.028	339.667	0.0633923	0.0733578	0.0658895	0.0339604	0.05915	0.0799086	0.0782625	0.0732381	0.076312	0.0769303	0.0747324	0.0755985	0.0418479	0.104537	0.0741789	0.0640009	0.0550291	0.0914438	0.094778	0.076313	0.0673442	0.0478322	0.0524935	0.0949797	0.0656624	0.0694346	0.0729024	0.0659671	0.068203	0.0691268	0.0982751	0.0587556	0.0481142	0.0438644	0.0622523	0.0553625	0.0508707	0.0833574	0.0842203	0.0684527	0.0764068
10512						Unmapped	469.062	347.133	1.39637e-05	3.08211e-05	3.2777e-05	3.57483e-05	2.83275e-05	2.92576e-05	2.16477e-05	1.96294e-05	2.64278e-05	2.42406e-05	1.92577e-05	2.5521e-05	1.85012e-05	3.44463e-05	2.44316e-05	1.87677e-05	1.88234e-06	2.58644e-05	1.44196e-05	1.52335e-05	2.50689e-05	3.81098e-05	9.15117e-06	4.05073e-05	2.82093e-05	3.72337e-05	3.65149e-05	2.27758e-05	3.31908e-05	3.24288e-05	5.14669e-05	2.25259e-06	4.50512e-05	3.82023e-05	3.42432e-05	2.93375e-05	2.22796e-05	1.92877e-05	4.1094e-05	2.79997e-05	3.74731e-05
10522				Sanguisorbic acid dilactone;	4.70277992838158;	MS1 mz matched	469.299	26.544	7.83841e-05	0.000152919	0.000194264	6.25837e-05	0.000122038	7.17956e-05	3.09259e-05	3.67082e-05	8.50026e-05	5.61081e-05	9.93025e-06	5.82858e-05	3.032e-05	2.63452e-05	3.12203e-05	0.000157852	0.000171998	4.08895e-05	3.91976e-05	0.000102484	4.79289e-05	3.52329e-05	3.75816e-05	4.98547e-05	4.26495e-05	4.93578e-05	0.000155558	3.58142e-05	5.47559e-05	7.38714e-05	3.36023e-05	9.8368e-05	7.73929e-05	8.25584e-05	7.29804e-05	3.11985e-05	6.93215e-05	4.32441e-05	1.71367e-05	4.02252e-05	6.39179e-05
10599						Unmapped	472.985	297.467	6.51373e-05	2.99298e-05	2.7259e-05	5.25184e-05	4.37111e-05	4.38989e-05	5.51354e-05	3.76369e-05	5.39383e-05	4.76524e-05	3.85818e-05	3.58162e-05	1.48486e-05	5.1657e-05	3.52259e-05	2.94889e-05	1.78118e-05	4.51125e-05	4.78641e-05	3.50693e-05	3.59333e-05	4.02349e-05	5.24439e-05	6.20133e-05	4.76563e-05	2.59153e-05	3.51407e-05	2.06721e-05	5.70451e-05	3.46933e-05	5.16623e-05	2.09662e-05	4.62153e-05	7.22948e-05	4.77847e-05	6.00588e-05	4.77542e-05	4.49233e-05	4.83044e-05	5.02602e-05	3.75206e-05
10602						Unmapped	473.019	24.61	1.98647e-05	1.77783e-05	2.24942e-05	9.91246e-06	1.75124e-05	1.2336e-05	6.34398e-06	1.98962e-05	3.60843e-05	1.86651e-05	3.94963e-06	3.28771e-05	1.66872e-05	2.48685e-05	1.95956e-05	3.02122e-05	2.30287e-05	7.10807e-06	1.12949e-05	1.7911e-05	2.16777e-05	1.81879e-05	2.37323e-05	2.29977e-05	2.16489e-05	3.80377e-05	3.00893e-05	2.5438e-05	2.38018e-05	2.93417e-05	9.3425e-06	1.90475e-05	2.60842e-05	1.92808e-05	1.84387e-05	1.98226e-05	1.56054e-05	1.54851e-05	1.51341e-05	1.65118e-05	1.23717e-05
10610				4-O-Methylmelleolide;Clausarinol;Eplerenone;Armillarin;Armillaripin;Magnoshinin;Eplerenone;Estra-1,3,5(10)-triene-3,6alpha,17beta-triol triacetate;Estra-1,3,5(10)-triene-3,6beta,17beta-triol triacetate	-2.990553655202;-2.990553655202;-2.990553655202;-2.990553655202;-2.990553655202;-2.89712175791514;-2.89712175791514;-2.89712175791514;-2.89712175791514	MS1 mz matched	473.217	35.967	0.003123	0.000212369	0.000428783	0.00151887	0.00132075	0.000197946	0.000266416	0.000236922	0.000334307	0.000258898	6.82248e-05	0.000359232	0.000272517	0.00049267	0.000298161	0.000360204	0.00309715	1.64559e-05	9.85739e-05	0.000893097	0.000122178	0.000253961	0.00026076	0.000133743	0.000192661	0.000409819	0.000231483	0.000377137	0.000435729	0.000363542	0.00122776	0.000286714	0.000417528	0.000164471	0.000524118	0.000233725	0.000293137	0.000202805	0.000216296	0.000236491	0.000218376
10611						Unmapped	473.237	291.463	1.88388e-05	1.77461e-05	2.46954e-05	2.19263e-05	2.08016e-05	1.89466e-05	2.4938e-05	2.69594e-05	2.28271e-05	2.34178e-05	9.7937e-06	2.04494e-05	1.54624e-05	2.80244e-05	1.84325e-05	2.52555e-05	1.75952e-05	1.85037e-05	1.67161e-05	1.95176e-05	2.20497e-05	2.89194e-05	2.24587e-05	2.54542e-05	2.47205e-05	2.47103e-05	2.98649e-05	2.72741e-05	2.70798e-05	2.72323e-05	2.17694e-05	2.61757e-05	3.04981e-05	1.99732e-05	2.46041e-05	2.68417e-05	2.5851e-05	1.40598e-05	2.95172e-05	2.40674e-05	1.70253e-05
10618				L-Threonylcarbamoyladenylate;L-Threonylcarbamoyl-AMP;TC-AMP	-17.467795280000001	MS1 mz matched	473.298	25.4495	0.000738022	0.000867599	0.0009544	0.000105562	0.000666396	0.000314164	0.000748515	0.000855489	0.00140677	0.000831235	0.000223245	0.00132498	0.000799283	0.000982419	0.000832483	0.000841967	0.00120652	0.000166874	0.000221265	0.000609156	0.00051132	0.000681499	0.000704923	0.0004738	0.000592886	0.00162283	0.00106072	0.00153674	0.00101303	0.00130833	0.000252433	0.000681315	0.00097624	0.000413323	0.000580828	0.000650928	0.000734481	0.000553658	0.000499724	0.000609698	0.000575253
10655						Unmapped	474.939	346.836	0.000112708	9.37017e-05	0.000136314	0.000108132	0.000112714	0.000100154	0.000139117	0.000119006	0.000120318	0.000119649	7.96006e-05	0.000127907	8.89845e-05	0.000143896	0.000110097	9.8798e-05	0.000104596	0.000122834	0.000101584	0.000106953	0.000116308	0.000152469	0.000138581	0.000120494	0.000131963	0.000162708	0.000127052	0.000139233	0.000156628	0.000146405	0.000116499	0.000159947	0.000133001	0.000132685	0.000135533	0.000131078	0.000146087	9.34675e-05	0.000139528	0.00012754	0.000115189
10656						Unmapped	474.939	322.499	5.05741e-05	9.21116e-05	0.000100471	0.000102343	8.63748e-05	8.81886e-05	0.000117781	8.93602e-05	0.000115099	0.000102607	6.67631e-05	9.96397e-05	4.23486e-05	0.0001329	8.54129e-05	9.4914e-05	6.1825e-05	9.99732e-05	8.80867e-05	8.61997e-05	8.91877e-05	0.000116204	0.000129055	0.000129318	0.000115941	8.1204e-05	7.16569e-05	6.67301e-05	0.000146459	9.15125e-05	0.000101899	5.81719e-05	0.000145477	5.71545e-05	9.06754e-05	0.000149361	0.000122525	7.85881e-05	0.000114651	0.000116281	0.000107381
10714				Dolicholide;Polyporusterone A;	21.7902122382696;21.7902122382696;	MS1 mz matched	477.34	23.466	8.758e-06	1.74448e-05	2.4901e-05	2.21829e-06	1.33305e-05	3.64028e-06	3.52245e-06	6.23292e-06	5.12973e-06	4.63135e-06	3.97817e-06	7.11262e-06	4.64811e-06	6.96224e-06	5.67528e-06	1.91388e-05	4.20159e-05	6.47228e-06	2.24959e-06	1.74691e-05	5.63418e-06	5.93232e-06	7.92978e-06	5.0428e-06	6.13477e-06	1.0571e-05	1.11224e-05	9.07995e-06	6.28761e-06	9.26524e-06	6.36209e-06	1.84482e-05	1.24483e-05	4.0027e-06	1.03153e-05	5.89019e-06	7.05073e-06	3.489e-06	5.23354e-06	5.41587e-06	4.03695e-06
10730				LysoPE(0:0/18:1(9Z));LysoPE(18:1(11Z)/0:0);LysoPE(0:0/18:1(11Z));LysoPE(18:1(9Z)/0:0);Delcorine	-19.4324575191717;-19.4324575191717;-19.4324575191717;-19.4324575191717;7.45960208088265	MS1 mz matched	478.292	183.57	1.44196e-05	1.03423e-05	1.52488e-05	1.28989e-05	1.32274e-05	4.713e-06	1.56478e-05	1.7567e-05	1.42561e-05	1.3046e-05	1.02284e-05	1.79276e-05	1.17661e-05	1.72285e-05	1.42876e-05	1.84709e-05	1.78228e-05	1.47627e-05	1.40338e-05	1.62725e-05	2.26345e-05	1.74908e-05	2.42533e-05	1.65549e-05	2.02334e-05	2.55233e-05	3.54148e-05	2.09757e-05	2.23892e-05	2.60758e-05	3.48011e-05	1.50842e-05	4.17478e-05	2.71585e-05	2.96979e-05	2.15268e-05	1.97056e-05	1.31882e-05	1.51573e-05	1.73945e-05	2.08834e-05
10747						Unmapped	478.972	342.223	9.03593e-05	0.000105061	0.000100894	7.51066e-05	9.28553e-05	5.57496e-05	0.000127004	9.38005e-05	0.000115146	9.79251e-05	8.89394e-05	7.15756e-05	4.80283e-05	0.000132083	8.51565e-05	9.74274e-05	7.13791e-05	0.000129503	9.8711e-05	9.92553e-05	0.000121744	0.000103953	0.000128424	9.26892e-05	0.000111702	7.53415e-05	0.00012759	5.62169e-05	9.19252e-05	8.77684e-05	0.000121803	6.8641e-05	9.45116e-05	8.82376e-05	9.32984e-05	9.32815e-05	9.66586e-05	7.80821e-05	0.000113654	9.5419e-05	8.32018e-05
10752				11-O-Demethylpradinone II	-13.123105349999999	MS1 mz matched	479.061	238.019	2.8517e-05	5.34227e-05	7.9126e-05	4.25707e-05	5.09091e-05	2.47651e-05	0.000108422	9.17502e-05	0.000100383	8.13301e-05	3.31244e-05	9.54565e-05	8.50315e-05	0.000106242	7.99637e-05	6.79747e-05	7.03479e-05	6.13324e-05	5.00003e-05	6.24138e-05	8.12795e-05	9.37216e-05	7.1898e-05	9.50455e-05	8.54861e-05	0.000107233	6.83562e-05	9.45702e-05	0.000103129	9.33221e-05	6.51286e-05	4.74767e-05	6.31545e-05	5.8102e-05	5.84654e-05	5.04252e-05	5.41362e-05	3.96731e-05	7.80652e-05	5.55749e-05	6.56329e-05
10754				11-O-Demethylpradinone II	-2.7079423739999999	MS1 mz matched	479.063	294.48	2.79763e-05	2.52914e-05	2.24073e-05	2.47088e-05	2.50959e-05	2.21089e-05	2.17035e-05	3.11709e-05	2.53392e-05	2.50806e-05	1.64398e-05	3.45648e-05	1.81232e-05	3.21215e-05	2.53123e-05	2.46398e-05	2.63512e-05	2.6246e-05	2.71442e-05	2.60953e-05	2.18227e-05	2.06987e-05	2.77112e-05	2.67651e-05	2.42494e-05	2.85106e-05	3.50264e-05	3.11483e-05	3.8569e-05	3.33136e-05	2.61852e-05	2.04341e-05	2.12672e-05	2.34755e-05	2.28405e-05	2.89084e-05	3.27634e-05	2.93135e-05	1.83333e-05	2.73296e-05	3.17233e-05
10755				Sorafenib N-oxide;Gossypin;Gossypetin 8-O-glucoside;4-o-Galloylbergenin;11-o-Galloylbergenin	3.59876607904017;-15.5283254986834;-15.5283254986834;-15.5283254986834	MS1 mz matched	479.083	47.504	3.99643e-05	3.97328e-05	0.00011385	5.97894e-05	6.33343e-05	0.000136555	1.33337e-05	1.12466e-05	1.95807e-05	4.51789e-05	0.000121356	1.22177e-05	6.96055e-06	1.4578e-05	3.87781e-05	7.10119e-05	0.000130588	0.000163063	0.000149967	0.000128657	0.000257672	1.324e-05	1.31098e-05	1.46708e-05	7.46732e-05	1.61683e-05	1.41555e-05	1.73816e-05	1.6329e-05	1.60086e-05	6.55503e-06	1.31302e-05	0.000171915	0.000157467	8.72668e-05	9.85412e-06	1.05475e-05	0.0002034	1.04368e-05	5.85597e-05	0.000180804
10761				N-Nitrosotomatidine;	1.81552128249633;	MS1 mz matched	479.298	25.311	1.98878e-05	1.70471e-05	2.09889e-05	1.61371e-05	1.85152e-05	5.03809e-06	7.09331e-06	6.41814e-06	1.37477e-05	8.0743e-06	1.93675e-06	1.45054e-05	4.08336e-06	8.89286e-06	7.3546e-06	2.31243e-05	2.34295e-05	1.06379e-05	5.30969e-06	1.56253e-05	9.33904e-06	6.28672e-06	9.3899e-06	6.67193e-06	7.9219e-06	4.39479e-05	1.34376e-05	7.38332e-06	1.17647e-05	1.91334e-05	7.66129e-06	1.05043e-05	1.28171e-05	9.75757e-06	1.01851e-05	6.77099e-06	1.017e-05	9.04635e-06	5.31667e-06	7.82599e-06	9.92545e-06
10795				Benzbromarone;	-0.75726096025093;	MS1 mz matched	480.934	298.245	1.06469e-05	1.23659e-05	9.73893e-06	1.36585e-05	1.16026e-05	1.1521e-05	1.31624e-05	1.1903e-05	1.49662e-05	1.28881e-05	1.13635e-05	1.51262e-05	1.43175e-05	1.81678e-05	1.47437e-05	1.02112e-05	9.83306e-06	1.57912e-05	1.29812e-05	1.22042e-05	1.58699e-05	1.08261e-05	1.48393e-05	2.01631e-05	1.54246e-05	8.50045e-06	1.37604e-05	9.59495e-06	1.90906e-05	1.27366e-05	1.60691e-05	1.4144e-05	1.20786e-05	1.70352e-05	1.48317e-05	1.24839e-05	1.08876e-05	1.41915e-05	1.33987e-05	1.27404e-05	1.7865e-05
10812				Methyl salicylate O-[rhamnosyl-(1->6)-glucoside];6-Acetylpicropolin	23.7387988176046;-9.34430572134593	MS1 mz matched	481.139	27.087	1.13082e-05	1.11862e-05	1.69654e-05	9.33708e-06	1.21992e-05	1.03281e-05	1.33298e-05	1.73111e-05	1.96055e-05	1.51436e-05	5.41187e-06	1.39293e-05	6.30274e-06	1.41959e-05	9.95994e-06	1.25963e-05	1.62431e-05	1.52514e-05	1.48918e-05	1.47457e-05	2.05687e-05	1.97044e-05	1.10268e-05	2.02458e-05	1.78864e-05	1.66562e-05	1.68996e-05	1.45027e-05	1.34582e-05	1.53792e-05	2.14465e-05	1.8688e-05	1.35749e-05	1.53934e-05	1.72757e-05	1.69613e-05	1.80674e-05	1.15463e-05	1.30168e-05	1.4898e-05	1.2815e-05
10815				all-trans-Carophyll yellow;	-11.1455998107141;	MS1 mz matched	481.313	27.026	1.06693e-05	1.13763e-05	2.32887e-05	9.648e-06	1.37456e-05	3.25843e-06	4.72488e-06	8.69208e-06	1.19291e-05	7.15113e-06	2.23729e-06	9.68022e-06	4.28592e-06	6.7006e-06	5.72601e-06	2.25067e-05	2.51986e-05	4.14719e-06	4.89304e-06	1.41864e-05	7.75215e-06	6.47903e-06	9.26435e-06	8.92089e-06	8.10411e-06	4.06987e-05	1.65342e-05	7.9266e-06	9.96568e-06	1.87813e-05	6.00176e-06	1.57762e-05	1.09947e-05	6.4564e-06	9.80726e-06	7.30307e-06	1.07972e-05	6.10332e-06	3.74061e-06	6.98605e-06	6.34434e-06
10844						Unmapped	482.868	347.505	7.17806e-05	6.5953e-05	9.07572e-05	7.92126e-05	7.69258e-05	7.14511e-05	9.74484e-05	8.51683e-05	8.95255e-05	8.58983e-05	5.09672e-05	8.37153e-05	5.44336e-05	0.000101172	7.25721e-05	8.11468e-05	6.72302e-05	7.93359e-05	7.0878e-05	7.46477e-05	7.81388e-05	0.000103099	0.000108681	8.98929e-05	9.49528e-05	0.000111397	9.10106e-05	8.98044e-05	0.000100847	9.82648e-05	7.76734e-05	9.65051e-05	9.49314e-05	9.66255e-05	9.14339e-05	0.000114451	9.47161e-05	5.65392e-05	9.52704e-05	9.02443e-05	7.21349e-05
10853				Guanosine diphosphate;8-oxo-dGDP;Ecozole nitrate	-23.3156495354974;-23.3156495354974;-14.8977271034162	MS1 mz matched	483.042	338.192	5.48536e-05	6.2479e-05	0.000120753	0.00015953	9.9404e-05	0.000155113	0.000140461	0.000135678	0.000137745	0.000142249	7.63443e-05	0.000125419	6.9148e-05	0.000187332	0.000114561	0.000111065	0.000111236	0.000167579	7.30609e-05	0.000115735	0.000127892	0.000137177	8.45577e-05	0.000165136	0.000128691	0.000126107	0.000125972	0.000118769	0.000183703	0.000138638	0.000178098	0.000109216	8.29302e-05	0.000100631	0.000117719	0.000200255	0.000143631	8.00278e-05	0.00015228	0.000144048	1.61193e-05
10854				2,3-Dihydro-5,5',7,7'-tetrahydroxy-2-(4-hydroxyphenyl)[3,8'-bi-4H-1-benzopyran]-4,4'-dione;Benzethonium chloride	-9.89132658747385;-13.1672651077002	MS1 mz matched	483.042	37.409	2.64633e-05	2.49794e-05	3.44899e-05	3.72822e-05	3.08037e-05	2.25719e-05	4.68168e-05	4.20255e-05	6.46059e-05	4.4005e-05	1.18348e-05	4.68041e-05	4.08544e-05	6.15885e-05	4.02705e-05	3.1313e-05	4.01917e-05	2.1825e-05	1.74937e-05	2.77059e-05	2.56481e-05	4.34196e-05	4.2171e-05	4.15094e-05	3.8187e-05	6.4595e-05	4.71234e-05	6.60215e-05	4.49719e-05	5.5678e-05	2.71914e-05	2.93708e-05	3.82879e-05	2.66284e-05	3.03696e-05	4.9695e-05	5.22079e-05	3.74001e-05	3.27926e-05	4.30239e-05	3.82501e-05
10898						Unmapped	484.837	349.008	2.26207e-05	2.57672e-05	1.77176e-05	2.23104e-05	2.2104e-05	1.81776e-05	1.89261e-05	2.94501e-05	1.69249e-05	2.08697e-05	1.8579e-05	3.26457e-05	2.29385e-05	3.24392e-05	2.66506e-05	1.91658e-05	2.88208e-05	2.25386e-05	2.65754e-05	2.42751e-05	2.5821e-05	1.8443e-05	2.0755e-05	2.62747e-05	2.28234e-05	2.05907e-05	3.04806e-05	3.43561e-05	3.31272e-05	2.96386e-05	2.13718e-05	3.2354e-05	1.76247e-05	1.65352e-05	2.19714e-05	1.04388e-05	1.81615e-05	2.71674e-05	1.39909e-05	1.74397e-05	3.02324e-05
10941						Unmapped	486.233	110.326	0.000109048	9.39942e-05	0.000153481	0.000136522	0.000123261	6.28182e-05	0.000139843	0.000191015	0.000122459	0.000129034	8.82906e-05	0.000137081	8.14664e-05	0.00019764	0.000126119	0.000113393	8.15157e-05	8.66117e-05	7.49238e-05	8.91111e-05	0.000122639	0.000151238	0.000111665	0.000100094	0.000121409	0.000145562	0.000138139	0.00010424	0.000114547	0.000125622	8.28916e-05	0.000233296	8.23124e-05	7.92117e-05	0.000119428	0.000173008	0.000141185	5.99551e-05	0.000109562	0.000120928	0.000157207
10970				3-alpha-hydroxy-5-alpha-androstane-17-one 3-D-glucuronide;5-alpha-Dihydrotestosterone glucuronide;Etiocholanolone glucuronide;Androsterone glucuronide;Androsterone glucuronide;Androsterone 3-glucuronide;Etiocholan-3alpha-ol-17-one 3-glucuronide	-5.72259912176758;-5.72259912176758;-5.72259912176758;-5.72259912176758;-5.79080150484565;-5.79080150484565	MS1 mz matched	487.232	35.696	3.28886e-05	9.52475e-06	6.30757e-06	1.22328e-05	1.52384e-05	6.56656e-06	1.77986e-05	1.49964e-05	2.1098e-05	1.51149e-05	5.90026e-06	8.8619e-06	1.46612e-05	1.48529e-05	1.10691e-05	8.09539e-06	2.57984e-05	3.45848e-06	4.1139e-06	1.03665e-05	1.16672e-05	1.43688e-05	1.3685e-05	1.08617e-05	1.26457e-05	1.74854e-05	1.48125e-05	1.0106e-05	1.76965e-05	1.50251e-05	1.89235e-05	1.43398e-05	1.41879e-05	9.38675e-06	1.42095e-05	1.08048e-05	1.22311e-05	1.29247e-05	1.51482e-05	1.27772e-05	1.43265e-05
10974						Unmapped	487.289	42.522	2.42835e-05	3.43863e-05	4.63248e-05	2.36576e-05	3.21631e-05	2.43253e-05	7.53469e-06	1.11656e-05	8.8779e-06	1.29759e-05	1.65582e-05	6.56007e-06	6.76831e-06	8.6534e-06	9.63499e-06	0.000119852	0.000121331	3.37278e-05	2.98543e-05	7.61913e-05	8.99605e-05	3.91711e-05	2.43682e-05	2.63504e-05	4.49625e-05	2.77465e-05	2.24558e-05	3.0948e-05	2.50125e-05	2.65407e-05	1.29612e-05	7.57287e-06	4.77354e-05	3.28979e-05	2.52918e-05	6.96637e-06	8.04602e-06	5.31293e-05	6.62729e-06	1.86922e-05	4.93108e-05
10976						Unmapped	487.303	26.791	7.81137e-05	7.2611e-05	0.00012295	3.0355e-05	7.60073e-05	4.26967e-05	5.16198e-05	4.03946e-05	8.38091e-05	5.463e-05	8.60377e-06	2.38918e-05	1.54361e-05	2.18757e-05	1.74519e-05	7.22683e-05	8.98016e-05	1.9954e-05	2.27391e-05	5.11908e-05	5.32928e-05	3.52888e-05	2.07934e-05	2.31347e-05	3.31274e-05	5.68833e-05	4.59673e-05	2.53656e-05	1.4505e-05	3.56803e-05	1.41649e-05	5.65745e-05	7.54096e-05	3.0755e-05	4.4226e-05	5.6101e-05	3.36285e-05	2.45253e-05	5.5802e-06	2.99588e-05	4.08869e-05
10977						Unmapped	487.304	154.602	4.14718e-05	4.65123e-05	5.92185e-05	7.71061e-05	5.60772e-05	3.31062e-05	8.15352e-05	6.80119e-05	7.10471e-05	6.34251e-05	3.21453e-05	7.75682e-05	4.63001e-05	6.55285e-05	5.53855e-05	5.21866e-05	5.30778e-05	5.63886e-05	4.67103e-05	5.20908e-05	7.14439e-05	6.47193e-05	5.56397e-05	7.47439e-05	6.66367e-05	7.49702e-05	6.76006e-05	6.83459e-05	6.95166e-05	7.01083e-05	5.36415e-05	4.9305e-05	5.89661e-05	8.11942e-05	6.07767e-05	5.89934e-05	6.28913e-05	3.8728e-05	5.79081e-05	5.46302e-05	4.98575e-05
10983						Unmapped	487.928	346.522	7.69424e-06	7.49728e-06	1.29297e-05	1.08418e-05	9.74077e-06	6.89897e-06	1.06829e-05	1.13121e-05	1.17483e-05	1.01605e-05	6.55822e-06	1.46801e-05	1.73072e-06	1.10708e-05	8.50996e-06	1.07561e-05	1.30615e-05	9.32998e-06	7.6571e-06	1.02012e-05	1.09769e-05	1.27394e-05	1.42681e-05	1.18239e-05	1.24521e-05	1.42242e-05	1.27827e-05	1.31909e-05	1.18926e-05	1.30226e-05	8.04591e-06	1.01684e-05	1.15713e-05	1.27605e-05	1.06366e-05	1.46928e-05	1.20652e-05	5.57732e-06	1.2542e-05	1.12193e-05	9.8828e-06
11035				12-Hydroxy-13-O-D-glucuronoside-octadec-9Z-enoate;10-Hydroxy-octadec-12Z-enoate-9-beta-D-glucuronide;12-O-D-Glucuronoside-13-hydroxyoctadec-9Z-enoate;9-Hydroxy-10-O-D-glucuronoside-12Z-octadecenoate;	-1.62683279541295;-1.62683279541295;-1.62683279541295;-1.62683279541295;	MS1 mz matched	489.27	210.595	1.01215e-05	8.55931e-06	1.1989e-05	9.53538e-06	1.00513e-05	8.07778e-06	1.47594e-05	1.41011e-05	1.19949e-05	1.22333e-05	7.36533e-06	1.07618e-05	8.88401e-06	1.40417e-05	1.02632e-05	1.0708e-05	8.6428e-06	9.98161e-06	8.25378e-06	9.39654e-06	1.11425e-05	1.4318e-05	1.36713e-05	1.32804e-05	1.31031e-05	1.27925e-05	1.22361e-05	1.16461e-05	1.23823e-05	1.22642e-05	1.10214e-05	8.94333e-06	1.26244e-05	1.39626e-05	1.16379e-05	1.41246e-05	1.22147e-05	7.67786e-06	1.27847e-05	1.17005e-05	8.8791e-06
11038				Macrocarpal I;Hemibrevetoxin B	23.4602548684657;23.3658193436378	MS1 mz matched	489.305	64.964	7.19545e-05	5.90787e-05	9.75636e-05	8.24087e-05	7.77514e-05	7.20683e-05	2.70576e-05	2.35962e-05	2.18861e-05	3.61521e-05	7.85275e-05	1.04345e-05	1.34937e-05	1.55973e-05	2.95133e-05	8.46421e-05	0.000110746	0.000104789	0.000104343	0.00010113	0.000130843	2.06218e-05	2.1264e-05	2.40329e-05	4.91904e-05	1.69158e-05	1.85009e-05	2.07723e-05	2.13786e-05	1.93919e-05	4.85975e-05	1.79578e-05	0.000117153	0.000125749	7.73644e-05	9.74457e-06	1.0765e-05	9.068e-05	1.69765e-05	3.20415e-05	9.89533e-05
11040						Unmapped	489.305	42.767	9.71047e-05	0.000240774	0.000264768	8.29334e-05	0.000171395	0.000123439	5.1182e-05	4.71287e-05	2.37761e-05	6.13815e-05	0.000118491	1.90902e-05	3.62253e-05	1.84045e-05	4.80527e-05	0.000336824	0.000591786	0.00017233	0.000269824	0.000342691	0.000260116	3.72271e-05	3.93304e-05	2.83132e-05	9.12466e-05	3.36121e-05	4.16672e-05	5.2664e-05	3.26075e-05	4.01377e-05	6.43716e-05	7.26894e-05	0.000297363	8.1711e-05	0.000129034	1.44403e-05	2.19793e-05	0.000254707	3.02686e-05	8.03487e-05	0.00018672
11072						Unmapped	490.855	299.388	3.85736e-05	9.52756e-05	0.000135018	0.000128975	9.94605e-05	0.000107235	0.000154761	0.000204268	0.000171665	0.000159482	8.42453e-05	0.000190071	0.000136666	0.000181712	0.000148174	0.000128184	0.000127283	0.000105817	6.05654e-05	0.000105462	0.00015891	0.000193203	0.000148629	0.000135974	0.000159179	0.000186632	0.000156336	0.000151847	0.000164653	0.000164867	0.00012354	0.00011639	0.000130052	6.08623e-05	0.000107711	0.000117562	0.000129201	6.54835e-05	0.000197095	0.000127335	0.00013551
11104						Unmapped	491.961	276.327	3.2732e-05	1.3176e-05	1.446e-05	2.10956e-05	2.03659e-05	1.70449e-05	2.25294e-05	1.29997e-05	2.04259e-05	1.825e-05	1.21626e-05	1.4818e-05	1.11e-06	2.45562e-05	1.31617e-05	1.19624e-05	2.59635e-06	1.56802e-05	2.0938e-05	1.27942e-05	1.072e-05	1.48973e-05	2.23258e-05	2.16097e-05	1.73882e-05	1.15372e-06	2.00915e-06	1.3409e-06	2.1379e-05	6.47069e-06	1.97922e-05	1.26674e-06	1.9473e-05	4.93131e-05	2.24613e-05	2.77219e-05	1.55251e-05	1.5558e-05	1.74738e-05	1.90697e-05	1.26538e-05
11136						Unmapped	492.988	342.226	0.00276786	0.00353145	0.00403588	0.00294467	0.00331997	0.00357385	0.00407835	0.00415706	0.00393538	0.00393616	0.00299539	0.0042189	0.0014786	0.00423631	0.0032323	0.00356938	0.00200501	0.00351493	0.00316182	0.00306278	0.00368286	0.00373824	0.00452169	0.00375875	0.00392539	0.00439193	0.00409022	0.00339414	0.00475135	0.00415691	0.00385717	0.00183986	0.00427551	0.00316256	0.00328377	0.00494289	0.00421987	0.00366944	0.00379392	0.00415653	0.00362917
11167						Unmapped	494.26	249.235	1.09842e-05	8.66306e-06	9.66937e-06	1.19347e-05	1.03128e-05	1.74155e-05	2.45176e-05	2.50746e-05	2.32839e-05	2.25729e-05	1.27501e-05	1.99431e-05	1.5058e-05	2.52342e-05	1.82464e-05	1.26713e-05	9.58227e-06	9.99622e-06	9.94924e-06	1.05498e-05	2.20125e-05	2.31546e-05	2.63108e-05	2.55618e-05	2.42599e-05	2.05867e-05	1.92516e-05	1.8506e-05	2.38623e-05	2.05517e-05	2.35261e-05	1.28619e-05	2.24117e-05	2.71182e-05	2.14795e-05	2.8156e-05	2.74168e-05	2.09139e-05	2.99103e-05	2.65993e-05	2.30406e-05
11185				Isometamidium chloride	-21.574743359999999	MS1 mz matched	494.995	330.249	0.000560452	0.000280809	0.000268836	0.000363919	0.000368504	0.00030332	0.00028722	0.000246794	0.000245433	0.000270692	0.000256438	0.000413297	0.000205405	0.000378492	0.000313408	0.000224265	0.000197542	0.000277693	0.000350498	0.0002625	0.000244741	0.000309087	0.000351258	0.000330718	0.000308951	0.000385698	0.00026181	0.000239666	0.00060839	0.000373891	0.000339687	0.000374494	0.000321797	9.97961e-05	0.000283944	0.000336189	0.000289911	0.00028946	0.000321276	0.000309209	0.000267129
11189				3,5-Di-O-galloyl-1,4-galactarolactone;	12.2572588252723;	MS1 mz matched	495.05	296.305	2.17514e-05	1.17484e-05	1.03424e-05	1.7227e-05	1.52673e-05	1.50994e-05	1.60635e-05	1.02343e-05	1.67217e-05	1.45297e-05	1.047e-05	1.26427e-05	9.33971e-05	1.5648e-05	3.30395e-05	1.1718e-05	6.10098e-06	1.41727e-05	1.75679e-05	1.23899e-05	1.12382e-05	1.48262e-05	1.63068e-05	1.68058e-05	1.47942e-05	9.61579e-06	1.49471e-05	8.7986e-06	1.95299e-05	1.32228e-05	1.47455e-05	1.31484e-05	1.67861e-05	2.73918e-05	1.8018e-05	2.5503e-05	2.2294e-05	1.37749e-05	2.12131e-05	2.06962e-05	1.18519e-05
11198	Enterostatin human	0.9397	ITZMJCSORYKOSI-AJNGGQMLSA-N			MS2 reverse	495.271	87.8635	3.14612e-05	4.77127e-05	4.02291e-05	8.41704e-06	3.1955e-05	7.91846e-06	3.96224e-05	0.000102382	4.62342e-05	4.90392e-05	4.99234e-05	5.26535e-05	4.27679e-05	4.73464e-05	4.81728e-05	5.24001e-05	5.37404e-05	2.3939e-05	1.91524e-05	3.7308e-05	5.27119e-05	7.81096e-05	6.03702e-05	5.41893e-05	6.13453e-05	4.60414e-05	6.99104e-05	6.60698e-05	6.23417e-05	6.10908e-05	0.000129111	5.26609e-05	8.78554e-05	4.21609e-05	7.7947e-05	5.39347e-05	4.62477e-05	3.44341e-05	2.869e-05	4.08266e-05	0.000112605
11239						Unmapped	497.057	165.168	2.57482e-05	3.54193e-05	4.0918e-05	3.30268e-05	3.37781e-05	2.999e-05	4.52274e-05	3.79756e-05	2.89848e-05	3.55444e-05	1.8359e-05	1.90923e-05	1.90005e-05	2.77778e-05	2.10574e-05	4.39014e-05	4.51775e-05	2.72108e-05	2.39678e-05	3.50644e-05	3.73413e-05	3.80208e-05	3.58912e-05	3.87614e-05	3.75037e-05	3.05051e-05	3.1019e-05	3.48799e-05	3.30424e-05	3.23616e-05	4.83384e-05	2.64443e-05	3.36537e-05	3.37234e-05	3.554e-05	2.46241e-05	1.49641e-05	1.31178e-05	2.81597e-05	2.02164e-05	2.86132e-05
11243				Methyl 4,6-di-O-galloyl-beta-D-glucopyranoside;Bis-gamma-glutamylcystine;Oxidized gamma-glutamylcysteine;Bis-gamma-L-glutamyl-L-cystine;Oxidized gamma-L-glutamyl-L-cysteine	-5.48282425555641;-21.6330160667406	MS1 mz matched	497.098	152.406	2.54712e-05	2.0844e-05	2.97853e-05	2.99748e-05	2.65188e-05	2.74933e-05	1.36341e-05	7.53894e-06	7.52691e-06	1.40483e-05	2.72137e-05	4.20466e-06	4.30348e-06	7.0068e-06	1.06822e-05	2.35008e-05	3.76494e-05	3.50591e-05	3.86143e-05	3.37059e-05	3.45447e-05	7.04711e-06	5.98562e-06	7.99797e-06	1.38939e-05	5.09914e-06	4.82285e-06	5.78803e-06	6.8365e-06	5.63663e-06	1.64251e-05	5.37054e-06	2.72186e-05	3.32092e-05	2.05558e-05	8.70451e-06	3.51981e-06	6.27289e-05	5.68695e-06	2.01601e-05	4.25773e-05
11246				Kanokoside A;2-Methoxyestrone 3-glucuronide	22.3094015202339;-9.65971349297973	MS1 mz matched	497.165	44.9245	0.000132777	0.000108409	0.000111438	0.000229708	0.000145583	1.46878e-05	3.06138e-05	2.98602e-05	3.87033e-05	2.84663e-05	2.75073e-05	2.02123e-05	9.7189e-06	2.84978e-05	2.14841e-05	8.36267e-05	6.68224e-05	0.000132048	0.000101755	9.60631e-05	4.9931e-05	4.36267e-05	2.10092e-05	7.29534e-05	4.68801e-05	3.182e-05	3.37607e-05	3.51501e-05	2.77517e-05	3.21206e-05	0.000112772	0.000138889	6.44597e-05	9.0899e-05	0.000101755	2.90399e-05	3.03415e-05	3.68954e-05	2.7916e-05	3.10482e-05	2.69974e-05
11249				Cucurbitacin S	22.57484024	MS1 mz matched	497.309	26.784	1.40386e-05	2.22147e-05	1.86461e-05	9.97831e-06	1.62194e-05	5.86793e-06	7.31804e-06	7.16556e-06	9.4485e-06	7.45001e-06	1.66089e-06	1.14948e-05	7.20374e-06	5.76196e-06	6.53034e-06	2.86407e-05	1.88556e-05	6.5487e-06	7.4616e-06	1.53766e-05	8.66513e-06	8.96718e-06	8.28392e-06	7.12827e-06	8.26113e-06	1.45978e-05	1.10907e-05	1.04117e-05	1.09403e-05	1.17601e-05	8.24038e-06	1.93872e-05	1.0538e-05	1.03935e-05	1.21398e-05	6.99634e-06	8.90057e-06	6.08679e-06	3.75124e-06	6.43373e-06	1.0044e-05
11259						Unmapped	498.032	243.655	5.41724e-06	4.06084e-05	4.54881e-05	3.47871e-05	3.15752e-05	1.94389e-05	4.14712e-05	5.43012e-05	4.37107e-05	3.97305e-05	3.23136e-05	9.15487e-05	6.81305e-05	5.45081e-05	6.16253e-05	3.93239e-05	7.20291e-05	4.98852e-05	4.04131e-05	5.04128e-05	4.41225e-05	3.86769e-05	4.83103e-05	6.97346e-05	5.02111e-05	5.36418e-05	4.62796e-05	5.54718e-05	7.33558e-05	5.71873e-05	4.14649e-05	4.80337e-05	5.94836e-05	5.12518e-05	5.00585e-05	3.7047e-05	3.5781e-05	5.03415e-05	7.64347e-05	4.9901e-05	6.031e-05
11284						Unmapped	498.9	347.048	6.21328e-05	5.22014e-05	7.41953e-05	6.72786e-05	6.3952e-05	5.79643e-05	7.55318e-05	7.23765e-05	7.87286e-05	7.11503e-05	4.13694e-05	7.25502e-05	4.82306e-05	7.677e-05	5.973e-05	7.02903e-05	6.32164e-05	6.33851e-05	6.07113e-05	6.44008e-05	7.01205e-05	8.52844e-05	8.31284e-05	7.70242e-05	7.88894e-05	9.54587e-05	7.77089e-05	7.67939e-05	8.05893e-05	8.26377e-05	6.57434e-05	8.05007e-05	8.12769e-05	8.02592e-05	7.6945e-05	8.52453e-05	8.56528e-05	4.88869e-05	7.9698e-05	7.48708e-05	6.14553e-05
11285						Unmapped	498.9	321.808	2.10271e-06	3.69099e-05	4.45596e-05	3.72558e-05	3.0207e-05	3.57077e-05	4.84542e-05	3.47303e-05	4.81104e-05	4.17506e-05	2.27422e-05	4.5586e-05	1.12105e-05	5.20957e-05	3.29086e-05	3.99301e-05	1.8444e-05	3.68308e-05	2.75313e-05	3.06841e-05	3.24379e-05	4.46237e-05	5.33945e-05	5.24099e-05	4.57165e-05	2.74538e-05	2.88417e-05	2.2139e-05	5.32344e-05	3.29172e-05	4.0735e-05	2.25591e-05	5.65516e-05	2.14661e-05	3.53279e-05	5.37911e-05	4.91457e-05	2.43048e-05	4.80947e-05	4.38341e-05	4.41516e-05
11345						Unmapped	501.071	166.065	2.53803e-05	2.64949e-05	4.2567e-05	3.273e-05	3.17931e-05	3.40003e-05	9.65645e-06	6.89523e-06	5.90463e-06	1.41142e-05	2.33301e-05	3.467e-06	5.22115e-06	4.28354e-06	9.07545e-06	4.37663e-05	2.86609e-05	3.67858e-05	3.51799e-05	3.60982e-05	5.08849e-05	6.78845e-06	4.99745e-06	7.49261e-06	1.75408e-05	4.30778e-06	5.42976e-06	5.15115e-06	6.58921e-06	5.36948e-06	2.38368e-05	4.01944e-06	4.11378e-05	4.61945e-05	2.87971e-05	2.99939e-06	2.38066e-06	1.18054e-05	4.30872e-06	5.37354e-06	2.78111e-05
11350				Pristimerin	-1.507669623	MS1 mz matched	501.232	152.043	4.0345e-05	3.12451e-05	4.78587e-05	4.35669e-05	4.07539e-05	4.34456e-05	1.27844e-05	1.08204e-05	1.029e-05	1.93351e-05	3.9051e-05	5.81385e-06	5.95601e-06	6.50607e-06	1.43317e-05	3.93479e-05	3.56909e-05	5.53444e-05	5.27313e-05	4.57786e-05	5.26543e-05	1.08692e-05	9.94635e-06	1.02215e-05	2.09228e-05	9.50242e-06	9.85218e-06	1.1264e-05	1.00782e-05	1.01742e-05	2.29954e-05	7.96668e-06	5.3458e-05	6.51755e-05	3.73989e-05	4.5515e-06	5.32342e-06	4.81016e-05	7.81216e-06	1.64472e-05	5.06254e-05
11359				Esculentic acid (Phytolacca);Ganolucidic acid B;22-Deoxocucurbitacin D;Medicagenic acid;22-Deoxoisocucurbitacin D;GW 7647	-1.17532430701589;-1.17532430701589;-1.17532430701589;-1.17532430701589;-1.17532430701589;11.8425817337787	MS1 mz matched	501.329	27.157	1.55327e-05	1.65753e-05	9.93322e-06	5.98204e-06	1.20058e-05	5.55587e-06	8.02874e-06	9.02826e-06	1.18192e-05	8.60802e-06	4.23172e-06	1.40296e-05	8.1711e-06	5.57638e-06	8.0022e-06	1.40179e-05	1.67636e-05	5.15793e-06	5.78773e-06	1.04318e-05	9.74225e-06	9.31791e-06	8.75315e-06	8.15109e-06	8.9911e-06	1.60285e-05	1.60384e-05	1.19191e-05	1.08244e-05	1.37026e-05	8.09606e-06	1.16948e-05	8.70093e-06	6.62576e-06	8.77939e-06	1.31363e-05	9.67031e-06	7.61793e-06	7.7424e-06	9.54175e-06	1.06731e-05
11425						Unmapped	505.026	24.5995	1.80509e-05	1.14228e-05	2.07212e-05	2.5116e-05	1.88277e-05	1.69794e-05	1.16537e-05	2.61528e-05	4.08556e-05	2.39104e-05	3.90851e-06	3.07272e-05	1.40343e-05	3.07883e-05	1.98646e-05	2.34858e-05	4.03247e-05	7.29475e-06	8.90301e-06	2.00021e-05	1.53653e-05	2.33896e-05	1.39649e-05	1.39075e-05	1.66568e-05	2.94222e-05	2.43089e-05	2.51647e-05	1.91025e-05	2.44996e-05	1.00242e-05	1.22721e-05	2.28418e-05	1.34437e-05	1.46454e-05	2.01283e-05	1.75766e-05	1.35638e-05	1.67411e-05	1.70024e-05	1.76579e-05
11443						Unmapped	505.854	411.125	9.11323e-05	6.76336e-05	5.99757e-05	8.01727e-05	7.47286e-05	7.50415e-05	7.6473e-05	8.78692e-05	8.61538e-05	8.13844e-05	5.24783e-05	5.26488e-05	3.48383e-05	6.49745e-05	5.1235e-05	5.29195e-05	4.33137e-05	6.3804e-05	6.59563e-05	5.64984e-05	8.32005e-05	7.41697e-05	5.83459e-05	8.10074e-05	7.41809e-05	8.28001e-05	0.000107143	6.86261e-05	9.45321e-05	8.82752e-05	7.08273e-05	9.75964e-05	6.90439e-05	8.54614e-05	8.07322e-05	6.97603e-05	0.000108031	6.08344e-05	7.91234e-05	7.94373e-05	6.30979e-05
11450						Unmapped	506.235	301.738	1.91482e-05	1.11721e-05	1.11596e-05	1.29276e-05	1.36019e-05	1.19004e-05	1.34391e-05	1.09978e-05	1.35702e-05	1.24769e-05	8.3488e-06	1.04231e-05	6.50119e-06	1.27078e-05	9.49523e-06	8.67067e-06	9.8093e-06	1.48546e-05	1.42024e-05	1.18842e-05	1.05209e-05	1.25208e-05	1.28053e-05	1.63513e-05	1.30496e-05	1.07739e-05	1.15409e-05	1.08324e-05	1.68926e-05	1.251e-05	1.66201e-05	1.43603e-05	1.55555e-05	3.0645e-05	1.92952e-05	2.03998e-05	1.52762e-05	1.38596e-05	1.46808e-05	1.60541e-05	1.23216e-05
11455						Unmapped	506.83	347.687	5.07068e-05	4.63369e-05	6.92256e-05	5.31962e-05	5.48664e-05	5.06578e-05	6.5797e-05	6.61814e-05	6.4262e-05	6.17246e-05	3.63569e-05	6.08099e-05	4.00353e-05	6.47251e-05	5.04818e-05	5.65108e-05	4.56589e-05	5.40812e-05	5.13148e-05	5.18915e-05	5.81002e-05	7.37447e-05	7.98346e-05	8.321e-05	7.37224e-05	8.13837e-05	6.73451e-05	6.24084e-05	6.41411e-05	6.88196e-05	5.4171e-05	6.91849e-05	6.96997e-05	6.63498e-05	6.48514e-05	7.86336e-05	7.0694e-05	4.20778e-05	6.56084e-05	6.42535e-05	5.53918e-05
11459						Unmapped	506.886	299.103	4.69353e-05	8.72612e-05	0.000105234	9.89853e-05	8.46039e-05	9.86876e-05	0.000154212	0.000163461	0.000150846	0.000141802	7.03982e-05	0.000184249	0.000114582	0.00017578	0.000136252	0.000104104	9.4671e-05	0.0001813	5.82298e-05	0.000109576	0.000143947	0.000193386	0.000143519	0.000145762	0.000156654	0.000141011	0.000143273	0.00011895	0.000145768	0.00013725	0.000104661	8.09831e-05	0.000121131	7.34111e-05	9.50464e-05	9.74318e-05	0.000113048	6.50845e-05	0.000266849	0.000135603	0.000127591
11460						Unmapped	506.887	275.885	0.000258858	6.87495e-05	5.47577e-05	0.00012262	0.000126246	0.000161627	0.000115205	5.13837e-05	0.000106478	0.000108674	9.53893e-05	4.81924e-05	3.37892e-06	0.000138539	7.13749e-05	5.75149e-05	1.66598e-05	6.70596e-05	0.000148254	7.2372e-05	3.91627e-05	7.91745e-05	0.000142937	9.35848e-05	8.87146e-05	1.26172e-05	1.47143e-05	1.74662e-05	0.000119243	4.10103e-05	0.000130638	3.17099e-06	0.00014746	0.000365224	0.000161623	0.000249891	0.000126929	0.00011341	6.9152e-05	0.000139845	6.92285e-05
11487						Unmapped	508.071	150.532	5.35112e-05	3.79434e-05	6.85458e-05	4.21298e-05	5.05326e-05	4.01908e-05	1.22376e-05	6.54449e-06	6.39878e-06	1.63429e-05	4.61171e-05	3.3736e-06	3.83709e-06	3.9326e-06	1.43151e-05	6.03962e-05	5.90367e-05	7.49902e-05	5.80573e-05	6.31201e-05	8.93214e-05	5.96097e-06	6.13895e-06	6.95256e-06	2.70935e-05	5.2985e-06	4.82809e-06	6.14996e-06	6.56181e-06	5.70959e-06	2.40879e-05	4.60123e-06	9.11396e-05	9.25675e-05	5.30991e-05	3.18865e-06	3.23662e-06	6.18407e-05	4.8029e-06	1.82672e-05	7.69072e-05
11508						Unmapped	509.019	330.33	0.00600427	0.00401515	0.00368449	0.00526696	0.00474272	0.00455879	0.00395522	0.00401914	0.00415408	0.00417181	0.00377175	0.00418486	0.00385549	0.00587352	0.0044214	0.00566764	0.00336976	0.00417365	0.00539409	0.00465129	0.00370348	0.00688247	0.00556426	0.00528845	0.00535967	0.00417897	0.00391406	0.00636654	0.00632968	0.00519731	0.00492508	0.00576472	0.00473396	0.00607198	0.00537393	0.00608837	0.00468228	0.00458209	0.00421951	0.00489306	0.00448964
11518						Unmapped	509.287	158.168	7.73191e-05	0.000141565	0.000227594	0.000140548	0.000146756	0.00011842	0.000118011	0.000242722	0.000220176	0.000174832	6.59914e-05	0.000169023	0.000199149	0.000142869	0.000144258	0.000166969	0.00020725	0.000106778	7.08199e-05	0.000137954	0.000340387	0.000376252	0.000236186	0.000202921	0.000288937	0.000212119	0.0001779	0.000193294	0.000447904	0.000257804	0.000221836	0.000182591	0.000278027	0.000118448	0.000200225	0.000139945	0.000259194	9.10914e-05	0.000331967	0.000205549	0.000204413
11521						Unmapped	509.287	97.855	0.000761732	0.000679393	0.00205789	0.000216271	0.00092882	0.000192754	0.00139254	0.00235747	0.000509162	0.00111298	0.000719384	0.0015523	0.00175302	0.00171637	0.00143527	0.00148033	0.00160144	0.00095728	0.000954783	0.00124846	0.00347999	0.00211112	0.00134789	0.00148905	0.00210701	0.00272916	0.00265679	0.00232727	0.00314322	0.00271411	0.00247546	0.00109433	0.00287831	0.00193245	0.00209514	0.00347749	0.00244562	0.00163021	0.000755004	0.00207708	0.00243855
11522						Unmapped	509.288	121.314	0.000461627	0.000338178	0.000383844	0.000119143	0.000325698	0.000104709	0.000341023	0.000383783	0.000344489	0.000293501	0.000256922	0.000412046	0.000292638	0.000298804	0.000315102	0.000499385	0.000442908	0.000216543	0.000397565	0.0003891	0.000546481	0.000653728	0.000610662	0.000580399	0.000597818	0.000422636	0.000440009	0.000624988	0.000500312	0.000496987	0.000699096	0.000425763	0.000798402	0.000634941	0.00063955	0.000577877	0.00048916	0.000470444	0.000250265	0.000446937	0.00037138
11537				LysoPE(0:0/18:3(6Z,9Z,12Z));LysoPE(18:3(6Z,9Z,12Z)/0:0);LysoPE(18:3(9Z,12Z,15Z)/0:0);LysoPE(0:0/18:3(9Z,12Z,15Z));	-3.97500460891927;-3.97500460891927;-3.97500460891927;-3.97500460891927;	MS1 mz matched	510.245	35.76	8.8018e-06	5.92516e-06	8.46067e-06	1.02289e-05	8.35412e-06	5.61263e-06	8.80376e-06	1.12618e-05	1.07663e-05	9.11111e-06	3.48347e-06	1.47666e-05	4.18665e-06	1.388e-05	9.07918e-06	6.20037e-06	6.77873e-06	4.45488e-06	4.24364e-06	5.41941e-06	8.81849e-06	1.12604e-05	8.22652e-06	9.3148e-06	9.40505e-06	1.29083e-05	1.06948e-05	1.15788e-05	1.34739e-05	1.21639e-05	1.52965e-05	8.78216e-06	9.13325e-06	5.04922e-06	9.56529e-06	9.98984e-06	1.45822e-05	7.39367e-06	6.29647e-06	9.56554e-06	1.22816e-05
11549						Unmapped	510.921	37.512	1.90127e-05	2.30287e-05	2.5517e-05	1.00862e-05	1.94112e-05	2.03088e-05	1.91175e-05	2.40662e-05	2.4062e-05	2.18886e-05	6.73553e-06	2.0893e-05	7.62669e-06	2.53065e-05	1.51404e-05	2.57413e-05	1.46477e-05	3.08502e-05	2.20397e-05	2.33197e-05	1.96707e-05	2.01217e-05	1.7253e-05	2.3624e-05	2.01674e-05	2.0837e-05	2.39491e-05	1.72443e-05	1.89057e-05	2.0234e-05	2.01771e-05	1.90207e-05	2.11008e-05	1.90429e-05	1.98354e-05	1.53784e-05	2.29907e-05	1.68509e-05	1.63777e-05	1.78994e-05	1.99211e-05
11550						Unmapped	510.932	276.765	0.00012723	5.73895e-05	2.75508e-05	6.49422e-05	6.92782e-05	7.67147e-05	5.12652e-05	4.27425e-05	5.32346e-05	5.59892e-05	9.22248e-05	5.88984e-05	5.49829e-06	7.58312e-05	5.81132e-05	2.64005e-05	2.42146e-05	6.39184e-05	0.000125607	6.00351e-05	3.05399e-05	3.81434e-05	7.86046e-05	9.57661e-05	6.07635e-05	1.10937e-05	1.13866e-05	1.38915e-05	0.000113246	3.74045e-05	0.000107755	3.39197e-06	8.10626e-05	0.000284642	0.000119213	0.000112498	5.55731e-05	0.000118928	7.34942e-05	9.01233e-05	6.71518e-05
11552						Unmapped	510.938	298.309	1.66103e-05	2.13264e-05	1.5194e-05	2.04616e-05	1.83981e-05	2.07718e-05	2.66338e-05	2.166e-05	2.28201e-05	2.29714e-05	1.90066e-05	2.76879e-05	1.24288e-05	2.75816e-05	2.16762e-05	1.45222e-05	1.20751e-05	2.21126e-05	1.85603e-05	1.68175e-05	2.27332e-05	2.26992e-05	2.5602e-05	2.88237e-05	2.49645e-05	1.65969e-05	1.84305e-05	1.6236e-05	2.97087e-05	2.0243e-05	2.46358e-05	1.5513e-05	2.21356e-05	2.36087e-05	2.14733e-05	2.26026e-05	2.05269e-05	2.04962e-05	2.85501e-05	2.30439e-05	2.26623e-05
11563				Kanokoside A;2-Methoxyestrone 3-glucuronide	22.3094015202339;-9.65971349297973	MS1 mz matched	511.161	48.166	6.38307e-05	9.88479e-06	3.96192e-05	2.57249e-05	3.47649e-05	8.8124e-06	4.93201e-06	5.87615e-06	6.7029e-06	6.58087e-06	5.78735e-06	5.00965e-06	3.91199e-06	5.7516e-06	5.11515e-06	3.42137e-05	4.18504e-05	2.04873e-05	2.84056e-05	3.12393e-05	3.82784e-06	8.85696e-06	3.44725e-06	1.34444e-05	7.39411e-06	4.48935e-06	4.04554e-06	6.92407e-06	5.97546e-06	5.3586e-06	2.20754e-05	1.90751e-05	3.42303e-05	2.51265e-05	2.51268e-05	6.8692e-06	5.30361e-06	6.38742e-06	4.72638e-06	5.82165e-06	7.01597e-06
11573						Unmapped	511.297	87.367	7.05071e-05	7.88204e-05	7.68143e-05	1.50353e-05	6.02943e-05	1.40728e-05	4.65279e-05	0.000111209	8.50667e-05	6.42191e-05	5.59242e-05	9.38933e-05	5.73355e-05	8.211e-05	7.23157e-05	0.000109877	6.40719e-05	5.72694e-05	6.58225e-05	7.42602e-05	0.00014029	0.000248859	0.000264533	0.000132048	0.000196433	0.000165561	0.00017908	0.000160207	0.000195716	0.000175141	0.000157774	0.000137025	0.000196491	9.30814e-05	0.000146093	7.3148e-05	6.13698e-05	9.96817e-05	5.5143e-05	7.23356e-05	0.000110192
11616				dTDP-4-oxo-2,3,6-trideoxy-D-glucose;dTDP-[(2R,6R)-tetrahydro-6-methyl-5-oxo-2H-pyran-2-yl] ester;dTDP-4-dehydro-2,3,6-trideoxy-alpha-D-hexopyranose	21.704990460000001	MS1 mz matched	513.326	27.379	3.91453e-05	7.20587e-05	0.000101955	5.98921e-05	6.82627e-05	3.39303e-05	1.59382e-05	2.372e-05	4.63695e-05	2.99895e-05	4.74946e-06	2.83744e-05	1.49283e-05	1.40785e-05	1.55327e-05	6.95744e-05	8.63744e-05	2.79562e-05	2.54928e-05	5.23495e-05	3.15832e-05	2.13917e-05	2.0452e-05	3.16866e-05	2.62784e-05	2.96758e-05	8.77023e-05	2.54792e-05	3.31659e-05	4.40058e-05	3.06916e-05	5.58872e-05	3.65751e-05	4.64764e-05	4.24076e-05	1.76493e-05	3.77455e-05	2.54004e-05	1.07879e-05	2.28958e-05	3.18928e-05
11632						Unmapped	514.323	152.536	8.66556e-05	0.000102922	0.000133202	0.00015351	0.000119073	5.58531e-05	0.000206376	0.000183149	0.000206153	0.000162883	6.91077e-05	0.000207238	0.000131504	0.000184999	0.000148212	0.000110061	0.000112002	0.000107171	9.13559e-05	0.000105148	0.000153071	0.000178877	0.000147158	0.000193584	0.000168172	0.000197929	0.000173531	0.000180304	0.000186384	0.000184537	0.000129063	0.000114172	0.000118234	0.000145882	0.000126838	0.000152168	0.000180635	8.29687e-05	0.000140877	0.000139162	0.000113424
11650						Unmapped	515.03	24.6	1.70192e-05	1.51919e-05	1.89056e-05	1.45818e-05	1.64246e-05	1.1277e-05	1.62343e-05	1.55532e-05	4.3617e-05	2.16704e-05	5.0767e-06	2.11709e-05	1.27137e-05	2.83065e-05	1.6817e-05	1.62616e-05	3.46873e-05	6.9121e-06	6.14726e-06	1.6002e-05	1.74118e-05	1.37883e-05	1.56413e-05	1.46044e-05	1.53615e-05	3.11325e-05	2.32813e-05	2.05564e-05	2.03291e-05	2.38248e-05	1.32724e-05	1.20389e-05	2.26505e-05	1.48536e-05	1.57039e-05	2.17763e-05	2.13107e-05	1.51081e-05	1.36542e-05	1.79623e-05	1.83181e-05
11697						Unmapped	516.949	323.765	0.000236755	0.000316253	0.000344213	0.000377635	0.000318714	0.000353266	0.000415925	0.000339629	0.000397322	0.000376536	0.000254975	0.000385495	0.00015965	0.000440222	0.000310086	0.000333207	0.000219409	0.000316415	0.000351584	0.000305154	0.000305885	0.000345721	0.000479566	0.000402836	0.000383502	0.000308455	0.000321686	0.000217767	0.000529737	0.000344411	0.000358437	0.000256327	0.000467139	0.000239091	0.000330249	0.000524098	0.00041111	0.000318745	0.000379972	0.000408481	0.00037936
11698						Unmapped	516.949	345.774	0.000179852	0.000177986	0.000252499	0.00018796	0.000199574	0.000163837	0.00023522	0.00026263	0.000249709	0.000227849	0.000132931	0.000263694	0.000203954	0.000228103	0.000207171	0.000226444	0.000252076	0.000185053	0.000195878	0.000214863	0.00025778	0.000235173	0.000296028	0.000218776	0.000251939	0.00029669	0.000282825	0.00030644	0.000245494	0.000282862	0.000203811	0.000343963	0.000240994	0.000209113	0.00024947	0.000266413	0.000263478	0.000173962	0.000220667	0.00023113	0.000193858
11761	2-thiouridine	0.8714	GJTBSTBJLVYKAU-XVFCMESISA-N			MS2 reverse	519.081	153.067	5.67035e-05	4.98478e-05	7.20714e-05	6.78006e-05	6.16058e-05	7.76956e-05	1.28145e-05	1.13733e-05	1.0367e-05	2.80626e-05	5.7364e-05	3.97421e-06	6.75002e-06	5.64717e-06	1.84339e-05	5.96457e-05	6.46981e-05	8.76097e-05	8.17598e-05	7.34284e-05	8.50048e-05	8.6511e-06	8.71436e-06	9.68617e-06	2.80141e-05	5.35299e-06	1.13024e-05	9.86869e-06	1.20903e-05	9.65361e-06	3.36332e-05	1.03084e-05	7.2428e-05	8.42268e-05	5.01491e-05	4.21795e-06	4.4473e-06	7.58692e-05	5.45247e-06	2.24967e-05	8.22254e-05
11789						Unmapped	520.097	24.465	7.22901e-06	6.52045e-06	4.23976e-06	5.86157e-06	5.9627e-06	6.85456e-06	1.07e-05	4.98225e-06	1.28858e-05	8.85565e-06	3.93551e-06	9.65819e-06	4.60893e-06	5.5996e-06	5.95056e-06	4.72226e-06	8.22088e-06	9.58177e-06	6.89891e-06	7.35596e-06	7.20151e-06	1.02569e-05	6.61799e-06	9.20199e-06	8.31959e-06	8.24373e-06	6.66271e-06	6.53982e-06	8.344e-06	7.44756e-06	1.18101e-05	1.20824e-05	8.05805e-06	8.7228e-06	1.01683e-05	8.08358e-06	8.33772e-06	5.50569e-06	5.26135e-06	6.79708e-06	6.94312e-06
11835						Unmapped	522.861	347.566	3.9052e-05	3.23093e-05	4.72949e-05	4.10972e-05	3.99384e-05	3.6626e-05	5.08033e-05	4.72822e-05	5.03066e-05	4.62545e-05	2.55869e-05	4.78437e-05	3.15531e-05	4.62489e-05	3.78081e-05	4.63089e-05	3.49017e-05	3.97964e-05	3.47139e-05	3.89302e-05	4.24092e-05	5.14651e-05	5.75958e-05	5.08624e-05	5.05831e-05	6.3028e-05	4.80633e-05	4.62809e-05	4.77925e-05	5.12912e-05	4.11918e-05	5.31143e-05	4.98214e-05	4.96609e-05	4.84471e-05	5.84986e-05	5.10059e-05	2.90315e-05	5.10071e-05	4.73858e-05	3.7656e-05
11850				Fluvalite;tau-Fluvalite	7.76695780806764;7.76695780806764	MS1 mz matched	523.108	36.669	5.21128e-06	5.78174e-06	9.41997e-06	9.44887e-06	7.46547e-06	8.82462e-06	1.3306e-05	1.43499e-05	1.34341e-05	1.24787e-05	3.73479e-06	1.13575e-05	8.77342e-06	1.27821e-05	9.16196e-06	8.60018e-06	8.73986e-06	4.99614e-06	5.87869e-06	7.05372e-06	8.77142e-06	1.31687e-05	1.16487e-05	1.02716e-05	1.09651e-05	1.48182e-05	1.41843e-05	1.20382e-05	1.35656e-05	1.36516e-05	8.65236e-06	1.15205e-05	8.63482e-06	8.21276e-06	9.25512e-06	1.15099e-05	1.32635e-05	1.14314e-05	1.49466e-05	1.27879e-05	8.03223e-06
11938				dTDP-3,4-dioxo-2,6-dideoxy-D-glucose;dTDP-3,4-didehydro-2,6-dideoxy-alpha-D-glucose;dTDP-2,6-dideoxy-D-glycero-hex-2-enos-4-ulose;dTDP-2,6-dideoxy-L-glycero-hex-2-enos-4-ulose;dTDP-3,4-dioxo-2,6-dideoxy-L-glucose	24.9241271640827;24.9241271640827;24.9241271640827;24.9241271640827	MS1 mz matched	527.068	165.384	3.02185e-05	3.89109e-05	5.74971e-05	3.97274e-05	4.15885e-05	3.84736e-05	1.74297e-05	1.14769e-05	9.24898e-06	1.91573e-05	2.16548e-05	4.48476e-06	5.46066e-06	5.40575e-06	9.25148e-06	5.85971e-05	4.06158e-05	3.31735e-05	2.81263e-05	4.01282e-05	5.57077e-05	1.13083e-05	8.54493e-06	1.13212e-05	2.17205e-05	8.62838e-06	1.00714e-05	1.00569e-05	8.75261e-06	9.37733e-06	3.45523e-05	4.23564e-06	5.02978e-05	3.94583e-05	3.2136e-05	5.77119e-06	3.54206e-06	1.52451e-05	8.04705e-06	8.15135e-06	3.76223e-05
11963						Unmapped	528.931	346.231	1.14151e-05	1.33439e-05	2.19476e-05	1.77419e-05	1.61121e-05	1.19026e-05	1.81953e-05	1.80966e-05	1.60879e-05	1.60706e-05	1.2575e-05	1.9385e-05	2.45502e-06	1.91186e-05	1.33834e-05	1.66622e-05	3.19011e-06	1.32997e-05	1.11778e-05	1.10824e-05	2.28353e-05	1.56905e-05	1.88488e-05	1.56929e-05	1.82669e-05	2.05698e-05	1.78039e-05	2.17275e-05	2.43862e-05	2.11219e-05	1.27171e-05	2.35782e-05	1.77699e-05	1.30009e-05	1.67665e-05	2.08211e-05	1.96631e-05	1.32511e-05	1.97201e-05	1.83638e-05	1.6294e-05
11976				LysoPE(18:2(9Z,12Z)/0:0);LysoPE(0:0/18:2(9Z,12Z));	-5.32029527584456;-5.32029527584456;	MS1 mz matched	529.279	36.2925	9.47934e-06	1.01992e-05	6.07537e-06	1.12123e-05	9.24156e-06	7.35982e-06	1.04647e-05	8.61396e-06	1.49737e-05	1.03531e-05	4.13037e-06	1.12416e-05	6.35612e-06	1.55695e-05	9.32441e-06	1.29744e-05	1.58985e-05	4.6729e-06	7.31178e-06	1.02144e-05	5.33043e-06	1.15809e-05	2.57867e-05	5.94537e-06	1.21608e-05	1.36711e-05	1.08173e-05	1.75191e-05	1.21567e-05	1.35411e-05	1.14178e-05	1.04767e-05	8.07422e-06	1.91783e-05	1.22867e-05	9.03963e-06	1.05452e-05	8.28467e-06	8.93609e-06	9.2014e-06	9.60339e-06
11994						Unmapped	530.79	300.454	1.18355e-05	2.95087e-05	5.22999e-05	3.03405e-05	3.09961e-05	3.61552e-05	4.4023e-05	5.75071e-05	4.19903e-05	4.49189e-05	1.6011e-05	5.69495e-05	4.28083e-05	4.97829e-05	4.1388e-05	4.54207e-05	4.50009e-05	3.06391e-05	1.94107e-05	3.51178e-05	4.67232e-05	5.88865e-05	5.12133e-05	3.61598e-05	4.82457e-05	7.80794e-05	5.30765e-05	6.02144e-05	4.8784e-05	6.00386e-05	2.57257e-05	5.06596e-05	4.55051e-05	1.51143e-05	3.42512e-05	4.41457e-05	4.42031e-05	1.99671e-05	5.71674e-05	4.13708e-05	4.04727e-05
11997						Unmapped	530.921	276.884	3.86781e-05	2.4709e-05	1.68663e-05	2.59514e-05	2.65512e-05	2.54717e-05	2.15326e-05	2.1354e-05	2.72521e-05	2.39026e-05	3.02978e-05	2.6331e-05	8.89073e-06	3.54977e-05	2.52543e-05	1.56195e-05	1.60766e-05	2.84841e-05	4.24283e-05	2.56521e-05	1.96471e-05	1.83814e-05	2.8493e-05	4.05321e-05	2.67634e-05	1.09377e-05	1.19794e-05	1.61e-05	4.05942e-05	1.99028e-05	3.89649e-05	3.48079e-06	2.94424e-05	4.13131e-05	2.83003e-05	3.80305e-05	2.71277e-05	4.14592e-05	2.00576e-05	3.16688e-05	3.08845e-05
12008				Triamcinolone hexacetonide	-14.27810288	MS1 mz matched	531.269	87.7445	2.72752e-05	5.05056e-05	5.15268e-05	2.33409e-05	3.81621e-05	2.67941e-05	0.000168103	9.3264e-05	5.76774e-05	8.64596e-05	4.9482e-05	6.22291e-05	0.000133291	7.0756e-05	7.89396e-05	6.71345e-05	0.000158629	2.81863e-05	3.1369e-05	7.13297e-05	8.08635e-05	9.63228e-05	0.000134008	0.000158653	0.000117462	0.000124269	0.00016236	5.42751e-05	0.00010619	0.000111773	9.18395e-05	0.000155353	0.000151651	5.02559e-05	0.000112275	7.90505e-05	8.08448e-05	7.16404e-05	8.10932e-05	7.81572e-05	7.67947e-05
12010				Calactin;Calotropin;Roridin A	1.81619307003899;1.81619307003899;1.81619307003899	MS1 mz matched	531.268	46.2015	3.46893e-05	2.67358e-05	3.72928e-05	2.59147e-05	3.11581e-05	2.9921e-05	4.37095e-05	4.31587e-05	4.53298e-05	4.05297e-05	1.73833e-05	4.40125e-05	3.2793e-05	4.7125e-05	3.53284e-05	3.05817e-05	4.0605e-05	2.80543e-05	3.14852e-05	3.26815e-05	3.51005e-05	4.77652e-05	3.65345e-05	5.10607e-05	4.26152e-05	5.21705e-05	5.02283e-05	3.80468e-05	4.24697e-05	4.57288e-05	5.11198e-05	6.1368e-05	5.37253e-05	3.18699e-05	4.95207e-05	4.48375e-05	6.40519e-05	2.81898e-05	3.97335e-05	4.42032e-05	4.25405e-05
12042						Unmapped	532.981	325.271	0.000945631	0.0011339	0.00108635	0.00125548	0.00110534	0.00113928	0.00127218	0.00127436	0.00122604	0.00122797	0.000909239	0.00131953	0.000743902	0.00146691	0.00110989	0.00103479	0.000956405	0.00108579	0.00131967	0.00109916	0.00103246	0.00134889	0.00170863	0.00155152	0.00141038	0.00115286	0.00112665	0.00115305	0.00164448	0.00126926	0.00122577	0.000896317	0.00146275	0.00108905	0.00116847	0.00167527	0.00145319	0.00112363	0.00138385	0.00140899	0.00126719
12043						Unmapped	532.981	342.915	0.000506958	0.000546128	0.000614687	0.000683207	0.000587745	0.000590154	0.000637102	0.000688921	0.000747373	0.000665888	0.000452856	0.00073842	0.000502941	0.000725991	0.000605052	0.000586193	0.000661186	0.00057009	0.000592801	0.000602568	0.000677136	0.000652537	0.000740105	0.000588156	0.000664484	0.000835153	0.000706823	0.000771494	0.000825386	0.000784714	0.000675989	0.000800406	0.00065279	0.000160577	0.00057244	0.000853667	0.000688029	0.000443724	0.000579268	0.000641172	0.000615856
12045				3,5-Di-O-galloyl-1,4-galactarolactone;	12.2572588252723;	MS1 mz matched	533.006	297.079	3.1529e-05	1.4413e-05	1.63884e-05	2.84441e-05	2.26936e-05	2.08361e-05	2.85252e-05	2.0514e-05	2.99568e-05	2.4958e-05	2.23836e-05	1.66125e-05	6.94859e-06	3.02559e-05	1.90502e-05	1.61616e-05	8.07474e-06	2.3522e-05	2.61366e-05	1.84738e-05	1.07501e-05	2.08306e-05	2.43419e-05	3.1603e-05	2.18814e-05	9.83313e-06	1.69512e-05	1.05066e-05	3.36966e-05	1.77469e-05	2.78703e-05	9.90499e-06	2.49319e-05	4.41387e-05	2.67115e-05	3.00713e-05	2.32632e-05	2.39265e-05	2.78885e-05	2.62874e-05	1.74987e-05
12092						Unmapped	534.89	300.194	1.05891e-05	2.02245e-05	1.64154e-05	1.54539e-05	1.56707e-05	1.26271e-05	1.60957e-05	4.61094e-05	1.68189e-05	2.29128e-05	1.31801e-05	3.29306e-05	3.09207e-05	2.57919e-05	2.57058e-05	1.44428e-05	4.21161e-05	1.80939e-05	1.40028e-05	2.21639e-05	2.67098e-05	1.60916e-05	1.74193e-05	2.48385e-05	2.12648e-05	2.165e-05	2.52814e-05	4.0773e-05	3.04854e-05	2.95474e-05	1.72133e-05	2.47402e-05	1.41886e-05	9.54301e-06	1.64213e-05	1.62763e-05	1.78926e-05	1.79481e-05	1.97324e-05	1.79623e-05	2.60437e-05
12093						Unmapped	534.886	276.633	6.66171e-05	2.57366e-05	2.10633e-05	3.46223e-05	3.70098e-05	3.35079e-05	2.63104e-05	2.02542e-05	3.20545e-05	2.80317e-05	3.10353e-05	2.24365e-05	4.59186e-06	4.37961e-05	2.54649e-05	1.85547e-05	1.24573e-05	2.67063e-05	4.42221e-05	2.54851e-05	2.07842e-05	2.37617e-05	4.06497e-05	3.79879e-05	3.07959e-05	1.22893e-05	1.22974e-05	1.24756e-05	3.80273e-05	1.87724e-05	4.41282e-05	4.58865e-06	3.24853e-05	9.41627e-05	4.38412e-05	5.03412e-05	3.17332e-05	3.4457e-05	2.3284e-05	3.49539e-05	2.5599e-05
12096						Unmapped	534.947	347.394	1.12496e-05	1.50972e-05	8.34905e-06	1.44611e-05	1.22892e-05	1.01025e-05	2.47849e-05	1.63723e-05	9.40769e-06	1.51668e-05	1.06004e-05	2.04263e-05	1.46986e-05	1.82182e-05	1.59859e-05	1.08254e-05	1.87193e-05	1.38033e-05	1.46172e-05	1.44913e-05	1.43822e-05	1.27594e-05	9.47058e-06	1.71779e-05	1.34475e-05	7.70155e-06	1.61823e-05	1.90553e-05	1.97447e-05	1.5671e-05	1.40137e-05	2.13154e-05	1.00685e-05	3.09344e-05	1.9083e-05	1.27422e-05	1.91593e-05	1.58317e-05	1.02069e-05	1.4485e-05	1.69546e-05
12097				Clocapramine dihydrochloride	2.7076081080000001	MS1 mz matched	534.967	38.141	1.14741e-05	1.30693e-05	1.47967e-05	1.47048e-05	1.35112e-05	1.38686e-05	1.72559e-05	1.11419e-05	1.92295e-05	1.5374e-05	6.20306e-06	1.48639e-05	8.33085e-06	1.41289e-05	1.08817e-05	1.22054e-05	1.78607e-05	2.00501e-05	1.24826e-05	1.56497e-05	1.38371e-05	1.33676e-05	1.47116e-05	1.26743e-05	1.36477e-05	2.11613e-05	1.23754e-05	1.28896e-05	1.57855e-05	1.5553e-05	1.40302e-05	8.33692e-06	1.27168e-05	1.6204e-05	1.2822e-05	1.08328e-05	1.41877e-05	1.1681e-05	9.63403e-06	1.15839e-05	1.0117e-05
12147						Unmapped	537.034	24.639	1.61783e-05	1.01465e-05	2.38824e-05	1.18182e-05	1.55063e-05	1.22022e-05	1.50453e-05	1.74397e-05	4.14139e-05	2.15253e-05	4.05454e-06	2.50492e-05	1.30051e-05	2.26737e-05	1.61956e-05	2.42666e-05	2.79866e-05	5.08236e-06	6.70928e-06	1.60112e-05	1.65517e-05	1.62868e-05	1.46104e-05	1.58573e-05	1.58265e-05	3.05855e-05	2.04647e-05	2.13854e-05	1.94469e-05	2.29706e-05	1.10242e-05	1.65052e-05	2.36103e-05	1.88824e-05	1.75055e-05	2.00085e-05	1.61354e-05	1.29506e-05	1.34517e-05	1.56366e-05	1.76536e-05
12152				Iloprost;	-6.1143041258336;	MS1 mz matched	537.282	45.735	0.000122179	0.000154274	0.000309981	0.000128261	0.000178674	0.000110436	4.09747e-05	5.21713e-05	6.31226e-05	6.6676e-05	5.29327e-05	4.17997e-05	3.65459e-05	3.68577e-05	4.2034e-05	0.000311979	0.000190155	9.60066e-05	0.000111294	0.000177359	0.000353454	4.39657e-05	3.79187e-05	5.80755e-05	0.000123353	6.02855e-05	5.5772e-05	4.42454e-05	4.31751e-05	5.08695e-05	0.000213115	3.65983e-05	0.000452228	0.000251975	0.000238479	3.91844e-05	4.93831e-05	0.000251071	3.59238e-05	9.38906e-05	0.000366574
12187				11-O-Demethylpradinone II	-2.7079423739999999	MS1 mz matched	539.084	293.87	2.26382e-05	2.00247e-05	1.41194e-05	2.03123e-05	1.92737e-05	1.52989e-05	1.55996e-05	2.55118e-05	1.91525e-05	1.88907e-05	1.1738e-05	2.43171e-05	1.52321e-05	2.30091e-05	1.8574e-05	1.4855e-05	1.80556e-05	1.75005e-05	1.9565e-05	1.7494e-05	1.65721e-05	1.40433e-05	1.82133e-05	2.31689e-05	1.79994e-05	1.95899e-05	2.27962e-05	2.06957e-05	2.90578e-05	2.30349e-05	1.68552e-05	1.90583e-05	1.45437e-05	1.66984e-05	1.67889e-05	2.10678e-05	2.83388e-05	1.96985e-05	1.72157e-05	2.15802e-05	2.36078e-05
12195						Unmapped	539.357	51.906	2.51298e-06	1.03457e-05	6.71449e-06	1.61248e-06	5.29641e-06	1.88801e-06	4.4893e-06	3.95452e-06	6.428e-06	4.18996e-06	2.77396e-06	4.49854e-06	5.21789e-06	1.07734e-05	5.81595e-06	1.49409e-05	1.09905e-05	5.98425e-06	5.32691e-06	9.31065e-06	4.06765e-06	7.77722e-06	4.44559e-06	5.82848e-06	5.52974e-06	7.43396e-06	5.01691e-06	7.30719e-06	1.31183e-05	8.21908e-06	4.43856e-06	9.32223e-06	1.2623e-05	9.03199e-06	8.85395e-06	5.41092e-06	6.53897e-06	2.64462e-06	2.93465e-06	4.38229e-06	4.62242e-06
12221				Quercetin 3,3',7-trissulfate;Quercetin 3,4',7-trissulfate	12.7326687617872;12.7326687617872	MS1 mz matched	540.911	346.836	9.54908e-05	8.64899e-05	0.000112055	8.45106e-05	9.46365e-05	8.908e-05	0.000107503	0.000115261	0.000117924	0.000107442	5.94146e-05	0.000102333	7.7707e-05	0.000116003	8.88646e-05	9.33865e-05	8.70706e-05	8.77516e-05	9.03689e-05	8.96444e-05	0.000100655	0.000116781	0.000124381	0.000106844	0.000112165	0.000124911	0.000115011	0.000111764	0.000120423	0.000118027	8.37366e-05	0.000128654	0.000118601	0.000109279	0.000110068	0.000125245	0.000116292	7.11158e-05	0.000107545	0.000105049	9.6766e-05
12234				Heterophyllin;	8.32304004504009;	MS1 mz matched	541.171	47.397	8.31986e-05	1.20308e-05	7.30559e-05	5.50116e-05	5.58242e-05	1.92686e-05	2.61442e-06	4.25832e-06	3.49644e-06	7.40944e-06	8.57801e-06	3.04663e-06	1.93705e-06	3.16449e-06	4.18154e-06	6.45274e-05	8.09462e-05	1.48461e-05	4.35948e-05	5.09786e-05	1.10972e-05	4.52209e-06	3.10374e-06	3.62448e-06	5.58687e-06	3.99276e-06	3.60322e-06	5.07915e-06	3.8579e-06	4.13326e-06	8.67748e-06	3.4524e-06	6.20998e-05	2.85325e-05	2.56906e-05	2.87431e-06	3.38442e-06	7.26156e-06	2.12443e-06	3.91118e-06	1.92192e-05
12257				1-[1,4-Dihydro-4-nonyl-5-(1-oxodecyl)-3-pyridinyl]-1-dodecanone;	-23.5334435972673;	MS1 mz matched	542.882	347.596	1.42554e-05	1.59709e-05	1.35743e-05	1.42466e-05	1.45118e-05	1.14693e-05	1.29535e-05	1.75959e-05	1.16919e-05	1.34277e-05	1.02675e-05	1.85644e-05	1.5332e-05	2.08861e-05	1.62625e-05	1.04745e-05	1.88791e-05	1.54932e-05	1.62089e-05	1.52639e-05	1.83768e-05	1.35055e-05	1.53013e-05	1.68976e-05	1.60203e-05	1.45964e-05	1.81813e-05	2.05569e-05	2.32516e-05	1.91465e-05	1.46544e-05	1.33447e-05	1.34177e-05	7.2578e-06	1.21687e-05	1.30238e-05	1.42978e-05	1.3918e-05	1.22037e-05	1.33608e-05	1.80615e-05
12275						Unmapped	543.294	35.667	7.04743e-06	5.99156e-06	7.7712e-06	1.33917e-05	8.55048e-06	8.41502e-06	1.56526e-05	9.6973e-06	1.48611e-05	1.21565e-05	3.55791e-06	1.46637e-05	7.41185e-06	1.42266e-05	9.96502e-06	1.3183e-05	1.23396e-05	2.7576e-06	3.1289e-06	7.85229e-06	7.08259e-06	1.18254e-05	1.51432e-05	7.81252e-06	1.04659e-05	1.25723e-05	1.32249e-05	1.58678e-05	1.41252e-05	1.39475e-05	6.2934e-06	8.45005e-06	8.47029e-06	6.80514e-06	7.50472e-06	9.4567e-06	1.03476e-05	7.99255e-06	1.01967e-05	9.4984e-06	1.11635e-05
12317				dTDP-4-dehydro-6-deoxy-alpha-D-glucose;4,6-Dideoxy-4-oxo-dTDP-D-glucose;dTDP-4-dehydro-beta-L-rhamnose;dTDP-4-dehydro-6-deoxy-beta-L-mannose;dTDP-4-oxo-6-deoxy-L-mannose;dTDP-4-oxo-L-rhamnose;dTDP-4-oxo-6-deoxy-D-glucose;dTDP-4-dehydro-6-deoxy-D-glucose;dTDP-4-dehydro-6-deoxy-alpha-D-glucose;dTDP-4-dehydro-6-deoxy-alpha-D-glucopyranose;dTDP-4-oxo-6-deoxy-alpha-D-glucose;dTDP-4-dehydro-6-deoxy-alp…	23.4662458051964;23.4662458051964;23.4499470026702;23.4499470026702;23.4499470026702;23.4499470026702;23.4499470026702	MS1 mz matched	545.078	166.096	8.71129e-06	1.0846e-05	1.59042e-05	1.35016e-05	1.22408e-05	1.49549e-05	5.37979e-06	4.4007e-06	3.87136e-06	7.15169e-06	7.01651e-06	2.13425e-06	3.152e-06	2.36119e-06	3.66599e-06	1.5915e-05	1.1892e-05	1.32318e-05	1.01233e-05	1.27905e-05	1.89002e-05	5.58384e-06	3.00966e-06	4.46092e-06	7.98864e-06	3.40279e-06	4.53378e-06	3.7233e-06	4.32708e-06	3.99674e-06	1.07073e-05	3.88494e-06	1.51792e-05	1.46859e-05	1.11143e-05	2.01334e-06	1.82494e-06	4.00356e-06	3.47667e-06	2.82963e-06	1.53217e-05
12328						Unmapped	545.971	326.99	0.000216846	0.000245361	0.000221861	0.000298087	0.000245539	0.000292932	0.000239437	0.000266765	0.000270316	0.000267362	0.000185438	0.000245269	0.000139139	0.000299598	0.000217361	0.000235174	0.000190457	0.00020682	0.000251967	0.000221104	0.00021927	0.000260788	0.00034816	0.000277662	0.00027647	0.000247027	0.000205467	0.000275811	0.000369547	0.000274463	0.000245933	0.000330461	0.000301497	0.000255231	0.00028328	0.000401714	0.000281887	0.000248052	0.000255422	0.000296769	0.000263091
12343						Unmapped	546.822	299.896	1.37215e-05	3.47639e-05	5.62122e-05	3.55e-05	3.50494e-05	4.01389e-05	5.57957e-05	7.38949e-05	5.1891e-05	5.54301e-05	1.97623e-05	7.02593e-05	5.28493e-05	6.30575e-05	5.14821e-05	5.07588e-05	5.06307e-05	3.83645e-05	1.97061e-05	3.9865e-05	5.82964e-05	7.0904e-05	5.95249e-05	4.61743e-05	5.87249e-05	8.00966e-05	6.5267e-05	6.24647e-05	5.75693e-05	6.63494e-05	3.09309e-05	4.95953e-05	6.85392e-05	2.00708e-05	4.22841e-05	4.80533e-05	4.87795e-05	2.14406e-05	7.34765e-05	4.79375e-05	5.05506e-05
12344						Unmapped	546.823	347.642	2.65312e-05	2.60808e-05	3.76401e-05	2.75832e-05	2.94588e-05	2.52024e-05	3.6027e-05	3.28939e-05	3.48455e-05	3.22422e-05	1.90277e-05	3.37057e-05	2.24725e-05	3.37435e-05	2.72374e-05	3.1785e-05	2.43393e-05	2.83124e-05	2.6564e-05	2.77502e-05	3.23494e-05	3.98714e-05	3.952e-05	3.26351e-05	3.6094e-05	4.15774e-05	3.2781e-05	3.37296e-05	3.46668e-05	3.56887e-05	3.06481e-05	3.76744e-05	3.78675e-05	3.56568e-05	3.54617e-05	4.25768e-05	3.59627e-05	2.14741e-05	3.45814e-05	3.36488e-05	2.80265e-05
12357						Unmapped	547.168	290.133	0.000441178	0.00062047	0.000983921	0.000609434	0.000663751	0.00051415	0.000784666	0.000998919	0.000757784	0.00076388	0.000344771	0.000964861	0.000745558	0.00100806	0.000765811	0.000807674	0.000890537	0.000634682	0.000482684	0.000703894	0.000700684	0.000937112	0.0008841	0.00079197	0.000828467	0.00138383	0.00111036	0.00116856	0.000915295	0.00114451	0.000481415	0.00152107	0.000720216	0.000357614	0.000770078	0.000711719	0.000598058	0.000428773	0.000898953	0.000659376	0.000696093
12375						Unmapped	548.171	27.026	1.66407e-05	1.74258e-05	1.80972e-05	1.61007e-05	1.70661e-05	4.69852e-06	8.7328e-06	1.02408e-05	2.02324e-05	1.09761e-05	2.62594e-06	6.70329e-06	4.45794e-06	8.46778e-06	5.56374e-06	1.49803e-05	2.05924e-05	1.30429e-05	1.11747e-05	1.49476e-05	1.4091e-05	1.4745e-05	5.73008e-06	1.35515e-05	1.20294e-05	9.87326e-06	8.96605e-06	9.87041e-06	6.56549e-06	8.8188e-06	1.28847e-05	1.87041e-05	1.2322e-05	1.27352e-05	1.41615e-05	1.2028e-05	1.39566e-05	9.11155e-06	7.96657e-06	1.07657e-05	1.03007e-05
12381						Unmapped	548.898	276.495	0.000798641	0.000130682	6.5361e-05	0.000229224	0.000305977	0.000321866	0.000154802	6.88164e-05	0.000174895	0.000180095	0.000229191	9.40465e-05	2.09714e-06	0.000253437	0.000144693	7.60894e-05	2.36372e-05	0.00012444	0.000368274	0.00014811	5.46616e-05	9.61204e-05	0.000237237	0.00018749	0.000143877	5.2642e-06	9.61485e-06	1.55215e-05	0.000248735	6.97838e-05	0.000279895	3.37299e-06	0.000250687	0.00106724	0.000400298	0.000513	0.00020631	0.000279789	0.000101619	0.00027518	0.000135318
12388						Unmapped	549.033	24.83	1.05129e-05	1.42322e-05	1.83709e-05	8.36782e-06	1.28709e-05	1.24695e-05	1.18723e-05	1.49859e-05	3.26383e-05	1.79915e-05	2.97615e-06	1.68769e-05	1.02252e-05	1.95152e-05	1.23984e-05	1.95419e-05	2.88414e-05	4.70398e-06	6.83928e-06	1.49816e-05	1.09192e-05	1.58675e-05	1.66632e-05	1.42505e-05	1.44251e-05	1.71598e-05	1.56801e-05	2.47783e-05	1.73346e-05	1.87382e-05	8.4538e-06	1.12034e-05	1.38323e-05	1.22543e-05	1.14359e-05	1.03345e-05	1.62076e-05	1.2962e-05	1.03838e-05	1.2472e-05	1.31732e-05
12395				Desglucocheirotoxin;Adonitoxin;Adonitoxigenin 3-O-alpha-L-rhamnoside;Aspecioside;Convallatoxin;Strophanthidin 3-O-alpha-L-rhamnoside	7.2116302298046;7.20726876496063;7.20726876496063;7.20726876496063	MS1 mz matched	549.282	338.724	0.000219937	0.000202257	0.000175307	0.000107645	0.000176287	0.000222222	0.00022182	0.00021873	0.000111361	0.000193533	0.000180391	0.000224405	0.000119069	0.000290273	0.000203535	0.000158575	0.000134108	0.000228612	9.51021e-05	0.000154099	0.000175751	8.96573e-05	0.000168379	0.000255963	0.000172438	0.000201632	0.0001967	0.000188153	0.000305101	0.000222896	9.36928e-05	0.000187905	0.000246377	0.000189901	0.000179469	0.000127022	0.000242694	0.000189467	0.000228817	0.000197	0.000222692
12433				N-Demethyl-desepoxymaytansinol;N-Desmethyl-4,5-desepoxymaytansinol	-20.559633219999998	MS1 mz matched	551.032	340.143	0.115499	0.0675027	0.0617286	0.0841811	0.0822278	0.0763829	0.0734781	0.0702708	0.0719598	0.0730229	0.0276645	0.0715869	0.0381087	0.0973279	0.058672	0.0611562	0.050918	0.08341	0.0880159	0.070875	0.0631557	0.0764916	0.0553474	0.0874967	0.0706229	0.0636181	0.0673916	0.0605734	0.0648702	0.0641133	0.0372427	0.0524315	0.077471	0.0735566	0.0601755	0.0434905	0.0797286	0.036283	0.078708	0.0595525	0.0724006
12440				Triterpenoid;Pandamine	10.4046249653834;-24.2224230677921	MS1 mz matched	551.318	290.562	2.35721e-05	1.67535e-05	2.01073e-05	1.98962e-05	2.00823e-05	2.23536e-05	2.19873e-05	2.40901e-05	2.39581e-05	2.30973e-05	1.18083e-05	2.17864e-05	1.02886e-05	2.66645e-05	1.7637e-05	2.13171e-05	1.47266e-05	1.82247e-05	1.93502e-05	1.84046e-05	1.679e-05	2.66335e-05	2.85054e-05	2.76746e-05	2.49009e-05	3.49508e-05	2.86435e-05	2.70759e-05	3.62036e-05	3.17185e-05	3.91677e-05	4.37109e-05	4.86712e-05	5.4777e-05	4.65817e-05	5.55119e-05	4.22207e-05	2.10576e-05	5.51219e-05	4.3478e-05	3.9955e-05
12459				OA-6129 C	-11.01113642	MS1 mz matched	552.134	36.737	1.24301e-05	1.20877e-05	1.37419e-05	9.1221e-06	1.18455e-05	2.22264e-05	4.08683e-05	2.85287e-05	4.16493e-05	3.33182e-05	1.39445e-05	3.75589e-05	3.35246e-05	4.76201e-05	3.3162e-05	1.06118e-05	1.68016e-05	8.38566e-06	1.33248e-05	1.2281e-05	2.18217e-05	3.66634e-05	3.47948e-05	2.6145e-05	2.98562e-05	3.61553e-05	3.75481e-05	3.60389e-05	4.65692e-05	3.90778e-05	1.69457e-05	1.48531e-05	2.09971e-05	1.83887e-05	1.77961e-05	3.40955e-05	3.51121e-05	2.70152e-05	3.41182e-05	3.25853e-05	2.85061e-05
12487				Triamcinolone hexacetonide	-14.27810288	MS1 mz matched	553.251	87.999	9.34471e-06	2.81501e-05	1.84178e-05	1.02861e-05	1.65497e-05	1.51471e-05	5.36677e-05	3.58098e-05	2.10484e-05	3.14183e-05	1.65118e-05	2.52463e-05	4.65937e-05	1.80263e-05	2.65945e-05	2.3939e-05	5.62406e-05	1.5489e-05	1.11959e-05	2.67161e-05	3.56443e-05	3.38253e-05	4.50289e-05	3.5708e-05	3.75516e-05	2.81071e-05	4.40873e-05	2.19019e-05	3.18295e-05	3.14815e-05	1.78405e-05	5.94232e-05	3.57731e-05	1.24016e-05	3.13596e-05	2.86432e-05	3.1064e-05	2.50956e-05	3.18314e-05	2.91586e-05	1.77926e-05
12499						Unmapped	553.988	327.787	0.000232319	0.00019444	0.000166375	0.00025111	0.000211061	0.000182889	0.000190165	0.000203619	0.000200588	0.000194315	0.000174605	0.000198596	0.000177526	0.000236406	0.000196783	0.00018585	0.000179729	0.000201716	0.000248797	0.000204023	0.000269875	0.000215642	0.000245324	0.00024565	0.000244123	0.000177969	0.000205324	0.000205744	0.000301045	0.000222521	0.000208316	0.000245594	0.000201062	0.000275263	0.000232559	0.000386375	0.000207373	0.000250647	0.000213899	0.000264573	0.000234606
12501						Unmapped	553.989	342.252	0.00018788	8.25088e-05	0.000102697	0.000165882	0.000134742	6.80261e-05	0.000102406	0.000119943	9.08989e-05	9.53186e-05	6.0155e-05	0.000106427	4.6244e-05	0.000108852	8.04193e-05	0.000148798	7.41915e-05	0.000172806	7.24594e-05	0.000117064	0.000137963	9.02776e-05	7.47142e-05	9.87366e-05	0.000100423	0.000103413	8.17436e-05	0.000116554	0.000143823	0.000111383	0.000198961	4.27698e-05	0.000108251	0.000248565	0.000149637	0.00023669	0.000110405	0.000178685	0.000155387	0.000170292	8.38177e-05
12515				Pateamine;Pateamine A	-15.653909690000001	MS1 mz matched	554.755	414.228	4.85043e-05	4.35684e-05	3.01924e-05	4.30524e-05	4.13294e-05	4.11779e-05	5.55673e-05	5.00596e-05	4.62868e-05	4.82729e-05	4.0723e-05	5.17898e-05	3.53684e-05	4.97273e-05	4.44021e-05	4.22713e-05	4.93215e-05	5.30579e-05	2.03713e-05	4.12555e-05	4.64116e-05	4.96163e-05	4.87773e-05	5.99368e-05	5.11855e-05	5.01897e-05	5.71142e-05	6.17914e-05	5.70694e-05	5.65412e-05	5.99165e-05	5.11981e-05	3.89472e-05	3.91666e-05	4.73071e-05	4.21009e-05	4.9297e-05	3.54622e-05	3.79512e-05	4.12028e-05	3.97661e-05
12521						Unmapped	554.975	297.243	2.20701e-05	1.97642e-05	1.15991e-05	1.90782e-05	1.81279e-05	1.59685e-05	1.44413e-05	1.99697e-05	1.80843e-05	1.71159e-05	2.12732e-05	2.94419e-05	1.54413e-05	2.40335e-05	2.25475e-05	1.29966e-05	2.04495e-05	2.27433e-05	2.66201e-05	2.07024e-05	2.17385e-05	1.28431e-05	1.6848e-05	3.16069e-05	2.07591e-05	1.21313e-05	1.83356e-05	1.84089e-05	3.62612e-05	2.12842e-05	2.62288e-05	1.6311e-05	1.44798e-05	1.97029e-05	1.91806e-05	2.11703e-05	1.85328e-05	2.91382e-05	1.70233e-05	2.14661e-05	2.60094e-05
12527				3,5-Di-O-galloyl-1,4-galactarolactone;	12.2572588252723;	MS1 mz matched	555.071	296.45	3.02999e-05	1.68753e-05	1.60413e-05	2.87535e-05	2.29925e-05	2.35396e-05	2.58476e-05	1.93773e-05	3.20154e-05	2.5195e-05	1.81061e-05	1.89714e-05	6.95915e-06	2.95749e-05	1.84029e-05	1.77047e-05	7.95978e-06	2.46404e-05	2.56555e-05	1.89901e-05	1.55448e-05	1.89661e-05	2.4638e-05	2.7129e-05	2.15695e-05	1.5184e-05	1.9086e-05	1.16063e-05	2.93912e-05	1.88169e-05	2.7034e-05	1.34202e-05	2.59612e-05	4.37996e-05	2.75538e-05	3.53385e-05	2.9479e-05	2.45543e-05	2.63582e-05	2.89325e-05	1.77615e-05
12532				3beta,15alpha-Diacetoxylanosta-8,24-dien-26-oic acid;	11.8815250359086;	MS1 mz matched	555.375	32.372	5.91481e-07	1.34281e-06	1.28392e-06	5.10688e-07	9.32226e-07	5.59716e-07	9.56729e-07	2.30361e-06	1.04238e-06	1.21561e-06	0.000461875	1.36116e-06	0.000728823	6.01691e-07	0.000298165	2.04659e-06	3.40534e-06	1.26467e-07	4.0951e-07	1.49698e-06	2.71935e-06	1.51524e-06	2.19528e-06	7.82799e-07	1.80317e-06	1.16574e-06	2.51943e-06	1.54407e-05	5.41309e-06	6.13474e-06	9.09654e-07	1.31761e-06	1.26675e-06	5.37136e-07	1.00779e-06	1.20194e-06	1.27049e-06	1.35608e-06	2.64594e-06	1.61861e-06	7.51723e-07
12568						Unmapped	557.354	28.4735	2.22033e-05	3.7271e-05	4.75545e-05	3.86188e-05	3.64119e-05	1.98048e-05	6.49995e-06	1.06779e-05	6.67033e-06	1.09132e-05	3.87094e-05	1.19301e-05	7.26564e-05	7.44992e-06	3.26865e-05	3.42676e-05	4.7876e-05	1.67126e-05	1.35481e-05	2.81011e-05	1.87437e-05	1.13201e-05	9.5409e-06	1.63182e-05	1.39807e-05	1.49002e-05	4.55126e-05	1.06307e-05	1.44161e-05	2.13649e-05	1.59638e-05	2.75656e-05	2.33295e-05	2.59147e-05	2.31934e-05	1.02566e-05	1.9072e-05	1.09724e-05	4.95238e-06	1.13133e-05	1.38991e-05
12575						Unmapped	557.95	325.035	7.61453e-05	0.000118748	0.000105932	0.000136389	0.000109304	0.00012576	0.000126428	0.000124616	0.000119042	0.000123961	8.98394e-05	0.000111859	5.84065e-05	0.000153791	0.000103474	8.37998e-05	8.72042e-05	0.000113356	0.000125011	0.000102343	9.89321e-05	0.000111885	0.000164943	0.000136977	0.000128184	0.000114255	0.000103901	0.000157242	0.000201093	0.000144123	0.000132069	8.45757e-05	0.000173759	9.2595e-05	0.00012075	0.000194409	0.000135686	0.000134108	0.000125161	0.000147341	0.000117748
12581						Unmapped	558.278	25.217	8.51896e-06	1.13472e-05	8.87399e-06	4.90812e-06	8.41205e-06	5.75885e-06	1.46315e-05	1.24027e-05	2.58977e-05	1.46727e-05	3.71175e-06	2.14778e-05	1.19387e-05	1.90506e-05	1.40447e-05	1.41215e-05	1.1572e-05	3.84445e-06	4.02121e-06	8.38978e-06	9.9558e-06	1.10907e-05	1.41901e-05	1.11374e-05	1.15935e-05	2.33868e-05	1.80693e-05	1.54549e-05	1.58296e-05	1.81852e-05	7.68597e-06	1.35825e-05	1.78536e-05	8.51167e-06	1.19084e-05	9.12348e-06	1.0698e-05	1.0241e-05	9.45464e-06	9.87927e-06	1.2095e-05
12591						Unmapped	558.908	320.502	4.182e-06	6.39503e-06	4.18541e-06	5.40656e-06	5.04225e-06	4.53927e-06	6.01561e-06	5.72827e-06	4.79266e-06	5.26895e-06	2.26754e-06	8.81742e-06	1.62172e-06	7.23786e-06	4.98614e-06	3.2885e-06	4.40742e-06	7.26451e-06	5.32237e-06	5.0707e-06	6.32823e-06	4.63422e-06	6.33165e-06	7.75934e-06	6.26336e-06	3.7512e-06	4.65684e-06	4.03833e-06	4.93924e-06	4.3464e-06	6.00898e-06	2.9496e-06	5.46137e-06	6.24327e-06	5.1658e-06	7.50759e-06	6.26613e-06	5.776e-06	5.16772e-06	6.17936e-06	7.28813e-06
12595						Unmapped	559.013	37.518	1.3567e-05	2.10852e-05	2.26548e-05	1.88998e-05	1.90517e-05	1.78192e-05	1.91101e-05	2.58809e-05	1.81355e-05	2.02364e-05	9.17814e-06	1.71706e-05	1.27911e-05	2.23996e-05	1.53849e-05	2.03051e-05	2.0712e-05	1.73719e-05	1.73285e-05	1.89294e-05	1.71118e-05	2.35069e-05	1.38339e-05	1.54923e-05	1.74862e-05	2.76916e-05	1.68542e-05	2.16155e-05	2.38227e-05	2.2496e-05	1.94645e-05	1.02221e-05	2.3039e-05	2.96962e-05	2.06055e-05	1.53025e-05	9.73403e-06	1.34192e-05	2.13562e-05	1.4953e-05	2.22998e-05
12646						Unmapped	561.974	331.541	3.39655e-05	0.000140202	0.000148304	0.00013324	0.000113928	0.000101076	9.93531e-05	0.00015945	0.000106383	0.000116565	0.000103487	0.000165159	0.000103333	0.000166238	0.000134554	9.64644e-05	0.000120652	0.000124017	0.000136496	0.000119407	8.87676e-05	0.000118702	0.000207652	0.000206424	0.000155387	0.000144059	0.000119334	0.000117362	0.000160937	0.000135423	0.00013174	0.000163863	0.00017357	0.000157947	0.00015678	0.000139087	9.21677e-05	9.83573e-05	0.000127633	0.000114311	0.000115036
12717						Unmapped	565.967	343.626	7.04481e-05	7.34546e-05	9.81869e-05	5.09051e-05	7.32487e-05	5.14584e-05	8.57293e-05	0.000105792	6.11608e-05	7.6035e-05	5.25143e-05	9.03386e-05	7.82239e-05	6.57857e-05	7.17156e-05	8.63478e-05	0.000102438	7.21973e-05	5.72579e-05	7.95603e-05	9.1582e-05	7.98866e-05	0.000121772	7.8116e-05	9.2839e-05	8.75403e-05	0.000121367	0.000124338	8.48054e-05	0.000104513	6.87132e-05	0.00011973	9.10887e-05	9.33024e-05	9.32085e-05	0.000114199	7.42522e-05	5.13134e-05	7.02186e-05	7.74959e-05	7.21071e-05
12724						Unmapped	566.121	434.807	2.62223e-05	1.66683e-05	2.53592e-05	3.21433e-05	2.50983e-05	3.32232e-05	3.78993e-05	4.41122e-05	5.44058e-05	4.24101e-05	1.66002e-05	2.46063e-05	2.50527e-05	3.9968e-05	2.65568e-05	2.01135e-05	1.98566e-05	2.24852e-05	1.63001e-05	1.96888e-05	3.24688e-05	3.04186e-05	3.01899e-05	3.29052e-05	3.14956e-05	4.46703e-05	4.41785e-05	1.99298e-05	3.1012e-05	3.49477e-05	2.77214e-05	5.93155e-05	3.64183e-05	2.76904e-05	3.77864e-05	3.27555e-05	6.70374e-05	2.20375e-05	2.82398e-05	3.75176e-05	2.98171e-05
12762				(24E)-3alpha,15alpha-Diacetoxy-23-oxo-7,9(11),24-lanostatrien-26-oic acid;6,8a-Seco-6,8a-deoxy-5-oxoavermectin ''1a'' aglycone	20.9775836965141;20.9844459301011	MS1 mz matched	567.352	43.981	1.48031e-05	4.26526e-05	3.88237e-05	8.98558e-06	2.63162e-05	1.6049e-05	2.02707e-06	8.62362e-06	7.9241e-06	8.65595e-06	6.63201e-06	1.05663e-05	6.16866e-06	6.37195e-06	7.43473e-06	7.25488e-05	9.45596e-05	1.15551e-05	1.63928e-05	4.87641e-05	2.31518e-05	8.52715e-06	5.40737e-06	2.54263e-06	9.90725e-06	7.45107e-06	5.0989e-06	1.59636e-05	1.01428e-05	9.66409e-06	1.02305e-05	1.07374e-05	5.86275e-05	1.07829e-05	2.25946e-05	1.13571e-05	3.72179e-06	2.09828e-05	2.07653e-06	9.53456e-06	3.99033e-05
12800						Unmapped	569.041	24.78	1.6821e-05	8.84206e-06	2.24777e-05	7.57012e-06	1.39277e-05	1.22856e-05	1.1771e-05	1.64875e-05	3.5622e-05	1.90415e-05	3.08657e-06	2.1744e-05	1.0287e-05	1.86373e-05	1.34387e-05	1.50779e-05	2.49612e-05	2.79375e-06	7.80079e-06	1.26584e-05	1.06734e-05	1.49103e-05	1.34226e-05	1.57173e-05	1.36809e-05	2.56404e-05	1.48796e-05	2.00893e-05	1.7903e-05	1.96281e-05	1.01917e-05	1.40868e-05	1.9075e-05	1.60549e-05	1.48521e-05	1.55846e-05	1.75038e-05	1.20939e-05	9.09173e-06	1.35685e-05	1.24635e-05
12830				Endomorphin-2;	-2.29064769581027;	MS1 mz matched	570.278	26.5885	1.47227e-05	1.45016e-05	2.19103e-05	3.33128e-05	2.11118e-05	1.03923e-05	1.22092e-05	9.62773e-06	1.37077e-05	1.14842e-05	2.81821e-06	8.3972e-06	4.31414e-06	6.17449e-06	5.42601e-06	1.15122e-05	1.18593e-05	4.28066e-06	5.38148e-06	8.2584e-06	9.38721e-06	8.01268e-06	5.76161e-06	6.45647e-06	7.40449e-06	1.42898e-05	1.11899e-05	6.71297e-06	4.43559e-06	9.15709e-06	8.04767e-06	1.16202e-05	1.32982e-05	6.76394e-06	9.93248e-06	1.16368e-05	9.02715e-06	6.43858e-06	3.63374e-06	7.68408e-06	1.48798e-05
12838						Unmapped	570.726	301.098	2.44996e-06	8.14916e-06	1.56881e-05	9.88874e-06	9.04399e-06	1.02543e-05	1.18708e-05	1.57509e-05	1.18833e-05	1.24398e-05	4.19055e-06	1.54066e-05	1.261e-05	1.44942e-05	1.16753e-05	1.31491e-05	1.40262e-05	8.43885e-06	5.3499e-06	1.0241e-05	1.20967e-05	1.68162e-05	1.4818e-05	9.37103e-06	1.32755e-05	2.32857e-05	1.66123e-05	1.83889e-05	1.33779e-05	1.79162e-05	7.27862e-06	1.59881e-05	1.30562e-05	4.71664e-06	1.02599e-05	1.50206e-05	1.2456e-05	5.42301e-06	1.52422e-05	1.20355e-05	1.13306e-05
12848				1,1'-(1,4-Dihydro-4-nonyl-3,5-pyridinediyl)bis[1-dodecanone];	3.84834603814831;	MS1 mz matched	570.962	297.8	2.39381e-05	1.41678e-05	1.2664e-05	2.19524e-05	1.81806e-05	1.85413e-05	2.56888e-05	1.60882e-05	2.43186e-05	2.11592e-05	1.70505e-05	1.42832e-05	6.41875e-06	2.41397e-05	1.5473e-05	1.28787e-05	7.48299e-06	2.05527e-05	1.72775e-05	1.4548e-05	1.56546e-05	2.02616e-05	2.2231e-05	2.53753e-05	2.08806e-05	1.10711e-05	1.26542e-05	8.16257e-06	2.40876e-05	1.39939e-05	2.25873e-05	9.7699e-06	2.24902e-05	2.91175e-05	2.09913e-05	2.28683e-05	1.80203e-05	1.97905e-05	2.17255e-05	2.06011e-05	1.81965e-05
[truncated: 455 more rows]
[truncated: 47 more columns]
