# Supplementary material for: Combined metabolomic and genomic analyses reveal phage-specific and infection stage-specific alterations to marine Roseobacter metabolism
Source: ISME Commun. 2025 Mar 18;5(1):ycaf047. doi: 10.1093/ismeco/ycaf047 (PMC11981692; doi:10.1093/ismeco/ycaf047)
Supplement: Table_S4_ycaf047 [file table_s4_ycaf047.xlsx]

## Sheet: Table Caption
Table S4 List of metabolite peaks (positive ion mode) significantly changed in phage infection relative to control populations at corresponding time points
NOTE: Significantly increased or decreased metabolite peaks are colored in red or blue, respectively.

## Sheet: R2C-0.5 VS C-0.5
id	MS2 name	MS2 score	MS1 name	MS1 ppm	type	mz	rt	MEAN R2C-0.5	MEAN C-0.5	VIP	P-VALUE	Q-VALUE	FOLD CHANGE	LOG_FOLDCHANGE
963			3-Methylene-indolenine;Isoquinoline;Quinoline;Isoquinoline;2-Benzazine;Benzo[c]pyridine;Quinoline;Benzo[b]pyridine	2.8430162606242;2.8430162606242;2.8430162606242;2.8430162606242;2.8430162606242	MS1 mz matched	130.159	151.607	0.000656679	0.000450508	1.75915	0.0347116	0.687974	1.45764	0.543637
1065	Hypoxanthine	0.8978			MS2 forward	137.045	166.506	7.91536e-05	4.91618e-05	1.92702	0.0238633	0.681578	1.61006	0.687118
1285	N-Acetylcadaverine	0.6951			MS2 forward	145.133	297.516	4.53683e-05	2.68904e-05	2.18784	0.00308476	0.584888	1.68716	0.754594
1598	Dimethylaminopurine	0.8411			MS2 forward	164.092	54.933	4.60943e-05	2.58354e-05	1.43698	0.0371443	0.688906	1.78415	0.835238
2007	4-Pyridoxic acid	0.9979			MS2 forward	184.06	40.453	4.38418e-05	2.93499e-05	2.22094	0.0210082	0.678834	1.49376	0.578953
2320	N-Carbamoyl-L-aspartate	0.781			MS2 forward	199.427	230.692	1.98903e-09	0.000110637	2.45613	0.000243933	0.273832	1.73885	0.798135
2591	Pro-Asn	0.9409			MS2 reverse	212.102	123.23	6.27374e-05	0.000180743	2.19158	0.0031176	0.585289	0.347108	-1.52654
2846	His-Ser	0.9242			MS2 reverse	225.097	239.73	1.77122e-05	1.16663e-05	1.98565	0.0279697	0.684568	1.51824	0.602397
3174			4-(3-Methylbut-2-enyl)-L-tryptophan;4-Dimethylallyl-L-tryptophan;Dimethylallyltryptophan;4-Dimethylallyltryptophan;7-(3-Methylbut-2-enyl)-L-tryptophan	1.83720524354919;1.83720524354919;1.83720524354919	MS1 mz matched	237.134	48.721	9.74422e-05	3.91315e-05	2.14518	0.00075749	0.524822	2.49012	1.31621
3197	Tyr-Gly	0.9464			MS2 forward	238.093	139.776	0.000256005	0.000211006	2.06011	0.0200596	0.677755	1.21326	0.278889
3524	Adenosine	0.9999			MS2 reverse	250.092	151.314	2.49526e-05	1.82764e-05	1.7969	0.0341023	0.687721	1.36529	0.449211
3610			2,3-Butanediol glucoside;Cimetidine	-3.58161496825149;17.0556613491371	MS1 mz matched	253.127	254.082	6.46995e-05	4.45654e-05	2.06647	0.0255902	0.682949	1.45179	0.537832
3639			Fepanil;Phepronil;Sisthane	-19.355508953189101	MS1 mz matched	254.161	295.462	0.00116639	0.000891384	2.384	0.00111821	0.524822	1.30851	0.387928
3831	Phe-Pro	0.789			MS2 reverse	262.126	48.43	4.8173e-05	3.60147e-05	1.77935	0.0325046	0.687012	1.33759	0.41964
4136	Arg-Val	0.776			MS2 forward	274.186	380.584	1.90065e-05	1.20918e-05	1.74404	0.0382395	0.689287	1.57185	0.652462
4323			Oleamide;Dodemorph;Oleamide;Oleyl amide;(Z)-9-Octadecemide	21.6424063832525;21.5169023282336;21.5169023282336	MS1 mz matched	282.278	32.793	6.05906e-05	4.09134e-05	1.75567	0.0487496	0.692088	1.48095	0.566523
4455			Melphalan;Capsaicin	3.27653997389645;6.22544430843555	MS1 mz matched	288.191	226.252	2.77008e-05	1.56501e-05	2.16796	0.00450687	0.604363	1.77	0.823751
4653	Tyr-Asp	0.9493			MS2 forward	296.098	105.54	0.000121102	8.05744e-05	2.04575	0.0105386	0.656872	1.50298	0.587828
4955			trans-O-Methylgrandmarin;6-O-Desmethyl-mycophenolic acid;Cimifugin	12.3194140418043;12.3194140418043;12.4445338821426	MS1 mz matched	307.114	50.171	0.00155145	0.000657915	2.01217	0.0391363	0.689584	2.35814	1.23765
5622			Aplysin;Filiformin;(-)-Filiformin;Laurinterol	0.677472809458726;0.677472809458726;0.677472809458726	MS1 mz matched	334.176	31.106	0.000405314	0.000255993	1.792	0.0190999	0.676559	1.5833	0.662937
6711					Unmapped	376.231	46.6145	0.00014711	9.71438e-05	2.1683	0.00390568	0.597636	1.51436	0.598704
7368			Pyrimidifen	10.055352066866	MS1 mz matched	400.901	341.644	0.000982532	0.000896202	1.91649	0.0414921	0.690303	1.09633	0.13268
7482	Uridine 5'-diphosphate (UDP)	0.7065			MS2 forward	405.007	428.032	6.62098e-06	5.03803e-06	1.88201	0.0372886	0.688957	1.3142	0.394184
8391			PC-M6;Terpendole B;beta-PC-M6;beta-10-Hydroxy-12-demethyl-11,12-dehydropaspaline;alpha-PC-M6;alpha-10-Hydroxy-12-demethyl-11,12-dehydropaspaline	-13.5165387242767;-13.5307814597128;-13.5307814597128;-13.5307814597128	MS1 mz matched	439.289	252.581	5.34808e-05	2.1058e-05	2.29839	0.0114379	0.660242	2.53969	1.34465
8392			Ochrolifuanine A;16-[(1R)-2,3,4,9-Tetrahydro-1H-pyrido[3,4-b]indol-1-yl]-17-norcoryn	24.224106007535099	MS1 mz matched	439.289	232.09	5.07849e-05	1.97432e-05	2.40778	0.00611157	0.62737	2.57227	1.36304
8729			Cabergoline;Cabergoline	-10.3214146694171;-10.2649111544119	MS1 mz matched	452.29	31.914	3.14335e-05	1.93018e-05	2.09771	0.00854518	0.647073	1.62852	0.703565
9916					Unmapped	494.216	129.03	7.75477e-06	6.2936e-06	1.99952	0.0326164	0.687063	1.23217	0.301197
10449					Unmapped	513.351	33.946	0.000209469	0.000128231	2.02987	0.0134723	0.666291	1.63353	0.707992
10857					Unmapped	527.099	231.189	3.31063e-05	1.58578e-05	2.03686	0.00207697	0.566985	2.0877	1.06191
10932			Lumefantrine;Iodosulfuron-methyl-sodium;Iodosulfuron-methyl sodium salt	2.85287556233563;-21.5349986738011	MS1 mz matched	529.942	348.034	0.000209832	0.000166201	2.05796	0.027644	0.684363	1.26252	0.336307
11955					Unmapped	564.906	342.962	0.000902815	0.00079592	2.25287	0.00825882	0.645308	1.1343	0.181806
12104					Unmapped	570.339	44.78	3.43212e-05	1.82503e-05	1.40663	0.0463124	0.69155	1.88059	0.911182
13834					Unmapped	629.398	37.552	7.63063e-05	6.24891e-05	2.03703	0.0235106	0.681274	1.22111	0.288197
14024			ADP-5-ethyl-4-methylthiazole-2-carboxylate;Adenosine diphospho-5-beta-ethyl-4-methylthiazole-2-carboxylic acid	9.8926546368581008	MS1 mz matched	635.364	33.402	9.40662e-05	6.88387e-05	1.87823	0.0376639	0.68909	1.36647	0.450456
16393					Unmapped	710.887	344.139	0.000371764	0.000309268	1.84744	0.0430698	0.690742	1.20208	0.26553
16478			Indivir sulfate	-4.07954845564542	MS1 mz matched	712.865	342.054	9.92019e-05	8.18271e-05	1.91713	0.0444731	0.691106	1.21234	0.277789
16856			DG(22:2n6/0:0/22:5n3);DG(22:2n6/0:0/22:5n6);DG(22:5(7Z,10Z,13Z,16Z,19Z)/22:2(13Z,16Z)/0:0);DG(22:2(13Z,16Z)/22:5(4Z,7Z,10Z,13Z,16Z)/0:0);DG(22:2(13Z,16Z)/22:5(7Z,10Z,13Z,16Z,19Z)/0:0);DG(22:5(4Z,7Z,10Z,13Z,16Z)/22:2(13Z,16Z)/0:0);DG(22:1(13Z)/22:6(4Z,7Z,10Z,13Z,16Z,19Z)/0:0);DG(22:1n9/0:0/22:6n3);DG(22:6(4Z,7Z,10Z,13Z,16Z,19Z)/22:1(13Z)/0:0);	1.53919623917203;1.53919623917203;1.53919623917203;1.53919623917203;1.53919623917203;1.53919623917203;1.53919623917203;1.53919623917203;1.53919623917203;	MS1 mz matched	723.586	31.1765	1.92902e-05	8.96987e-06	1.65618	0.0347457	0.687988	2.15056	1.10471
17075			PS(14:0/16:0);PS(16:0/14:0);	-21.895268573685;-21.895268573685;	MS1 mz matched	730.891	343.427	0.000648194	0.000575157	2.08591	0.0359663	0.68847	1.12698	0.172468
17271					Unmapped	736.538	29.2575	6.06291e-05	3.71336e-05	1.7986	0.0443079	0.691064	1.63273	0.707288
17550			PE(16:0/20:2(11Z,14Z));PE(18:0/18:2(9Z,12Z));PE(18:2(9Z,12Z)/18:0);PE(18:1(9Z)/18:1(9Z));PE(18:1(9Z)/18:1(11Z));PE(16:1(9Z)/20:1(11Z));PE(18:1(11Z)/18:1(11Z));PE(22:1(13Z)/14:1(9Z));PE(20:2(11Z,14Z)/16:0);PE(18:1(11Z)/18:1(9Z));PC(18:2(9Z,12Z)/15:0);PE(14:1(9Z)/22:1(13Z));PE(14:0/22:2(13Z,16Z));PE(22:2(13Z,16Z)/14:0);PC(15:0/18:2(9Z,12Z));PE(20:1(11Z)/16:1(9Z));Dihydrostreptomycin 3'alpha,6-bisph…	4.28056614964587;4.28056614964587;4.28056614964587;4.28056614964587;4.28056614964587;4.28056614964587;4.28056614964587;4.28056614964587;4.28056614964587;4.28056614964587;4.28056614964587;4.28056614964587;4.28056614964587;4.28056614964587;4.28056614964587;4.28056614964587;-0.0164077801587072;-0.0164077801587072	MS1 mz matched	744.55	48.577	5.47903e-05	2.46197e-05	1.76931	0.0464923	0.691592	2.22547	1.15411
18925	1,2-dioleoyl-sn-glycero-3-phosphatidylcholine	0.9971			MS2 reverse	786.595	138.974	3.70247e-05	2.09514e-05	1.92704	0.0172352	0.673869	1.76717	0.821443
19713	Acetyl coenzyme A (Acetyl-CoA)	0.7887			MS2 forward	810.128	410.951	2.33261e-05	1.84159e-05	1.6654	0.0477144	0.691867	1.26663	0.340993
19797			Aclacinomycin A	21.062539854116199	MS1 mz matched	812.893	343.786	0.000764789	0.000628338	1.88676	0.0482398	0.69198	1.21716	0.283521
20917					Unmapped	846.748	29.956	1.15064e-05	7.64809e-06	1.98574	0.0410089	0.690162	1.50448	0.58927
21819					Unmapped	872.763	30.1145	2.88694e-05	1.83106e-05	1.93384	0.0206893	0.678482	1.57665	0.656865
21888					Unmapped	874.779	30.324	4.25492e-05	2.73139e-05	2.00325	0.0369073	0.68882	1.55779	0.639497
21893					Unmapped	874.895	346.501	0.000536717	0.000414139	2.20742	0.00865713	0.647733	1.29598	0.374046
24416					Unmapped	958.873	344.658	0.000155393	0.000120551	1.88878	0.0482464	0.691982	1.28903	0.36628
26644					Unmapped	1038.9	348.76	0.000417382	0.000326868	1.76316	0.0334332	0.687432	1.27691	0.352661
29998					Unmapped	1155.49	354.808	7.23976e-05	0.00011003	1.71232	0.0497854	0.692301	0.657983	-0.603877
31010					Unmapped	1189.93	353.775	0.000551423	0.000687585	1.98888	0.0225534	0.680403	0.801971	-0.318379

## Sheet: R4C-0.5 VS C-0.5
id	MS2 name	MS2 score	MS1 name	MS1 ppm	type	mz	rt	MEAN R4C-0.5	MEAN C-0.5	VIP	P-VALUE	Q-VALUE	FOLD CHANGE	LOG_FOLDCHANGE
95			Diethanolamine;Diethanolamine;2-Amino-2-methyl-1,3-propandiol;Aminomethyl propanediol	9.72030765437096;9.5166493781324;9.5166493781324	MS1 mz matched	70.0656	302.004	0.000209094	0.000133817	1.7199	0.0229254	0.449002	1.56254	0.643894
288	1-Aminocyclopropanecarboxylic acid	1			MS2 reverse	84.0448	381.911	0.000942619	0.000458962	2.15928	0.000730888	0.0526135	2.05381	1.0383
293					Unmapped	84.0809	297.302	0.000269717	0.000100637	1.97907	0.00303422	0.123193	2.68011	1.42229
715	D-Proline	0.9994			MS2 forward	116.071	302.288	0.000222765	0.000106432	2.09643	0.000274446	0.0283469	2.09303	1.06559
766			3-Amino-2-oxazolidone;Cycloserine;N-Formiminoglycine;Formiminoglycine;N-Formimidoylglycine;DL-Cycloserine;Cycloserine;D-Cycloserine	0.711465280934015;0.711465280934015;0.97997998884116;0.97997998884116;0.97997998884116	MS1 mz matched	120.08	246.955	0.000172453	4.8178e-05	2.08511	0.0105387	0.300926	3.5795	1.83976
811	Nicotinamide	0.9957			MS2 reverse	123.055	371.719	0.000157392	8.2499e-05	2.12344	0.000137783	0.0261629	1.9078	0.931909
1038	Adenine	0.9893			MS2 forward	136.061	137.577	0.000390136	0.000224519	2.12998	0.0014823	0.0830941	1.73766	0.797144
1065	Hypoxanthine	0.8978			MS2 forward	137.045	166.506	9.86919e-05	4.91618e-05	2.007	0.0018281	0.0937403	2.00749	1.00539
1080	Anthranilic acid (Vitamin L1)	0.6058			MS2 forward	138.055	274.714	0.000674515	0.000167853	2.18458	4.91301e-05	0.0261629	4.01848	2.00665
1334					Unmapped	148.096	265.725	0.00017319	6.19608e-06	2.24275	0.00104895	0.0665793	27.9516	4.80486
1384	2-Hydroxyadenine	0.942			MS2 forward	152.056	219.031	2.69882e-05	1.33738e-05	1.55923	0.0217084	0.438705	2.01799	1.01292
1512	D-Glucuronate	0.7963			MS2 reverse	159.033	267.871	0.000909542	0.000441238	1.37939	0.0395296	0.544809	2.06134	1.04358
1544	Cyclohexylamine	0.8162			MS2 forward	160.133	373.183	7.79413e-05	3.94302e-05	2.01077	0.00226012	0.105844	1.97669	0.983088
1648	L-Phenylalanine	0.7417			MS2 forward	166.086	246.721	0.000129176	5.31729e-05	2.15754	0.0145499	0.361808	2.42937	1.28058
1712	L-Glutamate	0.9975			MS2 forward	170.042	381.76	2.89528e-05	1.59481e-05	2.06823	0.00690764	0.227828	1.81544	0.860319
1828	L-Arginine	0.9975			MS2 forward	175.119	505.01	8.36634e-05	3.8338e-05	1.95464	0.0377041	0.537147	2.18226	1.12582
2265	Gly-Val	0.9939			MS2 reverse	197.092	116.719	7.40475e-05	4.62251e-05	2.09154	0.000102908	0.0261629	1.60189	0.679776
2591	Pro-Asn	0.9409			MS2 reverse	212.102	123.23	7.71984e-05	0.000180743	1.76984	0.012653	0.335104	0.427117	-1.2273
2708	Thr-Val	0.6567			MS2 reverse	218.124	391.614	0.000147	0.000296754	1.68078	0.0351632	0.525581	0.495359	-1.01345
2867	Lys-Pro	0.6671			MS2 reverse	226.154	323.056	8.59511e-05	5.94819e-05	1.96334	0.0132125	0.343336	1.445	0.531066
2892	Glu-Pro	0.8524			MS2 forward	227.102	311.014	4.243e-05	2.08888e-05	2.09726	0.011384	0.315212	2.03123	1.02235
2927	Lys-Val	0.6911			MS2 reverse	228.17	304.199	3.28726e-05	2.37926e-05	1.84543	0.0328053	0.513783	1.38163	0.466374
3197	Tyr-Gly	0.9464			MS2 forward	238.093	139.776	0.000439982	0.000211006	1.98265	0.0237099	0.455309	2.08517	1.06016
3465	Tyr-Thr	0.9232			MS2 reverse	247.107	151.684	0.000205946	3.14622e-05	2.15611	0.000310973	0.02871	6.54583	2.71058
3471			Mepivacaine;Milnacipran;Mepivacaine;5,6-Dehydrolupanine;Multiflorine	9.28126975873703;9.28126975873703;9.33529726221294;9.33529726221294;9.33529726221294	MS1 mz matched	247.175	262.615	2.50759e-05	7.82948e-06	2.11702	0.00134475	0.0782862	3.20275	1.67931
3486			N-Succinyl-L-glutamate;(2S)-2-(3-Carboxypropanoylamino)pentanedioic acid	-0.80948981097862205	MS1 mz matched	248.075	429.611	2.86143e-05	1.17593e-05	2.15641	0.000128668	0.0261629	2.43333	1.28293
3524	Adenosine	0.9999			MS2 reverse	250.092	151.314	2.8154e-05	1.82764e-05	1.92759	0.00598376	0.205462	1.54046	0.623361
3630	D-Neopterin	0.791			MS2 reverse	254.087	322.834	1.90999e-05	8.0503e-06	2.1125	0.000510671	0.0415625	2.37258	1.24645
3639			Fepanil;Phepronil;Sisthane	-19.355508953189101	MS1 mz matched	254.161	295.462	0.0016049	0.000891384	2.21354	5.96022e-05	0.0261629	1.80045	0.848361
3805					Unmapped	261.048	318.76	3.66401e-05	8.94517e-05	1.6152	0.0398032	0.545914	0.409607	-1.28769
3831	Phe-Pro	0.789			MS2 reverse	262.126	48.43	6.0069e-05	3.60147e-05	2.06589	0.000154573	0.0261629	1.6679	0.738036
3932	His-Lys	0.9266			MS2 forward	266.16	473.858	3.00933e-05	1.56617e-05	2.17372	0.00983524	0.288338	1.92145	0.942197
4136	Arg-Val	0.776			MS2 forward	274.186	380.584	3.11784e-05	1.20918e-05	2.12548	0.000304031	0.028647	2.57848	1.36652
4177			Ethenodeoxyadenosine;(5-L-Glutamyl)-L-glutamine;N-Succinyl-L-citrulline	17.630198374318;-18.2129658607447;-18.2129658607447	MS1 mz matched	276.107	245.502	0.000254297	6.14504e-05	1.97672	0.000722726	0.0522496	4.13824	2.04902
4179	L-Pyroglutamic acid	0.9957			MS2 reverse	276.118	414.719	4.70826e-05	2.41041e-05	2.15607	0.0129346	0.339287	1.9533	0.965916
4455			Melphalan;Capsaicin	3.27653997389645;6.22544430843555	MS1 mz matched	288.191	226.252	2.22143e-05	1.56501e-05	1.58862	0.0328203	0.513861	1.41944	0.505317
4482	Ile-Pro	0.6745			MS2 reverse	289.175	307.093	3.85223e-05	1.36834e-05	2.09851	0.0025154	0.112125	2.81526	1.49327
4628			Tyrosyl-Hydroxyproline;N-gamma-L-Glutamyl-L-phenylalanine;4'-tert-Butyl-2',6'-dimethyl-3',5'-dinitroacetophenone;Hydroxyprolyl-Tyrosine;Glutamylphenylalanine;L-gamma-Glutamyl-beta-phenyl-beta-L-alanine;Aspartame;Aspartame	4.8561552004871;4.8561552004871;4.8561552004871;4.8561552004871;4.8561552004871;4.8561552004871;4.8561552004871;4.75993602642455	MS1 mz matched	295.127	329.132	0.000178893	2.20298e-05	2.04262	0.0176322	0.398872	8.12052	3.02157
4701	S-Methyl-5'-thioadenosine	0.9982			MS2 forward	298.096	81.5785	0.00135383	0.000442413	1.74477	0.0127441	0.336466	3.0601	1.61358
5195			2-(4-Chlorophenyl)-3-phenyl-3-(2-pyridinyl)acrylonitrile	7.2767147973611701	MS1 mz matched	317.082	381.831	3.26031e-05	1.39438e-05	1.77373	0.0222319	0.443214	2.33819	1.22539
5318	Thymidine monophosphate	0.692			MS2 reverse	321.164	245.524	7.73779e-05	1.86911e-05	1.99363	0.000851453	0.0576464	4.13983	2.04957
5484					Unmapped	328.222	231.93	6.88791e-05	4.3108e-05	1.73314	0.0293489	0.494294	1.59783	0.676111
5622			Aplysin;Filiformin;(-)-Filiformin;Laurinterol	0.677472809458726;0.677472809458726;0.677472809458726	MS1 mz matched	334.176	31.106	0.000397355	0.000255993	1.70039	0.0240756	0.458166	1.55221	0.634325
5750	Uridine 5'-monophosphate	0.6169			MS2 reverse	339.064	381.732	3.81537e-05	1.86745e-05	1.76817	0.015034	0.368109	2.04309	1.03075
5758			Glycidyl oleate	17.286755639655599	MS1 mz matched	339.288	45.774	0.000133883	7.07329e-05	1.43399	0.0359365	0.529219	1.8928	0.920523
5897					Unmapped	344.226	69.402	0.00037708	0.000960601	1.678	0.0234702	0.453408	0.392546	-1.34907
6317			AICAR;1-(5'-Phosphoribosyl)-5-amino-4-imidazolecarboxamide;5'-Phosphoribosyl-5-amino-4-imidazolecarboxamide;5'-Phospho-ribosyl-5-amino-4-imidazole carboxamide;AICAR;5-Aminoimidazole-4-carboxamide ribotide;5-Phosphoribosyl-4-carbamoyl-5-aminoimidazole;5-Amino-1-(5-phospho-D-ribosyl)imidazole-4-carboxamide	0.739507680139525;0.591606056645805	MS1 mz matched	361.057	381.814	8.67091e-05	3.29595e-05	2.13701	0.0293027	0.494014	2.63077	1.39549
6901			AICAR;1-(5'-Phosphoribosyl)-5-amino-4-imidazolecarboxamide;5'-Phosphoribosyl-5-amino-4-imidazolecarboxamide;5'-Phospho-ribosyl-5-amino-4-imidazole carboxamide;AICAR;5-Aminoimidazole-4-carboxamide ribotide;5-Phosphoribosyl-4-carbamoyl-5-aminoimidazole;5-Amino-1-(5-phospho-D-ribosyl)imidazole-4-carboxamide	0.739507680139525;0.591606056645805	MS1 mz matched	383.039	381.801	7.18668e-05	3.03583e-05	2.11015	0.00819754	0.256256	2.36729	1.24324
7439	Papaverine	0.8615			MS2 reverse	403.173	41.8675	4.23541e-05	2.69783e-05	1.90934	0.0330506	0.515062	1.56993	0.650701
7482	Uridine 5'-diphosphate (UDP)	0.7065			MS2 forward	405.007	428.032	1.23987e-05	5.03803e-06	2.0943	0.0231881	0.451142	2.46102	1.29925
7483			AICAR;1-(5'-Phosphoribosyl)-5-amino-4-imidazolecarboxamide;5'-Phosphoribosyl-5-amino-4-imidazolecarboxamide;5'-Phospho-ribosyl-5-amino-4-imidazole carboxamide;AICAR;5-Aminoimidazole-4-carboxamide ribotide;5-Phosphoribosyl-4-carbamoyl-5-aminoimidazole;5-Amino-1-(5-phospho-D-ribosyl)imidazole-4-carboxamide	0.739507680139525;0.591606056645805	MS1 mz matched	405.021	381.911	3.747e-05	1.94433e-05	1.92845	0.0340552	0.520174	1.92714	0.946463
8391			PC-M6;Terpendole B;beta-PC-M6;beta-10-Hydroxy-12-demethyl-11,12-dehydropaspaline;alpha-PC-M6;alpha-10-Hydroxy-12-demethyl-11,12-dehydropaspaline	-13.5165387242767;-13.5307814597128;-13.5307814597128;-13.5307814597128	MS1 mz matched	439.289	252.581	0.00010145	2.1058e-05	2.20027	0.0222373	0.44326	4.81762	2.26832
8392			Ochrolifuanine A;16-[(1R)-2,3,4,9-Tetrahydro-1H-pyrido[3,4-b]indol-1-yl]-17-norcoryn	24.224106007535099	MS1 mz matched	439.289	232.09	6.84387e-05	1.97432e-05	2.1682	0.0259239	0.47185	3.46644	1.79345
8638			S-Decyl GSH;S-Decyl glutathione	-22.050338486961301	MS1 mz matched	448.23	41.876	6.52069e-05	4.76156e-05	1.78183	0.0240156	0.4577	1.36944	0.45359
9961			Isometamidium chloride	16.5591733983503	MS1 mz matched	496.219	44.825	1.1757e-05	2.68478e-05	1.57944	0.0469037	0.571269	0.437914	-1.19128
9962					Unmapped	496.274	246.121	2.90436e-05	1.5269e-05	2.05918	0.0152404	0.370737	1.90213	0.927613
10289			Goshonoside F2;Goshonoside F1;Gallopamil	-11.6009870390079;-11.6009870390079;8.87890963686011	MS1 mz matched	507.287	384.89	1.33482e-05	6.75417e-06	2.06021	0.00326385	0.127485	1.97629	0.982792
10312					Unmapped	508.249	297.828	6.21874e-05	4.82815e-05	1.8412	0.0301576	0.499113	1.28802	0.365152
10559			Bispyribac-sodium	17.646098668119599	MS1 mz matched	517.387	26.393	6.60931e-05	3.20794e-05	1.82421	0.0434577	0.559713	2.0603	1.04285
10680			Melitric acid B;Moxalactam;Latamoxef	-4.89443809238392;-6.12207778024465	MS1 mz matched	521.098	412.517	3.0104e-05	1.66333e-05	1.96348	0.00186802	0.0948538	1.80987	0.855883
10932			Lumefantrine;Iodosulfuron-methyl-sodium;Iodosulfuron-methyl sodium salt	2.85287556233563;-21.5349986738011	MS1 mz matched	529.942	348.034	0.000208526	0.000166201	1.7485	0.0452025	0.565725	1.25466	0.327298
11519					Unmapped	550.124	429.481	6.27598e-05	3.17463e-05	1.96113	0.00313132	0.125048	1.97692	0.983253
11960			Resveratrol 4'-(2-galloylglucoside);Resveratrol 4'-(6-galloylglucoside);	-6.31992597108608;-6.31992597108608;	MS1 mz matched	565.135	414.458	0.000114677	6.36426e-05	2.08878	0.00026632	0.0282541	1.80189	0.849511
12049					Unmapped	568.134	429.747	6.33117e-05	3.49639e-05	2.10479	0.00020359	0.0273233	1.81077	0.856606
12104					Unmapped	570.339	44.78	3.40084e-05	1.82503e-05	1.33	0.0346661	0.523184	1.86345	0.897975
13453					Unmapped	616.394	48.207	0.000364734	8.40204e-05	2.00564	0.0182547	0.405559	4.34102	2.11803
14715					Unmapped	657.269	420.865	1.78816e-05	1.29162e-05	1.71064	0.0316177	0.507402	1.38443	0.469294
14942	Nicotinamide adenine dinucleotide (NAD)	0.9654			MS2 forward	664.113	422.655	7.98718e-05	3.43289e-05	2.1733	0.0345965	0.522845	2.32666	1.21826
15325					Unmapped	676.451	138.9	0.000110908	4.42174e-05	1.83981	0.0452988	0.566047	2.50825	1.32668
15871					Unmapped	694.366	154.914	4.30427e-05	0.000121734	1.59646	0.0187662	0.410878	0.35358	-1.49989
17326			PE(22:5(4Z,7Z,10Z,13Z,16Z)/14:0);PE(14:1(9Z)/22:4(7Z,10Z,13Z,16Z));PE(20:4(5Z,8Z,11Z,14Z)/16:1(9Z));PE(20:5(5Z,8Z,11Z,14Z,17Z)/16:0);PE(18:2(9Z,12Z)/18:3(9Z,12Z,15Z));PE(16:1(9Z)/20:4(8Z,11Z,14Z,17Z));PE(16:0/20:5(5Z,8Z,11Z,14Z,17Z));PE(14:0/22:5(7Z,10Z,13Z,16Z,19Z));PE(14:0/22:5(4Z,7Z,10Z,13Z,16Z));PE(18:1(11Z)/18:4(6Z,9Z,12Z,15Z));PE(18:4(6Z,9Z,12Z,15Z)/18:1(11Z));PE(18:4(6Z,9Z,12Z,15Z)/18:1(9Z…	-17.0234679036433;-17.0234679036433;-17.0234679036433;-17.0234679036433;-17.0234679036433;-17.0234679036433;-17.0234679036433;-17.0234679036433;-17.0234679036433;-17.0234679036433;-17.0234679036433;-17.0234679036433;-17.0234679036433;-17.0234679036433;-17	MS1 mz matched	738.488	46.364	0.000156818	8.18551e-05	1.73036	0.0273441	0.481583	1.9158	0.937944
17597					Unmapped	746.349	377.605	3.74568e-05	2.68646e-05	2.01025	0.014729	0.364161	1.39428	0.47952
18881			Fumonisin FP2;Fumonisin FP3;	5.26228600255869;5.26228600255869;	MS1 mz matched	785.416	46.2115	1.33602e-05	6.03622e-06	1.65325	0.027508	0.482665	2.21333	1.14622
19238					Unmapped	795.332	35.624	2.81509e-05	1.69292e-05	1.60869	0.0282632	0.487551	1.66286	0.73367
19340					Unmapped	798.523	141.48	7.08298e-05	1.7374e-05	1.7585	0.0449792	0.564975	4.07678	2.02743
19713	Acetyl coenzyme A (Acetyl-CoA)	0.7887			MS2 forward	810.128	410.951	3.13925e-05	1.84159e-05	2.13364	0.00271175	0.116559	1.70464	0.769468
20321			Oligomycin B	-5.4692192340491399	MS1 mz matched	827.477	354.159	0.000154737	0.000203966	1.66295	0.0429141	0.557768	0.758645	-0.398504
21405					Unmapped	860.559	44.921	3.67904e-05	1.79087e-05	1.55551	0.0476023	0.57346	2.05433	1.03867
22677			Pelargonidin 3-O-[4-Hydroxy-3-methoxy-E-cinnamoyl-(->4)-a-L-rhamnopyranosyl-(1->6)-b-D-glucopyranoside] 5-O-b-D-glucopyranoside;Peonidin-3-(p-coumaroyl)-rutinoside-5-glucoside	15.2532696473117;15.2532696473117	MS1 mz matched	900.832	342.03	0.000155612	0.00012893	1.6812	0.0450367	0.565169	1.20695	0.271364
23273					Unmapped	920.954	409.181	0.000103798	7.54723e-05	1.74421	0.0450666	0.565269	1.37531	0.459754
23795					Unmapped	937.981	408.031	0.00161588	0.00107532	1.68411	0.0442026	0.562322	1.50269	0.58755
25280			TG(18:0/22:5(4Z,7Z,10Z,13Z,16Z)/22:2(13Z,16Z));TG(22:1(13Z)/18:1(9Z)/22:5(7Z,10Z,13Z,16Z,19Z));TG(22:1(13Z)/22:2(13Z,16Z)/18:4(6Z,9Z,12Z,15Z));TG(24:0/18:4(6Z,9Z,12Z,15Z)/20:3(5Z,8Z,11Z));TG(22:4(7Z,10Z,13Z,16Z)/22:0/18:3(9Z,12Z,15Z));TG(18:1(9Z)/22:1(13Z)/22:5(7Z,10Z,13Z,16Z,19Z));TG(20:0/22:2(13Z,16Z)/20:5(5Z,8Z,11Z,14Z,17Z));TG(18:1(11Z)/20:5(5Z,8Z,11Z,14Z,17Z)/24:1(15Z));TG(20:0/22:6(4Z,7Z,10…	17.9874071981959;17.9874071981959;17.9874071981959;17.9874071981959;17.9874071981959;17.9874071981959;17.9874071981959;17.9874071981959;17.9874071981959;17.9874071981959;17.9874071981959;17.9874071981959;17.9874071981959;17.9874071981959;17.9874071981959;17.9874071981959;17.9874071981959;17.9874071981959;17.9874071981959;17.9874071981959;17.9874071981959;17.9874071981959;17.9874071981959;17.98740…	MS1 mz matched	990.599	181.173	6.60441e-06	1.20505e-05	1.5585	0.0478187	0.574129	0.54806	-0.867593
27792					Unmapped	1078.65	186.593	5.51713e-06	1.06958e-05	1.60747	0.0398824	0.546232	0.515821	-0.955057

## Sheet: R7L-0.5 VS C-0.5
id	MS2 name	MS2 score	MS1 name	MS1 ppm	type	mz	rt	MEAN R7L-0.5	MEAN C-0.5	VIP	P-VALUE	Q-VALUE	FOLD CHANGE	LOG_FOLDCHANGE
95			Diethanolamine;Diethanolamine;2-Amino-2-methyl-1,3-propandiol;Aminomethyl propanediol	9.72030765437096;9.5166493781324;9.5166493781324	MS1 mz matched	70.0656	302.004	0.000207012	0.000133817	1.7435	0.0039452	0.0821743	1.54698	0.629453
288	1-Aminocyclopropanecarboxylic acid	1			MS2 reverse	84.0448	381.911	0.00095742	0.000458962	2.00164	0.000164357	0.0105816	2.08605	1.06078
293					Unmapped	84.0809	297.302	0.000243797	0.000100637	1.84094	0.000501494	0.022113	2.42255	1.27653
563	Choline	0.6284			MS2 forward	104.107	268.955	0.000243324	0.00011663	1.85526	0.00388323	0.0814708	2.08628	1.06093
652	Cytosine	0.8434			MS2 forward	112.05	304.347	9.36438e-05	5.92078e-05	1.67815	0.0106764	0.147185	1.58161	0.661397
715	D-Proline	0.9994			MS2 forward	116.071	302.288	0.000246948	0.000106432	1.89094	0.000442795	0.0206419	2.32024	1.21428
766			3-Amino-2-oxazolidone;Cycloserine;N-Formiminoglycine;Formiminoglycine;N-Formimidoylglycine;DL-Cycloserine;Cycloserine;D-Cycloserine	0.711465280934015;0.711465280934015;0.97997998884116;0.97997998884116;0.97997998884116	MS1 mz matched	120.08	246.955	0.000146391	4.8178e-05	2.03399	7.28986e-05	0.0054896	3.03855	1.60338
811	Nicotinamide	0.9957			MS2 reverse	123.055	371.719	0.000170892	8.2499e-05	2.03768	4.08758e-05	0.00391094	2.07144	1.05063
961	D-Pipecolinic acid	0.9953			MS2 forward	130.086	331.166	0.000111491	3.92749e-05	1.72345	0.000350668	0.0179895	2.83872	1.50524
1038	Adenine	0.9893			MS2 forward	136.061	137.577	0.000371785	0.000224519	1.91035	0.000838081	0.0303134	1.65592	0.727635
1065	Hypoxanthine	0.8978			MS2 forward	137.045	166.506	0.000155721	4.91618e-05	2.04522	4.22107e-07	0.000221442	3.16751	1.66335
1080	Anthranilic acid (Vitamin L1)	0.6058			MS2 forward	138.055	274.714	0.000802442	0.000167853	1.98135	0.000306638	0.0165242	4.78061	2.25719
1285	N-Acetylcadaverine	0.6951			MS2 forward	145.133	297.516	3.89372e-05	2.68904e-05	1.73679	0.00838124	0.130602	1.448	0.534058
1334					Unmapped	148.096	265.725	0.000275473	6.19608e-06	2.09935	0.000106432	0.0074423	44.4593	5.47441
1354	D-Ribose	0.7071			MS2 reverse	150.055	98.8355	8.73369e-05	5.4395e-05	1.66574	0.0119587	0.154887	1.60561	0.683117
1384	2-Hydroxyadenine	0.942			MS2 forward	152.056	219.031	2.26957e-05	1.33738e-05	1.52807	0.0302224	0.271873	1.69703	0.763011
1490			Paramethadione;Tiglylglycine;3-Methylcrotonylglycine;Paramethadione;2-Hydroxyethylclavam;Hydroxyethylclavam;Ethadione;3-Methylcrotonylglycine	7.04636510532671;7.04636510532671;7.04636510532671;7.00307307566485;7.00307307566485;7.00307307566485;7.00307307566485	MS1 mz matched	158.081	330.664	0.00010255	3.46986e-05	1.6244	0.000415708	0.0199137	2.95544	1.56337
1491	L-Citrulline	0.8808			MS2 forward	158.093	299.135	0.000496922	0.000387916	1.4256	0.0293708	0.267887	1.281	0.357275
1544	Cyclohexylamine	0.8162			MS2 forward	160.133	373.183	7.81318e-05	3.94302e-05	1.86961	0.000395168	0.0193341	1.98152	0.98661
1568	Pyruvaldehyde	1			MS2 reverse	162.076	118.64	0.000124206	8.94144e-05	1.98868	0.0105479	0.146359	1.38911	0.474158
1648	L-Phenylalanine	0.7417			MS2 forward	166.086	246.721	0.000108239	5.31729e-05	1.98254	0.030506	0.273177	2.0356	1.02546
1712	L-Glutamate	0.9975			MS2 forward	170.042	381.76	3.30059e-05	1.59481e-05	1.90737	0.0013886	0.0413085	2.06958	1.04934
1716	Vanillin	0.9217			MS2 reverse	170.079	43.356	3.81766e-05	2.91828e-05	1.93021	0.00710264	0.119342	1.30819	0.38757
1840			Citrulline;Argininic acid;L-Citrulline;2-Amino-5-ureidovaleric acid;Citrulline	-21.7104142983911;-21.7104142983911;-21.7601003335963	MS1 mz matched	176.092	331.313	0.000932257	0.000281865	1.34508	0.000578465	0.0238167	3.30746	1.72572
2007	4-Pyridoxic acid	0.9979			MS2 forward	184.06	40.453	3.85841e-05	2.93499e-05	1.87129	0.0153269	0.181395	1.31462	0.39465
2146	N6-Acetyl-L-lysine	0.9833			MS2 forward	189.123	333.636	2.29608e-05	9.456e-06	1.81321	0.00985025	0.141676	2.42817	1.27987
2183			Nitramine;Lupinine	-15.9624751768989;-15.9624751768989	MS1 mz matched	192.138	33.2	0.000115374	0.00025505	1.72018	0.0425359	0.319316	0.452358	-1.14446
2228	Pro-Asp	0.9974			MS2 reverse	195.076	123.513	0.000121545	8.70055e-05	1.96805	0.00121253	0.0382209	1.39698	0.482316
2265	Gly-Val	0.9939			MS2 reverse	197.092	116.719	6.19928e-05	4.62251e-05	1.56705	0.0209275	0.221404	1.34111	0.423426
2268	Ile-Thr	0.9924			MS2 reverse	197.128	107.557	0.000132868	0.000107484	1.67316	0.0210983	0.222491	1.23616	0.305868
2320	N-Carbamoyl-L-aspartate	0.781			MS2 forward	199.427	230.692	0.000152097	0.000110637	1.93204	0.00938481	0.0133147	1.37464	0.0459051
2591	Pro-Asn	0.9409			MS2 reverse	212.102	123.23	6.33213e-05	0.000180743	1.80814	0.00364308	0.0786447	0.350339	-1.51318
2860	3-Mercapto-2-butanone	0.8688			MS2 reverse	226.092	153.386	0.00246049	0.00179398	1.47663	0.0386919	0.306283	1.37153	0.455784
2867	Lys-Pro	0.6671			MS2 reverse	226.154	323.056	7.79832e-05	5.94819e-05	1.87077	0.00666157	0.115037	1.31104	0.390714
2892	Glu-Pro	0.8524			MS2 forward	227.102	311.014	3.33137e-05	2.08888e-05	1.5298	0.0389255	0.307116	1.59481	0.673387
2916	trans-2-Hydroxycinnamic acid	0.7881			MS2 reverse	228.059	230.953	2.22205e-05	1.84044e-05	1.76136	0.0223005	0.229949	1.20735	0.271842
3111	His-Pro	0.9577			MS2 forward	235.12	135.603	0.00992318	0.00619696	1.91035	0.00139734	0.0414528	1.6013	0.679241
3172	Pro-Val	0.9303			MS2 reverse	237.124	135.082	7.51535e-05	5.15742e-05	1.85129	0.00303716	0.0707301	1.45719	0.543191
3173	His-Val	0.8706			MS2 forward	237.134	151.498	0.000102165	7.59581e-05	1.78386	0.00928571	0.137628	1.34502	0.427624
3197	Tyr-Gly	0.9464			MS2 forward	238.093	139.776	0.000456813	0.000211006	2.10358	1.72242e-06	0.00032606	2.16493	1.11432
3354	Lumichrome	0.9935			MS2 forward	243.087	47.3135	0.00014686	4.86769e-05	1.78797	0.00068827	0.0266415	3.01704	1.59313
3409			Haematopodin;Indolylacryloylglycine;Biotin;D-Biotin;Vitamin H;Coenzyme R;C20818;Carbapenem biosynthesis intermediate 2	0.850933800697307;0.850933800697307;-13.1100151502307;-13.1100151502307	MS1 mz matched	245.095	147.595	0.000152769	0.000103066	1.5921	0.0338958	0.287886	1.48224	0.567777
3414	Pro-Phe	0.9999			MS2 reverse	245.128	43.9585	0.000137846	0.000111614	1.70361	0.0330344	0.284294	1.23503	0.304544
3471			Mepivacaine;Milnacipran;Mepivacaine;5,6-Dehydrolupanine;Multiflorine	9.28126975873703;9.28126975873703;9.33529726221294;9.33529726221294;9.33529726221294	MS1 mz matched	247.175	262.615	2.83368e-05	7.82948e-06	2.06549	2.05425e-06	0.000335172	3.61924	1.85569
3486			N-Succinyl-L-glutamate;(2S)-2-(3-Carboxypropanoylamino)pentanedioic acid	-0.80948981097862205	MS1 mz matched	248.075	429.611	2.52732e-05	1.17593e-05	1.97417	0.000742599	0.0279606	2.14921	1.10381
3524	Adenosine	0.9999			MS2 reverse	250.092	151.314	3.31477e-05	1.82764e-05	1.9211	0.00111452	0.0363374	1.81369	0.858926
3557	His-Ile	0.9732			MS2 forward	251.15	139.714	0.0032199	0.00229385	1.66101	0.0186389	0.206127	1.40371	0.489248
3630	D-Neopterin	0.791			MS2 reverse	254.087	322.834	1.71851e-05	8.0503e-06	1.81264	0.00244223	0.0616439	2.13471	1.09404
3639			Fepanil;Phepronil;Sisthane	-19.355508953189101	MS1 mz matched	254.161	295.462	0.00145207	0.000891384	2.06619	7.15421e-05	0.00543649	1.629	0.703991
3709			Isocurcumenol;7,9-Illudadiene-3,14-diol;alpha-Rotunol;2-Methyl-4-phenyl-2-butyl 2-methylpropanoate;1,10-Epoxygermacrone;Curcumenol;Zerumbone oxide;beta-Santalic acid;Dehydrocurdione;Oxysolavetivone;3-Phenylpropyl hexanoate;Rishitinol;3,7-Bisaboladiene-2,8-dione;Cyclodehydroisolubimin;Marasmene;4,6-Decadiyn-1-ol isovalerate;(Z)-alpha-Bergamotenoic acid;Curcumenone;Epiacoronene;Procurcumenol;7-Hydr…	-21.2669025181702;-21.2669025181702;-21.2669025181702;-21.2669025181702;-21.2669025181702;-21.2669025181702;-21.2669025181702;-21.2669025181702;-21.2669025181702;-21.2669025181702;-21.2669025181702;-21.2669025181702;-21.2669025181702;-21.2669025181702;-21	MS1 mz matched	257.146	261.994	2.83555e-05	1.02321e-05	1.9881	0.00203255	0.0544467	2.77123	1.47053
3768	Phe-Ala	0.9949			MS2 reverse	259.107	104.371	9.5937e-05	7.79896e-05	1.72978	0.0125005	0.157867	1.23013	0.298806
3816			Asparaginyl-Lysine;Lysyl-Asparagine;Lacinilene C 7-methyl ether;1-(4-Hydroxyphenyl)-1-decene-3,5-dione;Dihydroshikonofuran	-13.6848784998176;-13.6848784998176;14.2038246921031;14.2038246921031;14.2038246921031	MS1 mz matched	261.145	334.954	0.000208559	0.00011907	1.43438	0.0418208	0.316995	1.75156	0.80864
3831	Phe-Pro	0.789			MS2 reverse	262.126	48.43	6.10625e-05	3.60147e-05	1.99347	6.05209e-05	0.00496627	1.69549	0.761702
4136	Arg-Val	0.776			MS2 forward	274.186	380.584	2.90779e-05	1.20918e-05	1.9177	0.000921818	0.0322294	2.40476	1.26589
4177			Ethenodeoxyadenosine;(5-L-Glutamyl)-L-glutamine;N-Succinyl-L-citrulline	17.630198374318;-18.2129658607447;-18.2129658607447	MS1 mz matched	276.107	245.502	0.000316888	6.14504e-05	1.86354	3.49094e-06	0.000488214	5.1568	2.36648
4482	Ile-Pro	0.6745			MS2 reverse	289.175	307.093	3.44627e-05	1.36834e-05	1.96009	0.000297744	0.0162101	2.51857	1.33261
4628			Tyrosyl-Hydroxyproline;N-gamma-L-Glutamyl-L-phenylalanine;4'-tert-Butyl-2',6'-dimethyl-3',5'-dinitroacetophenone;Hydroxyprolyl-Tyrosine;Glutamylphenylalanine;L-gamma-Glutamyl-beta-phenyl-beta-L-alanine;Aspartame;Aspartame	4.8561552004871;4.8561552004871;4.8561552004871;4.8561552004871;4.8561552004871;4.8561552004871;4.8561552004871;4.75993602642455	MS1 mz matched	295.127	329.132	7.70455e-05	2.20298e-05	1.76158	0.0106184	0.146814	3.49733	1.80625
4653	Tyr-Asp	0.9493			MS2 forward	296.098	105.54	0.000411918	8.05744e-05	2.02028	0.034837	0.291705	5.11227	2.35396
4701	S-Methyl-5'-thioadenosine	0.9982			MS2 forward	298.096	81.5785	0.00140713	0.000442413	1.81096	0.00058935	0.0240396	3.18058	1.66929
4850	Stearic acid	1			MS2 reverse	302.304	48.709	2.81492e-05	1.83259e-05	1.372	0.0399513	0.310707	1.53603	0.619209
5171			3-Oxotetradecanoic acid glycerides;Dichlofluanid	-17.1468331216083;-24.607613595781	MS1 mz matched	316.212	35.756	0.0053296	0.00372129	1.48298	0.0400561	0.311068	1.43219	0.518225
5195			2-(4-Chlorophenyl)-3-phenyl-3-(2-pyridinyl)acrylonitrile	7.2767147973611701	MS1 mz matched	317.082	381.831	4.09263e-05	1.39438e-05	1.86647	0.0123362	0.156979	2.9351	1.55341
5318	Thymidine monophosphate	0.692			MS2 reverse	321.164	245.524	9.09096e-05	1.86911e-05	1.86864	2.88051e-05	0.00306902	4.8638	2.28208
5484					Unmapped	328.222	231.93	7.68958e-05	4.3108e-05	2.03336	3.1548e-05	0.0032767	1.7838	0.83495
5590			Lead nitrate	-3.4830305437513802	MS1 mz matched	332.951	343.804	0.00559226	0.00505446	1.78196	0.0440904	0.324212	1.1064	0.145874
5750	Uridine 5'-monophosphate	0.6169			MS2 reverse	339.064	381.732	4.90132e-05	1.86745e-05	1.88073	0.00527199	0.099764	2.62461	1.3921
5758			Glycidyl oleate	17.286755639655599	MS1 mz matched	339.288	45.774	0.000158134	7.07329e-05	1.98027	0.00104226	0.0348636	2.23566	1.1607
6202			Mitotane;TDE;DDD;1,1-Dichloro-2,2-bis(4'-chlorophenyl)ethane;Dichlorodiphenyldichloroethane;2-(m-Chlorophenyl)-2-(p-chlorophenyl)-1,1-dichloroethane;m,p'-DDD	-11.5145709828343;-11.6369144313702;-11.6369144313702	MS1 mz matched	356.911	341.543	0.000795038	0.000696724	1.75294	0.0488677	0.338077	1.14111	0.190436
6901			AICAR;1-(5'-Phosphoribosyl)-5-amino-4-imidazolecarboxamide;5'-Phosphoribosyl-5-amino-4-imidazolecarboxamide;5'-Phospho-ribosyl-5-amino-4-imidazole carboxamide;AICAR;5-Aminoimidazole-4-carboxamide ribotide;5-Phosphoribosyl-4-carbamoyl-5-aminoimidazole;5-Amino-1-(5-phospho-D-ribosyl)imidazole-4-carboxamide	0.739507680139525;0.591606056645805	MS1 mz matched	383.039	381.801	6.63646e-05	3.03583e-05	1.72864	0.0226797	0.232233	2.18605	1.12832
7411			Bortezomib;16-Methoxy-2,3-dihydro-3-hydroxytabersonine;Rhyncophylline;Rhynchophylline;Isorhynchophylline	0.297243429620015;-20.5619449413749;-20.5619449413749;-20.5619449413749	MS1 mz matched	402.231	253.466	3.45505e-05	4.67986e-05	1.75183	0.0386492	0.306131	0.738281	-0.437759
7482	Uridine 5'-diphosphate (UDP)	0.7065			MS2 forward	405.007	428.032	1.12582e-05	5.03803e-06	2.0161	0.0223924	0.230506	2.23464	1.16004
8097			Felodipine;	23.422007317966;	MS1 mz matched	429.238	287.884	0.000126562	0.000114301	1.61838	0.0275042	0.258749	1.10727	0.147007
8391			PC-M6;Terpendole B;beta-PC-M6;beta-10-Hydroxy-12-demethyl-11,12-dehydropaspaline;alpha-PC-M6;alpha-10-Hydroxy-12-demethyl-11,12-dehydropaspaline	-13.5165387242767;-13.5307814597128;-13.5307814597128;-13.5307814597128	MS1 mz matched	439.289	252.581	7.37649e-05	2.1058e-05	2.11082	4.52403e-07	0.000221442	3.50293	1.80856
8392			Ochrolifuanine A;16-[(1R)-2,3,4,9-Tetrahydro-1H-pyrido[3,4-b]indol-1-yl]-17-norcoryn	24.224106007535099	MS1 mz matched	439.289	232.09	5.32619e-05	1.97432e-05	2.09551	1.31547e-06	0.000309925	2.69773	1.43175
8591			Austalide L;Aspidoalbine	7.26542620136901;-18.9150204177443	MS1 mz matched	446.257	254.472	2.393e-05	3.22366e-05	1.90822	0.0124646	0.157674	0.742326	-0.429876
8729			Cabergoline;Cabergoline	-10.3214146694171;-10.2649111544119	MS1 mz matched	452.29	31.914	2.69032e-05	1.93018e-05	1.36479	0.0409402	0.314073	1.39381	0.479037
9682			Goshonoside F2;Goshonoside F1;Gallopamil	-11.6009870390079;-11.6009870390079;8.87890963686011	MS1 mz matched	485.305	385.002	2.06925e-05	1.45132e-05	1.86453	0.0119288	0.154718	1.42577	0.511746
9840					Unmapped	491.045	150.073	0.000149571	0.000114493	1.30615	0.0445966	0.325763	1.30638	0.385569
9852	Val-Gln	0.6006			MS2 reverse	491.286	254.646	4.61439e-06	6.4404e-06	1.80561	0.0209513	0.221556	0.716476	-0.48101
9961			Isometamidium chloride	16.5591733983503	MS1 mz matched	496.219	44.825	9.47666e-06	2.68478e-05	1.61956	0.0258096	0.249941	0.352977	-1.50235
9962					Unmapped	496.274	246.121	4.07894e-05	1.5269e-05	2.08267	1.51703e-06	0.000318796	2.67139	1.41759
10056			N,N'-Bis(gamma-glutamyl)cystine;Bis-gamma-glutamylcystine;Oxidized gamma-glutamylcysteine;Bis-gamma-L-glutamyl-L-cystine;Oxidized gamma-L-glutamyl-L-cysteine	5.25708192109743;5.32634423395648	MS1 mz matched	499.112	146.12	6.04823e-05	4.30554e-05	1.45042	0.0273466	0.257951	1.40476	0.49032
10289			Goshonoside F2;Goshonoside F1;Gallopamil	-11.6009870390079;-11.6009870390079;8.87890963686011	MS1 mz matched	507.287	384.89	1.06877e-05	6.75417e-06	1.79275	0.00924014	0.13729	1.58239	0.662102
10312					Unmapped	508.249	297.828	5.79129e-05	4.82815e-05	1.79169	0.0237237	0.238362	1.19948	0.262413
10400					Unmapped	511.3	46.551	0.000106912	4.14684e-05	1.71494	0.00348726	0.0767219	2.57815	1.36634
10680			Melitric acid B;Moxalactam;Latamoxef	-4.89443809238392;-6.12207778024465	MS1 mz matched	521.098	412.517	3.2732e-05	1.66333e-05	1.86851	0.0193049	0.210714	1.96786	0.976626
10688					Unmapped	521.417	46.185	0.000196521	7.74306e-05	1.80932	0.0393663	0.308671	2.53803	1.34371
10857					Unmapped	527.099	231.189	2.4623e-05	1.58578e-05	1.31547	0.0360143	0.296333	1.55273	0.63481
10932			Lumefantrine;Iodosulfuron-methyl-sodium;Iodosulfuron-methyl sodium salt	2.85287556233563;-21.5349986738011	MS1 mz matched	529.942	348.034	0.000209951	0.000166201	1.66247	0.0256056	0.248845	1.26324	0.337126
11198			Euphorbia factor Ti2;Condurangogenin A;Kondurangogenin A	10.3534672840348;10.3534672840348	MS1 mz matched	539.299	32.799	4.95875e-05	3.86837e-05	1.76625	0.0108791	0.148468	1.28187	0.358252
11955					Unmapped	564.906	342.962	0.000897946	0.00079592	1.90815	0.0193064	0.210724	1.12819	0.174005
13453					Unmapped	616.394	48.207	0.00048642	8.40204e-05	1.98912	0.0197498	0.213712	5.78931	2.53339
13834					Unmapped	629.398	37.552	6.92619e-05	6.24891e-05	1.38995	0.0363216	0.297515	1.10838	0.148456
14055					Unmapped	636.42	157.082	0.000217108	8.04973e-05	1.66995	0.0449567	0.326854	2.69708	1.4314
14753					Unmapped	658.504	28.423	9.62373e-05	4.46372e-05	1.90207	0.0465171	0.331466	2.15599	1.10835
15325					Unmapped	676.451	138.9	0.000186566	4.42174e-05	2.0154	0.0327136	0.282932	4.21928	2.077
15498			DG(20:0/0:0/20:0);DG(18:0/22:0/0:0);DG(22:0/18:0/0:0);DG(16:0/24:0/0:0);DG(18:0/0:0/22:0);DG(24:0/16:0/0:0);DG(20:0/20:0/0:0);DG(16:0/0:0/24:0);	-3.21686373770309;-3.21686373770309;-3.21686373770309;-3.21686373770309;-3.21686373770309;-3.21686373770309;-3.21686373770309;-3.21686373770309;	MS1 mz matched	681.63	45.723	1.80804e-05	8.59246e-06	1.42248	0.026281	0.252443	2.10422	1.07329
15577					Unmapped	684.519	27.5845	0.000294782	0.000115605	1.75382	0.00680354	0.116449	2.5499	1.35044
15939			Mycimicin IV	21.322659756868202	MS1 mz matched	696.439	45.5445	4.27867e-05	1.94887e-05	1.77031	0.0179945	0.201572	2.19546	1.13452
16092					Unmapped	701.545	27.588	0.000164856	7.61144e-05	1.63873	0.00693317	0.117716	2.16589	1.11496
16367			Guanosine diphosphate adenosine;	-3.754910628837;	MS1 mz matched	710.456	46.085	0.000268101	8.58379e-05	1.761	0.0299569	0.270643	3.12334	1.64309
16656			1-O-(1Z-Tetradecenyl)-2-(9Z-octadecenoyl)-sn-glycero-3-phosphocholine	22.451174319940101	MS1 mz matched	717.575	28.042	2.91597e-05	1.2253e-05	1.817	0.00334134	0.0748533	2.3798	1.25084
16690	1-Palmitoyl-2-oleoyl-sn-glycero-3-phosphoethanolamine	0.982			MS2 forward	718.534	144.801	3.03722e-05	1.19633e-05	1.78054	0.026605	0.254139	2.53878	1.34413
16856			DG(22:2n6/0:0/22:5n3);DG(22:2n6/0:0/22:5n6);DG(22:5(7Z,10Z,13Z,16Z,19Z)/22:2(13Z,16Z)/0:0);DG(22:2(13Z,16Z)/22:5(4Z,7Z,10Z,13Z,16Z)/0:0);DG(22:2(13Z,16Z)/22:5(7Z,10Z,13Z,16Z,19Z)/0:0);DG(22:5(4Z,7Z,10Z,13Z,16Z)/22:2(13Z,16Z)/0:0);DG(22:1(13Z)/22:6(4Z,7Z,10Z,13Z,16Z,19Z)/0:0);DG(22:1n9/0:0/22:6n3);DG(22:6(4Z,7Z,10Z,13Z,16Z,19Z)/22:1(13Z)/0:0);	1.53919623917203;1.53919623917203;1.53919623917203;1.53919623917203;1.53919623917203;1.53919623917203;1.53919623917203;1.53919623917203;1.53919623917203;	MS1 mz matched	723.586	31.1765	1.9174e-05	8.96987e-06	1.54958	0.0224488	0.230846	2.1376	1.09599
17017					Unmapped	729.415	45.301	2.11554e-05	1.45421e-05	1.37423	0.0460316	0.330051	1.45477	0.540796
17326			PE(22:5(4Z,7Z,10Z,13Z,16Z)/14:0);PE(14:1(9Z)/22:4(7Z,10Z,13Z,16Z));PE(20:4(5Z,8Z,11Z,14Z)/16:1(9Z));PE(20:5(5Z,8Z,11Z,14Z,17Z)/16:0);PE(18:2(9Z,12Z)/18:3(9Z,12Z,15Z));PE(16:1(9Z)/20:4(8Z,11Z,14Z,17Z));PE(16:0/20:5(5Z,8Z,11Z,14Z,17Z));PE(14:0/22:5(7Z,10Z,13Z,16Z,19Z));PE(14:0/22:5(4Z,7Z,10Z,13Z,16Z));PE(18:1(11Z)/18:4(6Z,9Z,12Z,15Z));PE(18:4(6Z,9Z,12Z,15Z)/18:1(11Z));PE(18:4(6Z,9Z,12Z,15Z)/18:1(9Z…	-17.0234679036433;-17.0234679036433;-17.0234679036433;-17.0234679036433;-17.0234679036433;-17.0234679036433;-17.0234679036433;-17.0234679036433;-17.0234679036433;-17.0234679036433;-17.0234679036433;-17.0234679036433;-17.0234679036433;-17.0234679036433;-17	MS1 mz matched	738.488	46.364	0.000204859	8.18551e-05	1.8901	0.0191878	0.209916	2.50271	1.32349
17550			PE(16:0/20:2(11Z,14Z));PE(18:0/18:2(9Z,12Z));PE(18:2(9Z,12Z)/18:0);PE(18:1(9Z)/18:1(9Z));PE(18:1(9Z)/18:1(11Z));PE(16:1(9Z)/20:1(11Z));PE(18:1(11Z)/18:1(11Z));PE(22:1(13Z)/14:1(9Z));PE(20:2(11Z,14Z)/16:0);PE(18:1(11Z)/18:1(9Z));PC(18:2(9Z,12Z)/15:0);PE(14:1(9Z)/22:1(13Z));PE(14:0/22:2(13Z,16Z));PE(22:2(13Z,16Z)/14:0);PC(15:0/18:2(9Z,12Z));PE(20:1(11Z)/16:1(9Z));Dihydrostreptomycin 3'alpha,6-bisph…	4.28056614964587;4.28056614964587;4.28056614964587;4.28056614964587;4.28056614964587;4.28056614964587;4.28056614964587;4.28056614964587;4.28056614964587;4.28056614964587;4.28056614964587;4.28056614964587;4.28056614964587;4.28056614964587;4.28056614964587;4.28056614964587;-0.0164077801587072;-0.0164077801587072	MS1 mz matched	744.55	48.577	5.24704e-05	2.46197e-05	1.91932	0.0153693	0.181734	2.13124	1.09169
17597					Unmapped	746.349	377.605	3.86259e-05	2.68646e-05	1.67526	0.0291284	0.266732	1.43779	0.523858
17853			Vindesine;	2.45669639867902;	MS1 mz matched	754.418	151.721	8.54548e-05	2.0966e-05	2.03617	0.00662796	0.114699	4.07587	2.02711
18048			PE(22:4(7Z,10Z,13Z,16Z)/P-18:1(11Z));PE(22:5(4Z,7Z,10Z,13Z,16Z)/dm18:0);PE(P-18:1(11Z)/22:4(7Z,10Z,13Z,16Z));PE(22:5(7Z,10Z,13Z,16Z,19Z)/P-18:0);PE(22:4(7Z,10Z,13Z,16Z)/P-18:1(9Z));PE(P-18:0/22:5(7Z,10Z,13Z,16Z,19Z));PE(P-18:1(9Z)/22:4(7Z,10Z,13Z,16Z));PE(P-18:0/22:5(4Z,7Z,10Z,13Z,16Z));	-20.8861679814944;-20.8861679814944;-20.8861679814944;-20.8861679814944;-20.8861679814944;-20.8861679814944;-20.8861679814944;-20.8861679814944;	MS1 mz matched	760.544	42.5475	8.65642e-05	3.98156e-05	1.61565	0.0105989	0.146688	2.17413	1.12044
18265			PC(o-16:1(9Z)/20:4(8Z,11Z,14Z,17Z));PC(P-16:0/20:4(5Z,8Z,11Z,14Z));PC(P-18:1(9Z)/18:3(9Z,12Z,15Z));PC(P-18:1(11Z)/18:3(6Z,9Z,12Z));PC(P-18:1(11Z)/18:3(9Z,12Z,15Z));2-O-(5,8,11,14,17-Eicosapentaenoyl)-1-O-hexadecylglycero-3-phosphocholine;PC(18:4(6Z,9Z,12Z,15Z)/dm18:0);PC(P-18:1(9Z)/18:3(6Z,9Z,12Z));PC(P-16:0/20:4(8Z,11Z,14Z,17Z));PC(18:3(6Z,9Z,12Z)/P-18:1(11Z));PC(20:4(8Z,11Z,14Z,17Z)/P-16:0);PC(…	-17.2405496257191;-17.2405496257191;-17.2405496257191;-17.2405496257191;-17.2405496257191;-17.2405496257191;-17.2405496257191;-17.2405496257191;-17.2405496257191;-17.2405496257191;-17.2405496257191;-17.2405496257191;-17.2405496257191;-17.2405496257191;-17	MS1 mz matched	766.554	88.496	0.00011444	3.97817e-05	1.88233	0.004936	0.0956211	2.87669	1.52441
18530					Unmapped	774.487	147.745	0.000246498	4.34016e-05	1.99225	0.0126358	0.158589	5.67946	2.50575
18538			PC(o-16:1(9Z)/20:0);PC(18:0/P-18:0);PC(P-18:0/18:0);PC(P-16:0/20:0);PC(o-18:1(9Z)/18:0);PC(20:0/P-16:0);	4.38736954217187;4.38736954217187;4.38736954217187;4.38736954217187;4.38736954217187;4.38736954217187;	MS1 mz matched	774.633	27.6295	3.79788e-05	1.80366e-05	1.68911	0.0183085	0.203806	2.10566	1.07427
18569					Unmapped	775.546	45.5705	0.001276	0.000573504	1.6317	0.0109042	0.148625	2.22492	1.15376
18852			PC(20:5(5Z,8Z,11Z,14Z,17Z)/18:3(9Z,12Z,15Z));PC(20:5(5Z,8Z,11Z,14Z,17Z)/18:3(6Z,9Z,12Z));PC(20:4(8Z,11Z,14Z,17Z)/18:4(6Z,9Z,12Z,15Z));PC(18:3(9Z,12Z,15Z)/20:5(5Z,8Z,11Z,14Z,17Z));PC(18:3(6Z,9Z,12Z)/20:5(5Z,8Z,11Z,14Z,17Z));PC(18:4(6Z,9Z,12Z,15Z)/20:4(8Z,11Z,14Z,17Z));PC(18:4(6Z,9Z,12Z,15Z)/20:4(5Z,8Z,11Z,14Z));PC(20:4(5Z,8Z,11Z,14Z)/18:4(6Z,9Z,12Z,15Z));	-22.2759983484384;-22.2759983484384;-22.2759983484384;-22.2759983484384;-22.2759983484384;-22.2759983484384;-22.2759983484384;-22.2759983484384;	MS1 mz matched	784.509	112.309	0.00141021	0.000243339	1.87633	0.00271971	0.0660642	5.79524	2.53487
18881			Fumonisin FP2;Fumonisin FP3;	5.26228600255869;5.26228600255869;	MS1 mz matched	785.416	46.2115	1.97203e-05	6.03622e-06	1.96599	0.00197851	0.053431	3.267	1.70797
18925	1,2-dioleoyl-sn-glycero-3-phosphatidylcholine	0.9971			MS2 reverse	786.595	138.974	3.72532e-05	2.09514e-05	1.73561	0.00782817	0.125938	1.77808	0.83032
19003					Unmapped	788.575	41.9925	8.21234e-05	3.57032e-05	1.71091	0.0123692	0.157159	2.30017	1.20174
19307			PG(16:0/22:5(7Z,10Z,13Z,16Z,19Z));PG(18:1(11Z)/20:4(5Z,8Z,11Z,14Z));PG(16:1(9Z)/22:4(7Z,10Z,13Z,16Z));PG(18:2(9Z,12Z)/20:3(5Z,8Z,11Z));PG(18:1(9Z)/20:4(5Z,8Z,11Z,14Z));PG(18:2(9Z,12Z)/20:3(8Z,11Z,14Z));PG(16:0/22:5(4Z,7Z,10Z,13Z,16Z));	-10.5899945276404;-10.5899945276404;-10.5899945276404;-10.5899945276404;-10.5899945276404;-10.5899945276404;-10.5899945276404;	MS1 mz matched	797.527	45.444	0.000429813	0.000285207	1.68808	0.0166771	0.191885	1.50702	0.591698
19340					Unmapped	798.523	141.48	8.10907e-05	1.7374e-05	1.94424	0.00156685	0.0451141	4.66737	2.22261
19638					Unmapped	807.702	45.548	1.44915e-05	6.82966e-06	1.58233	0.00386719	0.0812869	2.12185	1.08532
19713	Acetyl coenzyme A (Acetyl-CoA)	0.7887			MS2 forward	810.128	410.951	3.21907e-05	1.84159e-05	1.81759	0.0453495	0.328032	1.74799	0.805695
19808			PG(18:1(11Z)/18:1(9Z));PG(18:1(9Z)/18:1(11Z));PG(18:1(9Z)/18:1(9Z));PG(18:0/18:2(9Z,12Z));PG(18:1(11Z)/18:1(11Z));PG(18:2(9Z,12Z)/18:0);Oligomycin C;1,2-Di-(9Z,12Z,15Z-octadecatrienoyl)-3-O-beta-D-galactosyl-sn-glycerol	-5.27447811028185;-5.27447811028185;-5.27447811028185;-5.27447811028185;-5.27447811028185;-5.27447811028185;11.3617554532743;11.3617554532743	MS1 mz matched	813.499	85.357	7.53981e-05	3.25441e-05	1.7346	0.0110174	0.149329	2.3168	1.21213
20012			PG(18:1(11Z)/18:1(9Z));PG(18:1(9Z)/18:1(11Z));PG(18:1(9Z)/18:1(9Z));PG(18:0/18:2(9Z,12Z));PG(18:1(11Z)/18:1(11Z));PG(18:2(9Z,12Z)/18:0);Oligomycin C;1,2-Di-(9Z,12Z,15Z-octadecatrienoyl)-3-O-beta-D-galactosyl-sn-glycerol	-5.27447811028185;-5.27447811028185;-5.27447811028185;-5.27447811028185;-5.27447811028185;-5.27447811028185;11.3617554532743;11.3617554532743	MS1 mz matched	819.508	85.515	8.05414e-05	3.48306e-05	1.71722	0.0396183	0.309552	2.31237	1.20938
20291	1-Stearoyl-2-oleoyl-sn-glycerol 3-phosphocholine (SOPC)	0.9999			MS2 reverse	826.555	48.443	3.43947e-05	1.52282e-05	1.54326	0.00503959	0.0969193	2.25861	1.17544
20355					Unmapped	828.57	125.787	4.77512e-05	1.98573e-05	1.64134	0.0059136	0.107164	2.40473	1.26587
20357					Unmapped	828.57	145.121	1.84578e-05	5.79616e-06	1.89372	0.00370115	0.079343	3.18449	1.67106
20356					Unmapped	828.57	49.3805	2.00806e-05	1.04966e-05	1.12749	0.0470373	0.332963	1.91305	0.935874
21013			Goyaglycoside g;Vinblastine;Leurosidine;Vinrosidine	-19.1120304067326;22.072221541897;22.072221541897	MS1 mz matched	849.953	30.802	6.2794e-06	1.1118e-05	1.69057	0.012613	0.158468	0.564798	-0.824194
21405					Unmapped	860.559	44.921	4.64796e-05	1.79087e-05	1.89526	0.00467949	0.0923236	2.59536	1.37594
21597			Azaspiracid 4;Azaspiracid 5;Tubulysin A	-20.0258005574568;-20.0258005574568;17.547079525779	MS1 mz matched	866.448	148.858	1.36317e-05	5.0639e-06	1.61883	0.0443869	0.325123	2.69194	1.42865
24209					Unmapped	952.606	86.4365	6.03026e-05	2.52547e-05	1.78742	0.00374132	0.0798203	2.38777	1.25567
24766					Unmapped	971.355	344.524	3.25122e-05	2.6154e-05	1.93371	0.00828254	0.129791	1.24311	0.31395
26913					Unmapped	1048.2	347.353	0.00012117	9.29635e-05	1.76919	0.0302484	0.271994	1.30341	0.38229

## Sheet: R26L-0.5 VS C-0.5
id	MS2 name	MS2 score	MS1 name	MS1 ppm	type	mz	rt	MEAN ZJK_2-0.5	MEAN C-0.5	VIP	P-VALUE	Q-VALUE	FOLD CHANGE	LOG_FOLDCHANGE
95			Diethanolamine;Diethanolamine;2-Amino-2-methyl-1,3-propandiol;Aminomethyl propanediol	9.72030765437096;9.5166493781324;9.5166493781324	MS1 mz matched	70.0656	302.004	0.000194072	0.000133817	1.88188	0.0371242	0.502297	1.45028	0.536335
288	1-Aminocyclopropanecarboxylic acid	1			MS2 reverse	84.0448	381.911	0.000868419	0.000458962	2.13861	0.0104493	0.33037	1.89214	0.920017
293					Unmapped	84.0809	297.302	0.000195179	0.000100637	1.87059	0.03593	0.498102	1.93945	0.955646
652	Cytosine	0.8434			MS2 forward	112.05	304.347	9.83352e-05	5.92078e-05	2.08084	0.00384694	0.214781	1.66085	0.731921
715	D-Proline	0.9994			MS2 forward	116.071	302.288	0.000212894	0.000106432	2.03825	0.0192119	0.408295	2.00028	1.0002
766			3-Amino-2-oxazolidone;Cycloserine;N-Formiminoglycine;Formiminoglycine;N-Formimidoylglycine;DL-Cycloserine;Cycloserine;D-Cycloserine	0.711465280934015;0.711465280934015;0.97997998884116;0.97997998884116;0.97997998884116	MS1 mz matched	120.08	246.955	0.000124094	4.8178e-05	2.20046	0.00454126	0.234647	2.57575	1.36499
811	Nicotinamide	0.9957			MS2 reverse	123.055	371.719	0.000155628	8.2499e-05	1.93754	0.0342143	0.491701	1.88642	0.915651
1038	Adenine	0.9893			MS2 forward	136.061	137.577	0.000329177	0.000224519	2.10778	0.00962405	0.32172	1.46615	0.552028
1065	Hypoxanthine	0.8978			MS2 forward	137.045	166.506	0.000140868	4.91618e-05	2.30746	0.000373671	0.0451277	2.8654	1.51874
1354	D-Ribose	0.7071			MS2 reverse	150.055	98.8355	0.000111773	5.4395e-05	1.96452	0.00407829	0.221747	2.05483	1.03902
1363	Triethanolamine	0.9806			MS2 forward	150.112	159.974	0.00456844	0.0010383	2.22213	0.0235698	0.438415	4.39991	2.13747
1648	L-Phenylalanine	0.7417			MS2 forward	166.086	246.721	9.18163e-05	5.31729e-05	2.31994	5.13712e-05	0.0233653	1.72675	0.78806
1673	Pyridoxal (Vitamin B6)	0.9275			MS2 forward	168.065	99.7255	6.93213e-05	3.45777e-05	2.17911	0.00734208	0.291665	2.0048	1.00346
1696	Norharmane	0.9629			MS2 forward	169.076	43.272	0.000292418	0.000182534	1.9792	0.0336882	0.489643	1.60199	0.679865
1712	L-Glutamate	0.9975			MS2 forward	170.042	381.76	2.79338e-05	1.59481e-05	1.94159	0.0366968	0.50082	1.75154	0.808624
2558			Calcium glycerophosphate;Calcium beta-glycerophosphate	-23.358668245312298	MS1 mz matched	210.956	342.769	0.00105756	0.000820983	1.89676	0.0332393	0.48785	1.28817	0.365318
2591	Pro-Asn	0.9409			MS2 reverse	212.102	123.23	8.57941e-05	0.000180743	2.0357	0.00862757	0.309854	0.474674	-1.07499
3174			4-(3-Methylbut-2-enyl)-L-tryptophan;4-Dimethylallyl-L-tryptophan;Dimethylallyltryptophan;4-Dimethylallyltryptophan;7-(3-Methylbut-2-enyl)-L-tryptophan	1.83720524354919;1.83720524354919;1.83720524354919	MS1 mz matched	237.134	48.721	0.000166052	3.91315e-05	2.07116	0.0393752	0.50968	4.24342	2.08523
3197	Tyr-Gly	0.9464			MS2 forward	238.093	139.776	0.000360764	0.000211006	2.30177	3.80318e-06	0.00345961	1.70973	0.773772
3354	Lumichrome	0.9935			MS2 forward	243.087	47.3135	0.000113256	4.86769e-05	1.96079	0.0128211	0.35342	2.32669	1.21828
3465	Tyr-Thr	0.9232			MS2 reverse	247.107	151.684	5.72018e-05	3.14622e-05	2.01153	0.0116282	0.341218	1.81811	0.86244
3471			Mepivacaine;Milnacipran;Mepivacaine;5,6-Dehydrolupanine;Multiflorine	9.28126975873703;9.28126975873703;9.33529726221294;9.33529726221294;9.33529726221294	MS1 mz matched	247.175	262.615	2.2861e-05	7.82948e-06	2.09521	0.0470193	0.53059	2.91986	1.5459
3486			N-Succinyl-L-glutamate;(2S)-2-(3-Carboxypropanoylamino)pentanedioic acid	-0.80948981097862205	MS1 mz matched	248.075	429.611	2.37935e-05	1.17593e-05	2.11961	0.0078894	0.299861	2.02338	1.01677
3524	Adenosine	0.9999			MS2 reverse	250.092	151.314	2.96836e-05	1.82764e-05	1.9858	0.0289656	0.468837	1.62415	0.699685
3567			Amiloride;Flonicamid	-12.5982389772091;-5.67570836121227	MS1 mz matched	252.032	381.937	9.54106e-05	4.91935e-05	1.82615	0.0408895	0.514297	1.9395	0.955682
4007	His-Met	0.8199			MS2 reverse	269.106	163.836	9.55586e-05	3.76237e-05	1.53466	0.0469605	0.530449	2.53985	1.34474
4136	Arg-Val	0.776			MS2 forward	274.186	380.584	2.43987e-05	1.20918e-05	2.01044	0.0323601	0.484234	2.01778	1.01277
4177			Ethenodeoxyadenosine;(5-L-Glutamyl)-L-glutamine;N-Succinyl-L-citrulline	17.630198374318;-18.2129658607447;-18.2129658607447	MS1 mz matched	276.107	245.502	0.000162029	6.14504e-05	1.87802	0.020682	0.418081	2.63674	1.39876
4701	S-Methyl-5'-thioadenosine	0.9982			MS2 forward	298.096	81.5785	0.00123876	0.000442413	2.13159	0.0017115	0.127022	2.8	1.48543
5195			2-(4-Chlorophenyl)-3-phenyl-3-(2-pyridinyl)acrylonitrile	7.2767147973611701	MS1 mz matched	317.082	381.831	3.89709e-05	1.39438e-05	2.14634	0.00601353	0.26831	2.79486	1.48278
5318	Thymidine monophosphate	0.692			MS2 reverse	321.164	245.524	4.83658e-05	1.86911e-05	1.92844	0.014602	0.369926	2.58764	1.37164
5750	Uridine 5'-monophosphate	0.6169			MS2 reverse	339.064	381.732	4.67452e-05	1.86745e-05	2.16081	0.00353977	0.204934	2.50316	1.32375
5897					Unmapped	344.226	69.402	0.000482028	0.000960601	1.85992	0.0321916	0.483525	0.501799	-0.994819
5995	Adenosine monophosphate (AMP)	0.997			MS2 forward	348.069	426.033	9.73786e-05	5.18482e-05	2.07679	0.0138578	0.363365	1.87815	0.90931
6317			AICAR;1-(5'-Phosphoribosyl)-5-amino-4-imidazolecarboxamide;5'-Phosphoribosyl-5-amino-4-imidazolecarboxamide;5'-Phospho-ribosyl-5-amino-4-imidazole carboxamide;AICAR;5-Aminoimidazole-4-carboxamide ribotide;5-Phosphoribosyl-4-carbamoyl-5-aminoimidazole;5-Amino-1-(5-phospho-D-ribosyl)imidazole-4-carboxamide	0.739507680139525;0.591606056645805	MS1 mz matched	361.057	381.814	6.97288e-05	3.29595e-05	2.0312	0.0236996	0.439253	2.11559	1.08106
6901			AICAR;1-(5'-Phosphoribosyl)-5-amino-4-imidazolecarboxamide;5'-Phosphoribosyl-5-amino-4-imidazolecarboxamide;5'-Phospho-ribosyl-5-amino-4-imidazole carboxamide;AICAR;5-Aminoimidazole-4-carboxamide ribotide;5-Phosphoribosyl-4-carbamoyl-5-aminoimidazole;5-Amino-1-(5-phospho-D-ribosyl)imidazole-4-carboxamide	0.739507680139525;0.591606056645805	MS1 mz matched	383.039	381.801	6.27996e-05	3.03583e-05	2.11154	0.014659	0.370411	2.06862	1.04867
7317			Phenkapton	-15.6942066300675	MS1 mz matched	398.923	343.694	0.00843365	0.00622889	1.91637	0.0388231	0.507929	1.35396	0.437182
7482	Uridine 5'-diphosphate (UDP)	0.7065			MS2 forward	405.007	428.032	1.18653e-05	5.03803e-06	2.26399	0.00117854	0.0952996	2.35516	1.23582
7483			AICAR;1-(5'-Phosphoribosyl)-5-amino-4-imidazolecarboxamide;5'-Phosphoribosyl-5-amino-4-imidazolecarboxamide;5'-Phospho-ribosyl-5-amino-4-imidazole carboxamide;AICAR;5-Aminoimidazole-4-carboxamide ribotide;5-Phosphoribosyl-4-carbamoyl-5-aminoimidazole;5-Amino-1-(5-phospho-D-ribosyl)imidazole-4-carboxamide	0.739507680139525;0.591606056645805	MS1 mz matched	405.021	381.911	3.05293e-05	1.94433e-05	1.75581	0.0341493	0.49145	1.57017	0.650922
9682			Goshonoside F2;Goshonoside F1;Gallopamil	-11.6009870390079;-11.6009870390079;8.87890963686011	MS1 mz matched	485.305	385.002	1.93759e-05	1.45132e-05	2.08454	0.00947687	0.320072	1.33506	0.416901
9935					Unmapped	494.885	342.896	0.000212819	0.000153123	2.05347	0.0177526	0.397534	1.38986	0.474936
9962					Unmapped	496.274	246.121	2.54275e-05	1.5269e-05	2.2779	0.000517435	0.0470691	1.6653	0.73578
10289			Goshonoside F2;Goshonoside F1;Gallopamil	-11.6009870390079;-11.6009870390079;8.87890963686011	MS1 mz matched	507.287	384.89	1.08001e-05	6.75417e-06	1.91907	0.0171791	0.392982	1.59903	0.677194
11519					Unmapped	550.124	429.481	5.08247e-05	3.17463e-05	2.2036	0.000474977	0.0466033	1.60097	0.678942
11960			Resveratrol 4'-(2-galloylglucoside);Resveratrol 4'-(6-galloylglucoside);	-6.31992597108608;-6.31992597108608;	MS1 mz matched	565.135	414.458	9.31116e-05	6.36426e-05	1.95944	0.0128143	0.353355	1.46304	0.548967
12049					Unmapped	568.134	429.747	4.7653e-05	3.49639e-05	1.91571	0.0195289	0.410489	1.36292	0.446702
12595					Unmapped	586.888	344.054	0.00295702	0.00230393	1.90987	0.040524	0.513207	1.28347	0.360047
14055					Unmapped	636.42	157.082	0.000227493	8.04973e-05	1.79479	0.0389292	0.508268	2.8261	1.49881
14661			Goshonoside F6;Avermectin A2a aglycone	9.93419478805011;-14.7640725542048	MS1 mz matched	655.315	30.3835	9.33393e-06	2.07235e-05	1.62553	0.0412155	0.515257	0.450403	-1.15071
14942	Nicotinamide adenine dinucleotide (NAD)	0.9654			MS2 forward	664.113	422.655	6.31687e-05	3.43289e-05	2.24844	0.00788925	0.299859	1.8401	0.879786
15168					Unmapped	671.573	46.2505	6.03731e-06	2.08575e-05	1.42737	0.0387668	0.507748	0.289454	-1.78859
15325					Unmapped	676.451	138.9	0.000101121	4.42174e-05	2.09994	0.0157717	0.380933	2.28691	1.1934
15822					Unmapped	692.475	46.475	5.82741e-05	2.10771e-05	2.07049	0.0228341	0.433549	2.76481	1.46718
16393					Unmapped	710.887	344.139	0.000403676	0.000309268	1.89604	0.0399028	0.511319	1.30527	0.384343
16478			Indivir sulfate	-4.07954845564542	MS1 mz matched	712.865	342.054	0.000100572	8.18271e-05	1.82171	0.0375927	0.503889	1.22908	0.297584
16656			1-O-(1Z-Tetradecenyl)-2-(9Z-octadecenoyl)-sn-glycero-3-phosphocholine	22.451174319940101	MS1 mz matched	717.575	28.042	1.91043e-05	1.2253e-05	1.76815	0.0473682	0.531417	1.55915	0.64076
18194			PC(16:1(9Z)/P-18:1(9Z));PC(P-18:1(11Z)/16:1(9Z));PC(P-16:0/18:2(9Z,12Z));PC(o-16:1(9Z)/18:2(9Z,12Z));PC(16:1(9Z)/P-18:1(11Z));PC(P-18:1(9Z)/16:1(9Z));PC(18:2(9Z,12Z)/P-16:0);	-20.5516090377785;-20.5516090377785;-20.5516090377785;-20.5516090377785;-20.5516090377785;-20.5516090377785;-20.5516090377785;	MS1 mz matched	764.54	45.4245	0.000150432	5.17541e-05	2.1885	0.00244619	0.163073	2.90666	1.53936
19003					Unmapped	788.575	41.9925	6.80081e-05	3.57032e-05	1.9519	0.0180112	0.399524	1.90482	0.929652
19149					Unmapped	792.89	344.824	0.000609769	0.000523004	1.96006	0.0307884	0.477405	1.1659	0.221441
19713	Acetyl coenzyme A (Acetyl-CoA)	0.7887			MS2 forward	810.128	410.951	3.09493e-05	1.84159e-05	2.12232	0.0266145	0.456611	1.68058	0.748957
19758					Unmapped	811.795	339.949	0.000112448	7.9847e-05	1.78871	0.046371	0.529027	1.40829	0.493942
20798					Unmapped	842.705	46.931	1.41188e-05	3.73484e-05	1.31663	0.0481668	0.533275	0.378029	-1.40343
21323			PS(20:3(8Z,11Z,14Z)/22:6(4Z,7Z,10Z,13Z,16Z,19Z));PS(22:6(4Z,7Z,10Z,13Z,16Z,19Z)/20:3(8Z,11Z,14Z));	1.61757031118398;1.61757031118398;	MS1 mz matched	858.522	171.092	3.45259e-05	1.14055e-05	2.31071	0.000428559	0.0460024	3.02712	1.59794
21893					Unmapped	874.895	346.501	0.000526524	0.000414139	1.84926	0.0341782	0.491561	1.27137	0.346383
22100			PE(22:5(4Z,7Z,10Z,13Z,16Z)/20:1(11Z));PE(20:1(11Z)/22:5(7Z,10Z,13Z,16Z,19Z));PE(20:5(5Z,8Z,11Z,14Z,17Z)/22:1(13Z));PE(20:1(11Z)/22:5(4Z,7Z,10Z,13Z,16Z));PE(22:6(4Z,7Z,10Z,13Z,16Z,19Z)/20:0);PE(22:4(7Z,10Z,13Z,16Z)/20:2(11Z,14Z));PE(22:5(7Z,10Z,13Z,16Z,19Z)/20:1(11Z));PE(20:4(8Z,11Z,14Z,17Z)/22:2(13Z,16Z));PE(22:2(13Z,16Z)/20:4(5Z,8Z,11Z,14Z));PE(20:0/22:6(4Z,7Z,10Z,13Z,16Z,19Z));PE(20:4(5Z,8Z,11Z…	9.99892865453462;9.99892865453462;9.99892865453462;9.99892865453462;9.99892865453462;9.99892865453462;9.99892865453462;9.99892865453462;9.99892865453462;9.99892865453462;9.99892865453462;9.99892865453462;9.99892865453462;9.99892865453462;	MS1 mz matched	880.615	44.939	5.44188e-05	1.92543e-05	2.13297	0.0113746	0.339018	2.82632	1.49892
23398			4-Hydroxyphenylacetyl-CoA;Phenoxyacetyl-CoA;4-Hydroxyphenylacetyl-CoA;2-Oxepin-2(3H)-ylideneacetyl-CoA;2-(1,2-Epoxy-1,2-dihydrophenyl)acetyl-CoA	-4.4362324852208;-4.658043076217;-4.658043076217;-4.658043076217;-4.658043076217	MS1 mz matched	924.644	45.39	4.92493e-05	1.86743e-05	2.01008	0.020015	0.413762	2.63728	1.39905
24035			TG(20:0/22:2(13Z,16Z)/20:2n6);TG(18:1(11Z)/24:1(15Z)/18:2(9Z,12Z));TG(24:1(15Z)/18:1(9Z)/18:2(9Z,12Z));TG(22:1(13Z)/20:1(11Z)/20:2n6);TG(15:0/22:4(7Z,10Z,13Z,16Z)/24:0);TG(24:1(15Z)/18:1(11Z)/18:2(9Z,12Z));TG(22:1(13Z)/20:1(11Z)/18:2(9Z,12Z));TG(20:1(11Z)/18:2(9Z,12Z)/22:1(13Z));TG(18:1(9Z)/24:1(15Z)/20:2n6);TG(20:0/18:2(9Z,12Z)/22:2(13Z,16Z));TG(18:1(11Z)/18:2(9Z,12Z)/24:1(15Z));TG(24:0/15:0/22:…	-13.4474026239789;-13.4474026239789;-13.4474026239789;-13.4474026239789;-13.4474026239789;-13.4474026239789;-13.4474026239789;-13.4474026239789;-13.4474026239789;-13.4474026239789;-13.4474026239789;-13.4474026239789;-13.4474026239789;-13.4474026239789;-13	MS1 mz matched	946.574	177.84	4.10753e-05	1.26599e-05	2.27338	0.00021302	0.040584	3.24452	1.698
24274					Unmapped	954.655	45.6465	3.93202e-05	1.51324e-05	2.01222	0.0374332	0.50335	2.59841	1.37763
24416					Unmapped	958.873	344.658	0.000148163	0.000120551	2.12465	0.00694724	0.285277	1.22905	0.297546
24694					Unmapped	968.665	45.492	3.58651e-05	1.29479e-05	2.09273	0.0108377	0.334125	2.76995	1.46986
25016					Unmapped	980.856	343.804	0.000331176	0.000256579	1.95722	0.0324225	0.484496	1.29073	0.368192
25068					Unmapped	982.683	45.412	2.2406e-05	1.00816e-05	2.03077	0.0201624	0.414733	2.22248	1.15217
25280			TG(18:0/22:5(4Z,7Z,10Z,13Z,16Z)/22:2(13Z,16Z));TG(22:1(13Z)/18:1(9Z)/22:5(7Z,10Z,13Z,16Z,19Z));TG(22:1(13Z)/22:2(13Z,16Z)/18:4(6Z,9Z,12Z,15Z));TG(24:0/18:4(6Z,9Z,12Z,15Z)/20:3(5Z,8Z,11Z));TG(22:4(7Z,10Z,13Z,16Z)/22:0/18:3(9Z,12Z,15Z));TG(18:1(9Z)/22:1(13Z)/22:5(7Z,10Z,13Z,16Z,19Z));TG(20:0/22:2(13Z,16Z)/20:5(5Z,8Z,11Z,14Z,17Z));TG(18:1(11Z)/20:5(5Z,8Z,11Z,14Z,17Z)/24:1(15Z));TG(20:0/22:6(4Z,7Z,10…	17.9874071981959;17.9874071981959;17.9874071981959;17.9874071981959;17.9874071981959;17.9874071981959;17.9874071981959;17.9874071981959;17.9874071981959;17.9874071981959;17.9874071981959;17.9874071981959;17.9874071981959;17.9874071981959;17.9874071981959;17.9874071981959;17.9874071981959;17.9874071981959;17.9874071981959;17.9874071981959;17.9874071981959;17.9874071981959;17.9874071981959;17.98740…	MS1 mz matched	990.599	181.173	4.12143e-05	1.20505e-05	2.29733	0.000248406	0.0419846	3.42013	1.77405
26336					Unmapped	1028.69	46.306	1.91705e-05	6.87295e-06	2.16592	0.00806103	0.302287	2.78926	1.47988
27792					Unmapped	1078.65	186.593	3.67046e-05	1.06958e-05	2.27187	0.000374459	0.0451418	3.43168	1.77891
29114					Unmapped	1122.68	188.838	3.06494e-05	8.87093e-06	2.30174	0.000474713	0.0466002	3.45503	1.7887
29762			TG(24:0/24:1(15Z)/20:3n6);TG(24:0/20:3n6/24:1(15Z));TG(22:0/22:4(7Z,10Z,13Z,16Z)/24:0);TG(24:0/20:3(5Z,8Z,11Z)/24:1(15Z));TG(24:0/24:0/20:4(8Z,11Z,14Z,17Z));TG(20:3(5Z,8Z,11Z)/24:0/24:1(15Z));TG(22:2(13Z,16Z)/24:0/22:2(13Z,16Z));TG(24:0/20:4(5Z,8Z,11Z,14Z)/24:0);TG(24:1(15Z)/22:1(13Z)/22:2(13Z,16Z));TG(24:0/20:4(8Z,11Z,14Z,17Z)/24:0);TG(24:0/24:1(15Z)/20:3(5Z,8Z,11Z));TG(22:1(13Z)/22:2(13Z,16Z)/2…	-6.24845490458409;-6.24845490458409;-6.24845490458409;-6.24845490458409;-6.24845490458409;-6.24845490458409;-6.24845490458409;-6.24845490458409;-6.24845490458409;-6.24845490458409;-6.24845490458409;-6.24845490458409;-6.24845490458409;-6.24845490458409;-6.	MS1 mz matched	1145.93	354.193	6.13742e-05	0.000121689	1.91189	0.00593278	0.266704	0.504352	-0.987498

## Sheet: R2C-1 VS C-1
id	MS2 name	MS2 score	MS1 name	MS1 ppm	type	mz	rt	MEAN R2C-1	MEAN C-1	VIP	P-VALUE	Q-VALUE	FOLD CHANGE	LOG_FOLDCHANGE
288	1-Aminocyclopropanecarboxylic acid	1			MS2 reverse	84.0448	381.911	0.00100715	0.00133089	2.04517	0.0239418	0.828711	0.75675	-0.402111
1285	N-Acetylcadaverine	0.6951			MS2 forward	145.133	297.516	4.2976e-05	3.11388e-05	2.04905	0.0114279	0.697821	1.38014	0.464817
1334					Unmapped	148.096	265.725	1.82941e-05	4.83459e-05	2.04103	0.0372724	0.882792	0.378401	-1.40201
1354	D-Ribose	0.7071			MS2 reverse	150.055	98.8355	9.8269e-05	0.000164485	2.1657	0.0128525	0.722005	0.597434	-0.743149
1357	Ethylmalonic acid	0.754			MS2 reverse	150.077	152.725	0.000107832	9.07125e-05	1.99535	0.0261236	0.840738	1.18873	0.249416
1491	L-Citrulline	0.8808			MS2 forward	158.093	299.135	0.000606879	0.000855376	2.2178	0.00519459	0.512124	0.709489	-0.495148
1712	L-Glutamate	0.9975			MS2 forward	170.042	381.76	2.83525e-05	3.89102e-05	2.01068	0.0355514	0.877812	0.728665	-0.456672
1837	Allantoate/Allantoic acid	0.8654			MS2 reverse	176.055	56.879	0.000116975	0.000151505	1.99503	0.029385	0.855866	0.772088	-0.373164
1930	Pro-Thr	0.9521			MS2 reverse	181.097	125.549	0.000112332	8.9125e-05	1.9907	0.0343288	0.874008	1.26038	0.333864
2228	Pro-Asp	0.9974			MS2 reverse	195.076	123.513	9.60868e-05	7.85669e-05	2.31412	0.00415362	0.456329	1.22299	0.290416
3174			4-(3-Methylbut-2-enyl)-L-tryptophan;4-Dimethylallyl-L-tryptophan;Dimethylallyltryptophan;4-Dimethylallyltryptophan;7-(3-Methylbut-2-enyl)-L-tryptophan	1.83720524354919;1.83720524354919;1.83720524354919	MS1 mz matched	237.134	48.721	8.57916e-05	4.69714e-05	2.37241	0.00169243	0.26842	1.82646	0.869054
3197	Tyr-Gly	0.9464			MS2 forward	238.093	139.776	0.000611834	0.000742652	2.15213	0.0295953	0.856744	0.823851	-0.279545
3316	Leu-Gln	0.6017			MS2 reverse	242.149	105.823	0.000313227	0.00049963	2.38072	0.000418233	0.218907	0.626918	-0.67365
3441					Unmapped	246.206	90.092	0.000601422	0.000928043	2.17713	0.0138362	0.736562	0.648054	-0.625815
3442			5'-Deoxy-5-fluorocytidine;5'-Deoxy-5-fluorocytidine	-7.19675605617361;-7.19675605617361	MS1 mz matched	246.206	112.839	0.000477136	0.000797925	2.04371	0.0456236	0.902147	0.597971	-0.741852
3630	D-Neopterin	0.791			MS2 reverse	254.087	322.834	2.18714e-05	2.62901e-05	2.12023	0.0196866	0.799124	0.831923	-0.265477
4850	Stearic acid	1			MS2 reverse	302.304	48.709	1.90575e-05	3.39118e-05	2.10818	0.0413753	0.893173	0.561972	-0.83143
5484					Unmapped	328.222	231.93	5.51906e-05	4.22631e-05	1.96415	0.0241299	0.829819	1.30588	0.385024
5624			3-Oxotetradecanoic acid glycerides;Dichlofluanid	-17.1468331216083;-24.607613595781	MS1 mz matched	334.236	34.929	4.64754e-05	8.47215e-05	2.16113	0.0138244	0.736397	0.548567	-0.86626
5758			Glycidyl oleate	17.286755639655599	MS1 mz matched	339.288	45.774	0.000154603	0.000102112	2.12553	0.0403877	0.890846	1.51405	0.598416
5995	Adenosine monophosphate (AMP)	0.997			MS2 forward	348.069	426.033	8.84324e-05	0.000119038	1.80908	0.0405904	0.891332	0.742892	-0.428776
6203			Costatol	-13.176437893685099	MS1 mz matched	356.911	361.05	0.00049472	0.000445236	2.41777	0.000922006	0.218907	1.11114	0.152041
7411			Bortezomib;16-Methoxy-2,3-dihydro-3-hydroxytabersonine;Rhyncophylline;Rhynchophylline;Isorhynchophylline	0.297243429620015;-20.5619449413749;-20.5619449413749;-20.5619449413749	MS1 mz matched	402.231	253.466	4.09211e-05	4.71642e-05	1.90819	0.0416476	0.893798	0.86763	-0.204847
8242					Unmapped	434.779	98.534	4.39972e-05	6.39316e-05	2.23513	0.00991607	0.667088	0.688192	-0.539117
8391			PC-M6;Terpendole B;beta-PC-M6;beta-10-Hydroxy-12-demethyl-11,12-dehydropaspaline;alpha-PC-M6;alpha-10-Hydroxy-12-demethyl-11,12-dehydropaspaline	-13.5165387242767;-13.5307814597128;-13.5307814597128;-13.5307814597128	MS1 mz matched	439.289	252.581	6.51559e-05	3.03386e-05	2.31158	0.00198997	0.286797	2.14762	1.10274
8392			Ochrolifuanine A;16-[(1R)-2,3,4,9-Tetrahydro-1H-pyrido[3,4-b]indol-1-yl]-17-norcoryn	24.224106007535099	MS1 mz matched	439.289	232.09	5.51435e-05	2.12503e-05	2.24507	0.0103917	0.67741	2.59495	1.37571
8549			1-O-Caffeoyl-(b-D-glucose 6-O-sulfate);Carbenicillin sodium;Carbenicillin disodium	-18.7102582922794;-19.9027419344011	MS1 mz matched	445.029	294.757	0.000116492	9.96938e-05	1.85915	0.0436653	0.898205	1.1685	0.224655
9418			1,2,3,4,6,7,8-Heptachlorodibenzofuran;1,2,3,4,6,7,8-HpCDF;PCDF 131;1,2,3,4,7,8,9-Heptachlorodibenzofuran;1,2,3,4,7,8,9-HpCDF;PCDF 134	10.5055695399089;10.5055695399089	MS1 mz matched	476.261	41.114	4.68343e-05	7.76626e-05	2.02675	0.0368257	0.881539	0.603049	-0.729654
9859					Unmapped	491.794	46.213	7.15368e-05	4.67551e-05	2.43197	0.000715424	0.218907	1.53003	0.613564
10038					Unmapped	498.801	30.025	7.4039e-05	5.81961e-05	1.75649	0.0472588	0.905212	1.27223	0.347364
10857					Unmapped	527.099	231.189	3.63947e-05	1.68083e-05	2.30392	0.00088633	0.218907	2.16528	1.11455
13453					Unmapped	616.394	48.207	0.00027585	0.000609992	2.44609	0.000327796	0.218907	0.452219	-1.14491
14345					Unmapped	645.807	363.048	5.33538e-05	4.70705e-05	1.9824	0.0364855	0.880566	1.13349	0.180769
14417					Unmapped	648.319	31.544	1.29087e-05	2.61551e-05	2.24654	0.0212721	0.81127	0.493545	-1.01875
14419			Remikiren;Remikiren;Ro 42-5892	-3.3410269707498;-3.33150840712697	MS1 mz matched	648.377	118.648	6.17577e-05	0.000138772	2.23687	0.0147579	0.748883	0.445029	-1.16803
15326					Unmapped	676.45	118.621	5.42391e-05	9.45101e-05	1.95335	0.0337867	0.872245	0.573897	-0.801136
15841			Citbismine F;	11.700474243131;	MS1 mz matched	693.189	29.2625	1.31521e-05	1.67857e-05	2.36175	0.0018521	0.274834	0.783533	-0.351935
16420					Unmapped	711.61	46.3155	8.09217e-06	1.49088e-05	2.33944	0.0025573	0.340704	0.542777	-0.881567
16860					Unmapped	723.853	343.658	0.000105289	8.66619e-05	2.04845	0.0224665	0.819492	1.21494	0.280889
17511			Avermectin A1a monosaccharide	1.6085035448313001	MS1 mz matched	743.43	32.1755	4.23914e-05	6.28261e-05	2.19503	0.0179128	0.783538	0.674742	-0.567593
17853			Vindesine;	2.45669639867902;	MS1 mz matched	754.418	151.721	2.83991e-05	5.86605e-05	2.16107	0.0197067	0.799287	0.484126	-1.04655
17922					Unmapped	756.831	341.945	0.000144938	0.000113464	1.76496	0.0455537	0.902012	1.27739	0.353204
18417			SM(d18:1/18:0);	12.7118846796916;	MS1 mz matched	770.575	351.556	0.000111468	0.000103066	2.30546	0.00475997	0.490284	1.08153	0.113073
18456					Unmapped	771.78	339.934	3.70283e-05	3.11111e-05	2.08714	0.0125318	0.716905	1.1902	0.251199
18664					Unmapped	778.817	361.908	6.3534e-05	5.57839e-05	1.90397	0.0481462	0.906796	1.13893	0.18768
19238					Unmapped	795.332	35.624	6.01576e-05	9.74094e-05	1.95314	0.0496341	0.909337	0.617575	-0.695314
19295					Unmapped	796.986	30.294	2.66616e-05	3.05007e-05	1.89049	0.0384495	0.885971	0.87413	-0.19408
19822					Unmapped	813.772	363.054	3.19593e-05	2.90146e-05	1.91422	0.0237721	0.827699	1.10149	0.139456
25016					Unmapped	980.856	343.804	0.000289253	0.000244345	2.10312	0.0205182	0.805683	1.18379	0.243412
26464			TG(20:0/20:0/24:0);TG(24:0/16:0/24:0);TG(16:0/24:0/24:0);TG(18:0/24:0/22:0);TG(22:0/20:0/22:0);TG(20:0/24:0/20:0);TG(22:0/18:0/24:0);TG(20:0/22:0/22:0);TG(18:0/22:0/24:0);	-15.023084665719;-15.023084665719;-15.023084665719;-15.023084665719;-15.023084665719;-15.023084665719;-15.023084665719;-15.023084665719;-15.023084665719;	MS1 mz matched	1032.74	339.239	4.26715e-05	3.51e-05	1.79672	0.0297065	0.857203	1.21571	0.281803
29857			7-Oxociguatoxin;	-1.10512318300259;	MS1 mz matched	1149.55	349.818	0.000180796	0.0001565	1.84419	0.0457262	0.902345	1.15525	0.208208
30475					Unmapped	1169.71	338.718	1.83739e-05	1.55331e-05	2.33015	0.00156663	0.26271	1.18288	0.242306

## Sheet: R4C-1 VS C-1
id	MS2 name	MS2 score	MS1 name	MS1 ppm	type	mz	rt	MEAN R4C-1	MEAN C-1	VIP	P-VALUE	Q-VALUE	FOLD CHANGE	LOG_FOLDCHANGE
570			2,3-Diaminopropionic acid;3-Amino-L-alanine;L-2,3-Diaminopropanoate;L-2,3-Diaminopropiote;L-2,3-Diaminopropionic acid;L-2,3-Diaminopropanoic acid;(S)-2,3-Diaminopropanoate;2,3-Diaminopropanoate;2,3-Diaminopropiote;2,3-Diaminopropionic acid;2,3-Diaminopropanoic acid	-24.7697024303548;-24.9859213943013;-24.9859213943013	MS1 mz matched	105.07	35.6145	0.000699008	0.00100861	1.76911	0.0153348	0.239337	0.693041	-0.528987
734	Dopamine	0.9643			MS2 reverse	118.065	140.415	6.66636e-05	0.000103647	1.73513	0.0262876	0.279352	0.643177	-0.636712
755			Succinic acid;xi-3-Hydroxy-2-oxobutanoic acid;Methylmalonic acid;4-Hydroxy-2-oxobutanoic acid;Erythrono-1,4-lactone;Threonolactone;Succite;Succinic acid;Butanedionic acid;Ethylenesuccinic acid;Methylmalote;Methylmalonic acid;Methyl oxalate	-21.4924463111159;-21.4924463111159;-21.4924463111159;-21.4924463111159;-21.4924463111159;-21.4924463111159;-21.4924463111159;-21.4924463111159;-21.4924463111159	MS1 mz matched	119.085	36.273	0.000112491	0.000169187	1.80594	0.0125672	0.226591	0.664892	-0.588808
928	Imidazole	0.9983			MS2 reverse	129.066	149.76	0.000887847	0.00105384	1.60651	0.0345686	0.297455	0.842488	-0.247272
1334					Unmapped	148.096	265.725	0.000293909	4.83459e-05	2.01304	5.08869e-06	0.00437497	6.07931	2.60391
1357	Ethylmalonic acid	0.754			MS2 reverse	150.077	152.725	0.000124181	9.07125e-05	1.96531	0.00202101	0.147734	1.36896	0.453077
1491	L-Citrulline	0.8808			MS2 forward	158.093	299.135	0.000490721	0.000855376	2.01995	0.00615191	0.193327	0.57369	-0.801656
1550	L-Gulonic gamma-lactone	0.6076			MS2 forward	161.044	89.417	0.00035028	0.000427902	1.55107	0.031799	0.292205	0.818599	-0.288772
1659					Unmapped	167.093	124.653	0.00113115	0.000798772	1.74494	0.0169652	0.247043	1.41612	0.501939
1673	Pyridoxal (Vitamin B6)	0.9275			MS2 forward	168.065	99.7255	7.39381e-05	0.000114516	1.64535	0.0362578	0.300342	0.645655	-0.631165
1837	Allantoate/Allantoic acid	0.8654			MS2 reverse	176.055	56.879	0.000108757	0.000151505	1.59688	0.0361548	0.300172	0.717841	-0.478264
2159	4-Hydroxybutanoic acid lactone	0.9586			MS2 reverse	190.106	280.197	5.94753e-06	1.82055e-05	1.90205	0.00123953	0.120953	0.326688	-1.61401
2228	Pro-Asp	0.9974			MS2 reverse	195.076	123.513	0.000149164	7.85669e-05	1.98994	0.0106675	0.219049	1.89856	0.924907
2268	Ile-Thr	0.9924			MS2 reverse	197.128	107.557	0.000150034	0.000107182	1.77244	0.011413	0.222245	1.39981	0.485229
2558			Calcium glycerophosphate;Calcium beta-glycerophosphate	-23.358668245312298	MS1 mz matched	210.956	342.769	0.000971212	0.000879484	1.5559	0.0334185	0.295358	1.1043	0.14313
2571	Glycyl-L-leucine	0.9972			MS2 reverse	211.107	98.233	0.00065245	0.000398374	1.88817	0.00511234	0.187568	1.63778	0.711745
2591	Pro-Asn	0.9409			MS2 reverse	212.102	123.23	6.38757e-05	4.17773e-05	1.76081	0.00768791	0.201827	1.52896	0.612548
2593	Spermidine	0.9457			MS2 reverse	212.11	98.399	8.42095e-05	6.13862e-05	1.80325	0.0346698	0.297635	1.3718	0.456068
2638	Val-Asn	0.8378			MS2 reverse	214.118	117.111	5.04422e-05	3.68148e-05	1.65636	0.0194923	0.25714	1.37016	0.454344
2708	Thr-Val	0.6567			MS2 reverse	218.124	391.614	0.000187573	0.00074568	1.98058	0.0136509	0.230122	0.251545	-1.99111
2867	Lys-Pro	0.6671			MS2 reverse	226.154	323.056	9.24682e-05	5.92083e-05	1.8222	0.00485812	0.185854	1.56175	0.643159
2926	Ile-Asn	0.8322			MS2 reverse	228.133	98.2285	0.000479452	0.000322513	1.64398	0.0236171	0.271681	1.48661	0.572027
3111	His-Pro	0.9577			MS2 forward	235.12	135.603	0.012141	0.00543435	1.98016	0.0116016	0.223002	2.23412	1.15971
3172	Pro-Val	0.9303			MS2 reverse	237.124	135.082	8.84885e-05	4.17088e-05	2.03231	0.000335467	0.0752736	2.12158	1.08514
3173	His-Val	0.8706			MS2 forward	237.134	151.498	0.000109948	7.18187e-05	1.8719	0.0271954	0.2817	1.53091	0.614387
3258			Cadalene;7-Isopropyl-1,4-dimethylazulene;Guaiazulene;1,4-Dimethyl-7-isopropylazulene	10.8478387646909;10.8478387646909;10.5985185290511	MS1 mz matched	240.175	32.187	0.00190336	0.00341302	1.80754	0.00892796	0.210039	0.557677	-0.842498
3316	Leu-Gln	0.6017			MS2 reverse	242.149	105.823	0.000813476	0.00049963	1.95428	0.00252537	0.158879	1.62816	0.70324
3354	Lumichrome	0.9935			MS2 forward	243.087	47.3135	5.12451e-05	8.96462e-05	1.62505	0.0455455	0.313018	0.571638	-0.806827
3557	His-Ile	0.9732			MS2 forward	251.15	139.714	0.0035042	0.00203829	1.7817	0.0124711	0.226254	1.71919	0.781726
3639			Fepanil;Phepronil;Sisthane	-19.355508953189101	MS1 mz matched	254.161	295.462	0.00170942	0.000944621	1.95905	0.000713164	0.0921908	1.80963	0.855697
3767	gamma-L-Glutamyl-L-phenylalanine	0.8523			MS2 forward	259.107	127.555	0.000276415	0.000166636	2.04311	9.00859e-05	0.0387254	1.6588	0.730139
3768	Phe-Ala	0.9949			MS2 reverse	259.107	104.371	0.000104519	8.02746e-05	1.67061	0.0238633	0.272441	1.30202	0.380747
3814	Pro-Tyr	0.7593			MS2 reverse	261.123	48.4795	0.000398772	0.000225796	1.60731	0.0322266	0.293062	1.76607	0.820546
4144			Di-2-thienyl disulfide;	12.033823454874;	MS1 mz matched	274.909	363.055	0.00201933	0.00228959	1.5716	0.0406466	0.306923	0.88196	-0.181215
4181	Phe-Gln	0.8194			MS2 forward	276.133	127.48	0.000353786	0.000229233	1.89248	0.00170047	0.138561	1.54335	0.626063
4280			Tolmetin sodium	-13.1802512511668	MS1 mz matched	280.263	34.95	3.16365e-05	4.25842e-05	1.63165	0.02236	0.267614	0.742916	-0.42873
4765	N-Acetyl-L-tyrosine	0.9326			MS2 reverse	300.004	146.041	7.49607e-05	5.03769e-05	1.59749	0.0458562	0.313368	1.488	0.573372
4847					Unmapped	302.195	137.286	5.79339e-05	7.08207e-05	1.47801	0.0418608	0.308544	0.818037	-0.289762
4846			Danazol;Dazol;Lobeline;(-)-Lobeline	5.39999238710827;5.33801180413207;5.33801180413207	MS1 mz matched	302.195	213.895	0.00056094	0.000945455	1.90286	0.0070723	0.197202	0.593301	-0.753163
5484					Unmapped	328.222	231.93	7.47648e-05	4.22631e-05	1.75735	0.0214559	0.26448	1.76903	0.822961
5804			2',7-Dihydroxy-4'-methoxy-8-prenylflavan;5-Deoxymyricanone;2,2-Bis[4-(2,3-epoxypropoxy)phenyl]propane;2',4'-Dihydroxy-7-methoxy-8-prenylflavan;4',7-Dihydroxy-2'-methoxy-3'-prenylisoflavan;Bisphenol A diglycidyl ether;2,2-Bis(4-glycidyloxyphenyl)propane;16beta-Hydroxy-3,11-dioxopreg-4,17(20)-dien-21-oic acid, gamma-lactone	10.4086969613723;10.4086969613723;10.4086969613723;10.4086969613723;10.4086969613723;10.2890487773643;10.2890487773643	MS1 mz matched	341.179	252.086	2.09503e-05	3.023e-05	1.76267	0.00606728	0.192921	0.69303	-0.52901
6237			2',7-Dihydroxy-4'-methoxy-8-prenylflavan;5-Deoxymyricanone;2,2-Bis[4-(2,3-epoxypropoxy)phenyl]propane;2',4'-Dihydroxy-7-methoxy-8-prenylflavan;4',7-Dihydroxy-2'-methoxy-3'-prenylisoflavan;Bisphenol A diglycidyl ether;2,2-Bis(4-glycidyloxyphenyl)propane;16beta-Hydroxy-3,11-dioxopreg-4,17(20)-dien-21-oic acid, gamma-lactone	10.4086969613723;10.4086969613723;10.4086969613723;10.4086969613723;10.4086969613723;10.2890487773643;10.2890487773643	MS1 mz matched	358.205	252.018	4.41664e-05	6.5196e-05	1.70866	0.0155293	0.240314	0.67744	-0.561836
6526			Porson;Gingerenone B;Isogingerenone B;Burseran;(+)-Burseran;(+)-Eudesmin;Pinoresinol dimethyl ether	0.158996122864972;0.158996122864972;0.158996122864972;0.258951366019982;0.258951366019982	MS1 mz matched	369.168	36.2605	0.000195978	0.000309983	1.77781	0.0105251	0.218399	0.632224	-0.661492
6585			Spiromesifen	9.7240950109067104	MS1 mz matched	371.226	93.0535	6.64122e-05	7.79905e-05	1.67481	0.0243554	0.273925	0.851542	-0.231851
6612					Unmapped	372.183	334.683	5.90473e-06	1.23478e-05	1.69176	0.0111998	0.221366	0.4782	-1.06431
6672			Deferasirox;Violaceinic acid	-1.73022660333383;-1.73022660333383	MS1 mz matched	374.361	48.1275	1.06657e-05	1.62119e-05	1.73913	0.016367	0.244339	0.657891	-0.60408
7000			PC-M6;Terpendole B;beta-PC-M6;beta-10-Hydroxy-12-demethyl-11,12-dehydropaspaline;alpha-PC-M6;alpha-10-Hydroxy-12-demethyl-11,12-dehydropaspaline	-13.5165387242767;-13.5307814597128;-13.5307814597128;-13.5307814597128	MS1 mz matched	386.236	252.358	1.52043e-05	2.07763e-05	1.5369	0.0321211	0.292852	0.731813	-0.450453
7386			11'-Carboxy-gamma-tocotrienol;Colupulone;Ophiobolin A;16alpha,17-Isopropylidenedioxy-6alpha-methylprogesterone;16alpha,17-Dihydroxy-6alpha-methylpregn-4-ene-3,20-dione cyclic acetal with acetone	-0.541146415441961;-0.541146415441961;-0.642080400399376;-0.642080400399376	MS1 mz matched	401.261	146.65	1.78341e-05	2.31563e-05	1.73112	0.0102658	0.217178	0.77016	-0.376771
7411			Bortezomib;16-Methoxy-2,3-dihydro-3-hydroxytabersonine;Rhyncophylline;Rhynchophylline;Isorhynchophylline	0.297243429620015;-20.5619449413749;-20.5619449413749;-20.5619449413749	MS1 mz matched	402.231	253.466	3.65655e-05	4.71642e-05	1.50396	0.0371731	0.301818	0.775282	-0.367208
7439	Papaverine	0.8615			MS2 reverse	403.173	41.8675	3.41911e-05	5.16989e-05	1.70244	0.0475357	0.315193	0.661351	-0.596512
7482	Uridine 5'-diphosphate (UDP)	0.7065			MS2 forward	405.007	428.032	1.63116e-05	1.20577e-05	1.88292	0.00493791	0.186408	1.3528	0.435952
7523			3-O-Caffeoyl-1-O-methylquinic acid;3-O-Feruloylquinic acid;3-O-Caffeoyl-4-O-methylquinic acid;5-O-Feruloylquinic acid;O-Feruloylquite;3-O-Feruloylquinic acid	-1.98907539474067;-1.98907539474067;-1.98907539474067;-1.90160188224579	MS1 mz matched	407.074	296.401	0.000255824	0.000192089	1.69346	0.0159852	0.24254	1.3318	0.413378
7693					Unmapped	413.911	35.608	1.22899e-05	1.85732e-05	1.88498	0.0094993	0.213275	0.661702	-0.595747
7734			4-O-Methylmelleolide;Clausarinol;Eplerenone;Armillarin;Armillaripin;Magnoshinin;Eplerenone;Estra-1,3,5(10)-triene-3,6alpha,17beta-triol triacetate;Estra-1,3,5(10)-triene-3,6beta,17beta-triol triacetate	9.08078587465177;9.08078587465177;9.08078587465177;9.08078587465177;9.08078587465177;9.17421889979015;9.17421889979015;9.17421889979015;9.17421889979015	MS1 mz matched	415.211	35.628	0.00223587	0.00369069	1.61014	0.0221258	0.26682	0.605814	-0.723052
8182					Unmapped	432.278	100.58	0.000208235	0.0002667	1.46298	0.0428332	0.309786	0.780784	-0.357004
8391			PC-M6;Terpendole B;beta-PC-M6;beta-10-Hydroxy-12-demethyl-11,12-dehydropaspaline;alpha-PC-M6;alpha-10-Hydroxy-12-demethyl-11,12-dehydropaspaline	-13.5165387242767;-13.5307814597128;-13.5307814597128;-13.5307814597128	MS1 mz matched	439.289	252.581	9.83572e-05	3.03386e-05	1.99333	0.000700967	0.0918718	3.24198	1.69688
8392			Ochrolifuanine A;16-[(1R)-2,3,4,9-Tetrahydro-1H-pyrido[3,4-b]indol-1-yl]-17-norcoryn	24.224106007535099	MS1 mz matched	439.289	232.09	7.03002e-05	2.12503e-05	1.99577	0.000452088	0.0826619	3.3082	1.72605
8586			AM-toxin I	-13.8043709948313	MS1 mz matched	446.215	36.941	1.28503e-05	2.61646e-05	1.93253	0.0412726	0.307768	0.491132	-1.02582
8591			Austalide L;Aspidoalbine	7.26542620136901;-18.9150204177443	MS1 mz matched	446.257	254.472	2.17773e-05	2.96042e-05	1.79385	0.00509718	0.18747	0.735614	-0.442978
8929			LysoPE(18:2(9Z,12Z)/0:0);LysoPE(0:0/18:2(9Z,12Z));	-19.9865682374587;-19.9865682374587;	MS1 mz matched	460.268	36.2765	0.00247405	0.0040343	1.81853	0.00907607	0.210907	0.613255	-0.70544
9827					Unmapped	490.282	254.66	1.58232e-05	1.97997e-05	1.71031	0.0177021	0.250197	0.799166	-0.323433
10312					Unmapped	508.249	297.828	6.49756e-05	5.50522e-05	1.68722	0.0259039	0.278322	1.18026	0.239099
10656			Kolanone	-24.486953530295999	MS1 mz matched	520.33	114.421	0.000120307	0.000161281	1.46078	0.0414415	0.307993	0.745948	-0.422854
10657					Unmapped	520.33	100.113	9.42427e-05	0.000123654	1.49999	0.0378384	0.302854	0.762151	-0.391852
10661					Unmapped	520.351	24.3865	4.8083e-05	8.00127e-05	1.59363	0.0361596	0.30018	0.600942	-0.734701
10684			Cucurbitacin P	-15.3745627859442	MS1 mz matched	521.334	41.928	0.000823661	0.00101429	1.66595	0.0163319	0.244176	0.812055	-0.300351
10778					Unmapped	524.889	343.056	5.60618e-05	4.69213e-05	1.51968	0.0425774	0.309464	1.19481	0.256776
11068					Unmapped	534.309	255.228	9.69306e-06	1.38179e-05	1.66422	0.026316	0.279427	0.701487	-0.511512
11476					Unmapped	548.861	362.983	0.000203467	0.000220577	1.55486	0.0437072	0.310864	0.92243	-0.116488
12104					Unmapped	570.339	44.78	3.3733e-05	5.52114e-05	1.93351	0.00160154	0.13529	0.61098	-0.710803
12594			Muricin E;Muricin D;	22.3267143708187;22.3267143708187;	MS1 mz matched	586.876	30.188	2.41211e-05	2.93273e-05	1.91432	0.00304032	0.167452	0.822479	-0.281949
13096					Unmapped	604.35	112.149	8.95274e-06	1.11466e-05	1.62183	0.0476831	0.315348	0.803185	-0.316197
13097			LysoPC(20:4(8Z,11Z,14Z,17Z));LysoPC(20:4(5Z,8Z,11Z,14Z));	-10.1033899242893;-10.1033899242893;	MS1 mz matched	604.351	97.241	6.68646e-06	8.06562e-06	1.85493	0.00660858	0.195365	0.829008	-0.270542
13220					Unmapped	608.382	126.219	6.26226e-05	9.68844e-05	1.73959	0.0212909	0.263888	0.646364	-0.629581
13453					Unmapped	616.394	48.207	0.000395341	0.000609992	1.75148	0.00597914	0.192487	0.648108	-0.625693
13531					Unmapped	618.859	32.0005	8.87965e-06	1.33645e-05	1.61907	0.0300968	0.288609	0.664419	-0.589836
14055					Unmapped	636.42	157.082	0.000201961	0.000356512	1.49188	0.0406054	0.306867	0.566492	-0.819874
14417					Unmapped	648.319	31.544	1.14639e-05	2.61551e-05	1.66295	0.0249951	0.275791	0.438305	-1.18999
14753					Unmapped	658.504	28.423	7.94684e-05	0.00011636	1.6694	0.0134505	0.229504	0.682954	-0.55014
14993			3-O-trans-Feruloyleuscaphic acid;Phytolaccoside B;Esculentoside B	-3.79110386280634;19.1155002172624	MS1 mz matched	665.4	45.635	2.02259e-05	3.14279e-05	1.52845	0.0483197	0.316194	0.643566	-0.63584
15015			Campesteryl elaidate;alpha-Amyrin palmitate;DH;DPNH;Reduced nicotimide adenine dinucleotide;alpha-DH	-1.82777343606195;-1.82777343606195;0.277090855732343;0.277090855732343	MS1 mz matched	666.125	148.359	3.19243e-05	1.09768e-05	1.90062	0.0438943	0.31109	2.90833	1.54019
15194			PC(14:0/P-16:0);PC(P-16:0/14:0);PC(o-14:0/16:1(9Z));PC(o-16:0/14:1(9Z));PE(P-18:0/15:0);PE(15:0/P-18:0);	0.0865799684431477;0.0865799684431477;0.0865799684431477;0.0865799684431477;0.0865799684431477;0.0865799684431477;	MS1 mz matched	672.519	28.623	5.99173e-05	9.44256e-05	1.77296	0.00489446	0.186108	0.634545	-0.656205
15326					Unmapped	676.45	118.621	6.15917e-05	9.45101e-05	1.54534	0.0453687	0.312818	0.651694	-0.617734
15577					Unmapped	684.519	27.5845	0.00028968	0.000526027	1.44705	0.0415404	0.308124	0.550695	-0.860675
15854					Unmapped	693.562	32.093	8.3964e-06	6.80824e-06	1.48551	0.0457229	0.313219	1.23327	0.302489
15871					Unmapped	694.366	154.914	1.41224e-05	2.16537e-05	1.71174	0.0390403	0.304654	0.652194	-0.616627
15938					Unmapped	696.434	137.792	4.01599e-05	6.17469e-05	1.46603	0.0237771	0.272176	0.650396	-0.62061
16092					Unmapped	701.545	27.588	0.000186087	0.000332387	1.64841	0.0186622	0.254039	0.559851	-0.836884
16420					Unmapped	711.61	46.3155	1.11974e-05	1.49088e-05	1.53689	0.0464192	0.313992	0.751057	-0.413005
16656			1-O-(1Z-Tetradecenyl)-2-(9Z-octadecenoyl)-sn-glycero-3-phosphocholine	22.451174319940101	MS1 mz matched	717.575	28.042	2.3437e-05	3.92536e-05	1.8071	0.00931267	0.212251	0.597066	-0.744038
16690	1-Palmitoyl-2-oleoyl-sn-glycero-3-phosphoethanolamine	0.982			MS2 forward	718.534	144.801	1.99434e-05	2.7652e-05	1.49717	0.0365229	0.300776	0.72123	-0.47147
16729					Unmapped	719.589	118.941	6.68004e-05	0.00011775	1.54828	0.0268558	0.280835	0.567308	-0.817795
17017					Unmapped	729.415	45.301	1.16797e-05	1.87358e-05	1.60999	0.0254392	0.277045	0.62339	-0.681794
17161					Unmapped	733.495	354.494	0.000173836	0.000135798	1.5769	0.0492435	0.317391	1.28011	0.356265
17264			PE(15:0/18:4(6Z,9Z,12Z,15Z));PE(18:4(6Z,9Z,12Z,15Z)/15:0);	-17.5702620404457;-17.5702620404457;	MS1 mz matched	736.428	131.807	1.18945e-05	2.12629e-05	1.79962	0.0131242	0.228465	0.559401	-0.838046
17397			PE(18:2(9Z,12Z)/15:0);PC(16:1(9Z)/14:1(9Z));PC(14:1(9Z)/16:1(9Z));PE(15:0/18:2(9Z,12Z));	-13.6205360854012;-13.6205360854012;-13.6205360854012;-13.6205360854012;	MS1 mz matched	740.46	142.905	2.5601e-05	3.05995e-05	1.62024	0.0182132	0.252278	0.836647	-0.257309
17511			Avermectin A1a monosaccharide	1.6085035448313001	MS1 mz matched	743.43	32.1755	4.67911e-05	6.28261e-05	1.65712	0.0186786	0.254102	0.744771	-0.425131
17853			Vindesine;	2.45669639867902;	MS1 mz matched	754.418	151.721	3.15224e-05	5.86605e-05	1.53873	0.0343651	0.297092	0.537369	-0.896014
18048			PE(22:4(7Z,10Z,13Z,16Z)/P-18:1(11Z));PE(22:5(4Z,7Z,10Z,13Z,16Z)/dm18:0);PE(P-18:1(11Z)/22:4(7Z,10Z,13Z,16Z));PE(22:5(7Z,10Z,13Z,16Z,19Z)/P-18:0);PE(22:4(7Z,10Z,13Z,16Z)/P-18:1(9Z));PE(P-18:0/22:5(7Z,10Z,13Z,16Z,19Z));PE(P-18:1(9Z)/22:4(7Z,10Z,13Z,16Z));PE(P-18:0/22:5(4Z,7Z,10Z,13Z,16Z));	-20.8861679814944;-20.8861679814944;-20.8861679814944;-20.8861679814944;-20.8861679814944;-20.8861679814944;-20.8861679814944;-20.8861679814944;	MS1 mz matched	760.544	42.5475	8.14617e-05	0.000134072	1.52935	0.0328831	0.294343	0.607598	-0.718811
18194			PC(16:1(9Z)/P-18:1(9Z));PC(P-18:1(11Z)/16:1(9Z));PC(P-16:0/18:2(9Z,12Z));PC(o-16:1(9Z)/18:2(9Z,12Z));PC(16:1(9Z)/P-18:1(11Z));PC(P-18:1(9Z)/16:1(9Z));PC(18:2(9Z,12Z)/P-16:0);	-20.5516090377785;-20.5516090377785;-20.5516090377785;-20.5516090377785;-20.5516090377785;-20.5516090377785;-20.5516090377785;	MS1 mz matched	764.54	45.4245	7.47661e-05	0.000100652	1.56087	0.0375048	0.302338	0.742817	-0.42892
18195			PG(18:1(9Z)/16:1(9Z));PG(18:1(11Z)/16:1(9Z));PG(16:1(9Z)/18:1(11Z));PG(16:0/18:2(9Z,12Z));PG(16:1(9Z)/18:1(9Z));PG(18:2(9Z,12Z)/16:0);	-6.40996286392706;-6.40996286392706;-6.40996286392706;-6.40996286392706;-6.40996286392706;-6.40996286392706;	MS1 mz matched	764.54	87.018	3.92733e-05	6.93017e-05	1.84977	0.00606365	0.192903	0.5667	-0.819343
18265			PC(o-16:1(9Z)/20:4(8Z,11Z,14Z,17Z));PC(P-16:0/20:4(5Z,8Z,11Z,14Z));PC(P-18:1(9Z)/18:3(9Z,12Z,15Z));PC(P-18:1(11Z)/18:3(6Z,9Z,12Z));PC(P-18:1(11Z)/18:3(9Z,12Z,15Z));2-O-(5,8,11,14,17-Eicosapentaenoyl)-1-O-hexadecylglycero-3-phosphocholine;PC(18:4(6Z,9Z,12Z,15Z)/dm18:0);PC(P-18:1(9Z)/18:3(6Z,9Z,12Z));PC(P-16:0/20:4(8Z,11Z,14Z,17Z));PC(18:3(6Z,9Z,12Z)/P-18:1(11Z));PC(20:4(8Z,11Z,14Z,17Z)/P-16:0);PC(…	-17.2405496257191;-17.2405496257191;-17.2405496257191;-17.2405496257191;-17.2405496257191;-17.2405496257191;-17.2405496257191;-17.2405496257191;-17.2405496257191;-17.2405496257191;-17.2405496257191;-17.2405496257191;-17.2405496257191;-17.2405496257191;-17	MS1 mz matched	766.554	88.496	8.76193e-05	0.000149606	1.71782	0.0123747	0.225911	0.585666	-0.77185
18327			Tacrolimus;Tacrolimus;FK506;FK 506	9.98566269394545;9.95666362163458	MS1 mz matched	768.474	212.194	3.30466e-06	5.4768e-06	1.46132	0.0426083	0.309503	0.603393	-0.728831
18538			PC(o-16:1(9Z)/20:0);PC(18:0/P-18:0);PC(P-18:0/18:0);PC(P-16:0/20:0);PC(o-18:1(9Z)/18:0);PC(20:0/P-16:0);	4.38736954217187;4.38736954217187;4.38736954217187;4.38736954217187;4.38736954217187;4.38736954217187;	MS1 mz matched	774.633	27.6295	5.46069e-05	8.01376e-05	1.49449	0.0352831	0.298703	0.681414	-0.553397
18569					Unmapped	775.546	45.5705	0.00118431	0.0015939	1.67541	0.0198335	0.258359	0.743027	-0.428513
18718			PS(18:3(9Z,12Z,15Z)/18:3(9Z,12Z,15Z));PS(14:0/22:6(4Z,7Z,10Z,13Z,16Z,19Z));PS(22:6(4Z,7Z,10Z,13Z,16Z,19Z)/14:0);	-24.15642654611;-24.15642654611;-24.15642654611;	MS1 mz matched	780.455	137.506	1.51817e-05	2.39799e-05	1.77791	0.005942	0.192301	0.6331	-0.659494
18793					Unmapped	782.529	136.098	5.67097e-05	0.000105208	1.60413	0.019646	0.257692	0.539025	-0.891577
18852			PC(20:5(5Z,8Z,11Z,14Z,17Z)/18:3(9Z,12Z,15Z));PC(20:5(5Z,8Z,11Z,14Z,17Z)/18:3(6Z,9Z,12Z));PC(20:4(8Z,11Z,14Z,17Z)/18:4(6Z,9Z,12Z,15Z));PC(18:3(9Z,12Z,15Z)/20:5(5Z,8Z,11Z,14Z,17Z));PC(18:3(6Z,9Z,12Z)/20:5(5Z,8Z,11Z,14Z,17Z));PC(18:4(6Z,9Z,12Z,15Z)/20:4(8Z,11Z,14Z,17Z));PC(18:4(6Z,9Z,12Z,15Z)/20:4(5Z,8Z,11Z,14Z));PC(20:4(5Z,8Z,11Z,14Z)/18:4(6Z,9Z,12Z,15Z));	-22.2759983484384;-22.2759983484384;-22.2759983484384;-22.2759983484384;-22.2759983484384;-22.2759983484384;-22.2759983484384;-22.2759983484384;	MS1 mz matched	784.509	112.309	0.000443932	0.00108327	1.97499	0.00516745	0.187922	0.409807	-1.28698
18881			Fumonisin FP2;Fumonisin FP3;	5.26228600255869;5.26228600255869;	MS1 mz matched	785.416	46.2115	5.92155e-06	1.03522e-05	1.90637	0.00583263	0.191742	0.57201	-0.805889
19238					Unmapped	795.332	35.624	6.02217e-05	9.74094e-05	1.49787	0.049501	0.317718	0.618233	-0.693778
19308			PG(18:1(11Z)/18:1(9Z));PG(18:1(9Z)/18:1(11Z));PG(18:1(9Z)/18:1(9Z));PG(18:0/18:2(9Z,12Z));PG(18:1(11Z)/18:1(11Z));PG(18:2(9Z,12Z)/18:0);Oligomycin C;1,2-Di-(9Z,12Z,15Z-octadecatrienoyl)-3-O-beta-D-galactosyl-sn-glycerol	-5.27447811028185;-5.27447811028185;-5.27447811028185;-5.27447811028185;-5.27447811028185;-5.27447811028185;11.3617554532743;11.3617554532743	MS1 mz matched	797.526	85.369	0.000485451	0.000845688	1.5836	0.0309178	0.290382	0.574031	-0.800799
19340					Unmapped	798.523	141.48	3.54752e-05	7.82285e-05	1.86936	0.0265218	0.279969	0.453482	-1.14088
19808			PG(18:1(11Z)/18:1(9Z));PG(18:1(9Z)/18:1(11Z));PG(18:1(9Z)/18:1(9Z));PG(18:0/18:2(9Z,12Z));PG(18:1(11Z)/18:1(11Z));PG(18:2(9Z,12Z)/18:0);Oligomycin C;1,2-Di-(9Z,12Z,15Z-octadecatrienoyl)-3-O-beta-D-galactosyl-sn-glycerol	-5.27447811028185;-5.27447811028185;-5.27447811028185;-5.27447811028185;-5.27447811028185;-5.27447811028185;11.3617554532743;11.3617554532743	MS1 mz matched	813.499	85.357	6.45847e-05	9.76671e-05	1.54475	0.0350771	0.298348	0.661274	-0.596679
19877					Unmapped	815.514	146.559	4.96566e-05	0.000109934	1.84808	0.00614834	0.19331	0.451694	-1.14658
20013			PG(16:0/22:5(7Z,10Z,13Z,16Z,19Z));PG(18:1(11Z)/20:4(5Z,8Z,11Z,14Z));PG(16:1(9Z)/22:4(7Z,10Z,13Z,16Z));PG(18:2(9Z,12Z)/20:3(5Z,8Z,11Z));PG(18:1(9Z)/20:4(5Z,8Z,11Z,14Z));PG(18:2(9Z,12Z)/20:3(8Z,11Z,14Z));PG(16:0/22:5(4Z,7Z,10Z,13Z,16Z));	-10.5899945276404;-10.5899945276404;-10.5899945276404;-10.5899945276404;-10.5899945276404;-10.5899945276404;-10.5899945276404;	MS1 mz matched	819.51	46.082	3.62713e-05	4.38198e-05	1.43765	0.0474639	0.315117	0.827738	-0.272753
20550			Aclacinomycin A	21.062539854116199	MS1 mz matched	834.876	344.535	0.000590235	0.000520693	1.49358	0.0434894	0.310599	1.13355	0.180854
21323			PS(20:3(8Z,11Z,14Z)/22:6(4Z,7Z,10Z,13Z,16Z,19Z));PS(22:6(4Z,7Z,10Z,13Z,16Z,19Z)/20:3(8Z,11Z,14Z));	1.61757031118398;1.61757031118398;	MS1 mz matched	858.522	171.092	2.94306e-07	8.65709e-07	1.66148	0.0134914	0.229632	0.339959	-1.55657
21405					Unmapped	860.559	44.921	2.2375e-05	3.99516e-05	1.8888	0.028774	0.285591	0.560054	-0.836362
22100			PE(22:5(4Z,7Z,10Z,13Z,16Z)/20:1(11Z));PE(20:1(11Z)/22:5(7Z,10Z,13Z,16Z,19Z));PE(20:5(5Z,8Z,11Z,14Z,17Z)/22:1(13Z));PE(20:1(11Z)/22:5(4Z,7Z,10Z,13Z,16Z));PE(22:6(4Z,7Z,10Z,13Z,16Z,19Z)/20:0);PE(22:4(7Z,10Z,13Z,16Z)/20:2(11Z,14Z));PE(22:5(7Z,10Z,13Z,16Z,19Z)/20:1(11Z));PE(20:4(8Z,11Z,14Z,17Z)/22:2(13Z,16Z));PE(22:2(13Z,16Z)/20:4(5Z,8Z,11Z,14Z));PE(20:0/22:6(4Z,7Z,10Z,13Z,16Z,19Z));PE(20:4(5Z,8Z,11Z…	9.99892865453462;9.99892865453462;9.99892865453462;9.99892865453462;9.99892865453462;9.99892865453462;9.99892865453462;9.99892865453462;9.99892865453462;9.99892865453462;9.99892865453462;9.99892865453462;9.99892865453462;9.99892865453462;	MS1 mz matched	880.615	44.939	7.98241e-06	1.0553e-05	1.61388	0.0197476	0.258055	0.756412	-0.402755
22173					Unmapped	882.951	354.396	0.000444867	0.000361433	1.641	0.0281755	0.284154	1.23084	0.299646
22183			PC(o-20:0/22:0);PC(o-18:0/24:0);	-23.3633697929258;-23.3633697929258;	MS1 mz matched	883.285	355.045	0.000307513	0.000247098	1.76053	0.0123388	0.225783	1.2445	0.315567
22347					Unmapped	887.897	350.327	0.000150367	0.000120514	1.55751	0.0395596	0.305404	1.24772	0.31929
22677			Pelargonidin 3-O-[4-Hydroxy-3-methoxy-E-cinnamoyl-(->4)-a-L-rhamnopyranosyl-(1->6)-b-D-glucopyranoside] 5-O-b-D-glucopyranoside;Peonidin-3-(p-coumaroyl)-rutinoside-5-glucoside	15.2532696473117;15.2532696473117	MS1 mz matched	900.832	342.03	0.000170174	0.000134287	1.56517	0.0369444	0.301455	1.26724	0.341695
24035			TG(20:0/22:2(13Z,16Z)/20:2n6);TG(18:1(11Z)/24:1(15Z)/18:2(9Z,12Z));TG(24:1(15Z)/18:1(9Z)/18:2(9Z,12Z));TG(22:1(13Z)/20:1(11Z)/20:2n6);TG(15:0/22:4(7Z,10Z,13Z,16Z)/24:0);TG(24:1(15Z)/18:1(11Z)/18:2(9Z,12Z));TG(22:1(13Z)/20:1(11Z)/18:2(9Z,12Z));TG(20:1(11Z)/18:2(9Z,12Z)/22:1(13Z));TG(18:1(9Z)/24:1(15Z)/20:2n6);TG(20:0/18:2(9Z,12Z)/22:2(13Z,16Z));TG(18:1(11Z)/18:2(9Z,12Z)/24:1(15Z));TG(24:0/15:0/22:…	-13.4474026239789;-13.4474026239789;-13.4474026239789;-13.4474026239789;-13.4474026239789;-13.4474026239789;-13.4474026239789;-13.4474026239789;-13.4474026239789;-13.4474026239789;-13.4474026239789;-13.4474026239789;-13.4474026239789;-13.4474026239789;-13	MS1 mz matched	946.574	177.84	1.52929e-07	5.46931e-07	1.56609	0.0145889	0.235429	0.279612	-1.8385
24209					Unmapped	952.606	86.4365	4.41586e-05	7.82961e-05	1.79332	0.00688498	0.196486	0.563994	-0.826248
26336					Unmapped	1028.69	46.306	1.1564e-06	2.34954e-06	1.70313	0.0256023	0.277497	0.492182	-1.02274
26646					Unmapped	1038.97	355.047	0.000290215	0.000223391	1.6429	0.0306296	0.289768	1.29914	0.377552
26691			TG(22:0/18:2(9Z,12Z)/24:1(15Z));TG(22:1(13Z)/24:0/18:2(9Z,12Z));TG(22:0/24:1(15Z)/18:2(9Z,12Z));TG(22:0/20:2n6/24:1(15Z));TG(24:0/18:2(9Z,12Z)/22:1(13Z));TG(22:0/24:1(15Z)/20:2n6);TG(24:0/20:2n6/22:1(13Z));TG(24:0/22:1(13Z)/20:2n6);TG(22:1(13Z)/24:0/20:2n6);TG(24:1(15Z)/22:0/18:2(9Z,12Z));TG(24:1(15Z)/22:0/20:2n6);TG(24:0/22:1(13Z)/18:2(9Z,12Z));	0.131765687133214;0.131765687133214;0.131765687133214;0.131765687133214;0.131765687133214;0.131765687133214;0.131765687133214;0.131765687133214;0.131765687133214;0.131765687133214;0.131765687133214;0.131765687133214;	MS1 mz matched	1040.72	45.614	1.5335e-06	2.31835e-06	1.83531	0.0078762	0.203194	0.66146	-0.596274
26699					Unmapped	1040.88	344.823	0.000161183	0.000139734	1.9552	0.000759955	0.093338	1.1535	0.206019
27010					Unmapped	1051.71	35.614	2.36674e-05	3.08516e-05	1.51987	0.0476084	0.315269	0.767136	-0.382446
28384					Unmapped	1098.68	340.839	2.03318e-05	1.52146e-05	1.86436	0.00711649	0.197366	1.33634	0.418284
29998					Unmapped	1155.49	354.808	0.000121101	0.000100269	1.62152	0.0314689	0.291532	1.20776	0.272331
31010					Unmapped	1189.93	353.775	0.000787205	0.000632202	1.95234	0.0022968	0.154239	1.24518	0.316355

## Sheet: R7L-1 VS C-1
id	MS2 name	MS2 score	MS1 name	MS1 ppm	type	mz	rt	MEAN R7L-1	MEAN C-1	VIP	P-VALUE	Q-VALUE	FOLD CHANGE	LOG_FOLDCHANGE
928	Imidazole	0.9983			MS2 reverse	129.066	149.76	0.000947508	0.00105384	1.57422	0.0481688	0.497542	0.899102	-0.153444
996	Creatine	0.9777			MS2 forward	132.077	333.342	0.000231873	0.00046727	1.31378	0.0440717	0.491736	0.496229	-1.01092
1009					Unmapped	133.028	408.618	0.00264653	0.00239509	1.88475	0.017345	0.420473	1.10498	0.144025
1334					Unmapped	148.096	265.725	0.00053228	4.83459e-05	2.06759	0.00128389	0.244718	11.0098	3.46072
1354	D-Ribose	0.7071			MS2 reverse	150.055	98.8355	6.9488e-05	0.000164485	1.88042	0.00203932	0.246087	0.422457	-1.24312
1491	L-Citrulline	0.8808			MS2 forward	158.093	299.135	0.0004752	0.000855376	1.99966	0.000536825	0.239709	0.555546	-0.848023
1673	Pyridoxal (Vitamin B6)	0.9275			MS2 forward	168.065	99.7255	4.23652e-05	0.000114516	1.97631	0.0108819	0.372972	0.369949	-1.4346
2145	N.alpha.-Acetyl-L-lysine	0.9805			MS2 forward	189.123	378.589	4.90736e-05	3.53734e-05	1.80664	0.0134876	0.396177	1.3873	0.47228
2159	4-Hydroxybutanoic acid lactone	0.9586			MS2 reverse	190.106	280.197	7.93794e-06	1.82055e-05	1.56119	0.0242408	0.447787	0.436018	-1.19754
2183			Nitramine;Lupinine	-15.9624751768989;-15.9624751768989	MS1 mz matched	192.138	33.2	0.000140433	0.000341606	1.89762	0.0467872	0.495683	0.411096	-1.28245
2228	Pro-Asp	0.9974			MS2 reverse	195.076	123.513	0.000133643	7.85669e-05	1.90457	0.025479	0.451372	1.70101	0.766389
2233			Velcorin;D-Malic acid;L-Malic acid;Malic acid;WR 1065;2-[(3-Aminopropyl)amino]ethanethiol	4.47469337157329;4.47469337157329;4.47469337157329;4.47469337157329;1.49156000774596	MS1 mz matched	195.122	56.151	0.000728715	0.000888181	1.68068	0.0131007	0.393161	0.820457	-0.2855
2302	N6-Methyl-L-lysine	0.9943			MS2 reverse	199.081	215.812	7.61338e-05	0.000129065	1.63501	0.0124201	0.387523	0.589888	-0.761488
2591	Pro-Asn	0.9409			MS2 reverse	212.102	123.23	5.91612e-05	4.17773e-05	1.50151	0.0134047	0.395541	1.41611	0.501934
2708	Thr-Val	0.6567			MS2 reverse	218.124	391.614	0.000181607	0.00074568	1.89468	0.00290627	0.246787	0.243545	-2.03774
2848	Ile-Glu	0.6987			MS2 forward	225.123	105.93	0.000764362	0.000561732	1.60014	0.0415987	0.487757	1.36072	0.444373
2867	Lys-Pro	0.6671			MS2 reverse	226.154	323.056	8.12024e-05	5.92083e-05	1.70075	0.0226031	0.442548	1.37147	0.455724
2927	Lys-Val	0.6911			MS2 reverse	228.17	304.199	3.69808e-05	2.40084e-05	1.79085	0.0442672	0.492034	1.54033	0.62324
3111	His-Pro	0.9577			MS2 forward	235.12	135.603	0.0102926	0.00543435	1.83941	0.00773593	0.332036	1.89399	0.921428
3258			Cadalene;7-Isopropyl-1,4-dimethylazulene;Guaiazulene;1,4-Dimethyl-7-isopropylazulene	10.8478387646909;10.8478387646909;10.5985185290511	MS1 mz matched	240.175	32.187	0.00169394	0.00341302	1.97264	0.00285227	0.246756	0.496316	-1.01067
3441					Unmapped	246.206	90.092	0.000569018	0.000928043	1.94707	0.0039815	0.264589	0.613137	-0.705718
3442			5'-Deoxy-5-fluorocytidine;5'-Deoxy-5-fluorocytidine	-7.19675605617361;-7.19675605617361	MS1 mz matched	246.206	112.839	0.000449697	0.000797925	1.82246	0.0270679	0.455562	0.563583	-0.827301
3639			Fepanil;Phepronil;Sisthane	-19.355508953189101	MS1 mz matched	254.161	295.462	0.00135569	0.000944621	1.99739	0.00412076	0.266368	1.43517	0.521222
4007	His-Met	0.8199			MS2 reverse	269.106	163.836	4.82367e-05	9.33952e-05	1.70721	0.00638228	0.307291	0.516479	-0.953218
4181	Phe-Gln	0.8194			MS2 forward	276.133	127.48	0.000347192	0.000229233	1.57152	0.0372774	0.479739	1.51458	0.598918
4280			Tolmetin sodium	-13.1802512511668	MS1 mz matched	280.263	34.95	2.79425e-05	4.25842e-05	1.65025	0.0299163	0.462112	0.656169	-0.607861
4718			(S)-Annocherine A;Tridemorph;2,6-Dimethyl-4-tridecylmorpholine	12.9035708411153;19.9671581065171	MS1 mz matched	298.309	123.825	4.22453e-05	7.59956e-05	1.61737	0.0417831	0.488068	0.555891	-0.847126
4847					Unmapped	302.195	137.286	5.54967e-05	7.08207e-05	1.97387	0.0113305	0.377504	0.783623	-0.351769
4850	Stearic acid	1			MS2 reverse	302.304	48.709	1.82637e-05	3.39118e-05	1.73058	0.0484211	0.497871	0.538565	-0.892807
5175			7-Methylguanosine;N7-Methylguanosine	9.3873040736746;9.3873040736746	MS1 mz matched	316.32	44.0645	1.60496e-05	2.71391e-05	1.58534	0.0385365	0.482233	0.591382	-0.757837
5484					Unmapped	328.222	231.93	7.90607e-05	4.22631e-05	1.82661	0.00490359	0.274803	1.87068	0.903563
5624			3-Oxotetradecanoic acid glycerides;Dichlofluanid	-17.1468331216083;-24.607613595781	MS1 mz matched	334.236	34.929	3.91946e-05	8.47215e-05	1.90747	0.00654504	0.310581	0.462629	-1.11207
6409			Adrenosterone;4-Methoxyestrone;2-Hydroxy-3-methoxyestrone;19-Oxoandrost-4-ene-3,17-dione;Testolactone;Ginsenoyne F;2-Methoxyestrone;Sageone;Testolactone;Adrenosterone;19-Oxoandrost-4-ene-3,17-dione;19-Oxoandrostenedione;2-Methoxyestrone;11alpha-Hydroxyandrosta-1,4-diene-3,17-dione;9alpha-Hydroxyandrosta-1,4-diene-3,17-dione;14-Hydroxyandrosta-1,4-diene-3,17-dione;9beta,11beta-Epoxyandrost-4-ene-3…	-11.8085416663317;-11.8085416663317;-11.8085416663317;-11.8085416663317;-11.8085416663317;-11.8085416663317;-11.8085416663317;-11.8085416663317;-11.6599621885113;-11.6599621885113;-11.6599621885113;-11.6599621885113;-11.6599621885113;-11.6599621885113;-11	MS1 mz matched	364.187	32.578	2.28361e-05	3.21085e-05	1.69378	0.0417947	0.488087	0.711216	-0.49164
6612					Unmapped	372.183	334.683	6.16215e-06	1.23478e-05	1.47681	0.0400406	0.485036	0.499048	-1.00275
7077			N-Acetylneuraminate 9-phosphate;N-Acetylneuraminic acid 9-phosphate;N-Acetylneuramite 9-phosphate	-7.63725504806708;-7.63725504806708;-7.63725504806708	MS1 mz matched	390.247	44.023	5.74057e-05	7.66688e-05	1.67624	0.0484451	0.497902	0.748748	-0.417447
7138			Proacaciberin	-0.907835646292661	MS1 mz matched	392.37	24.2585	2.87696e-05	5.24664e-05	1.64058	0.0399892	0.484943	0.548343	-0.86685
7693					Unmapped	413.911	35.608	1.18476e-05	1.85732e-05	1.84714	0.0259662	0.452703	0.637888	-0.648625
8242					Unmapped	434.779	98.534	3.92785e-05	6.39316e-05	2.12632	0.00169529	0.245613	0.614383	-0.702789
8241					Unmapped	434.779	46.9515	0.00012003	0.000161125	1.80714	0.027811	0.457381	0.744948	-0.424788
8391			PC-M6;Terpendole B;beta-PC-M6;beta-10-Hydroxy-12-demethyl-11,12-dehydropaspaline;alpha-PC-M6;alpha-10-Hydroxy-12-demethyl-11,12-dehydropaspaline	-13.5165387242767;-13.5307814597128;-13.5307814597128;-13.5307814597128	MS1 mz matched	439.289	252.581	9.57573e-05	3.03386e-05	2.11457	0.000247408	0.230234	3.15628	1.65823
8392			Ochrolifuanine A;16-[(1R)-2,3,4,9-Tetrahydro-1H-pyrido[3,4-b]indol-1-yl]-17-norcoryn	24.224106007535099	MS1 mz matched	439.289	232.09	7.06336e-05	2.12503e-05	2.12228	0.00131117	0.244795	3.32389	1.73287
8890					Unmapped	459.099	293.577	6.27506e-05	3.64093e-05	1.77789	0.0271248	0.455704	1.72348	0.785322
8929			LysoPE(18:2(9Z,12Z)/0:0);LysoPE(0:0/18:2(9Z,12Z));	-19.9865682374587;-19.9865682374587;	MS1 mz matched	460.268	36.2765	0.00191333	0.0040343	1.82192	0.0149449	0.406476	0.474267	-1.07623
9418			1,2,3,4,6,7,8-Heptachlorodibenzofuran;1,2,3,4,6,7,8-HpCDF;PCDF 131;1,2,3,4,7,8,9-Heptachlorodibenzofuran;1,2,3,4,7,8,9-HpCDF;PCDF 134	10.5055695399089;10.5055695399089	MS1 mz matched	476.261	41.114	4.55204e-05	7.76626e-05	1.74724	0.0294925	0.461207	0.58613	-0.770707
9453			27-Norcholestanehexol;	-16.3740214878456;	MS1 mz matched	477.306	128.901	3.02341e-05	3.81258e-05	1.85521	0.0193259	0.429922	0.793009	-0.334591
9770					Unmapped	488.3	35.8065	0.000152013	0.000370355	1.72564	0.0210834	0.437092	0.410452	-1.28472
9962					Unmapped	496.274	246.121	4.9401e-05	3.83176e-05	1.85087	0.0303509	0.463018	1.28925	0.366531
9971			Sodium folite	-7.1405921144972897	MS1 mz matched	496.418	34.936	0.000116447	0.000142481	1.64128	0.049314	0.499013	0.81728	-0.291098
10312					Unmapped	508.249	297.828	7.37997e-05	5.50522e-05	1.99925	0.00142746	0.245088	1.34054	0.422815
10661					Unmapped	520.351	24.3865	4.23932e-05	8.00127e-05	1.72264	0.0283029	0.458541	0.529831	-0.916396
10684			Cucurbitacin P	-15.3745627859442	MS1 mz matched	521.334	41.928	0.000784139	0.00101429	1.93897	0.016473	0.415754	0.77309	-0.371291
10932			Lumefantrine;Iodosulfuron-methyl-sodium;Iodosulfuron-methyl sodium salt	2.85287556233563;-21.5349986738011	MS1 mz matched	529.942	348.034	0.000184881	0.000220212	1.51152	0.024862	0.449623	0.839559	-0.252296
10945					Unmapped	530.294	260.032	6.09443e-05	4.48827e-05	1.76803	0.0167575	0.417336	1.35786	0.441333
12229			1-(2-Hydroxyphenylamino)-1-deoxy-beta-D-gentiobioside 1,2-carbamate;Gymnodimine;Gymnodimine A;GYM A	10.2307067916741;8.08144679184105	MS1 mz matched	574.282	31.9795	1.01392e-05	1.68067e-05	1.68335	0.0309995	0.464843	0.603285	-0.729089
12353					Unmapped	578.282	305.278	2.68592e-05	2.12535e-05	1.9257	0.024009	0.447082	1.26375	0.337715
14417					Unmapped	648.319	31.544	1.05058e-05	2.61551e-05	1.63839	0.0179175	0.423374	0.401674	-1.3159
15194			PC(14:0/P-16:0);PC(P-16:0/14:0);PC(o-14:0/16:1(9Z));PC(o-16:0/14:1(9Z));PE(P-18:0/15:0);PE(15:0/P-18:0);	0.0865799684431477;0.0865799684431477;0.0865799684431477;0.0865799684431477;0.0865799684431477;0.0865799684431477;	MS1 mz matched	672.519	28.623	6.32642e-05	9.44256e-05	1.90939	0.00504341	0.276078	0.66999	-0.577788
16092					Unmapped	701.545	27.588	0.00017438	0.000332387	1.80608	0.0139044	0.399287	0.524629	-0.93063
16420					Unmapped	711.61	46.3155	6.43799e-06	1.49088e-05	1.79582	0.00391659	0.263725	0.431825	-1.21148
17017					Unmapped	729.415	45.301	1.07463e-05	1.87358e-05	1.85509	0.0126554	0.389522	0.573568	-0.801963
17264			PE(15:0/18:4(6Z,9Z,12Z,15Z));PE(18:4(6Z,9Z,12Z,15Z)/15:0);	-17.5702620404457;-17.5702620404457;	MS1 mz matched	736.428	131.807	1.40808e-05	2.12629e-05	1.84076	0.0352671	0.475451	0.662224	-0.594609
17511			Avermectin A1a monosaccharide	1.6085035448313001	MS1 mz matched	743.43	32.1755	4.19805e-05	6.28261e-05	2.12134	0.00291722	0.246793	0.668202	-0.581644
18048			PE(22:4(7Z,10Z,13Z,16Z)/P-18:1(11Z));PE(22:5(4Z,7Z,10Z,13Z,16Z)/dm18:0);PE(P-18:1(11Z)/22:4(7Z,10Z,13Z,16Z));PE(22:5(7Z,10Z,13Z,16Z,19Z)/P-18:0);PE(22:4(7Z,10Z,13Z,16Z)/P-18:1(9Z));PE(P-18:0/22:5(7Z,10Z,13Z,16Z,19Z));PE(P-18:1(9Z)/22:4(7Z,10Z,13Z,16Z));PE(P-18:0/22:5(4Z,7Z,10Z,13Z,16Z));	-20.8861679814944;-20.8861679814944;-20.8861679814944;-20.8861679814944;-20.8861679814944;-20.8861679814944;-20.8861679814944;-20.8861679814944;	MS1 mz matched	760.544	42.5475	7.68561e-05	0.000134072	1.59192	0.0369672	0.479103	0.573246	-0.802774
18195			PG(18:1(9Z)/16:1(9Z));PG(18:1(11Z)/16:1(9Z));PG(16:1(9Z)/18:1(11Z));PG(16:0/18:2(9Z,12Z));PG(16:1(9Z)/18:1(9Z));PG(18:2(9Z,12Z)/16:0);	-6.40996286392706;-6.40996286392706;-6.40996286392706;-6.40996286392706;-6.40996286392706;-6.40996286392706;	MS1 mz matched	764.54	87.018	4.17554e-05	6.93017e-05	1.69294	0.0200578	0.433032	0.602517	-0.730927
18356					Unmapped	768.975	212.156	2.7502e-06	4.3833e-06	1.71932	0.0143289	0.402314	0.627427	-0.672482
18538			PC(o-16:1(9Z)/20:0);PC(18:0/P-18:0);PC(P-18:0/18:0);PC(P-16:0/20:0);PC(o-18:1(9Z)/18:0);PC(20:0/P-16:0);	4.38736954217187;4.38736954217187;4.38736954217187;4.38736954217187;4.38736954217187;4.38736954217187;	MS1 mz matched	774.633	27.6295	4.89485e-05	8.01376e-05	1.64462	0.0191131	0.428982	0.610806	-0.711214
18569					Unmapped	775.546	45.5705	0.0011367	0.0015939	1.49983	0.0478932	0.497178	0.713158	-0.487706
18642					Unmapped	778.229	348.17	0.000111324	0.00013118	1.61031	0.0417517	0.488015	0.848632	-0.23679
18718			PS(18:3(9Z,12Z,15Z)/18:3(9Z,12Z,15Z));PS(14:0/22:6(4Z,7Z,10Z,13Z,16Z,19Z));PS(22:6(4Z,7Z,10Z,13Z,16Z,19Z)/14:0);	-24.15642654611;-24.15642654611;-24.15642654611;	MS1 mz matched	780.455	137.506	1.54993e-05	2.39799e-05	2.02733	0.00434825	0.269075	0.646346	-0.629622
18773			Acutoside A;Calenduloside A;Saponin G;Goyaglycoside e;Goyaglycoside f;Azukisaponin I;Carnosifloside I;Saikosaponin A	-5.29065029062476;-5.29065029062476;-5.29065029062476;-5.29065029062476;-5.29065029062476;-5.29065029062476;-5.29065029062476;-5.29065029062476	MS1 mz matched	781.977	28.816	3.03026e-05	3.45829e-05	1.69213	0.0462277	0.494902	0.876232	-0.190616
18787					Unmapped	782.474	219.776	3.33694e-06	5.22367e-06	1.83464	0.021476	0.438562	0.638812	-0.646537
18793					Unmapped	782.529	136.098	5.29682e-05	0.000105208	1.69679	0.0162023	0.414209	0.503462	-0.990045
18852			PC(20:5(5Z,8Z,11Z,14Z,17Z)/18:3(9Z,12Z,15Z));PC(20:5(5Z,8Z,11Z,14Z,17Z)/18:3(6Z,9Z,12Z));PC(20:4(8Z,11Z,14Z,17Z)/18:4(6Z,9Z,12Z,15Z));PC(18:3(9Z,12Z,15Z)/20:5(5Z,8Z,11Z,14Z,17Z));PC(18:3(6Z,9Z,12Z)/20:5(5Z,8Z,11Z,14Z,17Z));PC(18:4(6Z,9Z,12Z,15Z)/20:4(8Z,11Z,14Z,17Z));PC(18:4(6Z,9Z,12Z,15Z)/20:4(5Z,8Z,11Z,14Z));PC(20:4(5Z,8Z,11Z,14Z)/18:4(6Z,9Z,12Z,15Z));	-22.2759983484384;-22.2759983484384;-22.2759983484384;-22.2759983484384;-22.2759983484384;-22.2759983484384;-22.2759983484384;-22.2759983484384;	MS1 mz matched	784.509	112.309	0.000433973	0.00108327	1.91416	0.00885682	0.348795	0.400613	-1.31972
19003					Unmapped	788.575	41.9925	7.16297e-05	0.00012398	1.46469	0.0417555	0.488022	0.57775	-0.791482
19340					Unmapped	798.523	141.48	3.6781e-05	7.82285e-05	1.89509	0.0148869	0.406095	0.470174	-1.08873
19877					Unmapped	815.514	146.559	5.6948e-05	0.000109934	1.55895	0.0497403	0.499546	0.518019	-0.948922
20013			PG(16:0/22:5(7Z,10Z,13Z,16Z,19Z));PG(18:1(11Z)/20:4(5Z,8Z,11Z,14Z));PG(16:1(9Z)/22:4(7Z,10Z,13Z,16Z));PG(18:2(9Z,12Z)/20:3(5Z,8Z,11Z));PG(18:1(9Z)/20:4(5Z,8Z,11Z,14Z));PG(18:2(9Z,12Z)/20:3(8Z,11Z,14Z));PG(16:0/22:5(4Z,7Z,10Z,13Z,16Z));	-10.5899945276404;-10.5899945276404;-10.5899945276404;-10.5899945276404;-10.5899945276404;-10.5899945276404;-10.5899945276404;	MS1 mz matched	819.51	46.082	3.30262e-05	4.38198e-05	1.77468	0.00872879	0.347021	0.753682	-0.407973
21181			PC(22:4(7Z,10Z,13Z,16Z)/18:3(6Z,9Z,12Z));PC(20:5(5Z,8Z,11Z,14Z,17Z)/20:2(11Z,14Z));PC(22:6(4Z,7Z,10Z,13Z,16Z,19Z)/18:1(11Z));PC(22:5(4Z,7Z,10Z,13Z,16Z)/18:2(9Z,12Z));PC(20:4(5Z,8Z,11Z,14Z)/20:3(8Z,11Z,14Z));PC(20:3(5Z,8Z,11Z)/20:4(5Z,8Z,11Z,14Z));PC(22:5(7Z,10Z,13Z,16Z,19Z)/18:2(9Z,12Z));PC(20:2(11Z,14Z)/20:5(5Z,8Z,11Z,14Z,17Z));PC(18:1(9Z)/22:6(4Z,7Z,10Z,13Z,16Z,19Z));PC(22:6(4Z,7Z,10Z,13Z,16Z,1…	15.8673066057165;15.8673066057165;15.8673066057165;15.8673066057165;15.8673066057165;15.8673066057165;15.8673066057165;15.8673066057165;15.8673066057165;15.8673066057165;15.8673066057165;15.8673066057165;15.8673066057165;15.8673066057165;15.8673066057165;15.8673066057165;15.8673066057165;15.8673066057165;15.8673066057165;15.8673066057165;15.8673066057165;15.8673066057165;	MS1 mz matched	854.574	46.5565	6.42073e-06	8.59475e-06	1.6083	0.0440849	0.491756	0.747053	-0.420718
21323			PS(20:3(8Z,11Z,14Z)/22:6(4Z,7Z,10Z,13Z,16Z,19Z));PS(22:6(4Z,7Z,10Z,13Z,16Z,19Z)/20:3(8Z,11Z,14Z));	1.61757031118398;1.61757031118398;	MS1 mz matched	858.522	171.092	4.55646e-07	8.65709e-07	1.61677	0.0416686	0.487875	0.526327	-0.925969
21405					Unmapped	860.559	44.921	2.4336e-05	3.99516e-05	1.76771	0.0276324	0.456952	0.609137	-0.715162
23458					Unmapped	926.879	348.21	0.000604096	0.000705316	1.50787	0.034366	0.473393	0.856489	-0.223493
24209					Unmapped	952.606	86.4365	5.34268e-05	7.82961e-05	1.64603	0.0260142	0.452832	0.682369	-0.551376
24663			TG(18:1(9Z)/24:0/18:3(6Z,9Z,12Z));TG(20:0/20:1(11Z)/20:3n6);TG(18:0/20:0/22:4(7Z,10Z,13Z,16Z));TG(18:0/18:3(6Z,9Z,12Z)/24:1(15Z));TG(24:0/20:3n6/16:1(9Z));TG(20:0/18:3(6Z,9Z,12Z)/22:1(13Z));TG(24:1(15Z)/14:1(9Z)/22:2(13Z,16Z));TG(16:1(9Z)/22:1(13Z)/22:2(13Z,16Z));TG(22:0/20:1(11Z)/18:3(6Z,9Z,12Z));TG(18:0/20:3n6/22:1(13Z));TG(18:0/24:1(15Z)/18:3(9Z,12Z,15Z));TG(18:1(9Z)/22:0/20:3n6);TG(18:2(9Z,12…	19.4299795737606;19.4299795737606;19.4299795737606;19.4299795737606;19.4299795737606;19.4299795737606;19.4299795737606;19.4299795737606;19.4299795737606;19.4299795737606;19.4299795737606;19.4299795737606;19.4299795737606;19.4299795737606;19.4299795737606;19.4299795737606;19.4299795737606;19.4299795737606;19.4299795737606;19.4299795737606;19.4299795737606;19.4299795737606;19.4299795737606;19.42997…	MS1 mz matched	967.88	348.925	0.000579172	0.000687079	1.63342	0.0223199	0.441578	0.842948	-0.246484
25023					Unmapped	981.262	353.683	0.000301534	0.000257279	1.58198	0.0287678	0.459605	1.17201	0.228986
27811			Nystatin A3	22.059449364013702	MS1 mz matched	1079.25	352.191	0.000176275	0.00019151	1.5908	0.0462039	0.494869	0.92045	-0.119589
28384					Unmapped	1098.68	340.839	1.84375e-05	1.52146e-05	2.06798	0.00215021	0.246208	1.21183	0.27719
29377			Neuromedin B;	10.265761039896;	MS1 mz matched	1132.54	32.0455	4.48045e-06	5.85393e-06	1.93262	0.0103015	0.366709	0.765374	-0.385762

## Sheet: R26L-1 VS C-1
id	MS2 name	MS2 score	MS1 name	MS1 ppm	type	mz	rt	MEAN ZJK_2-1	MEAN C-1	VIP	P-VALUE	Q-VALUE	FOLD CHANGE	LOG_FOLDCHANGE
1334					Unmapped	148.096	265.725	1.53915e-05	4.83459e-05	1.80698	0.016062	0.469882	0.318363	-1.65126
1354	D-Ribose	0.7071			MS2 reverse	150.055	98.8355	0.000118614	0.000164485	1.93913	0.0216079	0.483242	0.72112	-0.471688
1357	Ethylmalonic acid	0.754			MS2 reverse	150.077	152.725	0.000115688	9.07125e-05	1.66902	0.0492845	0.528733	1.27533	0.35087
1673	Pyridoxal (Vitamin B6)	0.9275			MS2 forward	168.065	99.7255	6.46388e-05	0.000114516	2.03676	0.0132817	0.464138	0.56445	-0.825082
2125			Amrinone;5-Guanidino-3-methyl-2-oxopentanoate;5-Carbamimidamido-3-methyl-2-oxopentanoate	12.5556896974498;21.1029699287993	MS1 mz matched	188.2	144.478	8.86868e-05	3.56903e-05	2.13329	0.00238895	0.368321	2.4849	1.31319
2197					Unmapped	193.07	44.868	2.11413e-05	7.64948e-05	1.81396	0.0256615	0.495227	0.276376	-1.8553
3174			4-(3-Methylbut-2-enyl)-L-tryptophan;4-Dimethylallyl-L-tryptophan;Dimethylallyltryptophan;4-Dimethylallyltryptophan;7-(3-Methylbut-2-enyl)-L-tryptophan	1.83720524354919;1.83720524354919;1.83720524354919	MS1 mz matched	237.134	48.721	0.000102274	4.69714e-05	2.1697	0.00462534	0.409955	2.17736	1.12258
3524	Adenosine	0.9999			MS2 reverse	250.092	151.314	7.60943e-05	8.99359e-05	1.87116	0.00953952	0.451626	0.846095	-0.241108
3737			2-Hexenoylcarnitine;	24.0579205411523;	MS1 mz matched	258.169	291.352	7.59733e-05	4.72717e-05	1.66665	0.0389821	0.518659	1.60716	0.684516
4280			Tolmetin sodium	-13.1802512511668	MS1 mz matched	280.263	34.95	6.10351e-05	4.25842e-05	2.03909	0.00570861	0.424379	1.43328	0.519319
4320					Unmapped	282.136	45.4105	0.000377417	0.000144844	1.94792	0.0178507	0.472682	2.60568	1.38166
4458	Heptadecanoic acid	0.7953			MS2 reverse	288.289	44.861	8.39706e-05	3.17652e-05	2.07341	0.00283575	0.368321	2.64348	1.40244
5175			7-Methylguanosine;N7-Methylguanosine	9.3873040736746;9.3873040736746	MS1 mz matched	316.32	44.0645	4.04396e-05	2.71391e-05	1.85094	0.030276	0.505411	1.49009	0.575399
5197			Rivastigmine;3-Hydroxylidocaine;Rivastigmine;3-Hydroxylidocaine	-0.511655905221747;-0.511655905221747;-0.399731220740453;-0.399731220740453	MS1 mz matched	317.114	288.205	0.000261868	0.000318875	1.6172	0.0341777	0.512097	0.821223	-0.284154
5624			3-Oxotetradecanoic acid glycerides;Dichlofluanid	-17.1468331216083;-24.607613595781	MS1 mz matched	334.236	34.929	4.52802e-05	8.47215e-05	1.86887	0.013335	0.464269	0.53446	-0.903846
6021			Fertaric acid;Triphenyl phosphate	12.9361193509689;-8.58709212856873	MS1 mz matched	349.06	145.377	0.000148968	0.000219253	1.65951	0.0495001	0.528903	0.679431	-0.5576
6672			Deferasirox;Violaceinic acid	-1.73022660333383;-1.73022660333383	MS1 mz matched	374.361	48.1275	2.29492e-05	1.62119e-05	1.7413	0.0462764	0.526219	1.41557	0.501384
6787			Pyrimidifen	10.055352066866	MS1 mz matched	378.919	342.247	0.000228987	0.00021743	1.7741	0.0439434	0.524052	1.05316	0.0747196
7386			11'-Carboxy-gamma-tocotrienol;Colupulone;Ophiobolin A;16alpha,17-Isopropylidenedioxy-6alpha-methylprogesterone;16alpha,17-Dihydroxy-6alpha-methylpregn-4-ene-3,20-dione cyclic acetal with acetone	-0.541146415441961;-0.541146415441961;-0.642080400399376;-0.642080400399376	MS1 mz matched	401.261	146.65	1.86852e-05	2.31563e-05	1.69992	0.038775	0.518407	0.806915	-0.309511
7574			5-Hydroxy-6-methoxycoumarin 7-glucoside;Isoferuloyl C1-glucuronide;Feruloyl C1-glucuronide;Isoferulic acid 3-O-glucuronide;Ferulic acid 4-O-glucuronide;Di(2-ethylhexyl) adipate;Dioctyl adipate;Diethylhexyl adipate;Docosanedioate	-2.97049943009104;-2.97049943009104;-2.97049943009104;-2.97049943009104;-2.97049943009104;-3.5105883393861;-3.5105883393861	MS1 mz matched	409.269	287.332	6.98617e-05	8.18089e-05	1.74182	0.0358516	0.514563	0.853962	-0.227756
8241					Unmapped	434.779	46.9515	0.000117219	0.000161125	1.65244	0.0486317	0.528212	0.727501	-0.458979
8391			PC-M6;Terpendole B;beta-PC-M6;beta-10-Hydroxy-12-demethyl-11,12-dehydropaspaline;alpha-PC-M6;alpha-10-Hydroxy-12-demethyl-11,12-dehydropaspaline	-13.5165387242767;-13.5307814597128;-13.5307814597128;-13.5307814597128	MS1 mz matched	439.289	252.581	6.36717e-05	3.03386e-05	1.89789	0.0147397	0.467403	2.0987	1.0695
8392			Ochrolifuanine A;16-[(1R)-2,3,4,9-Tetrahydro-1H-pyrido[3,4-b]indol-1-yl]-17-norcoryn	24.224106007535099	MS1 mz matched	439.289	232.09	4.99788e-05	2.12503e-05	1.85054	0.0397099	0.519527	2.35191	1.23383
8867					Unmapped	458.232	36.964	4.1123e-05	3.28793e-05	1.97017	0.0165264	0.470664	1.25073	0.322767
9935					Unmapped	494.885	342.896	0.000190734	0.000159841	1.84084	0.0172932	0.471868	1.19327	0.254921
10423					Unmapped	512.413	38.243	0.000182228	0.000122128	1.83734	0.0223668	0.485767	1.49211	0.57735
10857					Unmapped	527.099	231.189	3.07295e-05	1.68083e-05	1.93602	0.00189734	0.368321	1.82823	0.87045
11594					Unmapped	552.808	340.45	0.000276296	0.00023973	1.77625	0.0301327	0.505137	1.15253	0.204805
11707					Unmapped	556.439	38.919	0.000186794	9.85182e-05	1.9804	0.00899191	0.44901	1.89603	0.922984
12110			N6,N6,O-Tridemethylpuromycin-5'-phosphate	16.2933685793964	MS1 mz matched	570.455	38.347	0.000222601	0.000109012	2.23765	0.0101288	0.454154	2.04198	1.02997
12278					Unmapped	575.974	408.618	0.000363601	0.000386999	1.73377	0.0434046	0.523521	0.939541	-0.0899719
12664			Anhydrorhodovibrin	21.5376923739747	MS1 mz matched	589.44	26.417	2.13282e-05	1.32011e-05	1.62795	0.0395857	0.519381	1.61565	0.692111
13122			2'-Norberbamunine	-10.304444822225699	MS1 mz matched	605.253	49.491	2.80534e-05	1.44644e-05	1.82629	0.0347123	0.512908	1.93948	0.955667
13391					Unmapped	614.48	39.014	0.000183598	8.71177e-05	2.1979	0.00761636	0.440973	2.10747	1.07551
13504					Unmapped	617.892	344.08	8.1543e-05	5.7066e-05	1.78368	0.0226462	0.48666	1.42893	0.514931
13728					Unmapped	625.793	340.442	4.72729e-05	3.92115e-05	1.94613	0.0162172	0.470148	1.20559	0.269736
14310			Galactosylceramide (d18:1/12:0) ;Glucosylceramide (d18:1/12:0);	-17.0902259229749;-17.0902259229749;	MS1 mz matched	644.491	43.275	0.000135103	5.8362e-05	1.86471	0.0287234	0.502306	2.31491	1.21096
14373					Unmapped	646.908	358.876	0.000663384	0.000577864	1.6661	0.0385378	0.518114	1.14799	0.199115
14887			PE(16:1(9Z)/14:0);PE(14:1(9Z)/16:0);PE(16:0/14:1(9Z));PE(14:0/16:1(9Z));	4.15031255167361;4.15031255167361;4.15031255167361;4.15031255167361;	MS1 mz matched	662.472	353.852	0.00176416	0.0019472	1.79407	0.0353881	0.513902	0.906	-0.142417
15330					Unmapped	676.654	287.46	2.11204e-05	3.64059e-05	1.61747	0.0299807	0.504843	0.580136	-0.785537
15938					Unmapped	696.434	137.792	4.45303e-05	6.17469e-05	1.808	0.0193143	0.474607	0.721175	-0.471578
16147			AS 1-1;	-11.4992733129668;	MS1 mz matched	703.536	43.28	3.44337e-05	1.54874e-05	1.87384	0.0188157	0.473983	2.22334	1.15273
16274			PE(16:0/16:1(9Z));PE(16:1(9Z)/16:0);PE(18:1(11Z)/14:0);PE(14:0/18:1(11Z));PE(18:0/14:1(9Z));PE(18:1(9Z)/14:0);PE(14:1(9Z)/18:0);PC(15:0/14:1(9Z));PC(14:1(9Z)/15:0);PE(14:0/18:1(9Z));	24.3498305367591;24.3498305367591;24.3498305367591;24.3498305367591;24.3498305367591;24.3498305367591;24.3498305367591;24.3498305367591;24.3498305367591;24.3498305367591;	MS1 mz matched	707.995	408.581	0.00145182	0.00161021	1.7776	0.0427296	0.522839	0.901637	-0.149381
16420					Unmapped	711.61	46.3155	8.45859e-06	1.49088e-05	1.80461	0.0225048	0.486211	0.567355	-0.817677
16656			1-O-(1Z-Tetradecenyl)-2-(9Z-octadecenoyl)-sn-glycero-3-phosphocholine	22.451174319940101	MS1 mz matched	717.575	28.042	2.55482e-05	3.92536e-05	1.80852	0.0276961	0.500084	0.65085	-0.619603
16767					Unmapped	720.771	339.903	3.66162e-05	2.78583e-05	2.18373	0.000420907	0.368321	1.31437	0.394375
16776			PE-NMe2(16:0/16:0);PC(16:0/15:0);PE(20:0/14:0);PE(18:0/16:0);PE(14:0/20:0);PC(15:0/16:0);PE(16:0/18:0);	0.801652971853555;0.801652971853555;0.801652971853555;0.801652971853555;0.801652971853555;0.801652971853555;0.801652971853555;	MS1 mz matched	721.013	354.476	6.56171e-05	8.41958e-05	1.91971	0.0164082	0.470469	0.779339	-0.359677
17029			Hordatine A glucoside;	-4.88959477497522;	MS1 mz matched	729.789	340.407	4.74294e-05	4.0629e-05	1.79106	0.0389123	0.518574	1.16738	0.223272
17059			DG(22:6n3/0:0/22:6n3);DG(22:6(4Z,7Z,10Z,13Z,16Z,19Z)/22:6(4Z,7Z,10Z,13Z,16Z,19Z)/0:0);	-0.947780594093899;-0.947780594093899;	MS1 mz matched	730.533	47.5955	2.96234e-05	1.91435e-05	2.04884	0.00265165	0.368321	1.54744	0.629885
17453					Unmapped	741.885	343.795	0.00012017	0.000107551	1.7935	0.0381178	0.517589	1.11733	0.160052
18456					Unmapped	771.78	339.934	3.84345e-05	3.11111e-05	1.77211	0.0290483	0.50298	1.23539	0.304972
18547			PS(14:0/16:0);PS(16:0/14:0);	-21.895268573685;-21.895268573685;	MS1 mz matched	774.854	344.404	0.000561797	0.000457688	1.84962	0.0394617	0.519234	1.22747	0.295684
19577					Unmapped	805.96	408.539	2.88248e-05	3.408e-05	1.9476	0.00783142	0.442394	0.845798	-0.241615
21239			Pulvomycin	9.1836093325982695	MS1 mz matched	856.498	354.81	9.85862e-05	0.000114476	1.72479	0.048306	0.527947	0.861197	-0.215585
21607					Unmapped	866.752	339.825	3.60997e-05	3.00907e-05	1.74124	0.0271946	0.498946	1.1997	0.262672
21677					Unmapped	868.838	344.807	0.000185031	0.000133947	2.15439	0.00263685	0.368321	1.38138	0.466111
21904					Unmapped	875.393	347.224	0.000176202	0.000134524	1.71663	0.0396405	0.519445	1.30982	0.38937
21969					Unmapped	876.794	31.13	3.7521e-05	2.86273e-05	1.93848	0.0126136	0.462408	1.31067	0.390308
22169					Unmapped	882.804	341.279	9.23975e-05	7.61124e-05	1.87429	0.0132876	0.464152	1.21396	0.279723
22727					Unmapped	902.81	30.984	3.4362e-05	2.96781e-05	1.72956	0.0400152	0.519882	1.15782	0.211414
22926					Unmapped	908.646	43.364	1.05294e-05	7.22745e-06	1.88399	0.0183239	0.473336	1.45686	0.542867
23584					Unmapped	930.369	36.278	2.17325e-05	1.47662e-05	1.91031	0.0183062	0.473312	1.47177	0.557553
23795					Unmapped	937.981	408.031	0.00119191	0.00146074	1.94256	0.0160257	0.469819	0.815968	-0.293416
23835			Isochestanin;Chestanin;	-2.82201030738595;-2.82201030738595;	MS1 mz matched	939.194	346.233	4.80532e-05	3.55337e-05	1.90862	0.0132218	0.463989	1.35233	0.435445
24493					Unmapped	961.914	352.145	0.000251218	0.000204792	1.90475	0.0387288	0.51835	1.2267	0.294782
24694					Unmapped	968.665	45.492	2.14813e-06	8.88356e-07	1.65939	0.0403849	0.520306	2.4181	1.27387
24833			2-Carboxymethyl-3-hydroxyphenylpropionyl-CoA;Sipoyl-CoA;(Hydroxymethylphenyl)succinyl-CoA	9.46029009359978;9.47796440325655;9.47796440325655	MS1 mz matched	974.182	345.533	5.50858e-05	4.3556e-05	1.76751	0.0246585	0.492578	1.26471	0.33881
25016					Unmapped	980.856	343.804	0.000278614	0.000244345	1.77158	0.0425109	0.522613	1.14025	0.18935
25192					Unmapped	986.964	408.119	2.03832e-05	2.45613e-05	1.8878	0.0108482	0.4569	0.829889	-0.26901
25697					Unmapped	1003.65	355.007	0.000106248	0.000136631	1.77893	0.038591	0.51818	0.777625	-0.362853
26699					Unmapped	1040.88	344.823	0.000197067	0.000139734	2.1811	0.0013941	0.368321	1.4103	0.496004
26809					Unmapped	1044.82	344.512	0.000179089	0.000138653	2.08905	0.00438093	0.405899	1.29164	0.369204
27065					Unmapped	1053.85	344.285	5.77536e-05	3.98087e-05	1.98475	0.00716541	0.43775	1.45078	0.536829
27168					Unmapped	1056.7	339.474	1.64437e-05	1.32017e-05	1.85486	0.015884	0.469571	1.24558	0.316818
27811			Nystatin A3	22.059449364013702	MS1 mz matched	1079.25	352.191	0.000168649	0.00019151	1.99881	0.00929086	0.450473	0.880629	-0.183394
28384					Unmapped	1098.68	340.839	2.27047e-05	1.52146e-05	1.90396	0.0456871	0.525691	1.4923	0.577538
29006			Lignocericyl coenzyme A;Tetracosanoyl-CoA ;Tetracosanoyl-CoA;Lignoceroyl-CoA	12.5206142972212;12.5206142972212;12.8783507411878	MS1 mz matched	1119.17	346.147	5.18038e-05	3.98835e-05	2.01957	0.00510986	0.417037	1.29888	0.377266
29778					Unmapped	1146.51	346.353	5.08752e-05	4.01949e-05	1.71886	0.0389664	0.51864	1.26571	0.339949
30342			Ganglioside GM3 (d18:1/9Z-18:1);	23.046017653033;	MS1 mz matched	1165.74	31.263	1.54745e-05	1.31952e-05	1.77715	0.0242896	0.491557	1.17274	0.229878

## Sheet: R2C-2 VS C-2
id	MS2 name	MS2 score	MS1 name	MS1 ppm	type	mz	rt	MEAN R2C-2	MEAN C-2	VIP	P-VALUE	Q-VALUE	FOLD CHANGE	LOG_FOLDCHANGE
1285	N-Acetylcadaverine	0.6951			MS2 forward	145.133	297.516	3.88195e-05	3.26413e-05	2.3529	0.0186467	0.792997	1.18928	0.250082
1357	Ethylmalonic acid	0.754			MS2 reverse	150.077	152.725	0.000113749	9.59736e-05	2.65986	0.00608798	0.555701	1.18521	0.245148
1491	L-Citrulline	0.8808			MS2 forward	158.093	299.135	0.000761247	0.00104809	2.286	0.0254986	0.839706	0.726319	-0.461324
1598	Dimethylaminopurine	0.8411			MS2 forward	164.092	54.933	4.85857e-05	3.60489e-05	2.08711	0.0241596	0.832311	1.34777	0.430579
2846	His-Ser	0.9242			MS2 reverse	225.097	239.73	2.02628e-05	1.45352e-05	2.22781	0.011176	0.696605	1.39404	0.479277
2867	Lys-Pro	0.6671			MS2 reverse	226.154	323.056	6.7027e-05	6.05108e-05	2.23015	0.0484016	0.908624	1.10769	0.14755
3174			4-(3-Methylbut-2-enyl)-L-tryptophan;4-Dimethylallyl-L-tryptophan;Dimethylallyltryptophan;4-Dimethylallyltryptophan;7-(3-Methylbut-2-enyl)-L-tryptophan	1.83720524354919;1.83720524354919;1.83720524354919	MS1 mz matched	237.134	48.721	8.62774e-05	4.14972e-05	2.314	0.000766478	0.243989	2.07911	1.05597
3197	Tyr-Gly	0.9464			MS2 forward	238.093	139.776	0.000543497	0.000672171	2.18892	0.0132863	0.731873	0.80857	-0.306555
3590					Unmapped	252.927	339.788	0.000276889	0.000300542	1.91514	0.0403146	0.892269	0.921301	-0.118256
4007	His-Met	0.8199			MS2 reverse	269.106	163.836	8.00135e-05	0.000122566	2.19598	0.00944771	0.659976	0.652821	-0.61524
4208			Galactosylglycerol;(2R)-1-O-beta-D-Galactopyranosylglycerol;3-beta-D-Galactosyl-sn-glycerol;Galactosylglycerol;2-O-(alpha-D-Glucopyranosyl)glycerol;2-O-alpha-D-Glucosylglycerol	-0.659582406341915;-0.659582406341915;-0.787091076695883;-0.787091076695883	MS1 mz matched	277.084	305.164	2.72243e-05	1.84299e-05	2.1897	0.0271645	0.848042	1.47719	0.562852
4701	S-Methyl-5'-thioadenosine	0.9982			MS2 forward	298.096	81.5785	0.000676396	0.00101451	2.51052	0.00235147	0.377704	0.666719	-0.58485
4878			Ellagic acid;Fenhexamid	16.4666507385186;4.22275189995419	MS1 mz matched	303.198	41.852	2.8055e-05	3.9001e-05	2.3081	0.0467797	0.905754	0.71934	-0.475255
5182					Unmapped	316.81	315.791	7.34566e-05	9.29656e-05	2.10317	0.0240753	0.831823	0.790148	-0.339804
5624			3-Oxotetradecanoic acid glycerides;Dichlofluanid	-17.1468331216083;-24.607613595781	MS1 mz matched	334.236	34.929	6.68804e-05	0.000104258	2.38585	0.0232737	0.827033	0.64149	-0.640502
5804			2',7-Dihydroxy-4'-methoxy-8-prenylflavan;5-Deoxymyricanone;2,2-Bis[4-(2,3-epoxypropoxy)phenyl]propane;2',4'-Dihydroxy-7-methoxy-8-prenylflavan;4',7-Dihydroxy-2'-methoxy-3'-prenylisoflavan;Bisphenol A diglycidyl ether;2,2-Bis(4-glycidyloxyphenyl)propane;16beta-Hydroxy-3,11-dioxopreg-4,17(20)-dien-21-oic acid, gamma-lactone	10.4086969613723;10.4086969613723;10.4086969613723;10.4086969613723;10.4086969613723;10.2890487773643;10.2890487773643	MS1 mz matched	341.179	252.086	3.12414e-05	3.90607e-05	2.16853	0.0200159	0.804387	0.799816	-0.322259
5949			Oxadiazon	-1.2806289304143399	MS1 mz matched	346.221	236.508	4.52328e-05	3.99148e-05	1.87126	0.0314497	0.865972	1.13323	0.180445
6240			Oxybutynin;Dihydroretrofractamide B;Oxybutynin;Songorine;Zongorine;pellonine	-1.10264973734628;-1.10264973734628;-1.11972553275543;-1.11972553275543	MS1 mz matched	358.237	25.7835	3.17874e-05	2.3021e-05	2.05991	0.0342576	0.875591	1.3808	0.465508
6252					Unmapped	358.889	363.048	9.33308e-05	6.72931e-05	2.26871	0.00784276	0.617041	1.38693	0.471895
8242					Unmapped	434.779	98.534	4.23902e-05	7.12644e-05	2.46435	0.040333	0.892313	0.594831	-0.749449
8241					Unmapped	434.779	46.9515	0.000124932	0.000193076	2.56869	0.0026213	0.389008	0.64706	-0.628028
8391			PC-M6;Terpendole B;beta-PC-M6;beta-10-Hydroxy-12-demethyl-11,12-dehydropaspaline;alpha-PC-M6;alpha-10-Hydroxy-12-demethyl-11,12-dehydropaspaline	-13.5165387242767;-13.5307814597128;-13.5307814597128;-13.5307814597128	MS1 mz matched	439.289	252.581	6.91198e-05	2.68141e-05	2.63692	0.000848203	0.251751	2.57774	1.36611
8392			Ochrolifuanine A;16-[(1R)-2,3,4,9-Tetrahydro-1H-pyrido[3,4-b]indol-1-yl]-17-norcoryn	24.224106007535099	MS1 mz matched	439.289	232.09	5.88105e-05	2.21769e-05	2.68294	0.000243752	0.144694	2.65188	1.40702
9900			Isorhamnetin 4'-O-glucuronide;6-Methoxyluteolin 7-glucuronide;8-Hydroxyluteolin 4'-methyl ether 8-glucuronide;Carmine red;3'-Methoxytricetin 7-glucuronide;Carmine;Carminic acid	-21.1216231805025;-21.1216231805025;-21.1216231805025;-21.1216231805025;-21.1216231805025;-21.1216231805025	MS1 mz matched	493.386	46.228	2.05197e-05	3.32841e-05	2.1652	0.0325494	0.869911	0.616503	-0.697821
10312					Unmapped	508.249	297.828	5.31521e-05	4.55976e-05	2.31511	0.0226737	0.823264	1.16568	0.221169
10857					Unmapped	527.099	231.189	4.66227e-05	2.08369e-05	2.61333	1.87401e-05	0.0222487	2.2375	1.16189
12630			GDP-4-Dehydro-6-deoxy-D-mannose;GDP-4-Dehydro-6-L-deoxygalactose;Lipomycin;alpha-Lipomycin	-11.2189861232175;-11.2189861232175;16.7046534585831	MS1 mz matched	588.319	46.171	6.42123e-06	7.9262e-06	2.38022	0.0221269	0.819684	0.810127	-0.303779
12947					Unmapped	599.389	33.524	0.000611415	0.000949796	2.54993	0.00185301	0.351047	0.643733	-0.635466
13453					Unmapped	616.394	48.207	0.000298329	0.000578467	2.38534	0.0195658	0.800783	0.515723	-0.955331
14419			Remikiren;Remikiren;Ro 42-5892	-3.3410269707498;-3.33150840712697	MS1 mz matched	648.377	118.648	8.36651e-05	0.000131969	2.16489	0.0374075	0.88486	0.633976	-0.6575
14669					Unmapped	655.578	47.897	2.78205e-05	4.71198e-05	2.28808	0.00522583	0.51775	0.59042	-0.760187
14715					Unmapped	657.269	420.865	1.60111e-05	1.10469e-05	2.24192	0.0440321	0.900459	1.44938	0.535437
14753					Unmapped	658.504	28.423	6.93195e-05	0.00012274	2.51896	0.00367988	0.454195	0.564765	-0.824278
15168					Unmapped	671.573	46.2505	7.96694e-06	2.67635e-05	2.45867	0.00557672	0.533952	0.297679	-1.74817
15326					Unmapped	676.45	118.621	6.82012e-05	0.000110819	2.24782	0.030548	0.86256	0.615431	-0.70033
15871					Unmapped	694.366	154.914	1.38524e-05	1.85731e-05	2.07633	0.0496041	0.910641	0.745831	-0.423079
16400					Unmapped	711.068	180.669	0.00240242	0.00586169	2.42952	0.0050568	0.512049	0.409851	-1.28683
16499					Unmapped	713.418	30.7695	0.000170986	9.4067e-05	2.59742	0.00206287	0.363354	1.8177	0.862115
17511			Avermectin A1a monosaccharide	1.6085035448313001	MS1 mz matched	743.43	32.1755	4.57357e-05	8.0221e-05	2.38477	0.0139244	0.740978	0.570121	-0.810661
18759			N,N'-Diacetylchitobiosyldiphosphodolichol;	5.73255922231899;	MS1 mz matched	781.651	48.401	5.57618e-05	9.59589e-05	2.14134	0.0121969	0.714756	0.581101	-0.78314
19314			(-)-Epigallocatechin 3-gallate 7-glucoside 4"-glucuronide;	0.753166689299001;	MS1 mz matched	797.647	47.263	1.5997e-05	3.68978e-05	2.03056	0.0093356	0.657292	0.433549	-1.20573
20078					Unmapped	821.436	322.715	2.23135e-05	3.56313e-05	1.82393	0.0228446	0.824354	0.626235	-0.675224
20281					Unmapped	826.464	408.533	3.4087e-05	2.73206e-05	2.17868	0.0179528	0.786702	1.24767	0.319233
20291	1-Stearoyl-2-oleoyl-sn-glycerol 3-phosphocholine (SOPC)	0.9999			MS2 reverse	826.555	48.443	3.42215e-05	5.11621e-05	1.86294	0.0491144	0.90983	0.668883	-0.580173
20798					Unmapped	842.705	46.931	1.58908e-05	3.90767e-05	2.40404	0.0042932	0.482815	0.406655	-1.29812
20855			SM(d18:1/26:0);4'''-Demalonylsalvianin;Monodemalonylsalvianin;Malonylshisonin	-15.1514953891201;5.59039883640391;5.59039883640391	MS1 mz matched	844.719	48.32	1.75613e-05	3.06923e-05	2.31006	0.0133465	0.732759	0.572173	-0.805477
20993			Atractyloside F	0.72605524259450804	MS1 mz matched	849.367	33.026	1.54347e-05	1.97964e-05	2.01906	0.0290036	0.856293	0.779669	-0.359066
29316			Tragopogonsaponin G;	2.10769844196619;	MS1 mz matched	1130.2	348.792	0.000142703	0.000126409	2.18576	0.0371589	0.884179	1.1289	0.17492
29377			Neuromedin B;	10.265761039896;	MS1 mz matched	1132.54	32.0455	7.23872e-06	5.37151e-06	1.92068	0.0295809	0.858701	1.34761	0.430407

[truncated: 3 more sheets: R4C-2 VS C-2, R7L-2 VS C-2, R26L-2 VS C-2]
