# Supplementary material for: Combined metabolomic and genomic analyses reveal phage-specific and infection stage-specific alterations to marine Roseobacter metabolism
Source: ISME Commun. 2025 Mar 18;5(1):ycaf047. doi: 10.1093/ismeco/ycaf047 (PMC11981692; doi:10.1093/ismeco/ycaf047)
Supplement: Table_S5_ycaf047 [file table_s5_ycaf047.xlsx]

## Sheet: Table Caption
Table S5 List of metabolite peaks (negative ion mode) significantly changed in phage infection relative to control populations at corresponding time points
NOTE: Significantly increased or decreased metabolite peaks are colored in red or blue, respectively.

## Sheet: R2C-0.5 VS C-0.5
id	MS2 name	MS2 score	MS1 name	MS1 ppm	type	mz	rt	MEAN R2C-0.5	MEAN C-0.5	VIP	P-VALUE	Q-VALUE	FOLD CHANGE	LOG_FOLDCHANGE
192	Pyruvate	0.9463			MS2 reverse	87.0085	59.481	0.00123334	0.000747246	2.17271	0.0397015	1	1.65051	0.722909
369					Unmapped	103.04	235.608	0.000255077	0.000115933	2.42818	7.76831e-05	1	2.20021	1.13764
1794					Unmapped	172.963	25.704	0.000126517	9.19778e-05	2.36101	0.0250483	1	1.37552	0.459978
2690	bata-Hydroxypyruvic acid	0.9999			MS2 reverse	207.013	235.458	2.09385e-05	9.34271e-06	2.36909	0.000530643	1	2.24116	1.16425
2918			4,4'-Thiodianiline;4,4'-Thiobisbenzemine	3.571493034	MS1 mz matched	215.073	235.675	0.000281486	6.89618e-05	2.44222	8.20386e-05	1	4.08177	2.02919
4236	3-Methyluridine	1			MS2 reverse	257.077	141.374	2.06388e-05	1.65137e-05	1.32992	0.0445859	1	1.2498	0.321693
4701			11-Hydroxycanthin-6-one	-23.722923040000001	MS1 mz matched	271.022	48.8475	0.00283077	0.0013945	2.3662	0.0321563	1	2.02995	1.02144
4999			8-Hydroxynevirapine;3-Hydroxynevirapine;2-Hydroxynevirapine;12-Hydroxynevirapine;2,3-Diphenyl-3-(2-pyridinyl)acrylonitrile	15.3283269445608;15.3283269445608;15.3283269445608;15.3283269445608;1.06339349416405	MS1 mz matched	281.108	347.772	3.32504e-05	2.89857e-05	2.23104	0.0441975	1	1.14713	0.198032
5083			Estrone-3,4-quinone;Estrone-2,3-quinone;16-Oxoestrone;(S)-17-Hydroxy-9,11,13,15-octadecatetraynoic acid;Allogibberic acid;16-Ketoestrone;3-Hydroxy-1,3,5(10)-estratriene-16,17-dione;alpha,alpha'-Diethyl-3,4,4'-stilbenetriol;3,4,4'-Trihydroxy-alpha,alpha'-diethylstilbene;(E)-4-[1-Ethyl-2-(4-hydroxyphenyl)-1-butenyl]-1,2-benzenediol;(+)-Larreatricin	13.8666950899685;13.8666950899685;13.8666950899685;13.8666950899685;14.0233095375364;14.0233095375364;14.0233095375364;14.0233095375364	MS1 mz matched	283.145	27.9325	0.00019209	0.000285455	2.16964	0.0355453	1	0.672924	-0.571485
5119			N-Monodesmethyl-rizatriptan;	5.37419549567688;	MS1 mz matched	284.16	292.143	2.16119e-05	1.39638e-05	2.31403	0.00192244	1	1.54771	0.630137
5403			Cinchonidine;(R)-Rhazinilam;Cinchonine;(9S)-Cinchon-9-ol;Eburmonine;Vinburnine;Cinchonidine;(8alpha,9R)-Cinchon-9-ol;10-Deoxysarpagine;Sarpagan-17-ol;Coryntheal	5.90740394241323;5.90740394241323;5.95261566987944;5.95261566987944;5.95261566987944;5.95261566987944;5.95261566987944	MS1 mz matched	293.175	44.318	0.000605269	0.000872071	2.28195	0.00872539	1	0.69406	-0.526869
5502	S-Methyl-5'-thioadenosine	0.9663			MS2 forward	296.081	98.631	1.66189e-05	1.4145e-05	1.91076	0.0161038	1	1.1749	0.232533
6123			Gravelliferone;Auraptene;5-Hydroxy-7-(4-hydroxyphenyl)-1-phenyl-3-heptanone;4-(3-Hydroxy-7-phenyl-6-heptenyl)-1,2-benzenediol;Ostruthin;Glepidotin C;Doisynoestrol;cis-1-Ethyl-1,2,3,4-tetrahydro-7-methoxy-2-methyl-2-phenthrenecarboxylic acid	0.353505157533829;0.353505157533829;0.353505157533829;0.353505157533829;0.335393881459386;0.335393881459386;0.335393881459386	MS1 mz matched	314.17	288.406	1.62327e-05	7.97035e-06	2.25279	0.00758175	1	2.03664	1.02619
6977			Vulgaxanthin II;Vulgaxanthin-II	3.32440762038621;3.22296375638568	MS1 mz matched	339.092	155.124	0.00010335	3.47886e-05	2.51384	0.00109976	1	2.9708	1.57085
11537			LysoPE(0:0/18:3(6Z,9Z,12Z));LysoPE(18:3(6Z,9Z,12Z)/0:0);LysoPE(18:3(9Z,12Z,15Z)/0:0);LysoPE(0:0/18:3(9Z,12Z,15Z));	-3.97500460891927;-3.97500460891927;-3.97500460891927;-3.97500460891927;	MS1 mz matched	510.245	35.76	5.41941e-06	8.35412e-06	2.19426	0.036569	1	0.64871	-0.624353
12830			Endomorphin-2;	-2.29064769581027;	MS1 mz matched	570.278	26.5885	8.2584e-06	2.11118e-05	2.23244	0.0378758	1	0.391174	-1.35412
13567			24-Acetyl- 25-cinnamoylvulgaroside;	16.010259651056;	MS1 mz matched	607.345	238.572	3.2188e-06	1.86044e-06	1.82499	0.0268856	1	1.73013	0.790877
14999					Unmapped	674.7	414.834	2.91057e-05	2.0967e-05	2.0902	0.0285039	1	1.38817	0.47318
15060					Unmapped	676.693	414.69	2.32151e-05	1.47798e-05	1.94284	0.0292694	1	1.57073	0.651433
15656					Unmapped	703.599	142.054	3.51495e-05	2.34722e-05	2.02963	0.0314459	1	1.49749	0.58255
15992			Lupeoside;	7.09956020558634;	MS1 mz matched	719.486	91.917	3.26879e-05	2.01804e-05	2.13576	0.0153099	1	1.61978	0.6958
16286					Unmapped	733.502	91.1955	4.93576e-05	3.07989e-05	2.25784	0.0261716	1	1.60257	0.680391
16422			PE(15:0/P-18:1(11Z));PC(P-16:0/14:1(9Z));PE(15:0/P-18:1(9Z));PE(P-18:1(9Z)/15:0);PC(14:1(9Z)/P-16:0);PC(o-16:1(9Z)/14:1(9Z));PE(P-18:1(11Z)/15:0);	-4.78560421681061;-4.78560421681061;-4.78560421681061;-4.78560421681061;-4.78560421681061;-4.78560421681061;-4.78560421681061;	MS1 mz matched	739.5	338.582	0.000976379	0.000500842	2.3389	0.0247242	1	1.94947	0.963085
19255					Unmapped	867.864	411.125	2.86738e-05	4.28506e-05	1.54151	0.0127694	1	0.669157	-0.579584

## Sheet: R4C-0.5 VS C-0.5
id	MS2 name	MS2 score	MS1 name	MS1 ppm	type	mz	rt	MEAN R4C-0.5	MEAN C-0.5	VIP	P-VALUE	Q-VALUE	FOLD CHANGE	LOG_FOLDCHANGE
79					Unmapped	73.0295	375.992	0.000103481	5.45807e-05	1.92736	0.00600102	0.145955	1.89593	0.922909
174					Unmapped	85.0291	293.848	0.000441097	0.000380398	1.64219	0.0361806	0.312149	1.15957	0.213584
235	Phenol	0.8664			MS2 forward	93.0342	38.801	8.17347e-05	6.22415e-05	1.71581	0.025472	0.281462	1.31319	0.393073
362			(S)-b-aminoisobutyric acid;3-Aminoisobutanoic acid;Butyl nitrite;2-Aminoisobutyric acid;Gamma-Aminobutyric acid;Dimethylglycine;(R)-b-aminoisobutyric acid;D-Alpha-aminobutyric acid;O-Acetylethanolamine;L-Alpha-aminobutyric acid;N-Ethylglycine;Unknown;3-Aminobutanoic acid;4-Aminobutanoate;4-Aminobutanoic acid;4-Aminobutyrate;4-Aminobutyric acid;gamma-Aminobutyric acid;GABA;N,N-Dimethylglycine;Dime…	16.2181837548599;16.2181837548599;16.2181837548599;16.2181837548599;16.2181837548599;16.2181837548599;16.2181837548599;16.2181837548599;16.2181837548599;16.2181837548599;16.2181837548599;16.2181837548599;16.2181837548599;16.4947173242036;16.4947173242036;16.4947173242036;16.4947173242036;16.4947173242036;16.4947173242036;16.4947173242036;16.4947173242036;16.4947173242036;16.4947173242036;16.49471…	MS1 mz matched	102.056	384.592	0.000564234	0.000231241	2.0564	0.00043594	0.0339599	2.44002	1.28689
535	Succinate	0.9968			MS2 forward	117.019	376.003	0.000239347	0.00011531	1.95666	0.00705371	0.16023	2.07568	1.05359
733			Flucytosine;	12.2549247546071;	MS1 mz matched	128.035	384.492	0.00101138	0.000396326	2.05703	0.000639261	0.037328	2.55188	1.35156
791	Pyruvaldehyde	0.9885			MS2 reverse	131.034	359.862	2.79186e-05	1.6831e-05	1.89374	0.00372813	0.10794	1.65876	0.730104
986			3-Nonen-2-one;(Z)-6-Nonenal;5-Nonen-2-one;8-Nonen-2-one;(2xi,4xi)-2,4-Nonadien-1-ol;2,6-Nonadien-1-ol;trans-4-Nonenal;Santene hydrate;(卤)-2,2,6-Trimethylcyclohexanone;1-Nonen-4-one;2-Ethyl-2-heptenal;3-Nonen-5-one;2-Methyl-2-octenal;(E)-2-Nonen-4-one;(卤)-2,6-Dimethyl-5-heptenal;7-Methyl-3-octen-2-one;3-Methylene-2-octanone;2-Nonenal;2,4-Nonadien-1-ol;8-Nonen-3-one;(3E,6Z)-3,6-Nonadien-1-ol;(3Z,6Z…	-0.821438091924128;-0.821438091924128;-0.821438091924128;-0.821438091924128;-0.821438091924128;-0.821438091924128;-0.821438091924128;-0.821438091924128;-0.821438091924128;-0.821438091924128;-0.821438091924128;-0.821438091924128;-0.821438091924128;-0.82143	MS1 mz matched	139.113	40.127	0.000974296	0.000196343	2.08936	0.00560311	0.140019	4.96221	2.31098
1127	L-Glutamate	0.9946			MS2 forward	146.046	384.589	0.00321554	0.00124942	2.05676	0.000509163	0.0354043	2.57362	1.3638
1311					Unmapped	155.107	44.3315	0.00119784	0.000581847	1.89322	0.0301026	0.296617	2.05868	1.04172
1339			2,6-Dichloro-p-benzoquinone;2,6-Dichloro-1,4-benzoquinone;2,5-Dichloro-p-benzoquinone;2,5-Dichloro-1,4-benzoquinone	15.914226864168;15.914226864168	MS1 mz matched	156.926	414.765	0.000220151	0.000176291	1.71442	0.0237534	0.274857	1.24879	0.320529
1478	Glucosamine	0.6435			MS2 reverse	160.061	257.551	2.31833e-05	6.97879e-06	2.09012	0.00113505	0.0555821	3.32196	1.73204
1587	L-Phenylalanine	0.8999			MS2 forward	164.071	249.891	6.50482e-05	2.00333e-05	1.84522	0.0137389	0.219883	3.24701	1.69911
1666			4-Chloroacetanilide;o-Chloroacetanilide;2'-Chloroacetanilide;N-(2-Chlorophenyl)acetamide	3.54967833993078;3.54967833993078	MS1 mz matched	168.027	384.549	0.00033201	0.000156717	1.80795	0.0296237	0.295204	2.11853	1.08306
1725			Glutarylglycine;N-Acetylglutamic acid;N-Acetyl-L-glutamate;N-Acetyl-L-glutamic acid;L-2-Amino-6-oxoheptanedioate;L-2-Amino-6-oxopimelate;AminoDHQ;5-Deoxy-5-amino-3-dehydroquinic acid	1.46775910424328;1.46775910424328;1.5867667880272;1.5867667880272;1.5867667880272	MS1 mz matched	170.045	373.38	1.40272e-05	6.96273e-06	1.97272	0.0016119	0.0694259	2.01461	1.0105
1759					Unmapped	171.143	26.372	0.000194865	0.000128052	1.58888	0.0300068	0.296337	1.52176	0.605741
1794					Unmapped	172.963	25.704	0.000150537	9.19778e-05	1.94192	0.0030883	0.0978532	1.63667	0.71076
1845			2,6-Dichloro-p-benzoquinone;2,6-Dichloro-1,4-benzoquinone;2,5-Dichloro-p-benzoquinone;2,5-Dichloro-1,4-benzoquinone	15.914226864168;15.914226864168	MS1 mz matched	174.937	414.938	0.00113095	0.00084726	1.67863	0.0321723	0.302379	1.33483	0.416657
2081	Sebacic acid	0.8867			MS2 reverse	183.103	40.4035	0.000906192	0.000216726	2.09487	0.00767086	0.167755	4.18127	2.06394
2173	Dihydrothymine	0.9999			MS2 reverse	187.072	302.136	7.04124e-06	4.48374e-06	1.80674	0.0174558	0.244212	1.57039	0.651127
2184	N-Acetyl-L-glutamate	0.8893			MS2 forward	188.056	373.506	9.0771e-05	4.44174e-05	1.98191	0.00166842	0.0708488	2.04359	1.03111
2198					Unmapped	188.939	348.87	0.00108627	0.000906383	1.70677	0.0348516	0.309092	1.19846	0.261186
2384			2-Amino-3-methylimidazo[4,5-f]quinoline;2-Amino-6-methyldipyrido[1,2-a:3',2'-d]imidazole;SK&F 91581	9.13673082243411;9.13673082243411;-7.79327379580593	MS1 mz matched	197.092	183.626	1.95181e-05	1.0019e-05	1.81754	0.0163652	0.237555	1.94812	0.96208
2649			Ethyl trans-p-methoxycinnamate;Aceteugenol;Phenylmethylglycidic ester;Isoeugenyl acetate;Cuelure;Verimol I;Isoeugenol acetate;(2RS,5RS)-(E)-2-(2-Phenylethenyl)-1,3-dioxan-5-ol;2,3-Dihydro-6-methoxy-2,2-dimethyl-4H-1-benzopyran-4-one;Benzyl 2-methyl-3-oxobutanoate;p-Methoxycinmic acid ethyl ester;Ethyl p-methoxycinmate;3-Dimethylallyl-4-hydroxybenzoate;Acetyleugenol	3.42416078229817;3.42416078229817;3.42416078229817;3.42416078229817;3.42416078229817;3.42416078229817;3.42416078229817;3.42416078229817;3.42416078229817;3.39650344524238;3.39650344524238;3.39650344524238;3.39650344524238	MS1 mz matched	205.084	39.443	3.85785e-05	1.80258e-05	1.67442	0.0185172	0.250245	2.14018	1.09773
2689			2(3H)-Benzothiazolethione;2-Mercaptobenzothiazole;Captax	9.9379386063506;10.1804758833485	MS1 mz matched	207.012	34.0605	0.00037719	0.000677031	1.69036	0.0401951	0.326058	0.557124	-0.843929
2795			Selenomethionine se-oxide;Burimamide	-9.06086464576619;-7.17506421208746	MS1 mz matched	211.108	165.939	0.000186914	7.51408e-05	1.96491	0.000449126	0.0342451	2.48752	1.31471
2916			2-Amino-5,6-dichloro-3,4,-dihydroquinazoline;Terbacil	-3.72338209914145;-1.87210795190889	MS1 mz matched	215.066	383.69	2.23212e-05	1.72225e-05	1.87608	0.00863267	0.178425	1.29605	0.374122
2968			1,2-Bis(chloromethoxy)ethane	-6.9624615719999996	MS1 mz matched	217.003	248.061	0.00283676	0.00198068	1.62806	0.0324688	0.303161	1.43222	0.518252
3229			Riesling acetal;4,5-Dihydrovomifoliol;Methyl dihydrojasmonate;	-3.95566096520403;-3.95566096520403;-3.95566096520403;	MS1 mz matched	225.149	105.271	3.98874e-05	2.34469e-05	1.7552	0.0132312	0.216618	1.70118	0.766537
3291					Unmapped	227.103	194.904	5.93071e-05	4.24666e-06	2.12667	0.00318631	0.09923	13.9656	3.8038
3318			N-Succinyl-L-glutamate;(2S)-2-(3-Carboxypropanoylamino)pentanedioic acid	3.2379592439999998	MS1 mz matched	228.05	434.536	1.395e-05	5.34707e-06	2.06511	8.10699e-05	0.0151484	2.6089	1.38344
3491			Cysteinyl-Leucine;Leucyl-Cysteine;Cysteinyl-Isoleucine;Isoleucyl-Cysteine;Geranyl phosphate	-0.720193309807166;-0.720193309807166;-0.720193309807166;-0.720193309807166;6.59754867638644	MS1 mz matched	233.104	137.412	0.000149864	7.83712e-05	1.88237	0.0103217	0.194578	1.91223	0.935259
3508			Asparaginyl-Cysteine;Cysteinyl-Asparagine;Carboxin	-1.10183379065542;-1.10183379065542;-18.2178079668193	MS1 mz matched	234.062	213.802	1.82257e-05	3.1903e-06	1.97905	0.027483	0.288473	5.71285	2.51421
3732	L-Cysteine	0.8417			MS2 reverse	241.037	37.708	8.15745e-05	0.000211992	1.40407	0.029005	0.29333	0.3848	-1.37782
3793					Unmapped	242.176	126.382	0.000275194	0.00047592	1.7339	0.0139807	0.221387	0.578236	-0.79027
3825			Ng-L-Glutamyl-L-aspartic acid;Na-L-Glutamyl-L-aspartic acid;L-beta-aspartyl-L-glutamic acid ;	3.43101211136327;3.43101211136327;3.43101211136327;	MS1 mz matched	243.061	386.081	2.16379e-05	1.15327e-05	1.92515	0.026651	0.28566	1.87623	0.907834
3879	gamma-L-Glutamyl-L-valine	0.9696			MS2 forward	245.113	365.987	2.46585e-05	9.68572e-06	2.04884	7.26712e-05	0.0151484	2.54586	1.34815
3892			N-Succinyl-L-glutamate;(2S)-2-(3-Carboxypropanoylamino)pentanedioic acid	3.2379592439999998	MS1 mz matched	246.061	434.61	1.11766e-05	4.12766e-06	2.09095	5.40537e-05	0.0151484	2.70773	1.43709
4096			2,6-Dimethoxy-4-phenanthrenol;Dexketoprofen;Ketoprofen;3,6-Dimethoxy-4-phenanthrenol;Ketoprofen;Chalepensin;3-(alpha,alpha-Dimethylallyl)psoralen;(R)-4-Methoxydalbergione;4'-Methoxyflavanone	10.6484091170206;10.6484091170206;10.6484091170206;10.6484091170206;10.6259762615862;10.6259762615862;10.6259762615862;10.6259762615862	MS1 mz matched	253.092	292.782	5.16768e-05	2.00366e-05	1.90079	0.00240599	0.0867556	2.57912	1.36688
4237	L-Pyroglutamic acid	0.7521			MS2 forward	257.077	381.084	2.30612e-05	1.18068e-05	2.03569	0.000586635	0.0366292	1.95322	0.965857
4236	3-Methyluridine	1			MS2 reverse	257.077	141.374	9.89921e-05	1.65137e-05	2.04502	0.0274616	0.288402	5.99453	2.58365
4321			Acetaldehyde butyl phenethyl acetal;2,6-Di-tert-butyl-1,4-benzenediol;Kobusone;Isokobusone;Rishitin;(10betaH,11xi)-11-Hydroxy-13-nor-6-eremophilen-8-one;Rishitin;Isokobusone;Kobusone	-8.91196594890059;-8.91196594890059;-8.91196594890059;-8.91196594890059;-8.91196594890059;-8.91196594890059;-9.00243966119116;-9.00243966119116;-9.00243966119116	MS1 mz matched	259.108	48.2845	0.000218275	0.000141038	1.61583	0.0357694	0.311221	1.54763	0.630064
4322			Fructose 1-phosphate;Inositol phosphate;Myo-inositol 1-phosphate;Mannose 6-phosphate;Glucose 1-phosphate;Glucose 6-phosphate;D-Tagatose 6-phosphate;Beta-D-Fructose 6-phosphate;Fructose 6-phosphate;1D-myo-Inositol 3-phosphate;D-Tagatose 1-phosphate;D-Mannose 1-phosphate;D-fructose 1-phosphate;Beta-D-Glucose 6-phosphate;Beta-D-Fructose 2-phosphate;Dolichyl phosphate D-mannose;Sorbose 1-phosphate;Ga…	-3.07531681539626;-3.07531681539626;-3.07531681539626;-3.07531681539626;-3.07531681539626;-3.07531681539626;-3.07531681539626;-3.07531681539626;-3.07531681539626;-3.07531681539626;-3.07531681539626;-3.07531681539626;-3.07531681539626;-3.07531681539626;-3.	MS1 mz matched	259.129	348.329	3.25793e-05	1.18851e-05	1.78943	0.00649263	0.152864	2.7412	1.45481
4568			Lansine;Mukeic acid;9-Hydroxy-2-nitrofluorene;9-OHNF	16.5455345160497;16.5455345160497;16.7357972537986	MS1 mz matched	267.071	362.875	3.05188e-05	1.24994e-05	2.09244	0.000215761	0.0263357	2.44162	1.28784
4797			Kinetin;Kinetin;6-Furfuryladenine	15.2970482640906;15.3430782027205	MS1 mz matched	274.092	247.917	0.000128193	2.59195e-05	2.05881	0.0208684	0.262247	4.94582	2.30621
4937	Thymidine	0.6832			MS2 reverse	279.038	157.896	0.000112503	4.40199e-05	1.92891	0.00381649	0.109245	2.55574	1.35374
4999			8-Hydroxynevirapine;3-Hydroxynevirapine;2-Hydroxynevirapine;12-Hydroxynevirapine;2,3-Diphenyl-3-(2-pyridinyl)acrylonitrile	15.3283269445608;15.3283269445608;15.3283269445608;15.3283269445608;1.06339349416405	MS1 mz matched	281.108	347.772	4.1236e-05	2.89857e-05	2.06855	0.000637131	0.0373015	1.42263	0.508564
5083			Estrone-3,4-quinone;Estrone-2,3-quinone;16-Oxoestrone;(S)-17-Hydroxy-9,11,13,15-octadecatetraynoic acid;Allogibberic acid;16-Ketoestrone;3-Hydroxy-1,3,5(10)-estratriene-16,17-dione;alpha,alpha'-Diethyl-3,4,4'-stilbenetriol;3,4,4'-Trihydroxy-alpha,alpha'-diethylstilbene;(E)-4-[1-Ethyl-2-(4-hydroxyphenyl)-1-butenyl]-1,2-benzenediol;(+)-Larreatricin	13.8666950899685;13.8666950899685;13.8666950899685;13.8666950899685;14.0233095375364;14.0233095375364;14.0233095375364;14.0233095375364	MS1 mz matched	283.145	27.9325	0.000161755	0.000285455	1.79234	0.0219929	0.267412	0.566658	-0.819451
5088			Phenytoin catechol;Octadecanoic acid;Stearate;Stearic acid;Isooctadecanoic acid;Isostearic acid	20.0220356370642;3.48821461180702;3.48821461180702	MS1 mz matched	283.272	26.126	0.0005692	0.000353028	1.73444	0.0128692	0.214197	1.61234	0.689154
5119			N-Monodesmethyl-rizatriptan;	5.37419549567688;	MS1 mz matched	284.16	292.143	3.92158e-05	1.39638e-05	2.08496	0.0105293	0.196369	2.80839	1.48974
5285			2,6-Dimethoxy-4-phenanthrenol;Dexketoprofen;Ketoprofen;3,6-Dimethoxy-4-phenanthrenol;Ketoprofen;Chalepensin;3-(alpha,alpha-Dimethylallyl)psoralen;(R)-4-Methoxydalbergione;4'-Methoxyflavanone	10.6484091170206;10.6484091170206;10.6484091170206;10.6484091170206;10.6259762615862;10.6259762615862;10.6259762615862;10.6259762615862	MS1 mz matched	289.069	292.839	2.2381e-05	1.53574e-05	1.70143	0.0384083	0.318961	1.45734	0.543334
5364			Oxaprozin;Oxaprozin	-9.81729448950449;-9.83981178094774	MS1 mz matched	292.102	290.073	1.93551e-05	6.73383e-06	1.95488	0.000509231	0.0354055	2.87431	1.52322
5403			Cinchonidine;(R)-Rhazinilam;Cinchonine;(9S)-Cinchon-9-ol;Eburmonine;Vinburnine;Cinchonidine;(8alpha,9R)-Cinchon-9-ol;10-Deoxysarpagine;Sarpagan-17-ol;Coryntheal	5.90740394241323;5.90740394241323;5.95261566987944;5.95261566987944;5.95261566987944;5.95261566987944;5.95261566987944	MS1 mz matched	293.175	44.318	0.000716754	0.000872071	1.68247	0.0253532	0.281025	0.821898	-0.282969
5502	S-Methyl-5'-thioadenosine	0.9663			MS2 forward	296.081	98.631	3.01698e-05	1.4145e-05	1.85647	0.0419495	0.332714	2.1329	1.09282
5556			Gravelliferone;Auraptene;5-Hydroxy-7-(4-hydroxyphenyl)-1-phenyl-3-heptanone;4-(3-Hydroxy-7-phenyl-6-heptenyl)-1,2-benzenediol;Ostruthin;Glepidotin C;Doisynoestrol;cis-1-Ethyl-1,2,3,4-tetrahydro-7-methoxy-2-methyl-2-phenthrenecarboxylic acid	17.7557524104698;17.7557524104698;17.7557524104698;17.7557524104698;17.7376408192186;17.7376408192186;17.7376408192186	MS1 mz matched	297.162	27.377	0.00334785	0.00509903	1.70519	0.0266721	0.285732	0.656566	-0.606987
5728			Neuraminic acid;N-(1-Deoxy-1-fructosyl)serine;Neuraminic acid;5-Amino-3,5-dideoxy-D-glycero-D-galacto-2-nonulosonic acid;Miserotoxin	2.18461255401114;2.18461255401114;2.24638836917415;2.24638836917415	MS1 mz matched	302.065	164.355	0.000100398	3.90047e-05	1.99689	0.00205507	0.0797639	2.574	1.36401
5857			2,3-Diphosphoglyceric acid;Glyceric acid 1,3-biphosphate;Sedoheptulose 7-phosphate;D-Sedoheptulose 7-phosphate;D-altro-Heptulose 7-phosphate;altro-Heptulose 7-phosphate;Sedoheptulose 1-phosphate;altro-Heptulose 1-phosphate;D-glycero-beta-D-manno-Heptose 7-phosphate;D-glycero-beta-D-manno-Heptose 1-phosphate;D-glycero-alpha-D-manno-Heptose 7-phosphate;D-glycero-alpha-D-manno-Heptose 1-phosphate;D-…	22.1773579699858;22.1773579699858;12.7568479276181;12.7568479276181;12.7568479276181;12.7568479276181;12.7568479276181;12.7568479276181;12.7568479276181;12.7568479276181	MS1 mz matched	306.057	156.007	1.67888e-05	4.64323e-06	2.09771	0.0103447	0.194779	3.61575	1.85429
5911			Pantoyllactone glucoside;N-(2-Methoxyphenyl)-N'-(2-phtyl)urea;INF271	14.3176087976093;-4.10788398782078	MS1 mz matched	308.133	297.263	2.46126e-05	8.18764e-06	1.70355	0.0493547	0.357823	3.00606	1.58788
5935			Sinapine;Sipine;Sipoylcholine	-11.6579716550684;-11.5035397242018	MS1 mz matched	309.162	28.339	0.000110864	0.000201084	1.68797	0.0261119	0.283772	0.551331	-0.859009
6014			N-Undecylbenzenesulfonic acid;Praziquantel;Norajmaline	9.88064692646008;-15.3755576043525;-15.3755576043525	MS1 mz matched	311.179	27.0635	0.0124191	0.0182319	1.71525	0.0121765	0.209332	0.681177	-0.553899
6091			2,6-Dimethoxy-4-phenanthrenol;Dexketoprofen;Ketoprofen;3,6-Dimethoxy-4-phenanthrenol;Ketoprofen;Chalepensin;3-(alpha,alpha-Dimethylallyl)psoralen;(R)-4-Methoxydalbergione;4'-Methoxyflavanone	10.6484091170206;10.6484091170206;10.6484091170206;10.6484091170206;10.6259762615862;10.6259762615862;10.6259762615862;10.6259762615862	MS1 mz matched	313.113	292.76	1.4936e-05	5.98061e-06	1.9991	0.000755592	0.0415255	2.49741	1.32043
6123			Gravelliferone;Auraptene;5-Hydroxy-7-(4-hydroxyphenyl)-1-phenyl-3-heptanone;4-(3-Hydroxy-7-phenyl-6-heptenyl)-1,2-benzenediol;Ostruthin;Glepidotin C;Doisynoestrol;cis-1-Ethyl-1,2,3,4-tetrahydro-7-methoxy-2-methyl-2-phenthrenecarboxylic acid	0.353505157533829;0.353505157533829;0.353505157533829;0.353505157533829;0.335393881459386;0.335393881459386;0.335393881459386	MS1 mz matched	314.17	288.406	3.17124e-05	7.97035e-06	2.11333	0.000353779	0.0318608	3.97879	1.99233
6357			4-(3,4-Dihydroxyphenyl)-2,3-dihydro-2,3-dihydroxy-1H-phenalen-1-one;Decarboxytetracenomycin F1;Tetrangomycin;11-Deoxylandomycinone	-9.47019668627442;-9.39692459205011;-9.39692459205011;-9.39692459205011	MS1 mz matched	321.081	359.663	2.61724e-05	1.83137e-05	1.76598	0.0372622	0.314516	1.42912	0.515124
6504			2-Dodecylbenzenesulfonic acid;4-Dodecylbenzenesulfonic Acid;Ajmaline;Isoajmaline;Hydroquinidine;(-)-Tortuosamine;Tortuosamine	7.46340573294979;7.46340573294979;-16.5542916388219;-16.5542916388219;-16.5542916388219;-16.5542916388219	MS1 mz matched	325.195	26.9605	0.0156009	0.0242005	1.70445	0.0100529	0.1922	0.644654	-0.633402
6904			Panaxacol;Panaxytriol;1-(4-Hydroxy-3-methoxyphenyl)-3-decanone;8-Acetoxy-4-acoren-3-one;6-Paradol;3-Decanone, 1-(4-hydroxy-3-methoxyphenyl)-;Paxytriol	-7.88926360582979;-7.88926360582979;-7.88926360582979;-7.88926360582979;-7.90831530602732;-7.90831530602732	MS1 mz matched	337.194	27.719	9.2411e-05	0.000138907	1.60285	0.0372934	0.314583	0.665271	-0.587985
7058	D-(+)-Melibiose	0.7389			MS2 forward	341.107	397.486	5.45345e-05	3.50779e-05	1.81481	0.021648	0.265863	1.55467	0.636608
7423			Gravacridonediol methyl ether;Promucosine;Marshmine;Buntanine;Romucosine C;(5,12,13-Triaza-indeno[1,2-b]anthracen-13-yl)-acetic acid ethyl ester	-16.8180627958572;-16.8180627958572;-16.8180627958572;-16.8180627958572;-16.8180627958572;10.9818290152994	MS1 mz matched	354.129	381.495	2.11206e-05	6.66609e-06	2.10536	4.45162e-05	0.0151484	3.16836	1.66374
7459			Alizapride;	-1.66545290247464;	MS1 mz matched	355.197	292.042	2.41404e-05	6.41536e-06	2.096	3.89287e-05	0.0151484	3.76291	1.91185
8848	hydrocortisone 21-acetate	0.7328			MS2 reverse	403.207	27.6355	3.24078e-05	4.95188e-05	1.61101	0.0431712	0.337177	0.654454	-0.611636
9026			LPA(0:0/16:0);LPA(16:0/0:0);1-Palmitoylglycerol 3-phosphate;1-Hexadecanoyl-sn-glycero-3-phosphate	-11.6911099612682;-11.6911099612682;-11.5933642303283	MS1 mz matched	409.239	25.308	1.52732e-05	2.78385e-05	1.64399	0.0101653	0.193202	0.548635	-0.86608
9073			Obtusol;Spiro(5.5)undecan-3-ol, 2,9-dibromo-8-chloro-1,1,9-trimethyl-5-methylene-, (2S,3R,6S,8S,9S)-	11.813668809999999	MS1 mz matched	410.985	327.046	0.0103042	0.00779347	1.89844	0.00258113	0.0898865	1.32216	0.402895
9239					Unmapped	418.161	36.503	1.6558e-05	7.9189e-06	1.93768	0.0098711	0.190553	2.09095	1.06416
9241			PE(P-16:0e/0:0);ORG 20599	-24.2966562737076;23.5552566298841	MS1 mz matched	418.263	43.241	0.0013603	0.000614943	1.85442	0.0143973	0.224185	2.21207	1.1454
9567			15beta-hydroxycyproterone acetate;Armillaricin;Zizybeoside I	-0.813799462704255;-0.813799462704255;15.7347964842873	MS1 mz matched	431.17	36.56	9.73648e-05	6.34362e-05	1.78454	0.026934	0.28663	1.53485	0.618094
10120			Butyl (S)-3-hydroxybutyrate [arabinosyl-(1->6)-glucoside];Obacunone	-2.26021276707019;10.5680503179856	MS1 mz matched	453.197	359.106	1.23388e-05	5.83438e-06	2.08383	0.000260527	0.0285135	2.11485	1.08055
10761			N-Nitrosotomatidine;	1.81552128249633;	MS1 mz matched	479.298	25.311	1.01851e-05	1.85152e-05	1.88941	0.00179117	0.0738053	0.550092	-0.862256
11167					Unmapped	494.26	249.235	2.14795e-05	1.03128e-05	1.87555	0.0315864	0.300802	2.08279	1.05852
11522					Unmapped	509.288	121.314	0.00063955	0.000325698	1.52128	0.0268328	0.286284	1.96363	0.973523
11573					Unmapped	511.297	87.367	0.000146093	6.02943e-05	1.50918	0.0173578	0.243634	2.42299	1.27679
11789					Unmapped	520.097	24.465	1.01683e-05	5.9627e-06	1.66876	0.0135731	0.218833	1.70532	0.770046
12010			Calactin;Calotropin;Roridin A	1.81619307003899;1.81619307003899;1.81619307003899	MS1 mz matched	531.268	46.2015	4.95207e-05	3.11581e-05	1.55734	0.037226	0.314438	1.58934	0.668425
12008			Triamcinolone hexacetonide	-14.27810288	MS1 mz matched	531.269	87.7445	0.000112275	3.81621e-05	1.66422	0.0307009	0.298339	2.94205	1.55682
12440			Triterpenoid;Pandamine	10.4046249653834;-24.2224230677921	MS1 mz matched	551.318	290.562	4.65817e-05	2.00823e-05	2.11865	0.000336408	0.0313302	2.31954	1.21384
12459			OA-6129 C	-11.01113642	MS1 mz matched	552.134	36.737	1.77961e-05	1.18455e-05	1.85011	0.010344	0.194773	1.50236	0.587229
13064					Unmapped	581.911	346.755	2.07149e-05	1.54149e-05	1.86955	0.0121104	0.208851	1.34382	0.426343
13250			Agavoside A;(20S,22S,25S)-22,25-Epoxyfurost-5-ene-3beta,26-diol 3-O-beta-D-glucoside;Agavoside A	8.160055966233;8.21627213534141;8.21627213534141	MS1 mz matched	591.366	144.546	7.30444e-06	3.63721e-06	1.95099	0.00283406	0.0940475	2.00825	1.00594
13478					Unmapped	603.21	166.101	2.05398e-05	8.2983e-06	1.70081	0.0118755	0.207117	2.47518	1.30754
13567			24-Acetyl- 25-cinnamoylvulgaroside;	16.010259651056;	MS1 mz matched	607.345	238.572	9.99999e-06	1.86044e-06	1.93035	0.0483398	0.35464	5.37505	2.42628
13613			Isoliensinine;Liensinine;BQ 123;Cyclo[D-trp-D-asp-L-pro-D-val-L-leu]	-1.42617382582933;-1.42617382582933;-13.2445480710533	MS1 mz matched	609.303	46.835	0.000179791	9.49133e-05	1.68065	0.0215235	0.265297	1.89426	0.921637
13707					Unmapped	614.382	48.23	0.000519624	0.000194467	1.90732	0.0374028	0.314816	2.67204	1.41794
13739			N-desethylamiodarone;3-Vinylbacteriochlorophyllide a;3-Deacetyl-3-vinylbacteriochlorophyllide a	-0.59546926602469;4.72147725138202	MS1 mz matched	615.992	332.676	0.00102682	0.000733066	1.59992	0.0235332	0.273966	1.40072	0.486166
14080					Unmapped	632.392	138.214	0.00016869	6.00252e-05	1.5861	0.0480058	0.353576	2.81031	1.49073
14111			2alpha-Hydroxypyracrenic acid;3-trans-p-Coumaroylrotundic acid;Soyasapogenol B 3-O-D-glucuronide;Soyasapogenol B 3-O-beta-D-glucuronide	13.1506487421819;13.1506487421819;-20.1814888554752	MS1 mz matched	633.395	48.824	6.38836e-05	2.68877e-05	1.93905	0.0421254	0.333365	2.37594	1.2485
14133					Unmapped	634.408	168.711	0.000113137	5.07486e-05	2.1102	0.00561234	0.14016	2.22936	1.15663
14376					Unmapped	646.408	142.15	3.13326e-05	1.60104e-05	1.90331	0.0186823	0.251146	1.95702	0.968661
14386			PE(14:1(9Z)/15:0);PE(15:0/14:1(9Z));Eosin;D & C Red no. 21	18.3441419372306;18.3441419372306;-23.3303312828	MS1 mz matched	646.875	346.461	5.43043e-05	4.10897e-05	1.87786	0.0115653	0.204765	1.3216	0.402287
14424					Unmapped	648.423	154.615	4.59256e-05	2.24142e-05	1.73597	0.0488164	0.356144	2.04895	1.03488
14450			Esculentoside E;Digoxigenin bisdigitoxoside;	7.30341919150799;7.30341919150799;	MS1 mz matched	649.371	45.588	2.55712e-05	1.48771e-05	1.67919	0.0195969	0.255974	1.71884	0.781432
14769			Medicagenic acid 3-O-beta-D-glucoside;Elatoside G;Phytolaccasaponin G;Phytolaccoside B;Esculentoside B	6.73392450678227;6.73392450678227;6.73392450678227;6.67763123731181	MS1 mz matched	663.387	46.2215	0.000196494	0.000101579	1.67598	0.0336715	0.306231	1.9344	0.951886
14770			Medicagenic acid 3-O-beta-D-glucoside;Elatoside G;Phytolaccasaponin G;Phytolaccoside B;Esculentoside B	7.76721518697343;7.76721518697343;7.76721518697343;7.71092185933606	MS1 mz matched	663.387	112.024	7.11164e-05	3.67199e-05	2.03068	0.00280863	0.093647	1.93673	0.953622
14812			Lucyoside R;Quercilicoside A;Sericoside;Cyclopassifloside VI;	7.37232201120922;7.37232201120922;7.37232201120922;7.37232201120922;	MS1 mz matched	665.403	138.685	2.76147e-05	1.3733e-05	1.90485	0.005869	0.144021	2.01083	1.00779
14931			Veratridine;Bikhaconitine	-16.9943782261655;-16.9943782261655	MS1 mz matched	672.335	290.294	1.73627e-05	6.73353e-06	1.92607	0.0485559	0.355324	2.57854	1.36656
15507					Unmapped	696.392	287.66	8.75572e-06	6.54977e-06	1.57212	0.0345707	0.308424	1.3368	0.418782
15914					Unmapped	716.411	148.741	1.4545e-05	7.64245e-06	1.93024	0.00504995	0.131204	1.90319	0.928416
16046					Unmapped	722.96	327.52	0.000186646	0.000155971	1.59652	0.0369572	0.313859	1.19668	0.259034
16165					Unmapped	728.879	346.271	4.45236e-05	3.58398e-05	1.63523	0.0476029	0.352281	1.24229	0.313005
16202					Unmapped	730.431	142.9	0.00097116	0.000409346	1.76886	0.0454208	0.345047	2.37247	1.24639
16306			PE(22:5(7Z,10Z,13Z,16Z,19Z)/14:1(9Z));PE(20:5(5Z,8Z,11Z,14Z,17Z)/16:1(9Z));PE(22:5(4Z,7Z,10Z,13Z,16Z)/14:1(9Z));PE(18:4(6Z,9Z,12Z,15Z)/18:2(9Z,12Z));PE(18:3(6Z,9Z,12Z)/18:3(6Z,9Z,12Z));PE(18:3(9Z,12Z,15Z)/18:3(6Z,9Z,12Z));PE(16:1(9Z)/20:5(5Z,8Z,11Z,14Z,17Z));PE(14:1(9Z)/22:5(4Z,7Z,10Z,13Z,16Z));PE(18:3(9Z,12Z,15Z)/18:3(9Z,12Z,15Z));PE(18:2(9Z,12Z)/18:4(6Z,9Z,12Z,15Z));PE(14:1(9Z)/22:5(7Z,10Z,13Z,…	-18.9055122908278;-18.9055122908278;-18.9055122908278;-18.9055122908278;-18.9055122908278;-18.9055122908278;-18.9055122908278;-18.9055122908278;-18.9055122908278;-18.9055122908278;-18.9055122908278;-18.9055122908278;-18.9055122908278;-18.9055122908278;	MS1 mz matched	734.46	121.414	2.16701e-05	1.04798e-05	1.47656	0.0438861	0.339726	2.06781	1.0481
16305					Unmapped	734.461	150.79	1.36321e-05	6.57737e-06	1.93309	0.0018507	0.0751768	2.07257	1.05142
16312			N1,N5-Di(hydroxyferuloyl)-N10-sipoyl spermidine	18.54679299	MS1 mz matched	734.79	347.531	1.88018e-05	1.48531e-05	1.70612	0.0339791	0.30699	1.26585	0.340108
16355			ADP-Ribosyl-L-arginine;N(omega)-(ADP-D-ribosyl)-L-arginine;Nomega-(ADP-D-ribosyl)-L-arginine	12.0195432182261;12.0195432182261	MS1 mz matched	736.477	144.673	2.0757e-05	1.01775e-05	1.92693	0.00390267	0.11049	2.03951	1.02822
16503			Octaprenyl diphosphate;Prephytoene diphosphate;Prephytoene diphosphate;all-trans-Octaprenyl diphosphate;Farnesylfarnesylgeraniol;di-trans,poly-cis-Octaprenyl diphosphate;ditrans,pentacis-Octaprenyl diphosphate	-6.95915504591292;-6.95915504591292;-6.92095165853056;-6.92095165853056;-6.92095165853056	MS1 mz matched	743.412	45.5835	1.90182e-05	1.07231e-05	1.70489	0.0199628	0.257829	1.77357	0.826659
16528					Unmapped	744.446	115.544	0.00025646	0.000110041	1.66224	0.0430335	0.33668	2.33059	1.2207
16946					Unmapped	762.959	327.855	0.00236592	0.00191855	1.78227	0.00874667	0.179613	1.23318	0.302385
17031					Unmapped	766.427	115.626	6.92269e-05	2.51432e-05	1.65784	0.0262224	0.284163	2.7533	1.46116
17184					Unmapped	772.477	138.125	0.000119612	4.58166e-05	1.7432	0.0392372	0.322295	2.61067	1.38442
17394			28-Glucosyl-19(29)-dehydroursolic acid 3-arabinoside;Myxochromide S3	-23.7527460918064;8.01693175983919	MS1 mz matched	783.406	46.888	1.88769e-05	1.06873e-05	1.71889	0.0276894	0.289153	1.76629	0.820725
17512					Unmapped	788.376	164.856	1.99049e-05	1.02576e-05	1.89753	0.0341566	0.307424	1.94051	0.956439
17597					Unmapped	792.402	142.966	1.7112e-05	7.72486e-06	1.95624	0.00163643	0.0700485	2.21519	1.14743
18008			Kudzusaponin SA1;Bayogenin 3-O-cellobioside	-4.05913894848513;-4.05913894848513	MS1 mz matched	811.977	329.283	0.000199773	0.000150331	1.58673	0.0421883	0.333597	1.32889	0.410218
18269			Vincristine;Nodularin	13.8188920255953;7.6367089081848	MS1 mz matched	823.958	327.67	0.000230177	0.000184704	1.71503	0.0169931	0.241448	1.24619	0.317528
18509					Unmapped	834.843	346.704	2.11117e-05	1.53086e-05	1.74076	0.0270079	0.286881	1.37907	0.463701
19609					Unmapped	882.766	347.406	2.34008e-05	1.78212e-05	1.70843	0.030232	0.296994	1.31309	0.392966
20019			PE(22:2(13Z,16Z)/22:6(4Z,7Z,10Z,13Z,16Z,19Z));PE(22:6(4Z,7Z,10Z,13Z,16Z,19Z)/22:2(13Z,16Z));PE(22:4(7Z,10Z,13Z,16Z)/22:4(7Z,10Z,13Z,16Z));	-18.7357940244674;-18.7357940244674;-18.7357940244674;	MS1 mz matched	902.577	148.818	2.08588e-05	1.05262e-05	1.67456	0.0449291	0.343364	1.98161	0.986672
20950					Unmapped	950.927	327.022	0.000708568	0.000579368	1.68237	0.0251923	0.280428	1.223	0.290426
20959					Unmapped	951.428	327.307	0.000116882	9.69982e-05	1.60064	0.0319163	0.301695	1.20499	0.269019
21575			Scopoloside I	-20.577869440000001	MS1 mz matched	985.008	339.611	0.00638553	0.0111596	1.63706	0.0285425	0.291892	0.572201	-0.805406
21724					Unmapped	992.926	327.029	0.000119809	9.88474e-05	1.59568	0.0356923	0.311045	1.21206	0.277467

## Sheet: R7L-0.5 VS C-0.5
id	MS2 name	MS2 score	MS1 name	MS1 ppm	type	mz	rt	MEAN R7L-0.5	MEAN C-0.5	VIP	P-VALUE	Q-VALUE	FOLD CHANGE	LOG_FOLDCHANGE
61	Dihydroxyacetone	0.9954			MS2 forward	71.0138	293.969	0.000444368	0.000561459	1.9162	0.00190032	0.0472767	0.791452	-0.337426
174					Unmapped	85.0291	293.848	0.000310913	0.000380398	1.85292	0.00262488	0.056755	0.817337	-0.290997
250			cis-Acetylacrylate;Norfuraneol;2-Hydroxy-2,4-pentadienoate;cis-2-Hydroxypenta-2,4-dienoate;Oxopent-4-enoate;2-Oxopent-4-enoate;2-Hydroxypenta-2,4-dienoate;cis-Acetylacrylate;Tulipalin B;(4S)-4-Hydroxy-3-methylideneoxolan-2-one	-14.8563959639936;-14.8563959639936;-14.9081351939819;-14.9081351939819;-14.9081351939819	MS1 mz matched	95.0133	293.952	6.61878e-05	8.58084e-05	1.95102	0.00122907	0.0377881	0.771344	-0.374553
343			Purine;Purine;Purine base	-4.96569595848402;-4.99818399307832	MS1 mz matched	101.024	293.971	0.0004177	0.000510832	1.86962	0.00329136	0.065828	0.817686	-0.290381
362			(S)-b-aminoisobutyric acid;3-Aminoisobutanoic acid;Butyl nitrite;2-Aminoisobutyric acid;Gamma-Aminobutyric acid;Dimethylglycine;(R)-b-aminoisobutyric acid;D-Alpha-aminobutyric acid;O-Acetylethanolamine;L-Alpha-aminobutyric acid;N-Ethylglycine;Unknown;3-Aminobutanoic acid;4-Aminobutanoate;4-Aminobutanoic acid;4-Aminobutyrate;4-Aminobutyric acid;gamma-Aminobutyric acid;GABA;N,N-Dimethylglycine;Dime…	16.2181837548599;16.2181837548599;16.2181837548599;16.2181837548599;16.2181837548599;16.2181837548599;16.2181837548599;16.2181837548599;16.2181837548599;16.2181837548599;16.2181837548599;16.2181837548599;16.2181837548599;16.4947173242036;16.4947173242036;16.4947173242036;16.4947173242036;16.4947173242036;16.4947173242036;16.4947173242036;16.4947173242036;16.4947173242036;16.4947173242036;16.49471…	MS1 mz matched	102.056	384.592	0.000455671	0.000231241	1.81501	0.000771544	0.0282648	1.97054	0.978594
369					Unmapped	103.04	235.608	0.000145264	0.000115933	1.81575	0.00242282	0.0538411	1.253	0.325385
453			cis-Acetylacrylate;Norfuraneol;2-Hydroxy-2,4-pentadienoate;cis-2-Hydroxypenta-2,4-dienoate;Oxopent-4-enoate;2-Oxopent-4-enoate;2-Hydroxypenta-2,4-dienoate;cis-Acetylacrylate;Tulipalin B;(4S)-4-Hydroxy-3-methylideneoxolan-2-one	-14.8563959639936;-14.8563959639936;-14.9081351939819;-14.9081351939819;-14.9081351939819	MS1 mz matched	113.024	293.89	0.00141725	0.00177188	1.84697	0.00451594	0.0821663	0.799855	-0.32219
535	Succinate	0.9968			MS2 forward	117.019	376.003	0.000179704	0.00011531	1.48221	0.0245241	0.210458	1.55844	0.640107
578			Purine;Purine;Purine base	-4.96569595848402;-4.99818399307832	MS1 mz matched	119.034	293.486	0.00185187	0.00235954	1.77168	0.00944472	0.126046	0.784844	-0.349522
733			Flucytosine;	12.2549247546071;	MS1 mz matched	128.035	384.492	0.000831369	0.000396326	1.86215	0.000233694	0.0143813	2.09769	1.0688
791	Pyruvaldehyde	0.9885			MS2 reverse	131.034	359.862	2.23465e-05	1.6831e-05	1.48667	0.021167	0.197322	1.3277	0.408927
835	Glyoxylate	0.6818			MS2 reverse	133.013	109.052	4.34625e-05	5.54707e-05	1.72943	0.0130854	0.153964	0.783521	-0.351955
986			3-Nonen-2-one;(Z)-6-Nonenal;5-Nonen-2-one;8-Nonen-2-one;(2xi,4xi)-2,4-Nonadien-1-ol;2,6-Nonadien-1-ol;trans-4-Nonenal;Santene hydrate;(卤)-2,2,6-Trimethylcyclohexanone;1-Nonen-4-one;2-Ethyl-2-heptenal;3-Nonen-5-one;2-Methyl-2-octenal;(E)-2-Nonen-4-one;(卤)-2,6-Dimethyl-5-heptenal;7-Methyl-3-octen-2-one;3-Methylene-2-octanone;2-Nonenal;2,4-Nonadien-1-ol;8-Nonen-3-one;(3E,6Z)-3,6-Nonadien-1-ol;(3Z,6Z…	-0.821438091924128;-0.821438091924128;-0.821438091924128;-0.821438091924128;-0.821438091924128;-0.821438091924128;-0.821438091924128;-0.821438091924128;-0.821438091924128;-0.821438091924128;-0.821438091924128;-0.821438091924128;-0.821438091924128;-0.82143	MS1 mz matched	139.113	40.127	0.000746697	0.000196343	1.91931	0.00769567	0.113432	3.80302	1.92715
1127	L-Glutamate	0.9946			MS2 forward	146.046	384.589	0.00260196	0.00124942	1.84182	0.000349709	0.0174194	2.08253	1.05834
1311					Unmapped	155.107	44.3315	0.00156239	0.000581847	1.98465	0.000193292	0.0136472	2.68522	1.42504
1315					Unmapped	155.911	214.614	0.00102841	0.00117906	1.49422	0.0376737	0.248862	0.87223	-0.19722
1478	Glucosamine	0.6435			MS2 reverse	160.061	257.551	1.41692e-05	6.97879e-06	1.85587	0.000398123	0.01837	2.03033	1.02171
1511	D-Tagatose	0.6941			MS2 forward	161.045	293.603	0.00195046	0.00261298	1.79802	0.00770081	0.113473	0.746451	-0.421881
1587	L-Phenylalanine	0.8999			MS2 forward	164.071	249.891	4.14154e-05	2.00333e-05	1.78706	0.00204829	0.0489009	2.06733	1.04777
1666			4-Chloroacetanilide;o-Chloroacetanilide;2'-Chloroacetanilide;N-(2-Chlorophenyl)acetamide	3.54967833993078;3.54967833993078	MS1 mz matched	168.027	384.549	0.000250164	0.000156717	1.60769	0.010479	0.134684	1.59628	0.67471
1911	D-Glucono-1,5-lactone	0.7691			MS2 forward	177.04	296.153	7.06605e-05	0.000113842	1.55684	0.0490565	0.271116	0.620688	-0.688061
1930					Unmapped	178.495	293.607	6.16748e-05	8.50495e-05	1.66867	0.0091831	0.124313	0.725164	-0.463621
2072			6-Thiourate;6-thiouric acid;6-Thiourate;6-Thiouric acid	1.57277910794961;1.57277910794961;1.55158405585553	MS1 mz matched	183.006	160.416	0.000193147	0.000236464	1.75812	0.0106613	0.136148	0.816817	-0.291916
2081	Sebacic acid	0.8867			MS2 reverse	183.103	40.4035	0.000724938	0.000216726	1.92479	0.00759816	0.11265	3.34495	1.74198
2120	3-Phosphoserine	0.6923			MS2 reverse	185.012	57.8965	4.51723e-05	8.46673e-05	1.51274	0.0436622	0.261552	0.533527	-0.906367
2284	Pectin (Galacturonic acid)	0.8078			MS2 reverse	193.035	292.077	0.000125673	0.00015936	1.61439	0.0275714	0.220697	0.78861	-0.342616
2384			2-Amino-3-methylimidazo[4,5-f]quinoline;2-Amino-6-methyldipyrido[1,2-a:3',2'-d]imidazole;SK&F 91581	9.13673082243411;9.13673082243411;-7.79327379580593	MS1 mz matched	197.092	183.626	1.66087e-05	1.0019e-05	1.59603	0.0128696	0.152492	1.65773	0.72921
2460			Harmalol;Harmalol;4,4'-Diaminodiphenyl ether;4-Aminophenyl ether;4,4'-Oxybisbenzemine;4,4'-Oxydianiline	9.30608133290465;9.12116744541692;9.12116744541692	MS1 mz matched	199.097	43.906	0.00026698	0.000102363	1.84434	0.0277986	0.221406	2.60818	1.38304
2690	bata-Hydroxypyruvic acid	0.9999			MS2 reverse	207.013	235.458	1.17736e-05	9.34271e-06	1.47329	0.033836	0.239262	1.26019	0.333637
2795			Selenomethionine se-oxide;Burimamide	-9.06086464576619;-7.17506421208746	MS1 mz matched	211.108	165.939	0.000185047	7.51408e-05	1.7953	0.0119875	0.146255	2.46267	1.30023
2844			Scopoletin;8-Hydroxy-7-methoxy-2H-1-benzopyran-2-one;Scopoletin;phthazarin;5,8-Dihydroxy-1,4-phthoquinone;3,4-Dehydro-6-hydroxymellein;1,3,6,8-phthalenetetrol;1,3,6,8-Tetrahydroxyphthalene;trans-o-Hydroxybenzylidenepyruvate;(3E)-4-(2-Hydroxyphenyl)-2-oxobut-3-enoate;2-Hydroxychromene-2-carboxylate;2-Hydroxy-2H-chromene-2-carboxylate;Acamelin;Anemonin;Pulsatilla camphor;Methylenedioxycinmic acid;M…	3.86008790478571;3.86008790478571;3.6450302875711;3.6450302875711;3.6450302875711;3.6450302875711;3.6450302875711;3.6450302875711;3.6450302875711;3.6450302875711;3.6450302875711;3.6450302875711;3.6450302875711	MS1 mz matched	213.016	160.696	0.000286923	0.000395868	1.99857	0.000166834	0.0130367	0.724795	-0.464356
2918			4,4'-Thiodianiline;4,4'-Thiobisbenzemine	3.571493034	MS1 mz matched	215.073	235.675	0.00011433	6.89618e-05	1.84393	0.00295672	0.0614493	1.65788	0.729339
3154			Cysteinyl-Cysteine;	-2.73759281956296;	MS1 mz matched	223.028	33.7	0.000916325	0.00180771	1.67927	0.0239353	0.208307	0.506897	-0.980234
3229			Riesling acetal;4,5-Dihydrovomifoliol;Methyl dihydrojasmonate;	-3.95566096520403;-3.95566096520403;-3.95566096520403;	MS1 mz matched	225.149	105.271	4.698e-05	2.34469e-05	1.7642	0.00609507	0.0993345	2.00368	1.00265
3232			(8E,15E)-1,8,15-Heptadecatriene-11,13-diyne;1,8-Diazacyclotetradecane-2,9-dione;Cyclo(L-leucyl-L-leucyl);(3S,6S)-3,6-Diisobutylpiperazine-2,5-dione	-22.7733608406701;-4.86363903666386;-4.86363903666386	MS1 mz matched	225.16	60.514	1.62481e-05	2.03538e-05	1.48128	0.0476484	0.268766	0.798286	-0.325022
3290			Propyl propane thiosulfonate;Tebuthiuron	13.7790579551647;-6.94155529599567	MS1 mz matched	227.103	236.814	0.000100227	3.96132e-05	1.93442	0.000593331	0.0234884	2.53015	1.33922
3291					Unmapped	227.103	194.904	7.26604e-05	4.24666e-06	2.02358	0.00191356	0.0474276	17.11	4.09677
3318			N-Succinyl-L-glutamate;(2S)-2-(3-Carboxypropanoylamino)pentanedioic acid	3.2379592439999998	MS1 mz matched	228.05	434.536	1.17536e-05	5.34707e-06	1.85531	0.000423956	0.0188221	2.19814	1.13628
3401			3-Dehydroquinate;2-Hydroxy-2-(2-oxopropyl)butanedioic acid;3-Dehydroquite;3-Dehydroquinic acid;5-Dehydroquite;5-Dehydroquinic acid;4-Hydroxy-4-methyl-2-oxoadipate;4-Hydroxy-2-oxo-heptanedioate;4-Hydroxy-2-ketopimelate;4-Hydroxy-2-oxoheptanedioic acid;4-Hydroxy-2-oxoheptanedioate;2,4-Dihydroxyhept-2-enedioate;2,4-Dihydroxyhept-2-1,7-dioate;2,4-Dihydroxyhept-2-enedioic acid;2-Keto-5-epi-valiolone	-3.8837610349156;-3.8837610349156;-3.68328582768861;-3.68328582768861;-3.68328582768861;-3.68328582768861;-3.68328582768861	MS1 mz matched	230.066	294.451	5.12392e-05	1.517e-05	1.7892	0.0338035	0.239175	3.37767	1.75603
3508			Asparaginyl-Cysteine;Cysteinyl-Asparagine;Carboxin	-1.10183379065542;-1.10183379065542;-18.2178079668193	MS1 mz matched	234.062	213.802	1.33093e-05	3.1903e-06	1.94212	5.82508e-05	0.0081014	4.1718	2.06067
3665	D-Mannose	0.9931			MS2 forward	239.076	293.522	0.00109191	0.00149183	1.78276	0.00696632	0.107357	0.731926	-0.450231
3793					Unmapped	242.176	126.382	0.000264387	0.00047592	1.63091	0.0263351	0.216714	0.555528	-0.84807
3879	gamma-L-Glutamyl-L-valine	0.9696			MS2 forward	245.113	365.987	2.14425e-05	9.68572e-06	1.82033	0.00113856	0.036155	2.21383	1.14654
3892			N-Succinyl-L-glutamate;(2S)-2-(3-Carboxypropanoylamino)pentanedioic acid	3.2379592439999998	MS1 mz matched	246.061	434.61	9.28779e-06	4.12766e-06	1.8139	0.00210193	0.0494577	2.25013	1.17001
4096			2,6-Dimethoxy-4-phenanthrenol;Dexketoprofen;Ketoprofen;3,6-Dimethoxy-4-phenanthrenol;Ketoprofen;Chalepensin;3-(alpha,alpha-Dimethylallyl)psoralen;(R)-4-Methoxydalbergione;4'-Methoxyflavanone	10.6484091170206;10.6484091170206;10.6484091170206;10.6484091170206;10.6259762615862;10.6259762615862;10.6259762615862;10.6259762615862	MS1 mz matched	253.092	292.782	6.15317e-05	2.00366e-05	1.95946	1.19471e-05	0.00316703	3.07097	1.61869
4181			Formothion	-20.812507660000001	MS1 mz matched	255.989	37.568	0.00019355	0.000267143	1.79433	0.00906065	0.123485	0.72452	-0.464903
4191					Unmapped	256.058	250.524	1.88497e-05	8.65167e-06	1.88819	0.000193129	0.0136438	2.17873	1.12349
4236	3-Methyluridine	1			MS2 reverse	257.077	141.374	6.67243e-05	1.65137e-05	2.0468	0.000320909	0.0167786	4.04053	2.01455
4322			Fructose 1-phosphate;Inositol phosphate;Myo-inositol 1-phosphate;Mannose 6-phosphate;Glucose 1-phosphate;Glucose 6-phosphate;D-Tagatose 6-phosphate;Beta-D-Fructose 6-phosphate;Fructose 6-phosphate;1D-myo-Inositol 3-phosphate;D-Tagatose 1-phosphate;D-Mannose 1-phosphate;D-fructose 1-phosphate;Beta-D-Glucose 6-phosphate;Beta-D-Fructose 2-phosphate;Dolichyl phosphate D-mannose;Sorbose 1-phosphate;Ga…	-3.07531681539626;-3.07531681539626;-3.07531681539626;-3.07531681539626;-3.07531681539626;-3.07531681539626;-3.07531681539626;-3.07531681539626;-3.07531681539626;-3.07531681539626;-3.07531681539626;-3.07531681539626;-3.07531681539626;-3.07531681539626;-3.	MS1 mz matched	259.129	348.329	2.86748e-05	1.18851e-05	1.72082	0.00117632	0.0368492	2.41267	1.27063
4435			Phosphocreatine;p-Chloroacetoacetanilide;4'-Chloroacetoacetanilide	10.3916014593933;-9.47687642144204	MS1 mz matched	263.043	289.805	6.67246e-05	9.59131e-05	1.59532	0.0151782	0.167235	0.695678	-0.523508
4568			Lansine;Mukeic acid;9-Hydroxy-2-nitrofluorene;9-OHNF	16.5455345160497;16.5455345160497;16.7357972537986	MS1 mz matched	267.071	362.875	1.9242e-05	1.24994e-05	1.76155	0.00310574	0.0634407	1.53943	0.622398
4641			3,5-Dinitro-4-hydroxyphenylpyruvate	-20.35887138	MS1 mz matched	269.139	105.294	0.000232909	5.84957e-05	1.99394	0.00707923	0.108334	3.98164	1.99336
4797			Kinetin;Kinetin;6-Furfuryladenine	15.2970482640906;15.3430782027205	MS1 mz matched	274.092	247.917	9.72906e-05	2.59195e-05	2.03852	9.01014e-06	0.00316703	3.75357	1.90826
4937	Thymidine	0.6832			MS2 reverse	279.038	157.896	0.000111113	4.40199e-05	1.85402	0.00134651	0.0397584	2.52414	1.33579
4984					Unmapped	281.013	171.557	0.000214548	0.000263042	1.56285	0.0305413	0.229871	0.815643	-0.29399
4999			8-Hydroxynevirapine;3-Hydroxynevirapine;2-Hydroxynevirapine;12-Hydroxynevirapine;2,3-Diphenyl-3-(2-pyridinyl)acrylonitrile	15.3283269445608;15.3283269445608;15.3283269445608;15.3283269445608;1.06339349416405	MS1 mz matched	281.108	347.772	3.40448e-05	2.89857e-05	1.73153	0.00946159	0.126156	1.17454	0.232096
5119			N-Monodesmethyl-rizatriptan;	5.37419549567688;	MS1 mz matched	284.16	292.143	2.48744e-05	1.39638e-05	1.96404	7.10427e-05	0.00904914	1.78135	0.83297
5364			Oxaprozin;Oxaprozin	-9.81729448950449;-9.83981178094774	MS1 mz matched	292.102	290.073	1.57194e-05	6.73383e-06	1.718	0.00177809	0.0458283	2.33438	1.22304
5534			Irilone;3,8-Dihydroxy-1-methylanthraquinone-2-carboxylic acid;Glyzaglabrin;Aflatoxin P1;3,8-Dihydroxy-9-methoxycoumestan;Isotrifoliol;Trifoliol;Sativol;Bowdichione;Irilone;2',7-Dihydroxy-4',5'-methylenedioxyisoflavone;DMI;Aflatoxin P1;AFP1;5-Hydroxypseudobaptigenin;5,7-Dihydroxy-3',4'-methylenedioxyisoflavone	-6.57377912847173;-6.57377912847173;-6.57377912847173;-6.57377912847173;-6.57377912847173;-6.57377912847173;-6.57377912847173;-6.57377912847173;-6.44594808155407;-6.44594808155407;-6.44594808155407;-6.44594808155407;-6.44594808155407	MS1 mz matched	297.046	33.761	0.0001025	0.000146895	1.76022	0.0185684	0.185486	0.697777	-0.519163
5728			Neuraminic acid;N-(1-Deoxy-1-fructosyl)serine;Neuraminic acid;5-Amino-3,5-dideoxy-D-glycero-D-galacto-2-nonulosonic acid;Miserotoxin	2.18461255401114;2.18461255401114;2.24638836917415;2.24638836917415	MS1 mz matched	302.065	164.355	7.23025e-05	3.90047e-05	1.81899	0.0132806	0.155277	1.85369	0.890396
5825			Uridine 2',3'-cyclic phosphate ;Monobromobisphenol A;3-Monobromobisphenol A	2.28118392723772;1.63385077383478	MS1 mz matched	305.023	339.391	0.084946	0.128528	1.47698	0.0416281	0.257516	0.660915	-0.597463
5857			2,3-Diphosphoglyceric acid;Glyceric acid 1,3-biphosphate;Sedoheptulose 7-phosphate;D-Sedoheptulose 7-phosphate;D-altro-Heptulose 7-phosphate;altro-Heptulose 7-phosphate;Sedoheptulose 1-phosphate;altro-Heptulose 1-phosphate;D-glycero-beta-D-manno-Heptose 7-phosphate;D-glycero-beta-D-manno-Heptose 1-phosphate;D-glycero-alpha-D-manno-Heptose 7-phosphate;D-glycero-alpha-D-manno-Heptose 1-phosphate;D-…	22.1773579699858;22.1773579699858;12.7568479276181;12.7568479276181;12.7568479276181;12.7568479276181;12.7568479276181;12.7568479276181;12.7568479276181;12.7568479276181	MS1 mz matched	306.057	156.007	1.38696e-05	4.64323e-06	2.01855	0.00223749	0.0511434	2.98705	1.57872
5911			Pantoyllactone glucoside;N-(2-Methoxyphenyl)-N'-(2-phtyl)urea;INF271	14.3176087976093;-4.10788398782078	MS1 mz matched	308.133	297.263	1.6415e-05	8.18764e-06	1.60907	0.0152988	0.167948	2.00486	1.0035
6091			2,6-Dimethoxy-4-phenanthrenol;Dexketoprofen;Ketoprofen;3,6-Dimethoxy-4-phenanthrenol;Ketoprofen;Chalepensin;3-(alpha,alpha-Dimethylallyl)psoralen;(R)-4-Methoxydalbergione;4'-Methoxyflavanone	10.6484091170206;10.6484091170206;10.6484091170206;10.6484091170206;10.6259762615862;10.6259762615862;10.6259762615862;10.6259762615862	MS1 mz matched	313.113	292.76	1.6568e-05	5.98061e-06	2.02158	7.88633e-06	0.00316703	2.77028	1.47003
6123			Gravelliferone;Auraptene;5-Hydroxy-7-(4-hydroxyphenyl)-1-phenyl-3-heptanone;4-(3-Hydroxy-7-phenyl-6-heptenyl)-1,2-benzenediol;Ostruthin;Glepidotin C;Doisynoestrol;cis-1-Ethyl-1,2,3,4-tetrahydro-7-methoxy-2-methyl-2-phenthrenecarboxylic acid	0.353505157533829;0.353505157533829;0.353505157533829;0.353505157533829;0.335393881459386;0.335393881459386;0.335393881459386	MS1 mz matched	314.17	288.406	1.95365e-05	7.97035e-06	1.91508	0.000307741	0.016464	2.45115	1.29346
6977			Vulgaxanthin II;Vulgaxanthin-II	3.32440762038621;3.22296375638568	MS1 mz matched	339.092	155.124	6.65835e-05	3.47886e-05	1.58356	0.0136137	0.157481	1.91395	0.936552
7014			7-Chloro-6-demethylcepharadione B;Aristolochic acid;Aristolochic acid I	13.2369440166107;-10.5555255830926	MS1 mz matched	340.043	241.327	0.000541975	0.000849283	1.77341	0.00540233	0.092265	0.638156	-0.64802
7045					Unmapped	340.965	37.5775	1.5088e-05	2.42403e-05	1.93792	0.00167767	0.0445579	0.622433	-0.68401
7288					Unmapped	349.252	24.372	3.09475e-05	6.2558e-05	1.45176	0.0383536	0.250432	0.494701	-1.01537
7381					Unmapped	352.995	392.546	2.71622e-05	3.53661e-05	1.75491	0.00794073	0.115356	0.768028	-0.380768
7423			Gravacridonediol methyl ether;Promucosine;Marshmine;Buntanine;Romucosine C;(5,12,13-Triaza-indeno[1,2-b]anthracen-13-yl)-acetic acid ethyl ester	-16.8180627958572;-16.8180627958572;-16.8180627958572;-16.8180627958572;-16.8180627958572;10.9818290152994	MS1 mz matched	354.129	381.495	1.5027e-05	6.66609e-06	1.94702	9.48928e-05	0.010448	2.25424	1.17264
7459			Alizapride;	-1.66545290247464;	MS1 mz matched	355.197	292.042	1.62953e-05	6.41536e-06	1.90726	0.000141683	0.0123219	2.54004	1.34485
7869			Sedoheptulose 1,7-bisphosphate;5'-Prenylhomoeriodictyol;Sigmoidin B 3'-methyl ether;Alkannin beta,beta-dimethylacrylate;Sophoraisoflavanone A;Fargesin;beta,beta-Dimethylacrylshikonin;Dmask;(+)-Demethoxyaschantin;Bursehernin;(-)-Bursehernin;(3R,4R)-4-(2H-1,3-Benzodioxol-5-ylmethyl)-3-[(3,4-dimethoxyphenyl)methyl]oxolan-2-one	-10.456265803115;-10.1861017512896;-10.1861017512896;-10.1861017512896;-10.1861017512896;-10.1861017512896;-10.1861017512896;-10.1861017512896	MS1 mz matched	369.138	26.952	1.96748e-05	3.2129e-05	1.73794	0.0157187	0.170392	0.61237	-0.707525
8205			7-Hydroxy-2-methyl-4-oxo-4H-1-benzopyran-5-carboxylic acid 7-glucoside;Austrobailign 1;12-Deoxyaklanonic acid	15.7114817197151;-24.3388406284762;-24.3388406284762	MS1 mz matched	381.09	290.423	3.54618e-05	4.91952e-05	1.94009	0.00165569	0.0442695	0.720839	-0.472251
8321			3-O-alpha-D-Glucopyranuronosyl-D-xylose;Aldobiouronic acid D3;Tributyltin chloride;Tri-n-butylchlorotin;Tributylchlorostanne	-5.86166342924855;-5.86166342924855;2.14669732166284	MS1 mz matched	385.097	151.939	8.23912e-05	9.94907e-05	1.56799	0.0281873	0.222601	0.82813	-0.272071
8458			Orysastrobin	16.556591040000001	MS1 mz matched	390.192	33.726	6.42918e-05	1.87838e-05	1.88641	0.0368541	0.246919	3.42273	1.77515
9241			PE(P-16:0e/0:0);ORG 20599	-24.2966562737076;23.5552566298841	MS1 mz matched	418.263	43.241	0.00188469	0.000614943	1.90763	0.00183338	0.0464962	3.06483	1.61581
9667			Isoyatein;Italipyrone;Hemiariensin;Dihydroanhydropodorhizol;Yatein;(-)-Yatein;(3R,4R)-4-(1,3-Benzodioxol-5-ylmethyl)-3-(3,4,5-trimethoxybenzyl)dihydrofuran-2(3H)-one;(+)-Aschantin	11.9876885915211;11.9876885915211;11.9876885915211;11.9954357366742;11.9954357366742	MS1 mz matched	435.116	24.372	1.40949e-05	1.86365e-05	1.65398	0.0246009	0.210734	0.756307	-0.402957
9835			7-Hydroxy-2-methyl-4-oxo-4H-1-benzopyran-5-carboxylic acid 7-glucoside;Austrobailign 1;12-Deoxyaklanonic acid	15.7114817197151;-24.3388406284762;-24.3388406284762	MS1 mz matched	441.108	289.916	2.92468e-05	4.18773e-05	1.57234	0.0274291	0.22025	0.698392	-0.517891
10120			Butyl (S)-3-hydroxybutyrate [arabinosyl-(1->6)-glucoside];Obacunone	-2.26021276707019;10.5680503179856	MS1 mz matched	453.197	359.106	7.49396e-06	5.83438e-06	1.5403	0.0171933	0.17851	1.28445	0.361148
10754			11-O-Demethylpradinone II	-2.7079423739999999	MS1 mz matched	479.063	294.48	1.88465e-05	2.50959e-05	1.7453	0.00613976	0.0997684	0.75098	-0.413153
10854			2,3-Dihydro-5,5',7,7'-tetrahydroxy-2-(4-hydroxyphenyl)[3,8'-bi-4H-1-benzopyran]-4,4'-dione;Benzethonium chloride	-9.89132658747385;-13.1672651077002	MS1 mz matched	483.042	37.409	2.08054e-05	3.08037e-05	1.64519	0.0289568	0.22491	0.675418	-0.566147
10941					Unmapped	486.233	110.326	7.6384e-05	0.000123261	1.68356	0.0208525	0.195974	0.619692	-0.690377
11167					Unmapped	494.26	249.235	2.08964e-05	1.03128e-05	1.91296	0.00046111	0.0194154	2.02626	1.01882
11443					Unmapped	505.854	411.125	5.12918e-05	7.47286e-05	1.49521	0.0460533	0.265983	0.686374	-0.542933
11521					Unmapped	509.287	97.855	0.00254569	0.00092882	1.54001	0.0219112	0.200426	2.74078	1.45458
11522					Unmapped	509.288	121.314	0.000564232	0.000325698	1.3698	0.0226496	0.203393	1.73238	0.792755
11573					Unmapped	511.297	87.367	0.000118737	6.02943e-05	1.37913	0.0206984	0.195306	1.96929	0.977679
12097			Clocapramine dihydrochloride	2.7076081080000001	MS1 mz matched	534.967	38.141	1.00113e-05	1.35112e-05	1.56419	0.0349853	0.242276	0.74096	-0.432533
12187			11-O-Demethylpradinone II	-2.7079423739999999	MS1 mz matched	539.084	293.87	1.34357e-05	1.92737e-05	1.56645	0.02117	0.197334	0.697102	-0.520558
12257			1-[1,4-Dihydro-4-nonyl-5-(1-oxodecyl)-3-pyridinyl]-1-dodecanone;	-23.5334435972673;	MS1 mz matched	542.882	347.596	1.01351e-05	1.45118e-05	1.96561	0.000220598	0.0141649	0.698402	-0.517871
12440			Triterpenoid;Pandamine	10.4046249653834;-24.2224230677921	MS1 mz matched	551.318	290.562	2.85851e-05	2.00823e-05	1.80819	0.0015302	0.0425455	1.4234	0.509341
12499					Unmapped	553.988	327.787	0.00015967	0.000211061	1.50785	0.0434812	0.261204	0.756512	-0.402566
13245					Unmapped	591.291	47.041	0.000122691	4.94439e-05	1.63497	0.0175373	0.180306	2.48143	1.31117
13478					Unmapped	603.21	166.101	1.57825e-05	8.2983e-06	1.33474	0.0347186	0.241587	1.9019	0.927443
13567			24-Acetyl- 25-cinnamoylvulgaroside;	16.010259651056;	MS1 mz matched	607.345	238.572	6.03437e-06	1.86044e-06	2.00024	1.58349e-05	0.00316703	3.24351	1.69755
13708					Unmapped	614.382	73.609	0.000866435	0.000263992	1.64938	0.00442268	0.0810265	3.28205	1.7146
13707					Unmapped	614.382	48.23	0.000673634	0.000194467	1.85364	0.0222278	0.201711	3.464	1.79244
13825					Unmapped	620.392	153.147	1.69703e-05	6.81738e-06	1.72888	0.00657505	0.103865	2.48927	1.31572
13909					Unmapped	624.888	321.263	9.55518e-06	5.99476e-06	1.33695	0.0499521	0.272563	1.59392	0.672582
14111			2alpha-Hydroxypyracrenic acid;3-trans-p-Coumaroylrotundic acid;Soyasapogenol B 3-O-D-glucuronide;Soyasapogenol B 3-O-beta-D-glucuronide	13.1506487421819;13.1506487421819;-20.1814888554752	MS1 mz matched	633.395	48.824	7.33662e-05	2.68877e-05	1.75587	0.039629	0.253283	2.72862	1.44817
14133					Unmapped	634.408	168.711	0.000134535	5.07486e-05	1.85555	0.0236029	0.207066	2.65102	1.40655
14134					Unmapped	634.409	148.987	0.000708448	0.00022295	1.77422	0.00703196	0.107927	3.1776	1.66794
14204					Unmapped	636.996	327.602	4.77909e-05	7.49041e-05	1.58918	0.0287417	0.224272	0.638028	-0.648307
14376					Unmapped	646.408	142.15	4.21681e-05	1.60104e-05	1.75008	0.0310601	0.231429	2.6338	1.39715
14423					Unmapped	648.424	126.349	0.000174601	6.02282e-05	1.7123	0.0372891	0.247957	2.89899	1.53555
14471					Unmapped	650.387	265.531	1.70793e-05	2.07442e-05	1.48807	0.048709	0.270545	0.823327	-0.280462
14747					Unmapped	662.403	216.238	2.27725e-05	8.26098e-06	1.62186	0.018104	0.18319	2.75663	1.46291
14748					Unmapped	662.403	150.874	3.37473e-05	1.33333e-05	1.63819	0.0211837	0.197393	2.53105	1.33973
14769			Medicagenic acid 3-O-beta-D-glucoside;Elatoside G;Phytolaccasaponin G;Phytolaccoside B;Esculentoside B	6.73392450678227;6.73392450678227;6.73392450678227;6.67763123731181	MS1 mz matched	663.387	46.2215	0.000285547	0.000101579	1.79252	0.00572094	0.0955988	2.81109	1.49113
14770			Medicagenic acid 3-O-beta-D-glucoside;Elatoside G;Phytolaccasaponin G;Phytolaccoside B;Esculentoside B	7.76721518697343;7.76721518697343;7.76721518697343;7.71092185933606	MS1 mz matched	663.387	112.024	9.46796e-05	3.67199e-05	1.81739	0.0424241	0.259126	2.57843	1.36649
14812			Lucyoside R;Quercilicoside A;Sericoside;Cyclopassifloside VI;	7.37232201120922;7.37232201120922;7.37232201120922;7.37232201120922;	MS1 mz matched	665.403	138.685	2.93513e-05	1.3733e-05	1.68223	0.0220573	0.201021	2.13729	1.09578
14931			Veratridine;Bikhaconitine	-16.9943782261655;-16.9943782261655	MS1 mz matched	672.335	290.294	9.90653e-06	6.73353e-06	1.49756	0.0354031	0.243341	1.47122	0.557017
15082			3-O-cis-Coumaroylmaslinic acid;3-O-p-trans-Coumaroylalphitolic acid;cis-p-Coumaroylcorosolic acid;	9.63870751770033;9.63870751770033;9.63870751770033;	MS1 mz matched	677.403	108.569	6.77944e-05	3.85226e-05	1.45435	0.0377698	0.249086	1.75986	0.81546
15818					Unmapped	712.419	115.341	0.000113145	3.29017e-05	1.53386	0.0422185	0.258714	3.43887	1.78194
15914					Unmapped	716.411	148.741	1.65216e-05	7.64245e-06	1.71767	0.0472749	0.268126	2.16182	1.11224
16305					Unmapped	734.461	150.79	1.89403e-05	6.57737e-06	1.80164	0.0284278	0.223331	2.87962	1.52588
16355			ADP-Ribosyl-L-arginine;N(omega)-(ADP-D-ribosyl)-L-arginine;Nomega-(ADP-D-ribosyl)-L-arginine	12.0195432182261;12.0195432182261	MS1 mz matched	736.477	144.673	2.50708e-05	1.01775e-05	1.72268	0.0134089	0.156132	2.46337	1.30063
16754			PS(20:4(5Z,8Z,11Z,14Z)/14:0);PS(14:0/20:4(5Z,8Z,11Z,14Z));PS(14:1(9Z)/20:3(8Z,11Z,14Z));PS(20:3(8Z,11Z,14Z)/14:1(9Z));PS(16:1(9Z)/18:3(9Z,12Z,15Z));PS(18:3(9Z,12Z,15Z)/16:1(9Z));	-10.120934263994;-10.120934263994;-10.120934263994;-10.120934263994;-10.120934263994;-10.120934263994;	MS1 mz matched	754.466	112.849	9.32987e-05	2.58271e-05	1.49907	0.0307984	0.230647	3.61244	1.85297
17031					Unmapped	766.427	115.626	9.46584e-05	2.51432e-05	1.65526	0.0220964	0.20118	3.76476	1.91256
17185			PC(18:4(6Z,9Z,12Z,15Z)/18:4(6Z,9Z,12Z,15Z));	-20.1096431193681;	MS1 mz matched	772.477	159.838	4.84557e-05	1.60433e-05	1.741	0.0407633	0.255718	3.02031	1.59469
17394			28-Glucosyl-19(29)-dehydroursolic acid 3-arabinoside;Myxochromide S3	-23.7527460918064;8.01693175983919	MS1 mz matched	783.406	46.888	2.08964e-05	1.06873e-05	1.54973	0.0324859	0.235554	1.95525	0.967353
17597					Unmapped	792.402	142.966	1.97617e-05	7.72486e-06	1.54082	0.0288163	0.224494	2.55819	1.35512
18008			Kudzusaponin SA1;Bayogenin 3-O-cellobioside	-4.05913894848513;-4.05913894848513	MS1 mz matched	811.977	329.283	0.000117067	0.000150331	1.49189	0.0445383	0.263213	0.778729	-0.360807
18231			Chivosazole E	-11.725292120000001	MS1 mz matched	822.441	134.915	3.58166e-05	1.42518e-05	1.7723	0.0277076	0.221123	2.51313	1.32948
18697			PS(18:2(9Z,12Z)/20:4(5Z,8Z,11Z,14Z));PS(18:3(9Z,12Z,15Z)/20:3(8Z,11Z,14Z));PS(16:0/22:6(4Z,7Z,10Z,13Z,16Z,19Z));PS(20:4(5Z,8Z,11Z,14Z)/18:2(9Z,12Z));PS(20:3(8Z,11Z,14Z)/18:3(9Z,12Z,15Z));PS(22:6(4Z,7Z,10Z,13Z,16Z,19Z)/16:0);	-4.9957583292453;-4.9957583292453;-4.9957583292453;-4.9957583292453;-4.9957583292453;-4.9957583292453;	MS1 mz matched	842.469	149.764	2.04896e-05	1.099e-05	1.61458	0.014356	0.162227	1.86439	0.898703
18701			PE(22:2(13Z,16Z)/22:6(4Z,7Z,10Z,13Z,16Z,19Z));PE(22:6(4Z,7Z,10Z,13Z,16Z,19Z)/22:2(13Z,16Z));PE(22:4(7Z,10Z,13Z,16Z)/22:4(7Z,10Z,13Z,16Z));	-12.8086584718639;-12.8086584718639;-12.8086584718639;	MS1 mz matched	842.554	113.785	8.5886e-05	2.76162e-05	1.41437	0.039838	0.253738	3.10998	1.63691
18880					Unmapped	850.436	48.878	5.18074e-05	1.48305e-05	1.78271	0.00940594	0.125792	3.49329	1.80459
19255					Unmapped	867.864	411.125	2.55026e-05	4.28506e-05	1.65488	0.00843166	0.119047	0.595152	-0.748671
20552					Unmapped	929.973	334.055	4.17508e-05	6.32283e-05	1.78267	0.0130277	0.153573	0.660318	-0.598767
21087					Unmapped	960.483	289.462	6.06274e-06	8.65456e-06	1.68473	0.0252222	0.212932	0.700525	-0.513491
24960			Neurokinin A;Substance K;Neuromedin L	-9.3530462609999994	MS1 mz matched	1192.32	337.853	5.36757e-05	7.41938e-05	1.5213	0.0186448	0.185857	0.723452	-0.46703

## Sheet: R26L-0.5 VS C-0.5
id	MS2 name	MS2 score	MS1 name	MS1 ppm	type	mz	rt	MEAN ZJK_2-0.5	MEAN C-0.5	VIP	P-VALUE	Q-VALUE	FOLD CHANGE	LOG_FOLDCHANGE
79					Unmapped	73.0295	375.992	8.3619e-05	5.45807e-05	1.81318	0.0410358	0.476987	1.53202	0.615439
362			(S)-b-aminoisobutyric acid;3-Aminoisobutanoic acid;Butyl nitrite;2-Aminoisobutyric acid;Gamma-Aminobutyric acid;Dimethylglycine;(R)-b-aminoisobutyric acid;D-Alpha-aminobutyric acid;O-Acetylethanolamine;L-Alpha-aminobutyric acid;N-Ethylglycine;Unknown;3-Aminobutanoic acid;4-Aminobutanoate;4-Aminobutanoic acid;4-Aminobutyrate;4-Aminobutyric acid;gamma-Aminobutyric acid;GABA;N,N-Dimethylglycine;Dime…	16.2181837548599;16.2181837548599;16.2181837548599;16.2181837548599;16.2181837548599;16.2181837548599;16.2181837548599;16.2181837548599;16.2181837548599;16.2181837548599;16.2181837548599;16.2181837548599;16.2181837548599;16.4947173242036;16.4947173242036;16.4947173242036;16.4947173242036;16.4947173242036;16.4947173242036;16.4947173242036;16.4947173242036;16.4947173242036;16.4947173242036;16.49471…	MS1 mz matched	102.056	384.592	0.000551612	0.000231241	2.05214	0.0168481	0.473318	2.38544	1.25425
535	Succinate	0.9968			MS2 forward	117.019	376.003	0.000186007	0.00011531	1.81085	0.030739	0.476126	1.61311	0.689841
733			Flucytosine;	12.2549247546071;	MS1 mz matched	128.035	384.492	0.000971846	0.000396326	2.094	0.0118167	0.470702	2.45214	1.29404
1127	L-Glutamate	0.9946			MS2 forward	146.046	384.589	0.00310463	0.00124942	2.09434	0.0118186	0.470703	2.48485	1.31316
1573	D-Quinovose	0.989			MS2 reverse	163.061	49.6385	0.000332748	0.000643725	1.65397	0.0322445	0.476286	0.51691	-0.952014
1587	L-Phenylalanine	0.8999			MS2 forward	164.071	249.891	4.64682e-05	2.00333e-05	2.05413	0.00896224	0.467944	2.31955	1.21385
1725			Glutarylglycine;N-Acetylglutamic acid;N-Acetyl-L-glutamate;N-Acetyl-L-glutamic acid;L-2-Amino-6-oxoheptanedioate;L-2-Amino-6-oxopimelate;AminoDHQ;5-Deoxy-5-amino-3-dehydroquinic acid	1.46775910424328;1.46775910424328;1.5867667880272;1.5867667880272;1.5867667880272	MS1 mz matched	170.045	373.38	1.26862e-05	6.96273e-06	1.92133	0.023211	0.475017	1.82201	0.865529
1794					Unmapped	172.963	25.704	0.000171859	9.19778e-05	2.16978	0.00882373	0.467766	1.86848	0.901864
2184	N-Acetyl-L-glutamate	0.8893			MS2 forward	188.056	373.506	8.34699e-05	4.44174e-05	1.81139	0.0461816	0.477274	1.87922	0.910131
2501			Methylthiouracil	-0.70412568399999997	MS1 mz matched	201.026	275.818	0.0679569	0.0325941	1.97106	0.0237235	0.475115	2.08495	1.06001
2634			3-Chloro-2-methylmaleylacetate;2-Chloro-5-methylmaleylacetate;3-Bromo-2Z-heptenoic acid;3-Bromo-2Z-heptenoate;(2Z)-3-Bromoheptenoic acid	-13.3219610009563;-13.3219610009563;6.10065720296494	MS1 mz matched	204.995	25.487	2.39281e-05	4.01643e-05	1.91228	0.0270011	0.475652	0.595756	-0.747206
2690	bata-Hydroxypyruvic acid	0.9999			MS2 reverse	207.013	235.458	1.95675e-05	9.34271e-06	2.09938	0.0206575	0.47446	2.09442	1.06655
4096			2,6-Dimethoxy-4-phenanthrenol;Dexketoprofen;Ketoprofen;3,6-Dimethoxy-4-phenanthrenol;Ketoprofen;Chalepensin;3-(alpha,alpha-Dimethylallyl)psoralen;(R)-4-Methoxydalbergione;4'-Methoxyflavanone	10.6484091170206;10.6484091170206;10.6484091170206;10.6484091170206;10.6259762615862;10.6259762615862;10.6259762615862;10.6259762615862	MS1 mz matched	253.092	292.782	5.73124e-05	2.00366e-05	2.02567	0.0410392	0.476987	2.86038	1.51621
4568			Lansine;Mukeic acid;9-Hydroxy-2-nitrofluorene;9-OHNF	16.5455345160497;16.5455345160497;16.7357972537986	MS1 mz matched	267.071	362.875	2.67226e-05	1.24994e-05	2.04071	0.0282284	0.475821	2.13791	1.0962
4937	Thymidine	0.6832			MS2 reverse	279.038	157.896	0.000128792	4.40199e-05	2.17157	0.00261199	0.448275	2.92577	1.54882
5364			Oxaprozin;Oxaprozin	-9.81729448950449;-9.83981178094774	MS1 mz matched	292.102	290.073	1.36814e-05	6.73383e-06	1.939	0.010236	0.469361	2.03174	1.02271
5502	S-Methyl-5'-thioadenosine	0.9663			MS2 forward	296.081	98.631	2.72912e-05	1.4145e-05	2.25137	0.015049	0.47258	1.9294	0.948149
5728			Neuraminic acid;N-(1-Deoxy-1-fructosyl)serine;Neuraminic acid;5-Amino-3,5-dideoxy-D-glycero-D-galacto-2-nonulosonic acid;Miserotoxin	2.18461255401114;2.18461255401114;2.24638836917415;2.24638836917415	MS1 mz matched	302.065	164.355	0.000147078	3.90047e-05	2.2763	0.0209852	0.474539	3.77078	1.91486
5857			2,3-Diphosphoglyceric acid;Glyceric acid 1,3-biphosphate;Sedoheptulose 7-phosphate;D-Sedoheptulose 7-phosphate;D-altro-Heptulose 7-phosphate;altro-Heptulose 7-phosphate;Sedoheptulose 1-phosphate;altro-Heptulose 1-phosphate;D-glycero-beta-D-manno-Heptose 7-phosphate;D-glycero-beta-D-manno-Heptose 1-phosphate;D-glycero-alpha-D-manno-Heptose 7-phosphate;D-glycero-alpha-D-manno-Heptose 1-phosphate;D-…	22.1773579699858;22.1773579699858;12.7568479276181;12.7568479276181;12.7568479276181;12.7568479276181;12.7568479276181;12.7568479276181;12.7568479276181;12.7568479276181	MS1 mz matched	306.057	156.007	1.53155e-05	4.64323e-06	2.26047	0.0275954	0.475736	3.29845	1.72179
5911			Pantoyllactone glucoside;N-(2-Methoxyphenyl)-N'-(2-phtyl)urea;INF271	14.3176087976093;-4.10788398782078	MS1 mz matched	308.133	297.263	1.97918e-05	8.18764e-06	1.97835	0.0137778	0.471945	2.41728	1.27338
6091			2,6-Dimethoxy-4-phenanthrenol;Dexketoprofen;Ketoprofen;3,6-Dimethoxy-4-phenanthrenol;Ketoprofen;Chalepensin;3-(alpha,alpha-Dimethylallyl)psoralen;(R)-4-Methoxydalbergione;4'-Methoxyflavanone	10.6484091170206;10.6484091170206;10.6484091170206;10.6484091170206;10.6259762615862;10.6259762615862;10.6259762615862;10.6259762615862	MS1 mz matched	313.113	292.76	1.75331e-05	5.98061e-06	2.2061	0.0205579	0.474435	2.93165	1.55171
6275					Unmapped	319.01	25.118	2.19541e-05	3.17079e-05	1.7644	0.0372942	0.476729	0.692387	-0.530349
7124			ACRL Toxin II;15-Deacetylcalonectrin;Dihydrocumambrin A;Inulicin;Cinmodial	8.52180610763121;8.52180610763121;8.52180610763121;8.43710978376813;8.43710978376813	MS1 mz matched	343.138	50.51	0.000208118	0.000345841	2.10481	0.00319066	0.448275	0.601775	-0.732704
7288					Unmapped	349.252	24.372	2.7007e-05	6.2558e-05	1.73659	0.0420771	0.477051	0.431711	-1.21186
7423			Gravacridonediol methyl ether;Promucosine;Marshmine;Buntanine;Romucosine C;(5,12,13-Triaza-indeno[1,2-b]anthracen-13-yl)-acetic acid ethyl ester	-16.8180627958572;-16.8180627958572;-16.8180627958572;-16.8180627958572;-16.8180627958572;10.9818290152994	MS1 mz matched	354.129	381.495	1.62693e-05	6.66609e-06	2.05298	0.0441989	0.477171	2.4406	1.28724
7482					Unmapped	356.02	241.689	0.000145018	0.000119403	1.94423	0.0273211	0.475698	1.21453	0.280401
7869			Sedoheptulose 1,7-bisphosphate;5'-Prenylhomoeriodictyol;Sigmoidin B 3'-methyl ether;Alkannin beta,beta-dimethylacrylate;Sophoraisoflavanone A;Fargesin;beta,beta-Dimethylacrylshikonin;Dmask;(+)-Demethoxyaschantin;Bursehernin;(-)-Bursehernin;(3R,4R)-4-(2H-1,3-Benzodioxol-5-ylmethyl)-3-[(3,4-dimethoxyphenyl)methyl]oxolan-2-one	-10.456265803115;-10.1861017512896;-10.1861017512896;-10.1861017512896;-10.1861017512896;-10.1861017512896;-10.1861017512896;-10.1861017512896	MS1 mz matched	369.138	26.952	2.01296e-05	3.2129e-05	1.97942	0.0103485	0.469469	0.626526	-0.674554
9026			LPA(0:0/16:0);LPA(16:0/0:0);1-Palmitoylglycerol 3-phosphate;1-Hexadecanoyl-sn-glycero-3-phosphate	-11.6911099612682;-11.6911099612682;-11.5933642303283	MS1 mz matched	409.239	25.308	1.15107e-05	2.78385e-05	2.08273	0.00221687	0.448275	0.413481	-1.27411
9241			PE(P-16:0e/0:0);ORG 20599	-24.2966562737076;23.5552566298841	MS1 mz matched	418.263	43.241	0.00210758	0.000614943	2.19262	0.0400965	0.476927	3.42729	1.77707
9826			3-O-(3,6-Anhydro-alpha-D-galactopyranosyl)-D-galactose 4-O-sulfate	-23.51121423	MS1 mz matched	441.011	24.33	1.08934e-05	1.86169e-05	1.79024	0.0433145	0.477123	0.585138	-0.773151
9841					Unmapped	441.216	23.179	1.36535e-05	3.93995e-05	1.8318	0.0190162	0.474023	0.346539	-1.52891
10166			6-(Dibromomethylene)-17beta-hydroxyandrost-4-en-3-one;6-(Dibromomethylene)testosterone	-10.964190950000001	MS1 mz matched	455.027	25.029	1.4566e-05	2.46081e-05	1.84998	0.0207575	0.474484	0.591918	-0.75653
10761			N-Nitrosotomatidine;	1.81552128249633;	MS1 mz matched	479.298	25.311	8.39992e-06	1.85152e-05	2.0479	0.0024983	0.448275	0.453676	-1.14026
11167					Unmapped	494.26	249.235	1.90691e-05	1.03128e-05	2.19083	0.00270336	0.448275	1.84907	0.886798
12328					Unmapped	545.971	326.99	0.000147262	0.000245539	1.75658	0.0476289	0.477344	0.599749	-0.737569
13845			Gambiriin B3;Epifisetinidol-(4beta->8)-catechin;3,3',4',5,7-Pentahydroxyflavan(4->8)-3,4',5,7-tetrahydroxyflavan;Gambiriin C;Epiafzelechin-(4beta->8)-catechin;Gambiriin B1;Gambiriin B2;Gambiriin B3	-16.9202919198154;-16.9202919198154;-16.9202919198154;-16.8994792292107;-16.8994792292107;-16.8994792292107;-16.8994792292107	MS1 mz matched	621.154	27.124	5.87385e-06	1.22064e-05	1.92481	0.0349479	0.476539	0.481209	-1.05527
14810			Coroloside;	-0.791162122129457;	MS1 mz matched	665.353	36.7715	7.84813e-06	1.50857e-05	1.77809	0.0376463	0.476755	0.520238	-0.942756
15689					Unmapped	705.419	323.778	2.98884e-06	1.06415e-05	1.63992	0.019541	0.47417	0.280865	-1.83205
24162					Unmapped	1138.03	339.568	0.000186371	0.00025976	2.16714	0.00920277	0.468241	0.717472	-0.479005

## Sheet: R2C-1 VS C-1
id	MS2 name	MS2 score	MS1 name	MS1 ppm	type	mz	rt	MEAN R2C-1	MEAN C-1	VIP	P-VALUE	Q-VALUE	FOLD CHANGE	LOG_FOLDCHANGE
369					Unmapped	103.04	235.608	0.000311087	0.000127473	2.65209	0.000137072	0.049498	2.44042	1.28713
648					Unmapped	123.902	31.691	0.000214984	7.74887e-05	2.00227	0.0332055	0.877152	2.77439	1.47217
733			Flucytosine;	12.2549247546071;	MS1 mz matched	128.035	384.492	0.00107496	0.00140739	2.38789	0.0297776	0.86492	0.763798	-0.388736
853	Adenine	0.9442			MS2 forward	134.047	277.376	0.00030211	0.0003837	1.94729	0.0497594	0.914528	0.787358	-0.344908
1127	L-Glutamate	0.9946			MS2 forward	146.046	384.589	0.00346662	0.00449874	2.25914	0.0497478	0.91451	0.770576	-0.375991
1405					Unmapped	158.915	26.055	0.000542877	0.000282517	2.50979	0.00599264	0.564408	1.92157	0.942288
1478	Glucosamine	0.6435			MS2 reverse	160.061	257.551	1.35582e-05	1.99306e-05	2.40898	0.00881154	0.654545	0.680271	-0.555819
2044	4-Pyridoxic acid	0.8019			MS2 forward	182.045	41.049	0.000107811	7.5505e-05	1.97492	0.0386158	0.892514	1.42786	0.513854
2690	bata-Hydroxypyruvic acid	0.9999			MS2 reverse	207.013	235.458	2.10157e-05	1.00768e-05	2.61605	0.00392899	0.473417	2.08556	1.06043
2918			4,4'-Thiodianiline;4,4'-Thiobisbenzemine	3.571493034	MS1 mz matched	215.073	235.675	0.000312239	6.71893e-05	2.7442	3.51701e-05	0.019394	4.64716	2.21635
3229			Riesling acetal;4,5-Dihydrovomifoliol;Methyl dihydrojasmonate;	-3.95566096520403;-3.95566096520403;-3.95566096520403;	MS1 mz matched	225.149	105.271	5.37248e-05	2.67455e-05	2.47075	0.00202313	0.328531	2.00874	1.00629
3492					Unmapped	233.104	176.715	1.30474e-05	1.01413e-05	2.30472	0.0316123	0.871754	1.28657	0.363525
3986			Oxidized Photinus luciferin	15.600804999999999	MS1 mz matched	248.98	24.7275	0.00390101	0.00277102	2.36836	0.0328176	0.87588	1.40779	0.493431
4103	cis-9-Palmitoleic acid	0.9799			MS2 forward	253.216	43.582	0.000411136	0.000145162	2.05916	0.0209979	0.818681	2.83226	1.50196
4641			3,5-Dinitro-4-hydroxyphenylpyruvate	-20.35887138	MS1 mz matched	269.139	105.294	0.000264629	6.06299e-05	2.72046	9.11223e-06	0.0100496	4.36466	2.12587
4690					Unmapped	270.941	347.603	0.000866897	0.000629051	2.36078	0.0226412	0.829599	1.3781	0.462684
4949	Linoleic acid	0.9979			MS2 forward	279.232	42.522	0.000322451	0.000138409	1.91073	0.0268203	0.852227	2.3297	1.22014
5005	Oleic acid	1			MS2 forward	281.248	43.131	0.0081532	0.00142135	2.34656	0.0396864	0.895109	5.73622	2.5201
5119			N-Monodesmethyl-rizatriptan;	5.37419549567688;	MS1 mz matched	284.16	292.143	2.65433e-05	1.7918e-05	2.12403	0.0291653	0.862474	1.48138	0.566938
5229			2-Hydroxyestradiol;16,17-Epiestriol;O-Geranylvanillin;16b-Hydroxyestradiol;2-Polyprenyl-3-methyl-6-methoxy-1,4-benzoquinone;Estriol;4-hydroxystradiol;4-Hydroxyestradiol;17-Epiestriol;6beta-Hydroxy-17beta-estradiol;6beta-Hydroxyestradiol-17beta;Estriol;1,3,5(10)-Estratriene-3,16-alpha,17beta-triol;2-Hydroxyestradiol;2-Hydroxyestradiol-17beta;2-OH-Estradiol;4-Hydroxyestradiol-17beta;4-OH-Estradiol;…	-18.2963300938613;-18.2963300938613;-18.2963300938613;-18.2963300938613;-18.2963300938613;-18.2963300938613;-18.2963300938613;-18.2963300938613;-18.2963300938613;-18.1415645143884;-18.1415645143884;-18.1415645143884;-18.1415645143884;-18.1415645143884	MS1 mz matched	287.167	36.6985	8.08553e-06	3.72962e-06	2.15118	0.0193083	0.805894	2.16793	1.11632
5364			Oxaprozin;Oxaprozin	-9.81729448950449;-9.83981178094774	MS1 mz matched	292.102	290.073	2.05689e-05	2.55425e-05	2.42213	0.00671939	0.590979	0.805281	-0.312436
6123			Gravelliferone;Auraptene;5-Hydroxy-7-(4-hydroxyphenyl)-1-phenyl-3-heptanone;4-(3-Hydroxy-7-phenyl-6-heptenyl)-1,2-benzenediol;Ostruthin;Glepidotin C;Doisynoestrol;cis-1-Ethyl-1,2,3,4-tetrahydro-7-methoxy-2-methyl-2-phenthrenecarboxylic acid	0.353505157533829;0.353505157533829;0.353505157533829;0.353505157533829;0.335393881459386;0.335393881459386;0.335393881459386	MS1 mz matched	314.17	288.406	2.2175e-05	1.2658e-05	2.42417	0.00503342	0.527615	1.75185	0.808883
6367	L-Carnitine	0.8473			MS2 reverse	321.206	68.8215	4.05612e-05	1.4505e-05	2.71842	0.00822877	0.638914	2.79635	1.48354
6640			Miraxanthin-III	2.8474356119999999	MS1 mz matched	329.123	51.2245	7.93464e-05	5.11128e-05	2.09914	0.027508	0.855387	1.55238	0.634482
7055			Fluconazole;Glutathione amide;L-gamma-Glutamyl-L-cysteinylglycimide	3.05321002114884;16.9879235465103	MS1 mz matched	341.076	51.043	2.95352e-05	2.00254e-05	2.30376	0.0251631	0.844013	1.47489	0.560608
8790			Bepridil;Bepridil	7.88031437177899;7.91771906336704	MS1 mz matched	401.239	113.344	0.000114068	7.1114e-05	2.15686	0.028485	0.859651	1.60402	0.681691
9241			PE(P-16:0e/0:0);ORG 20599	-24.2966562737076;23.5552566298841	MS1 mz matched	418.263	43.241	0.00256133	0.00122681	2.54533	0.000228511	0.0630044	2.08779	1.06198
11522					Unmapped	509.288	121.314	0.000597818	0.000293501	2.1021	0.00410429	0.483077	2.03685	1.02634
11573					Unmapped	511.297	87.367	0.000196433	6.42191e-05	2.06957	0.017997	0.794655	3.05879	1.61296
12499					Unmapped	553.988	327.787	0.000244123	0.000194315	2.57619	0.00620015	0.571406	1.25632	0.329208
12830			Endomorphin-2;	-2.29064769581027;	MS1 mz matched	570.278	26.5885	7.40449e-06	1.14842e-05	2.46646	0.0157984	0.772578	0.644754	-0.633179
13242			Triamcinolone hexacetonide	-14.27810288	MS1 mz matched	591.29	120.606	1.49655e-05	9.04526e-06	2.28032	0.00662865	0.587688	1.65451	0.726403
13478					Unmapped	603.21	166.101	1.78849e-05	1.27306e-05	2.31312	0.00784124	0.627712	1.40487	0.490438
13567			24-Acetyl- 25-cinnamoylvulgaroside;	16.010259651056;	MS1 mz matched	607.345	238.572	3.97351e-06	2.01391e-06	2.52528	0.00259518	0.381601	1.97304	0.980417
14148			lysoPC(26:0);	-0.500710886749211;	MS1 mz matched	634.896	346.861	1.19576e-05	9.74807e-06	2.09552	0.0427647	0.901919	1.22666	0.294736
18433					Unmapped	830.947	327.9	8.87959e-05	5.91536e-05	2.6639	0.000577122	0.127298	1.50111	0.586027
18765			PGP(18:3(6Z,9Z,12Z)/18:3(9Z,12Z,15Z));PGP(18:3(6Z,9Z,12Z)/18:3(6Z,9Z,12Z));PGP(18:3(9Z,12Z,15Z)/18:3(6Z,9Z,12Z));PGP(18:3(9Z,12Z,15Z)/18:3(9Z,12Z,15Z));	23.6830560424455;23.6830560424455;23.6830560424455;23.6830560424455;	MS1 mz matched	845.465	330.949	0.000487786	0.000413491	2.28451	0.0306784	0.868365	1.17968	0.238392
20051					Unmapped	904.008	338.515	0.00177194	0.00281943	2.34665	0.0192822	0.805683	0.628476	-0.670071
22710			PIP3(16:0/16:0);	-1.44057175288359;	MS1 mz matched	1049.97	333.329	0.000954031	0.000648401	2.0421	0.0237088	0.836014	1.47136	0.557151

## Sheet: R4C-1 VS C-1
id	MS2 name	MS2 score	MS1 name	MS1 ppm	type	mz	rt	MEAN R4C-1	MEAN C-1	VIP	P-VALUE	Q-VALUE	FOLD CHANGE	LOG_FOLDCHANGE
753	Dihydroxyfumarate	0.8571			MS2 forward	129.055	43.658	0.000268079	0.000205229	1.89508	0.0460968	0.971976	1.30624	0.38542
911					Unmapped	135.974	24.509	0.000133261	0.000187801	2.04297	0.0460366	0.97194	0.709586	-0.494951
1725			Glutarylglycine;N-Acetylglutamic acid;N-Acetyl-L-glutamate;N-Acetyl-L-glutamic acid;L-2-Amino-6-oxoheptanedioate;L-2-Amino-6-oxopimelate;AminoDHQ;5-Deoxy-5-amino-3-dehydroquinic acid	1.46775910424328;1.46775910424328;1.5867667880272;1.5867667880272;1.5867667880272	MS1 mz matched	170.045	373.38	1.34726e-05	2.13797e-05	2.27417	0.0318372	0.959927	0.630158	-0.666215
1848			Fosfomycin calcium;Calcium phosphomycin	2.387540913	MS1 mz matched	174.956	235.415	4.59744e-05	2.14384e-05	2.61969	0.000163793	0.181242	2.14449	1.10063
1961	Alpha-D-Glucose	0.97			MS2 forward	179.055	258.924	0.00231324	0.00191055	2.09889	0.0490346	0.973611	1.21077	0.275929
1981	Acamprosate	0.951			MS2 forward	180.032	37.979	7.54337e-05	0.000110956	2.65113	0.00146609	0.531687	0.679851	-0.556709
2120	3-Phosphoserine	0.6923			MS2 reverse	185.012	57.8965	1.39278e-05	3.17748e-05	2.17447	0.00941056	0.876247	0.43833	-1.18991
2184	N-Acetyl-L-glutamate	0.8893			MS2 forward	188.056	373.506	9.57484e-05	0.000152914	2.30146	0.0317522	0.959824	0.626159	-0.675399
2690	bata-Hydroxypyruvic acid	0.9999			MS2 reverse	207.013	235.458	1.70173e-05	1.00768e-05	2.39833	0.00712076	0.842712	1.68877	0.755971
2918			4,4'-Thiodianiline;4,4'-Thiobisbenzemine	3.571493034	MS1 mz matched	215.073	235.675	0.00013562	6.71893e-05	2.38718	0.0308407	0.958686	2.01848	1.01327
3220	3-Hydroxycapric acid	0.9137			MS2 forward	225.087	258.866	1.31106e-05	9.05974e-06	2.0717	0.0282278	0.955034	1.44713	0.533193
3290			Propyl propane thiosulfonate;Tebuthiuron	13.7790579551647;-6.94155529599567	MS1 mz matched	227.103	236.814	8.20976e-05	4.88473e-05	1.98603	0.0246104	0.948763	1.6807	0.749061
3291					Unmapped	227.103	194.904	4.41957e-05	1.58875e-05	2.01947	0.0182405	0.932085	2.78179	1.47601
3491			Cysteinyl-Leucine;Leucyl-Cysteine;Cysteinyl-Isoleucine;Isoleucyl-Cysteine;Geranyl phosphate	-0.720193309807166;-0.720193309807166;-0.720193309807166;-0.720193309807166;6.59754867638644	MS1 mz matched	233.104	137.412	0.00018852	9.02483e-05	2.1744	0.016747	0.926474	2.0889	1.06275
3664			Bentazone;S 1319	9.79392802289164;9.79392802289164	MS1 mz matched	239.059	33.743	0.000922739	0.00066791	2.35563	0.0164195	0.925117	1.38153	0.466268
3745	Inositol cyclic phosphate	0.6578			MS2 forward	241.119	219.853	3.19255e-05	2.16056e-05	2.3457	0.0117716	0.89855	1.47765	0.563302
4181			Formothion	-20.812507660000001	MS1 mz matched	255.989	37.568	0.000217995	0.000270058	2.41738	0.0246728	0.948886	0.807216	-0.308973
4236	3-Methyluridine	1			MS2 reverse	257.077	141.374	0.000146388	6.62873e-05	2.41153	0.0184257	0.932722	2.20839	1.143
4800			(卤)-Ribaline;5-Amino-6-(4-hydroxy-2-butenoyl)-2,2-dimethyl-4-chromanone;Dubinidine	10.6133506172877;10.6133506172877;10.4606860094697	MS1 mz matched	274.119	127.766	7.8281e-05	5.09117e-05	2.43069	0.0403622	0.968121	1.53758	0.620665
5119			N-Monodesmethyl-rizatriptan;	5.37419549567688;	MS1 mz matched	284.16	292.143	3.5359e-05	1.7918e-05	2.43939	0.00247356	0.650489	1.97338	0.980666
5285			2,6-Dimethoxy-4-phenanthrenol;Dexketoprofen;Ketoprofen;3,6-Dimethoxy-4-phenanthrenol;Ketoprofen;Chalepensin;3-(alpha,alpha-Dimethylallyl)psoralen;(R)-4-Methoxydalbergione;4'-Methoxyflavanone	10.6484091170206;10.6484091170206;10.6484091170206;10.6484091170206;10.6259762615862;10.6259762615862;10.6259762615862;10.6259762615862	MS1 mz matched	289.069	292.839	1.40844e-05	3.10263e-05	2.29204	0.0075369	0.850094	0.453949	-1.1394
5534			Irilone;3,8-Dihydroxy-1-methylanthraquinone-2-carboxylic acid;Glyzaglabrin;Aflatoxin P1;3,8-Dihydroxy-9-methoxycoumestan;Isotrifoliol;Trifoliol;Sativol;Bowdichione;Irilone;2',7-Dihydroxy-4',5'-methylenedioxyisoflavone;DMI;Aflatoxin P1;AFP1;5-Hydroxypseudobaptigenin;5,7-Dihydroxy-3',4'-methylenedioxyisoflavone	-6.57377912847173;-6.57377912847173;-6.57377912847173;-6.57377912847173;-6.57377912847173;-6.57377912847173;-6.57377912847173;-6.57377912847173;-6.44594808155407;-6.44594808155407;-6.44594808155407;-6.44594808155407;-6.44594808155407	MS1 mz matched	297.046	33.761	0.000220635	0.000156878	2.38068	0.00735633	0.846978	1.40641	0.492013
5997			Thiophene-4,5-epoxide;Suprofen S-oxide;	15.8321651618263;15.8321651618263;	MS1 mz matched	311.024	164.823	9.83622e-05	0.000218523	2.2468	0.00756266	0.850529	0.450122	-1.15161
6123			Gravelliferone;Auraptene;5-Hydroxy-7-(4-hydroxyphenyl)-1-phenyl-3-heptanone;4-(3-Hydroxy-7-phenyl-6-heptenyl)-1,2-benzenediol;Ostruthin;Glepidotin C;Doisynoestrol;cis-1-Ethyl-1,2,3,4-tetrahydro-7-methoxy-2-methyl-2-phenthrenecarboxylic acid	0.353505157533829;0.353505157533829;0.353505157533829;0.353505157533829;0.335393881459386;0.335393881459386;0.335393881459386	MS1 mz matched	314.17	288.406	2.91015e-05	1.2658e-05	2.23873	0.0109121	0.891427	2.29906	1.20104
6146			Lythidathion	3.6762111229999999	MS1 mz matched	314.979	276.746	0.00023693	0.000155587	2.37304	0.0228199	0.944964	1.52282	0.606744
6345			Chloramphenicol;Chloramphenicol	-13.4370632381641;-13.3535271789327	MS1 mz matched	321.004	40.299	3.35085e-05	0.000151426	2.24362	0.0120625	0.900754	0.221287	-2.17601
7218			Pyrithiobac-sodium;Pyrithiobac sodium	14.65424196	MS1 mz matched	347	166.091	3.91716e-05	7.3997e-05	1.89727	0.0430852	0.970076	0.529367	-0.917659
7459			Alizapride;	-1.66545290247464;	MS1 mz matched	355.197	292.042	2.60439e-05	1.02525e-05	2.58954	0.000550396	0.304515	2.54024	1.34496
7743					Unmapped	365.012	37.709	7.86515e-05	0.000128786	1.93313	0.046233	0.972056	0.610713	-0.711433
7904					Unmapped	370.945	276.349	2.21177e-05	1.63292e-05	1.91177	0.0458204	0.971812	1.35449	0.437752
8421					Unmapped	389.001	166.023	3.83492e-05	7.70169e-05	2.35431	0.00503548	0.791178	0.497933	-1.00598
9120					Unmapped	412.955	276.746	0.000133344	7.77503e-05	2.3435	0.0370123	0.965336	1.71503	0.778237
11239					Unmapped	497.057	165.168	2.02164e-05	3.55444e-05	2.12178	0.0271509	0.953334	0.568765	-0.814096
12501					Unmapped	553.989	342.252	0.000170292	9.53186e-05	2.28054	0.0387564	0.966844	1.78656	0.837181
13567			24-Acetyl- 25-cinnamoylvulgaroside;	16.010259651056;	MS1 mz matched	607.345	238.572	9.82046e-06	2.01391e-06	2.69465	0.00665177	0.833469	4.87632	2.28579
13920			Benzylpenicilloyl Polylysine;	-14.5193325153773;	MS1 mz matched	625.301	237.005	1.37991e-05	9.29801e-06	2.26671	0.0129491	0.906917	1.48409	0.569579
14931			Veratridine;Bikhaconitine	-16.9943782261655;-16.9943782261655	MS1 mz matched	672.335	290.294	1.68938e-05	8.91337e-06	2.49728	0.00240849	0.644824	1.89533	0.922452
15239			(3b,20R,22R)-3,20,27-Trihydroxy-1-oxowitha-5,24-dienolide 3-glucoside;	-2.06893731819679;	MS1 mz matched	686.335	294.44	6.0951e-06	3.52101e-06	2.27448	0.0162095	0.924221	1.73107	0.79166
17960					Unmapped	810.37	164.194	6.86679e-06	1.01571e-05	2.38786	0.0116388	0.897511	0.676057	-0.564783

## Sheet: R7L-1 VS C-1
id	MS2 name	MS2 score	MS1 name	MS1 ppm	type	mz	rt	MEAN R7L-1	MEAN C-1	VIP	P-VALUE	Q-VALUE	FOLD CHANGE	LOG_FOLDCHANGE
911					Unmapped	135.974	24.509	0.0001274	0.000187801	2.25044	0.0301667	0.988375	0.678379	-0.559836
1478	Glucosamine	0.6435			MS2 reverse	160.061	257.551	2.95504e-05	1.99306e-05	2.11182	0.0167131	0.979212	1.48267	0.568196
1512	Theobromine	0.8758			MS2 reverse	161.045	258.832	0.000300996	0.000208893	2.17608	0.0426834	0.991756	1.44091	0.52698
1601	1,2-Benzenedicarboxylic acid	0.9863			MS2 forward	165.019	292.068	3.35018e-05	1.724e-05	1.91803	0.0395088	0.9911	1.94326	0.958479
1725			Glutarylglycine;N-Acetylglutamic acid;N-Acetyl-L-glutamate;N-Acetyl-L-glutamic acid;L-2-Amino-6-oxoheptanedioate;L-2-Amino-6-oxopimelate;AminoDHQ;5-Deoxy-5-amino-3-dehydroquinic acid	1.46775910424328;1.46775910424328;1.5867667880272;1.5867667880272;1.5867667880272	MS1 mz matched	170.045	373.38	1.54285e-05	2.13797e-05	2.07198	0.0355413	0.990116	0.721639	-0.470651
2184	N-Acetyl-L-glutamate	0.8893			MS2 forward	188.056	373.506	0.0001048	0.000152914	2.12395	0.0329547	0.989348	0.685355	-0.545076
3290			Propyl propane thiosulfonate;Tebuthiuron	13.7790579551647;-6.94155529599567	MS1 mz matched	227.103	236.814	9.09619e-05	4.88473e-05	2.31276	0.00652189	0.948405	1.86217	0.896984
3291					Unmapped	227.103	194.904	5.09775e-05	1.58875e-05	2.23378	0.0325338	0.989212	3.20865	1.68197
3492					Unmapped	233.104	176.715	1.66213e-05	1.01413e-05	2.24206	0.0376586	0.990666	1.63897	0.712789
3491			Cysteinyl-Leucine;Leucyl-Cysteine;Cysteinyl-Isoleucine;Isoleucyl-Cysteine;Geranyl phosphate	-0.720193309807166;-0.720193309807166;-0.720193309807166;-0.720193309807166;6.59754867638644	MS1 mz matched	233.104	137.412	0.000168687	9.02483e-05	2.22069	0.0270411	0.987049	1.86915	0.90238
3664			Bentazone;S 1319	9.79392802289164;9.79392802289164	MS1 mz matched	239.059	33.743	0.000848029	0.00066791	1.98725	0.030794	0.988609	1.26968	0.344461
3707					Unmapped	240.788	212.837	1.51917e-05	1.18981e-05	2.23142	0.0257129	0.986389	1.27682	0.352561
3745	Inositol cyclic phosphate	0.6578			MS2 forward	241.119	219.853	3.30103e-05	2.16056e-05	2.29128	0.0114085	0.969838	1.52786	0.611511
4236	3-Methyluridine	1			MS2 reverse	257.077	141.374	0.000127718	6.62873e-05	2.61034	0.000484545	0.577288	1.92674	0.946159
4641			3,5-Dinitro-4-hydroxyphenylpyruvate	-20.35887138	MS1 mz matched	269.139	105.294	9.94097e-05	6.06299e-05	1.86968	0.042517	0.991724	1.63961	0.713357
5119			N-Monodesmethyl-rizatriptan;	5.37419549567688;	MS1 mz matched	284.16	292.143	3.86118e-05	1.7918e-05	2.46884	0.00642082	0.947635	2.15492	1.10763
5728			Neuraminic acid;N-(1-Deoxy-1-fructosyl)serine;Neuraminic acid;5-Amino-3,5-dideoxy-D-glycero-D-galacto-2-nonulosonic acid;Miserotoxin	2.18461255401114;2.18461255401114;2.24638836917415;2.24638836917415	MS1 mz matched	302.065	164.355	0.000116031	0.000173856	2.12108	0.0400477	0.991218	0.667395	-0.583388
6123			Gravelliferone;Auraptene;5-Hydroxy-7-(4-hydroxyphenyl)-1-phenyl-3-heptanone;4-(3-Hydroxy-7-phenyl-6-heptenyl)-1,2-benzenediol;Ostruthin;Glepidotin C;Doisynoestrol;cis-1-Ethyl-1,2,3,4-tetrahydro-7-methoxy-2-methyl-2-phenthrenecarboxylic acid	0.353505157533829;0.353505157533829;0.353505157533829;0.353505157533829;0.335393881459386;0.335393881459386;0.335393881459386	MS1 mz matched	314.17	288.406	3.0635e-05	1.2658e-05	2.60896	0.00127413	0.782187	2.4202	1.27513
6282			3-p-Coumaroyl-1,5-quinolactone;4-p-Coumaroyl-1,5-quinolactone;7-Hydroxy-6-methoxy-alpha-pyrufuran;Coptisine	13.9001703264413;13.9001703264413;13.9001703264413;5.47404607982928	MS1 mz matched	319.094	50.904	0.000182013	0.000110515	2.44786	0.0141522	0.975543	1.64695	0.719796
6406					Unmapped	322.954	276.495	1.51562e-05	9.42928e-06	2.30914	0.0347706	0.989899	1.60735	0.684688
6640			Miraxanthin-III	2.8474356119999999	MS1 mz matched	329.123	51.2245	9.47406e-05	5.11128e-05	2.35616	0.0251351	0.986081	1.85356	0.890299
7055			Fluconazole;Glutathione amide;L-gamma-Glutamyl-L-cysteinylglycimide	3.05321002114884;16.9879235465103	MS1 mz matched	341.076	51.043	2.9903e-05	2.00254e-05	2.30706	0.0104094	0.967039	1.49326	0.578463
7125			2-Phenylethyl beta-D-glucopyranoside;	-3.47873844821054;	MS1 mz matched	343.138	80.547	7.9883e-05	5.28648e-05	2.05887	0.0325432	0.989215	1.51108	0.595581
7459			Alizapride;	-1.66545290247464;	MS1 mz matched	355.197	292.042	2.88584e-05	1.02525e-05	2.60214	0.00228193	0.865438	2.81476	1.49301
8325			Cafenstrole	13.423152310000001	MS1 mz matched	385.109	25.2675	7.10186e-06	1.26939e-05	2.52466	0.00992077	0.965471	0.559469	-0.83787
8373					Unmapped	387.025	338.627	0.0800444	0.116433	2.34252	0.00583323	0.942663	0.687474	-0.540623
10795			Benzbromarone;	-0.75726096025093;	MS1 mz matched	480.934	298.245	1.63896e-05	1.28881e-05	2.04616	0.0463616	0.992405	1.27168	0.346736
11167					Unmapped	494.26	249.235	3.29307e-05	2.25729e-05	2.30869	0.00430219	0.923813	1.45886	0.544841
12440			Triterpenoid;Pandamine	10.4046249653834;-24.2224230677921	MS1 mz matched	551.318	290.562	4.49249e-05	2.30973e-05	2.69922	0.00243767	0.872943	1.94503	0.959793
12515			Pateamine;Pateamine A	-15.653909690000001	MS1 mz matched	554.755	414.228	6.25479e-05	4.82729e-05	2.31021	0.0322778	0.989127	1.29571	0.373747
13245					Unmapped	591.291	47.041	1.49715e-05	2.45853e-05	2.06307	0.0242737	0.985594	0.608959	-0.715584
13567			24-Acetyl- 25-cinnamoylvulgaroside;	16.010259651056;	MS1 mz matched	607.345	238.572	7.23038e-06	2.01391e-06	2.63404	0.00634265	0.947024	3.59022	1.84407
13909					Unmapped	624.888	321.263	1.47188e-05	8.44341e-06	1.99582	0.0338954	0.989641	1.74322	0.801758
14103					Unmapped	633.036	339.891	0.0407396	0.0548817	2.16544	0.0125986	0.972609	0.742315	-0.429896
14931			Veratridine;Bikhaconitine	-16.9943782261655;-16.9943782261655	MS1 mz matched	672.335	290.294	1.42354e-05	8.91337e-06	2.30662	0.00707639	0.952255	1.59708	0.675439
15239			(3b,20R,22R)-3,20,27-Trihydroxy-1-oxowitha-5,24-dienolide 3-glucoside;	-2.06893731819679;	MS1 mz matched	686.335	294.44	5.00158e-06	3.52101e-06	1.8466	0.0427563	0.99177	1.4205	0.506395
15889					Unmapped	715.039	339.786	0.0314147	0.0384067	1.75943	0.0320935	0.989066	0.817949	-0.289918
18765			PGP(18:3(6Z,9Z,12Z)/18:3(9Z,12Z,15Z));PGP(18:3(6Z,9Z,12Z)/18:3(6Z,9Z,12Z));PGP(18:3(9Z,12Z,15Z)/18:3(6Z,9Z,12Z));PGP(18:3(9Z,12Z,15Z)/18:3(9Z,12Z,15Z));	23.6830560424455;23.6830560424455;23.6830560424455;23.6830560424455;	MS1 mz matched	845.465	330.949	0.000518846	0.000413491	2.12378	0.0188803	0.981554	1.25479	0.327449
22510					Unmapped	1038.49	338.219	0.000556678	0.00075614	1.47381	0.0439735	0.991996	0.736209	-0.441812
23011					Unmapped	1067.01	339.769	0.00551407	0.00702436	1.5162	0.0474165	0.992573	0.784992	-0.34925

## Sheet: R26L-1 VS C-1
id	MS2 name	MS2 score	MS1 name	MS1 ppm	type	mz	rt	MEAN ZJK_2-1	MEAN C-1	VIP	P-VALUE	Q-VALUE	FOLD CHANGE	LOG_FOLDCHANGE
369					Unmapped	103.04	235.608	0.000325602	0.000127473	2.28399	0.00244053	0.447635	2.55429	1.35292
2281			Se-Methylselenomethionine	-18.866233690000001	MS1 mz matched	192.995	25.42	5.83203e-05	4.26235e-05	1.62987	0.0438419	0.865517	1.36827	0.45235
2918			4,4'-Thiodianiline;4,4'-Thiobisbenzemine	3.571493034	MS1 mz matched	215.073	235.675	0.000417347	6.71893e-05	2.41682	0.0103511	0.603956	6.21151	2.63494
3229			Riesling acetal;4,5-Dihydrovomifoliol;Methyl dihydrojasmonate;	-3.95566096520403;-3.95566096520403;-3.95566096520403;	MS1 mz matched	225.149	105.271	6.17124e-05	2.67455e-05	1.99715	0.0215141	0.759513	2.30739	1.20626
3745	Inositol cyclic phosphate	0.6578			MS2 forward	241.119	219.853	2.65756e-05	2.16056e-05	2.19295	0.00900888	0.594415	1.23003	0.298693
3965			Cysteinyl-Gamma-glutamate;Gamma-glutamyl-Cysteine;Cysteinyl-Glutamine;Glutaminyl-Cysteine;Dubamine	5.35253314757718;5.35253314757718;5.35253314757718;5.35253314757718;2.64936024308776	MS1 mz matched	248.08	44.949	0.000495767	0.000275735	1.78688	0.0119513	0.636948	1.79799	0.846382
3977					Unmapped	248.581	44.952	0.00013296	7.00636e-05	1.63519	0.0173014	0.717499	1.8977	0.924249
4103	cis-9-Palmitoleic acid	0.9799			MS2 forward	253.216	43.582	0.000538355	0.000145162	2.20369	0.00116828	0.343883	3.70866	1.8909
4583			Allopurinol riboside;Arabinosylhypoxanthine;Inosine;8-Azaadenosine	22.658495948105;22.658495948105;22.658495948105;10.3553152637321	MS1 mz matched	267.232	43.0505	0.000101224	5.74746e-05	1.55251	0.0464017	0.871987	1.7612	0.81656
4641			3,5-Dinitro-4-hydroxyphenylpyruvate	-20.35887138	MS1 mz matched	269.139	105.294	0.000267023	6.06299e-05	2.37557	0.0136501	0.667089	4.40415	2.13886
4648	Heptadecanoic acid	0.7743			MS2 forward	269.247	43.003	0.000407041	0.000183062	1.84057	0.00912372	0.595328	2.22352	1.15285
4676			Luteolinidin;Pelargonidin;3,5,7-Trihydroxy-2-(4-hydroxyphenyl)benzopyrylium chloride;3,4',5,7-Tetrahydroxyflavylium chloride;Pelargonidin chloride;Pelargonidol chloride;Luteolinidin	21.8352573025734;21.8352573025734;21.8352573025734	MS1 mz matched	270.251	42.932	7.64451e-05	3.52913e-05	1.74563	0.00923235	0.596173	2.16612	1.11511
4904	all cis-(6,9,12)-Linolenic acid	0.6997			MS2 forward	277.216	43.0875	0.000108576	1.60664e-05	2.00283	0.0452944	0.869266	6.75795	2.75659
4949	Linoleic acid	0.9979			MS2 forward	279.232	42.522	0.000975649	0.000138409	2.12713	0.0417014	0.859584	7.04903	2.81742
5005	Oleic acid	1			MS2 forward	281.248	43.131	0.00661106	0.00142135	2.26104	0.00239711	0.445103	4.65123	2.21761
5119			N-Monodesmethyl-rizatriptan;	5.37419549567688;	MS1 mz matched	284.16	292.143	3.08245e-05	1.7918e-05	2.19954	0.0105928	0.608611	1.7203	0.782664
5323	D-Ribulose 1,5-bisphosphate	0.716			MS2 forward	290.961	38.373	3.97957e-05	2.60595e-05	1.9066	0.0275851	0.801959	1.52711	0.610805
5481			cis-Coutaric acid;2-O-Feruloyltartronic acid;Caffeoylmalic acid;Phaseolic acid	-14.4229341025111;-14.4229341025111;-14.4229341025111;-14.4229341025111	MS1 mz matched	295.225	44.313	0.000172025	8.91495e-05	1.98585	0.00939553	0.59741	1.92962	0.948317
5534			Irilone;3,8-Dihydroxy-1-methylanthraquinone-2-carboxylic acid;Glyzaglabrin;Aflatoxin P1;3,8-Dihydroxy-9-methoxycoumestan;Isotrifoliol;Trifoliol;Sativol;Bowdichione;Irilone;2',7-Dihydroxy-4',5'-methylenedioxyisoflavone;DMI;Aflatoxin P1;AFP1;5-Hydroxypseudobaptigenin;5,7-Dihydroxy-3',4'-methylenedioxyisoflavone	-6.57377912847173;-6.57377912847173;-6.57377912847173;-6.57377912847173;-6.57377912847173;-6.57377912847173;-6.57377912847173;-6.57377912847173;-6.44594808155407;-6.44594808155407;-6.44594808155407;-6.44594808155407;-6.44594808155407	MS1 mz matched	297.046	33.761	0.000234065	0.000156878	2.05704	0.0287809	0.808612	1.49201	0.577262
5947					Unmapped	309.279	41.411	4.0124e-05	1.24767e-05	2.32272	0.000459671	0.326434	3.21592	1.68523
6123			Gravelliferone;Auraptene;5-Hydroxy-7-(4-hydroxyphenyl)-1-phenyl-3-heptanone;4-(3-Hydroxy-7-phenyl-6-heptenyl)-1,2-benzenediol;Ostruthin;Glepidotin C;Doisynoestrol;cis-1-Ethyl-1,2,3,4-tetrahydro-7-methoxy-2-methyl-2-phenthrenecarboxylic acid	0.353505157533829;0.353505157533829;0.353505157533829;0.353505157533829;0.335393881459386;0.335393881459386;0.335393881459386	MS1 mz matched	314.17	288.406	2.3183e-05	1.2658e-05	2.37162	0.000593244	0.326434	1.83149	0.873014
6367	L-Carnitine	0.8473			MS2 reverse	321.206	68.8215	2.92141e-05	1.4505e-05	2.34481	0.00125468	0.345194	2.01406	1.01011
6755			3,7,8,15-Scirpenetetrol;Toxin T2 tetrol;Sesamex;Neoilludin A	-2.14126414338868;-2.14126414338868;-2.01246655939015;-2.01246655939015	MS1 mz matched	333.109	48.915	5.91395e-05	2.47302e-05	2.28098	0.00484055	0.537973	2.39139	1.25785
6941			Evocarpine	-3.5371497999999999	MS1 mz matched	338.243	111.894	0.000119563	6.96818e-05	2.21869	0.00409511	0.5186	1.71585	0.778921
7288					Unmapped	349.252	24.372	2.43094e-05	1.79581e-05	2.05413	0.027247	0.799992	1.35367	0.436878
7338			8-iso-PGF3a;Lipoxin B4;15-Epi-lipoxin A4;13,14-Dihydro-15-keto-PGE2;Prostaglandin H2;8-iso-15-keto-PGF2a;Prostaglandin D2;Levuglandin E2;20-Hydroxy-leukotriene B4;(5Z)-(15S)-11alpha-Hydroxy-9,15-dioxoprostanoate;Cinncassiol D1;Thromboxane A2;Prostaglandin F3a;Prostaglandin I2;Prostaglandin E2;(ent-6alpha,7alpha,16alphaH)-6,7,17-Trihydroxy-19-kauranoic acid;Sterebin B;Sterebin C;Lipoxin A4;13,14-D…	0.0735325485983427;0.0735325485983427;0.0735325485983427;0.0735325485983427;0.0735325485983427;0.0735325485983427;0.0735325485983427;0.0735325485983427;0.0735325485983427;0.0735325485983427;0.0735325485983427;0.0735325485983427;0.0735325485983427;0.0735325485983427;0.0735325485983427;0.0735325485983427;0.0735325485983427;0.0735325485983427;0.0735325485983427;0.0735325485983427;0.0735325485983427;…	MS1 mz matched	351.219	44.318	0.000282656	0.000149936	1.72974	0.0184852	0.730719	1.88518	0.914702
7381					Unmapped	352.995	392.546	3.75797e-05	4.55678e-05	1.93067	0.0213802	0.758371	0.824698	-0.278062
7533			3,7,8,15-Scirpenetetrol;Toxin T2 tetrol;Sesamex;Neoilludin A	-2.14126414338868;-2.14126414338868;-2.01246655939015;-2.01246655939015	MS1 mz matched	357.154	48.822	8.32678e-05	4.61489e-05	2.05272	0.0215187	0.759552	1.80433	0.851464
8329			7-Hydroxydehydroglaucine;Romucosine D;Allocryptopine;Heroin;Diamorphine;Diacetylmorphine;Fumaricine;Homochelidonine;(+/-)-Homochelidonine	-12.5228349983463;-12.5228349983463;-12.46080264901;-12.46080264901;-12.46080264901;-12.46080264901	MS1 mz matched	385.164	36.0315	0.000348802	0.00020489	1.7375	0.0442706	0.866646	1.70238	0.767557
8538			9-Hydroxy-4-methoxypsoralen 9-glucoside;5'-Butyrylphosphouridine	-15.6334848639834;15.5700259110865	MS1 mz matched	393.084	152.252	0.000401394	0.000616125	2.0085	0.0126834	0.650582	0.651481	-0.618205
9137			4-O-Methylmelleolide;Clausarinol;Eplerenone;Armillarin;Armillaripin;Magnoshinin;Eplerenone;Estra-1,3,5(10)-triene-3,6alpha,17beta-triol triacetate;Estra-1,3,5(10)-triene-3,6beta,17beta-triol triacetate	-2.990553655202;-2.990553655202;-2.990553655202;-2.990553655202;-2.990553655202;-2.89712175791514;-2.89712175791514;-2.89712175791514;-2.89712175791514	MS1 mz matched	413.195	35.35	6.19494e-05	3.56038e-05	1.9635	0.0151853	0.690324	1.73997	0.79906
9241			PE(P-16:0e/0:0);ORG 20599	-24.2966562737076;23.5552566298841	MS1 mz matched	418.263	43.241	0.00286661	0.00122681	2.28807	0.00318781	0.486239	2.33663	1.22443
9566			Apiosylglucosyl 4-hydroxybenzoate;Licoagroside B;2-(2,4,5-Trimethoxyphenyl)-5,6,7,8-tetramethoxy-4H-1-benzopyran-4-one;2-(3,4,5-Trimethoxyphenyl)-5,6,7,8-tetramethoxy-4H-1-benzopyran-4-one;(-)-Medicocarpin;Medicarpin 3-O-glucoside	14.4027177735129;14.4027177735129;-20.8264875897611;-20.8264875897611;-20.8264875897611	MS1 mz matched	431.131	27.208	1.86879e-05	1.07677e-05	1.80261	0.0440108	0.865964	1.73556	0.7954
9963					Unmapped	447.039	25.431	2.52076e-05	1.61458e-05	1.83151	0.0389596	0.851173	1.56125	0.642701
10983					Unmapped	487.928	346.522	1.42268e-05	1.01605e-05	1.8687	0.0148023	0.684837	1.4002	0.485635
11246			Kanokoside A;2-Methoxyestrone 3-glucuronide	22.3094015202339;-9.65971349297973	MS1 mz matched	497.165	44.9245	5.35784e-05	2.84663e-05	1.91023	0.0131761	0.659194	1.88217	0.912398
11518					Unmapped	509.287	158.168	0.000328683	0.000174832	1.97324	0.036378	0.842277	1.87999	0.910725
11537			LysoPE(0:0/18:3(6Z,9Z,12Z));LysoPE(18:3(6Z,9Z,12Z)/0:0);LysoPE(18:3(9Z,12Z,15Z)/0:0);LysoPE(0:0/18:3(9Z,12Z,15Z));	-3.97500460891927;-3.97500460891927;-3.97500460891927;-3.97500460891927;	MS1 mz matched	510.245	35.76	1.57572e-05	9.11111e-06	2.04741	0.00743416	0.57946	1.72945	0.790315
12010			Calactin;Calotropin;Roridin A	1.81619307003899;1.81619307003899;1.81619307003899	MS1 mz matched	531.268	46.2015	6.19228e-05	4.05297e-05	1.93059	0.0205093	0.750668	1.52784	0.61149
12854					Unmapped	571.131	152.365	1.9715e-05	2.85085e-05	2.02512	0.00975093	0.599978	0.69155	-0.532095
13478					Unmapped	603.21	166.101	2.19287e-05	1.27306e-05	2.10251	0.0249855	0.785768	1.72252	0.784518
14204					Unmapped	636.996	327.602	8.14143e-05	6.36378e-05	2.08664	0.00770423	0.582399	1.27934	0.355398
14931			Veratridine;Bikhaconitine	-16.9943782261655;-16.9943782261655	MS1 mz matched	672.335	290.294	1.13232e-05	8.91337e-06	1.89188	0.0419914	0.860418	1.27036	0.345239
15060					Unmapped	676.693	414.69	2.46604e-05	1.49316e-05	1.57127	0.0460342	0.871096	1.65156	0.723829
15081			Elkiren;A 64662	-6.2459429929999999	MS1 mz matched	677.402	45.58	7.61282e-05	0.000128548	1.89557	0.0104021	0.604275	0.592214	-0.755809
15082			3-O-cis-Coumaroylmaslinic acid;3-O-p-trans-Coumaroylalphitolic acid;cis-p-Coumaroylcorosolic acid;	9.63870751770033;9.63870751770033;9.63870751770033;	MS1 mz matched	677.403	108.569	2.40668e-05	5.11023e-05	1.96771	0.0194415	0.740528	0.470953	-1.08635
15373			Guanosine diphosphate adenosine;	-10.7256133718669;	MS1 mz matched	691.419	105.858	0.000118098	0.000262169	1.70107	0.0340555	0.833314	0.450464	-1.15052
17726					Unmapped	799.37	35.894	2.22058e-05	1.31416e-05	1.61045	0.0436474	0.864999	1.68974	0.756801
18880					Unmapped	850.436	48.878	3.92959e-06	5.85876e-06	2.01674	0.00879574	0.592665	0.670721	-0.576216
21802					Unmapped	997.585	87.134	2.55758e-06	5.41251e-06	2.03888	0.0223776	0.766627	0.472531	-1.08152
23503			3(S)-Hydroxy-docosa-10,13,16,19-all-cis-tetraenoyl-CoA;3-Oxo-docosa-cis,cis,cis-10,13,16-trienoyl-CoA;3(S)-Hydroxy-docosa-7,10,13,16-all-cis-tetraenoyl-CoA;	-3.49350386789173;-3.49350386789173;-3.49350386789173;	MS1 mz matched	1097.03	339.942	0.000245703	0.00029165	1.99574	0.0115057	0.628116	0.842459	-0.247322

## Sheet: R2C-2 VS C-2
id	MS2 name	MS2 score	MS1 name	MS1 ppm	type	mz	rt	MEAN R2C-2	MEAN C-2	VIP	P-VALUE	Q-VALUE	FOLD CHANGE	LOG_FOLDCHANGE
215					Unmapped	90.0117	23.14	0.000443442	9.75328e-05	1.99447	0.00277717	0.130114	4.54659	2.18479
369					Unmapped	103.04	235.608	0.000477157	0.000131211	2.02806	0.000147697	0.0210715	3.63655	1.86257
648					Unmapped	123.902	31.691	0.00020512	7.38305e-05	1.91009	0.00826482	0.218113	2.77825	1.47418
911					Unmapped	135.974	24.509	0.000285079	0.000168408	1.77506	0.0106691	0.241868	1.69279	0.759401
973			Sulfite;	-3.93412371069983;	MS1 mz matched	138.97	411.264	9.68478e-05	6.75209e-05	1.50075	0.0440458	0.38928	1.43434	0.520384
1114			Cyanopyrazine;2-Cyanopyrazine	2.8562533380000001	MS1 mz matched	145.05	36.312	0.000147168	8.92825e-05	1.429	0.034551	0.368105	1.64834	0.721016
1405					Unmapped	158.915	26.055	0.000528488	0.000286705	2.06021	0.000274946	0.025744	1.84332	0.882306
1725			Glutarylglycine;N-Acetylglutamic acid;N-Acetyl-L-glutamate;N-Acetyl-L-glutamic acid;L-2-Amino-6-oxoheptanedioate;L-2-Amino-6-oxopimelate;AminoDHQ;5-Deoxy-5-amino-3-dehydroquinic acid	1.46775910424328;1.46775910424328;1.5867667880272;1.5867667880272;1.5867667880272	MS1 mz matched	170.045	373.38	1.37904e-05	8.73881e-06	1.72238	0.030541	0.3563	1.57806	0.658155
1891					Unmapped	176.916	411.739	0.000251182	0.000172304	1.75898	0.0162869	0.288328	1.45779	0.543781
2284	Pectin (Galacturonic acid)	0.8078			MS2 reverse	193.035	292.077	0.000165854	0.000110788	1.67077	0.0369131	0.374147	1.49704	0.582108
2652			alpha-Irone;delta-Methylionone;1-(2,6,6-Trimethyl-1-cyclohexen-1-yl)-1-penten-3-one;alpha-(p-(1,1,3,3-Tetramethylbutyl)phenyl)-omega-hydroxypoly(oxyethylene);Methyl-delta-ionone;10-Isopropyl-2,7-dimethyl-1-oxaspiro[4.5]deca-3,6-diene;1-(2,6,6-Trimethyl-2-cyclohexen-1-yl)-1-penten-3-one;Etaspirene;3-Methyl-4-(2,6,6-trimethyl-2-cyclohexen-1-yl)-3-buten-2-one;alpha-Irone;(+)-cis-alpha-Irone;(+)-tran…	-10.0176039125982;-10.0176039125982;-10.0176039125982;-10.0176039125982;-10.0176039125982;-10.0176039125982;-10.0176039125982;-10.0176039125982;-10.0176039125982;-10.1859123012977;-10.1859123012977;-10.1859123012977;-10.1859123012977	MS1 mz matched	205.16	32.104	9.94931e-05	1.67388e-05	1.97906	0.0446781	0.390437	5.94386	2.5714
2690	bata-Hydroxypyruvic acid	0.9999			MS2 reverse	207.013	235.458	2.73281e-05	1.48814e-05	1.70376	0.011386	0.247707	1.83639	0.876876
2918			4,4'-Thiodianiline;4,4'-Thiobisbenzemine	3.571493034	MS1 mz matched	215.073	235.675	0.000571911	7.20988e-05	2.08272	0.00916124	0.227829	7.93232	2.98774
3229			Riesling acetal;4,5-Dihydrovomifoliol;Methyl dihydrojasmonate;	-3.95566096520403;-3.95566096520403;-3.95566096520403;	MS1 mz matched	225.149	105.271	6.5558e-05	2.20502e-05	1.97352	0.000281814	0.0259981	2.97312	1.57198
3299	Myristic acid	0.6928			MS2 forward	227.201	44.3185	0.0016615	0.000814572	1.64934	0.019136	0.305995	2.03972	1.02837
3568					Unmapped	236.883	414.228	0.000271848	0.000191025	1.50024	0.0436892	0.388616	1.4231	0.509042
3756	Pentadecanoic Acid	0.9998			MS2 reverse	241.216	43.6995	0.000506905	0.000227965	1.72003	0.0231793	0.327555	2.22361	1.1529
3986			Oxidized Photinus luciferin	15.600804999999999	MS1 mz matched	248.98	24.7275	0.00441673	0.0028265	1.7763	0.0235546	0.32931	1.56262	0.643964
4076					Unmapped	252.914	417.309	0.00017945	0.000128192	1.82774	0.0256952	0.338652	1.39985	0.485271
4103	cis-9-Palmitoleic acid	0.9799			MS2 forward	253.216	43.582	0.00081984	0.000131091	2.13835	0.000546475	0.0453244	6.25397	2.64477
4133					Unmapped	254.893	414.848	7.76035e-05	5.60299e-05	1.53903	0.048742	0.397293	1.38504	0.469926
4166	Palmitic acid	0.9996			MS2 forward	255.233	43.681	0.0405903	0.0177781	1.69701	0.0116353	0.249629	2.28317	1.19104
4513			3-[[5-Methyl-2-(1-methylethyl)cyclohexyl]oxy]-1,2-propanediol;Diethyl phenyl phosphate;Phosphoric acid, diethyl phenyl ester	16.5312561096794;-23.892527069076	MS1 mz matched	265.157	24.9105	0.00643271	0.0037656	1.57361	0.0435401	0.388336	1.70828	0.772546
4583			Allopurinol riboside;Arabinosylhypoxanthine;Inosine;8-Azaadenosine	22.658495948105;22.658495948105;22.658495948105;10.3553152637321	MS1 mz matched	267.232	43.0505	0.000108093	4.68075e-05	2.09058	0.00418819	0.159783	2.30931	1.20746
4641			3,5-Dinitro-4-hydroxyphenylpyruvate	-20.35887138	MS1 mz matched	269.139	105.294	0.000336987	4.90486e-05	2.14989	1.73349e-06	0.00159918	6.87048	2.78041
4645			Leflunomide;A771726;Leflunomide	14.8689543177401;14.8689543177401;14.8689543177401	MS1 mz matched	269.211	45.2345	0.000190019	0.000106677	1.63355	0.0137253	0.268869	1.78126	0.832902
4648	Heptadecanoic acid	0.7743			MS2 forward	269.247	43.003	0.000422908	0.000159897	1.82706	0.0175828	0.296811	2.64488	1.4032
4676			Luteolinidin;Pelargonidin;3,5,7-Trihydroxy-2-(4-hydroxyphenyl)benzopyrylium chloride;3,4',5,7-Tetrahydroxyflavylium chloride;Pelargonidin chloride;Pelargonidol chloride;Luteolinidin	21.8352573025734;21.8352573025734;21.8352573025734	MS1 mz matched	270.251	42.932	7.6848e-05	3.25094e-05	1.77799	0.0267816	0.342996	2.36387	1.24115
5005	Oleic acid	1			MS2 forward	281.248	43.131	0.00814285	0.00138428	2.0693	3.54448e-05	0.0144526	5.88238	2.5564
5119			N-Monodesmethyl-rizatriptan;	5.37419549567688;	MS1 mz matched	284.16	292.143	3.57705e-05	1.30533e-05	1.89802	0.00161148	0.0950454	2.74034	1.45436
5208			1,6-phthalenedisulfonic acid;2,6-phthalenedisulfonic acid	-4.1670110237686;-4.1670110237686	MS1 mz matched	286.973	346.788	0.000714856	0.000528864	1.57638	0.041387	0.384115	1.35168	0.434758
5481			cis-Coutaric acid;2-O-Feruloyltartronic acid;Caffeoylmalic acid;Phaseolic acid	-14.4229341025111;-14.4229341025111;-14.4229341025111;-14.4229341025111	MS1 mz matched	295.225	44.313	0.000192939	8.75669e-05	1.73227	0.00782463	0.212894	2.20333	1.13968
5557			Benzoyl glucuronide (Benzoic acid);D-Prephenyllactate	-10.0115508867653;-10.0115508867653	MS1 mz matched	297.243	44.948	0.000346915	0.000125105	1.95175	0.00142786	0.0886299	2.773	1.47145
5947					Unmapped	309.279	41.411	5.80874e-05	1.17258e-05	2.15662	0.000159944	0.0213075	4.95382	2.30854
6123			Gravelliferone;Auraptene;5-Hydroxy-7-(4-hydroxyphenyl)-1-phenyl-3-heptanone;4-(3-Hydroxy-7-phenyl-6-heptenyl)-1,2-benzenediol;Ostruthin;Glepidotin C;Doisynoestrol;cis-1-Ethyl-1,2,3,4-tetrahydro-7-methoxy-2-methyl-2-phenthrenecarboxylic acid	0.353505157533829;0.353505157533829;0.353505157533829;0.353505157533829;0.335393881459386;0.335393881459386;0.335393881459386	MS1 mz matched	314.17	288.406	3.0019e-05	8.63029e-06	2.00215	0.000188652	0.0217545	3.47833	1.7984
6367	L-Carnitine	0.8473			MS2 reverse	321.206	68.8215	7.038e-05	1.42151e-05	2.17365	7.95801e-05	0.0187506	4.95107	2.30774
6907					Unmapped	337.234	43.676	0.000175117	0.000103634	1.67419	0.0251177	0.336239	1.68977	0.756825
7233			Gibberellin A58;3-Epigibberellin A1;Gibberellin A67;Gibberellin A77;8-Angeloylegelolide;Gibberellin A54;Gibberellin A90;Triphasiol;Gibberellin A81;Gibberellin A60;Gibberellin A63;Gibberellin A1;Gibberellin 1;1,2-Bis(3,4-dimethoxyphenyl)propane-1,3-diol;1,2-Bis(3,4-dimethoxyphenyl)-1,3-propanediol;3-Hydroxy-5,9,17-trioxo-4,5:9,10-disecoandrosta-1(10),2-dien-4-oate;(1E,2Z)-3-Hydroxy-5,9,17-trioxo-4…	9.87972997727798;9.87972997727798;9.87972997727798;9.87972997727798;9.87972997727798;9.87972997727798;9.87972997727798;9.87972997727798;9.87972997727798;9.87972997727798;9.87972997727798;9.84669860426152;9.84669860426152;9.84669860426152;9.84669860426152;9.84669860426152;9.84669860426152;9.84669860426152;9.84669860426152;9.84669860426152;9.84669860426152;9.84669860426152	MS1 mz matched	347.161	24.915	1.14365e-05	6.39929e-06	1.51408	0.0351762	0.369763	1.78715	0.837661
7338			8-iso-PGF3a;Lipoxin B4;15-Epi-lipoxin A4;13,14-Dihydro-15-keto-PGE2;Prostaglandin H2;8-iso-15-keto-PGF2a;Prostaglandin D2;Levuglandin E2;20-Hydroxy-leukotriene B4;(5Z)-(15S)-11alpha-Hydroxy-9,15-dioxoprostanoate;Cinncassiol D1;Thromboxane A2;Prostaglandin F3a;Prostaglandin I2;Prostaglandin E2;(ent-6alpha,7alpha,16alphaH)-6,7,17-Trihydroxy-19-kauranoic acid;Sterebin B;Sterebin C;Lipoxin A4;13,14-D…	0.0735325485983427;0.0735325485983427;0.0735325485983427;0.0735325485983427;0.0735325485983427;0.0735325485983427;0.0735325485983427;0.0735325485983427;0.0735325485983427;0.0735325485983427;0.0735325485983427;0.0735325485983427;0.0735325485983427;0.0735325485983427;0.0735325485983427;0.0735325485983427;0.0735325485983427;0.0735325485983427;0.0735325485983427;0.0735325485983427;0.0735325485983427;…	MS1 mz matched	351.219	44.318	0.000288729	0.000159494	1.67017	0.0284657	0.349264	1.81028	0.856213
7459			Alizapride;	-1.66545290247464;	MS1 mz matched	355.197	292.042	1.48724e-05	6.72631e-06	1.81179	0.00802215	0.215275	2.21108	1.14475
8140			Fludrocortisone;Fludrocortisone	8.11467857338864;8.12046505001678	MS1 mz matched	379.203	26.731	3.83549e-05	2.17251e-05	1.64585	0.0185456	0.302621	1.76546	0.820045
8325			Cafenstrole	13.423152310000001	MS1 mz matched	385.109	25.2675	1.36493e-05	8.38959e-06	1.83481	0.0110365	0.24492	1.62693	0.702154
8613			1-(3-Methylbutanoyl)-6-apiosylglucose;Zwittermicin A	0.427612516886803;-24.5473727335569	MS1 mz matched	395.387	39.501	4.8783e-06	2.96092e-06	1.61329	0.0232371	0.327828	1.64756	0.72033
8823			Isatidine;Retrorsine N-oxide	-15.24250831	MS1 mz matched	402.357	109.77	8.95519e-05	4.56225e-05	1.53483	0.0233923	0.328556	1.96289	0.972979
9241			PE(P-16:0e/0:0);ORG 20599	-24.2966562737076;23.5552566298841	MS1 mz matched	418.263	43.241	0.00231343	0.00110637	1.69779	0.00538825	0.177528	2.091	1.06419
9566			Apiosylglucosyl 4-hydroxybenzoate;Licoagroside B;2-(2,4,5-Trimethoxyphenyl)-5,6,7,8-tetramethoxy-4H-1-benzopyran-4-one;2-(3,4,5-Trimethoxyphenyl)-5,6,7,8-tetramethoxy-4H-1-benzopyran-4-one;(-)-Medicocarpin;Medicarpin 3-O-glucoside	14.4027177735129;14.4027177735129;-20.8264875897611;-20.8264875897611;-20.8264875897611	MS1 mz matched	431.131	27.208	1.46646e-05	9.41595e-06	1.73928	0.0410841	0.383493	1.55742	0.639159
10058			CI Orange G;C.I. Orange G;Sunset Yellow FCF;C.I. Food Yellow 3;Food yellow No.5	18.8064539324174;18.8064539324174	MS1 mz matched	450.977	344.508	0.000675147	0.000443637	1.59831	0.0202895	0.312653	1.52185	0.605823
10120			Butyl (S)-3-hydroxybutyrate [arabinosyl-(1->6)-glucoside];Obacunone	-2.26021276707019;10.5680503179856	MS1 mz matched	453.197	359.106	9.38951e-06	6.23646e-06	1.6821	0.0337948	0.366038	1.50558	0.590322
10714			Dolicholide;Polyporusterone A;	21.7902122382696;21.7902122382696;	MS1 mz matched	477.34	23.466	9.26524e-06	5.67528e-06	1.75834	0.037082	0.374556	1.63256	0.707137
10730			LysoPE(0:0/18:1(9Z));LysoPE(18:1(11Z)/0:0);LysoPE(0:0/18:1(11Z));LysoPE(18:1(9Z)/0:0);Delcorine	-19.4324575191717;-19.4324575191717;-19.4324575191717;-19.4324575191717;7.45960208088265	MS1 mz matched	478.292	183.57	2.60758e-05	1.42876e-05	1.85757	0.0207179	0.315031	1.82506	0.867941
10974					Unmapped	487.289	42.522	2.65407e-05	9.63499e-06	1.909	0.00128846	0.0832913	2.75462	1.46185
11239					Unmapped	497.057	165.168	3.23616e-05	2.10574e-05	1.86154	0.00370735	0.150994	1.53683	0.619957
11443					Unmapped	505.854	411.125	8.82752e-05	5.1235e-05	1.73656	0.0114054	0.247858	1.72295	0.784879
11521					Unmapped	509.287	97.855	0.00271411	0.00143527	1.73919	0.00489245	0.170819	1.89101	0.919157
11522					Unmapped	509.288	121.314	0.000496987	0.000315102	1.79243	0.0185568	0.302686	1.57722	0.657386
11573					Unmapped	511.297	87.367	0.000175141	7.23157e-05	2.04424	0.000157505	0.021263	2.4219	1.27614
11698					Unmapped	516.949	345.774	0.000282862	0.000207171	1.59052	0.0486703	0.39718	1.36536	0.449282
12440			Triterpenoid;Pandamine	10.4046249653834;-24.2224230677921	MS1 mz matched	551.318	290.562	3.17185e-05	1.7637e-05	1.5909	0.0212275	0.317777	1.79841	0.846721
12515			Pateamine;Pateamine A	-15.653909690000001	MS1 mz matched	554.755	414.228	5.65412e-05	4.44021e-05	1.54354	0.0366409	0.37348	1.27339	0.348673
12717					Unmapped	565.967	343.626	0.000104513	7.17156e-05	1.69537	0.0496435	0.398691	1.45732	0.543316
13242			Triamcinolone hexacetonide	-14.27810288	MS1 mz matched	591.29	120.606	1.46337e-05	8.52622e-06	1.99812	0.00298042	0.135195	1.71631	0.779313
13567			24-Acetyl- 25-cinnamoylvulgaroside;	16.010259651056;	MS1 mz matched	607.345	238.572	5.05322e-06	1.61004e-06	1.62354	0.0138794	0.270156	3.13856	1.6501
13791					Unmapped	618.412	109.915	4.9283e-05	2.58235e-05	1.9985	0.00126185	0.0822218	1.90846	0.932407
13835			3-Epipapyriferic acid;Papyriferic acid;Hederagenin 3-O-arabinoside;Cauloside A	17.6913806436828;17.6913806436828;17.6913806436828	MS1 mz matched	620.849	411.126	5.56332e-05	3.30448e-05	1.66194	0.0192933	0.306872	1.68357	0.751524
13875					Unmapped	622.914	346.328	0.000112512	7.86309e-05	1.6678	0.0310097	0.357794	1.43089	0.516909
14336					Unmapped	644.392	47.496	6.30251e-05	3.10457e-05	1.74178	0.0094429	0.230655	2.03007	1.02153
14931			Veratridine;Bikhaconitine	-16.9943782261655;-16.9943782261655	MS1 mz matched	672.335	290.294	1.42932e-05	6.06739e-06	1.8569	0.00193174	0.104828	2.35575	1.23619
14999					Unmapped	674.7	414.834	3.58672e-05	2.56043e-05	1.76965	0.0111772	0.246056	1.40083	0.486277
15256			Oleandomycin;Amimycin;Landomycin;Matromycin;Romicil	14.10275925	MS1 mz matched	686.868	346.692	3.16841e-05	2.23527e-05	1.61479	0.031944	0.360677	1.41747	0.503314
15287					Unmapped	688.419	105.248	0.000157258	7.08763e-05	1.79823	0.00241123	0.120071	2.21877	1.14976
15373			Guanosine diphosphate adenosine;	-10.7256133718669;	MS1 mz matched	691.419	105.858	0.000477328	0.00023361	1.48307	0.0367236	0.373683	2.04327	1.03088
15509					Unmapped	696.422	45.681	6.53786e-05	3.89136e-05	1.83058	0.0145713	0.275739	1.6801	0.748545
15679			beta1-Chaconine;	6.79965469093396;	MS1 mz matched	704.917	345.298	0.000114829	7.27529e-05	1.61607	0.0282474	0.348481	1.57834	0.65841
15846			Guanosine diphosphate adenosine;	-8.08749981580506;	MS1 mz matched	713.4	46.526	2.23233e-05	1.30913e-05	1.93182	0.00384368	0.153604	1.7052	0.769941
15989					Unmapped	719.413	44.3365	6.86191e-05	3.67689e-05	1.66671	0.0298414	0.354006	1.86623	0.900124
16300					Unmapped	734.4	153.331	3.41359e-05	1.77754e-05	1.87665	0.00687981	0.20052	1.92041	0.941413
16343					Unmapped	735.844	411.125	4.46266e-05	2.56265e-05	1.80502	0.00178746	0.100622	1.74142	0.800268
16503			Octaprenyl diphosphate;Prephytoene diphosphate;Prephytoene diphosphate;all-trans-Octaprenyl diphosphate;Farnesylfarnesylgeraniol;di-trans,poly-cis-Octaprenyl diphosphate;ditrans,pentacis-Octaprenyl diphosphate	-6.95915504591292;-6.95915504591292;-6.92095165853056;-6.92095165853056;-6.92095165853056	MS1 mz matched	743.412	45.5835	3.07907e-05	1.68529e-05	2.10348	0.0164389	0.289366	1.82703	0.869499
16681			PC(14:0/15:0);PE(14:0/18:0);PC(15:0/14:0);PE(16:0/16:0);3-Sn-phosphatidylethanolamine;PE(18:0/14:0);	15.7523761158605;15.7523761158605;15.7523761158605;15.7523761158605;15.7523761158605;15.7523761158605;	MS1 mz matched	750.979	331.908	0.00252834	0.00185684	1.65604	0.0235623	0.329346	1.36164	0.445342
16754			PS(20:4(5Z,8Z,11Z,14Z)/14:0);PS(14:0/20:4(5Z,8Z,11Z,14Z));PS(14:1(9Z)/20:3(8Z,11Z,14Z));PS(20:3(8Z,11Z,14Z)/14:1(9Z));PS(16:1(9Z)/18:3(9Z,12Z,15Z));PS(18:3(9Z,12Z,15Z)/16:1(9Z));	-10.120934263994;-10.120934263994;-10.120934263994;-10.120934263994;-10.120934263994;-10.120934263994;	MS1 mz matched	754.466	112.849	0.000124746	6.92531e-05	1.57705	0.037908	0.376519	1.80131	0.849045
17340					Unmapped	780.507	28.973	1.93257e-05	9.17088e-06	1.70255	0.0171917	0.294335	2.10729	1.07539
17749					Unmapped	800.51	153.043	0.00134691	0.000592627	1.94966	0.00526779	0.175969	2.27277	1.18445
17795			Tacrolimus;Tacrolimus;FK506;FK 506	5.36153905735513;5.33254011913822	MS1 mz matched	802.486	27.95	8.60277e-06	4.79379e-06	1.56614	0.045959	0.392702	1.79456	0.843633
17991					Unmapped	811.366	410.833	1.92522e-05	1.03015e-05	1.6607	0.0402568	0.381759	1.86888	0.902171
18019			PG(16:0/22:5(7Z,10Z,13Z,16Z,19Z));PG(18:1(11Z)/20:4(5Z,8Z,11Z,14Z));PG(16:1(9Z)/22:4(7Z,10Z,13Z,16Z));PG(18:2(9Z,12Z)/20:3(5Z,8Z,11Z));PG(18:1(9Z)/20:4(5Z,8Z,11Z,14Z));PG(18:2(9Z,12Z)/20:3(8Z,11Z,14Z));PG(16:0/22:5(4Z,7Z,10Z,13Z,16Z));	4.47543774814188;4.47543774814188;4.47543774814188;4.47543774814188;4.47543774814188;4.47543774814188;4.47543774814188;	MS1 mz matched	812.544	117.049	4.57594e-05	2.15066e-05	1.44839	0.0439079	0.389025	2.12769	1.08929
18043					Unmapped	813.492	44.947	0.000118993	6.0317e-05	1.70659	0.0242526	0.332479	1.9728	0.980245
18066					Unmapped	814.52	139.163	0.000226556	0.000115743	1.49511	0.048016	0.396137	1.95741	0.968944
18444			Hebevinoside XI;Hebevinoside V;	13.1014662674321;13.1014662674321;	MS1 mz matched	831.503	46.21	0.00150924	0.000597433	1.84924	0.0116356	0.24963	2.5262	1.33697
18697			PS(18:2(9Z,12Z)/20:4(5Z,8Z,11Z,14Z));PS(18:3(9Z,12Z,15Z)/20:3(8Z,11Z,14Z));PS(16:0/22:6(4Z,7Z,10Z,13Z,16Z,19Z));PS(20:4(5Z,8Z,11Z,14Z)/18:2(9Z,12Z));PS(20:3(8Z,11Z,14Z)/18:3(9Z,12Z,15Z));PS(22:6(4Z,7Z,10Z,13Z,16Z,19Z)/16:0);	-4.9957583292453;-4.9957583292453;-4.9957583292453;-4.9957583292453;-4.9957583292453;-4.9957583292453;	MS1 mz matched	842.469	149.764	2.79879e-05	1.48511e-05	1.78163	0.0172242	0.294543	1.88457	0.914236
18701			PE(22:2(13Z,16Z)/22:6(4Z,7Z,10Z,13Z,16Z,19Z));PE(22:6(4Z,7Z,10Z,13Z,16Z,19Z)/22:2(13Z,16Z));PE(22:4(7Z,10Z,13Z,16Z)/22:4(7Z,10Z,13Z,16Z));	-12.8086584718639;-12.8086584718639;-12.8086584718639;	MS1 mz matched	842.554	113.785	0.000133017	6.49716e-05	1.88958	0.00477833	0.16916	2.04731	1.03373
18890					Unmapped	850.838	411.124	3.87602e-05	2.30221e-05	1.51956	0.0464822	0.393599	1.68361	0.751556
19303					Unmapped	869.498	46.825	6.46161e-05	4.66102e-05	1.65184	0.034575	0.368169	1.38631	0.471248
19391			Sesaminol glucosyl-(1->2)-[glucosyl-(1->6)]-glucoside;7-Hydroxylpradimicin A	22.7597810158841;17.0405590983783	MS1 mz matched	872.813	411.12	1.16651e-05	6.4079e-06	1.60613	0.0286095	0.349775	1.82042	0.864272
19709			Acetoacetyl-CoA;Acetoacetyl-CoA;Acetoacetyl coenzyme A;3-Acetoacetyl-CoA	12.9167562033672;12.3296236823804	MS1 mz matched	886.581	110.802	3.12955e-05	1.32763e-05	1.67394	0.0139818	0.271002	2.35724	1.2371
19706					Unmapped	886.582	144.075	5.57297e-05	2.92358e-05	1.38878	0.0382734	0.377366	1.90622	0.930712
19887			Brevetoxin B	18.33474459	MS1 mz matched	893.483	45.593	2.04071e-05	1.35972e-05	1.68643	0.0354062	0.370362	1.50083	0.585758
20020			PE(22:2(13Z,16Z)/22:6(4Z,7Z,10Z,13Z,16Z,19Z));PE(22:6(4Z,7Z,10Z,13Z,16Z,19Z)/22:2(13Z,16Z));PE(22:4(7Z,10Z,13Z,16Z)/22:4(7Z,10Z,13Z,16Z));	-12.8086584718639;-12.8086584718639;-12.8086584718639;	MS1 mz matched	902.576	114.493	8.20084e-05	3.70984e-05	1.73765	0.0174899	0.29623	2.21056	1.14441
20733					Unmapped	940.808	347.135	1.85079e-05	1.23257e-05	1.63501	0.0469009	0.394305	1.50157	0.58647
21175					Unmapped	965.831	411.124	3.49666e-05	2.29057e-05	1.36895	0.0434575	0.38818	1.52655	0.610274
21714					Unmapped	992.573	147.653	1.14759e-05	5.49468e-06	2.11605	0.000184918	0.0217033	2.08855	1.0625
22027					Unmapped	1010.97	333.721	0.000363702	0.000223239	1.5711	0.0383355	0.377509	1.6292	0.704167
22710			PIP3(16:0/16:0);	-1.44057175288359;	MS1 mz matched	1049.97	333.329	0.00101872	0.000712621	1.78754	0.0330384	0.363901	1.42954	0.51555
23107					Unmapped	1073.93	342.499	0.000137591	7.50353e-05	1.53532	0.0129467	0.262104	1.83369	0.874746
23228			TG(24:0/20:3n6/24:0);TG(24:0/22:1(13Z)/22:2(13Z,16Z));TG(24:1(15Z)/22:0/22:2(13Z,16Z));TG(24:1(15Z)/20:1(11Z)/24:1(15Z));TG(24:0/20:3(5Z,8Z,11Z)/24:0);TG(24:0/24:0/20:3n6);TG(22:1(13Z)/24:0/22:2(13Z,16Z));TG(20:1(11Z)/24:1(15Z)/24:1(15Z));TG(24:0/24:0/20:3(5Z,8Z,11Z));TG(24:0/22:2(13Z,16Z)/22:1(13Z));TG(22:0/22:2(13Z,16Z)/24:1(15Z));TG(22:0/24:1(15Z)/22:2(13Z,16Z));TG(22:1(13Z)/24:1(15Z)/22:1(13Z…	19.6911788657114;19.6911788657114;19.6911788657114;19.6911788657114;19.6911788657114;19.6911788657114;19.6911788657114;19.6911788657114;19.6911788657114;19.6911788657114;19.6911788657114;19.6911788657114;19.6911788657114;19.6911788657114;	MS1 mz matched	1080.83	411.123	3.24106e-05	1.51569e-05	1.71512	0.0108196	0.243134	2.13834	1.09649
23546					Unmapped	1099.85	411.123	2.76737e-05	1.32884e-05	1.84883	0.00384391	0.153609	2.08255	1.05835
25014					Unmapped	1195.82	411.117	2.06174e-05	1.12953e-05	1.6271	0.00576859	0.183506	1.82531	0.868143

[truncated: 3 more sheets: R4C-2 VS C-2, R7L-2 VS C-2, R26L-2 VS C-2]
