# Supplementary material for: Combined metabolomic and genomic analyses reveal phage-specific and infection stage-specific alterations to marine Roseobacter metabolism
Source: ISME Commun. 2025 Mar 18;5(1):ycaf047. doi: 10.1093/ismeco/ycaf047 (PMC11981692; doi:10.1093/ismeco/ycaf047)
Supplement: Table_S7_ycaf047 [file table_s7_ycaf047.xlsx]

## Sheet: Shared Identified Metabolites
Table S7 List of significantly changed metabolites shared in all or three phage infections
								Log2 of fold change to control at corresponding time point
Ion mode	Category	id	MS2 name	MS2 score	type	mz	rt	R2C-0.5	R2C-1	R2C-2	R4C-0.5	R4C-1	R4C-2	R7L-0.5	R7L-1	R7L-2	R26L-0.5	R26L-1	R26L-2
Positive	shared in 4 phages	288	1-Aminocyclopropanecarboxylic acid	1	MS2 reverse	84.0448	381.911	0.427971	-0.402111	0.100712	1.0383	-0.107796	-0.118501	1.06078	-0.213832	0.16882	0.920017	-0.246433	-0.224045
		1065	Hypoxanthine	0.8978	MS2 forward	137.045	166.506	0.687118	-0.000254247	-0.387407	1.00539	0.075346	0.211082	1.66335	0.100336	0.248463	1.51874	-0.165749	-0.076835
		1357	Ethylmalonic acid	0.754	MS2 reverse	150.077	152.725	-1.82227	0.249416	0.245148	-1.75911	0.453077	0.259318	-1.89034	0.211345	0.426528	-0.624132	0.35087	0.422666
		1712	L-Glutamate	0.9975	MS2 forward	170.042	381.76	0.21432	-0.456672	-0.00684827	0.860319	-0.153938	0.00290822	1.04934	0.0512262	0.254702	0.808624	-0.0249804	-0.149108
		2591	Pro-Asn	0.9409	MS2 reverse	212.102	123.23	-1.52654	0.205863	-0.363791	-1.2273	0.612548	0.379265	-1.51318	0.501934	0.0854189	-1.07499	0.278263	-0.182602
		3197	Tyr-Gly	0.9464	MS2 forward	238.093	139.776	0.278889	-0.279545	-0.306555	1.06016	0.17003	0.2309	1.11432	0.107008	0.178898	0.773772	-0.257591	-0.192921
		3524	Adenosine	0.9999	MS2 reverse	250.092	151.314	0.449211	0.429572	0.00747784	0.623361	0.303614	0.250052	0.858926	0.36586	0.196313	0.699685	-0.241108	0.297452
		4136	Arg-Val	0.776	MS2 forward	274.186	380.584	0.652462	-0.379004	0.26117	1.36652	-0.00186272	0.188242	1.26589	-0.124427	0.302446	1.01277	-0.0738539	-0.11928
		4701	S-Methyl-5'-thioadenosine	0.9982	MS2 forward	298.096	81.5785	0.290747	-0.302798	-0.58485	1.61358	0.510376	0.280616	1.66929	0.0825391	-0.174606	1.48543	-0.223064	-0.152793
		7482	Uridine 5'-diphosphate (UDP)	0.7065	MS2 forward	405.007	428.032	0.394184	-0.175895	0.00797718	1.29925	0.435952	0.485168	1.16004	0.145544	0.475425	1.23582	0.360302	0.0554286
		19713	Acetyl coenzyme A (Acetyl-CoA)	0.7887	MS2 forward	810.128	410.951	0.340993	-0.0877621	0.238706	0.769468	-0.0345964	-0.241259	0.805695	-0.0793192	0.144902	0.748957	-0.0801787	-0.00555263
	shared in 3 phages	715	D-Proline	0.9994	MS2 forward	116.071	302.288	0.309371	-0.202269	-0.153478	1.06559	-0.119901	-0.131912	1.21428	0.0388588	-0.134021	1.0002	-0.138946	-0.235785
		811	Nicotinamide	0.9957	MS2 reverse	123.055	371.719	0.411681	-0.0149769	0.0463448	0.931909	-0.0799193	0.0217799	1.05063	-0.18331	-0.0296293	0.915651	-0.164126	-0.0338266
		1038	Adenine	0.9893	MS2 forward	136.061	137.577	0.266605	-0.14923	-0.177226	0.797144	-0.00644464	0.0112817	0.727635	0.0116105	-0.0178939	0.552028	-0.296144	-0.109439
		1285	N-Acetylcadaverine	0.6951	MS2 forward	145.133	297.516	0.754594	0.464817	0.250082	0.349563	0.151188	0.469479	0.534058	0.0110572	0.321829	0.752159	0.16447	0.0853512
		1354	D-Ribose	0.7071	MS2 reverse	150.055	98.8355	0.00299534	-0.743149	-0.758592	0.676668	-0.313421	-0.42705	0.683117	-1.24312	-1.38028	1.03902	-0.471688	-1.1983
		1491	L-Citrulline	0.8808	MS2 forward	158.093	299.135	0.101509	-0.495148	-0.461324	0.152219	-0.801656	-0.667042	0.357275	-0.848023	-0.65129	0.2336	-0.255815	-0.217136
		1598	Dimethylaminopurine	0.8411	MS2 forward	164.092	54.933	0.835238	0.254567	0.430579	1.04596	0.375924	0.455548	0.654564	0.0508179	0.242405	1.83726	0.169815	0.516178
		1648	L-Phenylalanine	0.7417	MS2 forward	166.086	246.721	0.380209	-0.229761	-0.0438387	1.28058	0.213317	-0.184	1.02546	0.205462	0.187587	0.78806	0.14561	-0.252426
		1673	Pyridoxal (Vitamin B6)	0.9275	MS2 forward	168.065	99.7255	0.00724718	-0.451413	-0.260289	0.686147	-0.631165	-0.577703	0.716396	-1.4346	-1.20081	1.00346	-0.825082	-1.4024
		1837	Allantoate/Allantoic acid	0.8654	MS2 reverse	176.055	56.879	0.3158	-0.373164	-0.401339	0.0615528	-0.478264	-0.0666447	-0.148663	-0.340579	-0.397053	0.0584975	-0.405989	-0.0735647
		2228	Pro-Asp	0.9974	MS2 reverse	195.076	123.513	0.157864	0.290416	0.0153081	0.657455	0.924907	0.808869	0.482316	0.766389	0.410098	0.702367	0.12695	0.267847
		2867	Lys-Pro	0.6671	MS2 reverse	226.154	323.056	0.139954	0.188915	0.14755	0.531066	0.643159	0.505558	0.390714	0.455724	0.27571	0.339305	0.0109133	0.170729
		3354	Lumichrome	0.9935	MS2 forward	243.087	47.3135	0.596592	-0.376249	-0.224243	0.900323	-0.806827	0.095258	1.59313	-0.47945	-0.46801	1.21828	-0.335092	-0.240523
		3630	D-Neopterin	0.791	MS2 reverse	254.087	322.834	0.385207	-0.265477	-0.179909	1.24645	0.119286	0.341158	1.09404	0.0289045	0.364226	0.669894	-0.203212	0.0761965
		3831	Phe-Pro	0.789	MS2 reverse	262.126	48.43	0.41964	0.084752	-0.122096	0.738036	0.454005	0.302261	0.761702	0.295333	-0.102474	0.792104	-0.0110356	-0.14244
		4007	His-Met	0.8199	MS2 reverse	269.106	163.836	0.0941712	-0.272841	-0.61524	0.315383	0.186443	0.0408554	0.739441	-0.953218	-0.795346	1.34474	-0.321216	-0.621386
		4850	Stearic acid	1	MS2 reverse	302.304	48.709	0.372128	-0.83143	-0.17829	0.399541	-0.925569	0.073051	0.619209	-0.892807	-0.120466	0.134014	-0.324359	-0.447932
		5318	Thymidine monophosphate	0.692	MS2 reverse	322.064	245.524	1.47178	-0.179535	-0.140233	2.04957	-0.707499	-0.505601	2.28208	-0.133027	0.0171642	1.37164	0.101212	0.346147
		5750	Uridine 5'-monophosphate	0.6169	MS2 reverse	339.064	381.732	0.382399	-0.451047	-0.354314	1.03075	0.268201	0.132315	1.3921	-0.289748	-0.112999	1.32375	-0.0798028	-0.528731
Negative	shared in 4 phages	1127	L-Glutamate	0.9946	MS2 forward	146.046	384.589	0.0194707	-0.375991	0.101313	1.3638	-0.270103	0.177804	1.05834	-0.337068	0.42393	1.31316	-0.186346	0.26198
		2184	N-Acetyl-L-glutamate	0.8893	MS2 forward	188.056	373.506	0.00646573	-0.389869	0.585436	1.03111	-0.675399	0.238398	0.511689	-0.545076	0.756428	0.910131	-0.325536	0.654676
		2690	Hydroxypyruvic acid	0.9999	MS2 reverse	207.013	235.458	1.16425	1.06043	0.876876	0.925438	0.755971	0.353366	0.333637	0.54068	0.645185	1.06655	1.29626	1.0541
		4937	Thymidine	0.6832	MS2 reverse	279.038	157.896	-0.0150747	0.123772	0.120934	1.35374	-0.0323623	0.33851	1.33579	0.244325	0.646362	1.54882	0.0642558	-0.0188445
		3745	Inositol cyclic phosphate	0.6578	MS2 forward	241.119	219.853	0.000107354	0.0650572	0.284711	0.809118	0.563302	0.603399	0.320562	0.611511	0.730661	1.29999	0.298693	0.28848
	shared in 3 phages	535	Succinate	0.9968	MS2 forward	117.019	376.003	0.151047	-0.42908	0.241187	1.05359	-0.210568	0.0208367	0.640107	-0.334186	0.30746	0.689841	-0.220483	0.0444095
		753	Dihydroxyfumarate	0.8571	MS2 forward	129.055	43.658	0.123571	0.0620566	0.369498	0.594839	0.38542	0.203752	0.170027	0.501673	0.563075	1.15129	0.175886	0.588112
		791	Pyruvaldehyde	0.9885	MS2 reverse	131.034	359.862	0.20496	-0.154162	0.117293	0.730104	-0.259614	-0.0438864	0.408927	-0.0341737	0.664476	0.721039	-0.0315813	0.164842
		1478	Glucosamine	0.6435	MS2 reverse	160.061	257.551	0.158522	-0.555819	0.160508	1.73204	0.621504	1.4189	1.02171	0.568196	1.20844	1.28046	-0.398286	0.28864
		1587	L-Phenylalanine	0.8999	MS2 forward	164.071	249.891	-0.026395	-0.196282	0.126386	1.69911	0.260877	0.307363	1.04777	0.0374147	0.476115	1.21385	-0.0368249	0.0797655
		4236	3-Methyluridine	1	MS2 reverse	257.077	141.374	0.321693	0.283994	0.411758	2.58365	1.143	0.926611	2.01455	0.946159	1.2	2.01131	0.346289	0.384598
		5502	S-Methyl-5'-thioadenosine	0.9663	MS2 forward	296.081	98.631	0.232533	-0.182168	-0.0692244	1.09282	0.0386946	0.162122	0.765475	-0.0394044	0.190097	0.948149	-0.141807	0.00596663
